# Supplementary material for: Mass spectrometry based proteomics profiling of human monocytes
Source: Protein Cell. 2016 Nov 22;8(2):123–33. doi: 10.1007/s13238-016-0342-x (PMC5291777; doi:10.1007/s13238-016-0342-x)
Supplement: Supplementary file 1 — Supplementary material 1 (XLSX 36 kb) [file 13238_2016_342_MOESM1_ESM.xlsx]

## Sheet: Sheet1
Genes
ACADVL
ACTA1
ACTA2
ACTB
ACTBL2
ACTBL3
ACTC1
ACTG1
ACTG2
ACTN1
ACTN2
ACTN3
ACTN4
ACTR2
ACTR3
ADH5
AHNAK
AIF1
AK2
AKR7A2
AKR7L
ALB
ALDH2
ALDOA
ALDOAP2
ALDOC
ALOX12
ANP32A
ANP32B
ANP32C
ANXA1
ANXA11
ANXA2
ANXA2P2
ANXA4
ANXA5
ANXA6
AQP4
ARF1
ARF3
ARF4
ARF5
ARHGDIA
ARHGDIB
ARID2
ARPC1A
ARPC1B
ARPC2
ARPC3
ARPC5
ATIC
ATL3
ATP1A1
ATP1A3
ATP1B3
ATP2A1
ATP2A2
ATP2A3
ATP5A1
ATP5B
ATP5H
ATP6V0D1
ATP6V1A
ATP6V1B2
AZU1
B2M
BASP1
BIN2
BLVRB
C11orf82
C1QBP
C6orf25
CA2
CALD1
CALM1
CALR
CANX
CAP1
CAPG
CAPN1
CAPN14
CAPN2
CAPNS1
CAPZA1
CAPZA2
CAPZB
CAT
CBX3
CCDC112
CCT2
CCT3
CCT5
CD14
CD36
CD47
CD84
CD9
CDC37
CDC42
CES1
CES4
CFL1
CFL2
CHKB
CIP29
CKAP4
CLIC1
CLTC
CLTCL1
CLU
CNDP2
COMT
COPB2
CORO1A
CORO1C
COTL1
CRMP1
CS
CSTB
CTSB
CTSD
CTSG
CTSS
CTSZ
CYB5R3
DBNL
DCT
DDOST
DDX17
DDX5
DECR1
DEFA1
DEFA3
DES
DIAPH1
DMAP1
DNAH3
DNM1L
DPYSL2
DUT
ECH1
ECHS1
EEF1A1
EEF1A2
EEF1B2
EEF1G
EEF2
EFCAB2
EFHD1
EFHD2
EHD3
EIF4A1
EIF4A2
EIF4A3
EIF4H
EIF6
ELA2
ENDOD1
ENO1
ENO2
ENO3
EPX
ERO1L
ERP29
ESD
ETFA
ETHE1
EZR
F11R
F13A1
F7
FABP5
FABP5L2
FAM49B
FAM62A
FBP1
FCN1
FERMT3
FGA
FGB
FGG
FKBP1A
FLII
FLJ11151
FLJ22662
FLNA
FLNB
FSD1L
FUS
G6PD
GAPDH
GAPDHL6
GDI1
GDI2
GLIPR2
GLUD1
GLUD2
GMFB
GMFG
GNAI1
GNAI2
GNAI3
GNAL
GNAO1
GNAQ
GNAS
GNAT1
GNAT2
GNAT3
GNB1
GNB2
GNB2L1
GP1BA
GP1BB
GP5
GP9
GPD2
GPI
GPX1
GRN
GSN
GSTK1
GSTP1
H2AFJ
H2AFV
H2AFX
H2AFY
H2AFZ
H2BFS
H3F3B
HADHA
HADHB
HBA1
HBB
HBD
HBE1
HBG1
HBG2
hCG_1757335
hCG_1984468
HEBP2
HIST1H1A
HIST1H1B
HIST1H1C
HIST1H1D
HIST1H1E
HIST1H1T
HIST1H2AA
HIST1H2AB
HIST1H2AC
HIST1H2AD
HIST1H2AG
HIST1H2AH
HIST1H2BA
HIST1H2BB
HIST1H2BD
HIST1H2BH
HIST1H2BI
HIST1H2BJ
HIST1H2BK
HIST1H2BL
HIST1H2BM
HIST1H2BN
HIST1H2BO
HIST1H3C
HIST1H4H
HIST2H2AA4
HIST2H2AB
HIST2H2AC
HIST2H2BC
HIST2H2BE
HIST2H2BF
HIST2H3A
HIST3H2A
HIST3H2BB
HIST3H3
HK1
HK3
HLA-A
HLA-B
HLA-B MHC
HLA-C
HLA-DRB5
HLA-E
HLA-F
HLA-G
HLA-H
HLA-J
HMGB1
HMGB1L1
HMGB1L10
HMGB2
HNRNPA1
HNRNPA1L2
HNRNPA2B1
HNRNPAB
HNRNPC
HNRNPD
HNRNPF
HNRNPH1
HNRNPH2
HNRNPH3
HNRNPK
HNRNPL
HNRNPR
HNRNPU
HNRNPUL2
HNRPA1L-2
HNRPA1L3
HSD17B10
HSD17B4
HSP90AA1
HSP90AA2
HSP90AA5P
HSP90AB1
HSP90AB2P
HSP90AB3P
HSP90AB4P
HSP90B1
HSPA1A
HSPA1L
HSPA2
HSPA4
HSPA5
HSPA6
HSPA7
HSPA8
HSPA9
HSPB1
HSPC159
HSPD1
HSPE1
IDH1
IDH2
IFI30
IGBP1
IGH@
IGHA1
IGHA2
IGHG1
IGHG2
IGHG3
IGHG4
IGHM
IGHV3-48
IGHV4-31
IGK@
IGKC
IGKV1-5
IGKV2-24
IGKV3-20
IGKV3D-20
IGL@
IGLC1
IGLV2-14
IGLV3-21
IGLV3-25
IGLV4-3
ILF2
ILK
IMMT
INA
INF2
IQGAP1
ITGA2
ITGA2B
ITGA6
ITGAM
ITGB1
ITGB2
ITGB3
KCTD12
KIAA0368
KLC3
KLHL38
KPNB1
KRT1
KRT10
KRT14
KRT15
KRT16
KRT2
KRT31
KRT7
KRT8
KRT84
KRT9
LAMP1
LAP3
LASP1
LBR
LCP1
LDHA
LDHAL6A
LDHB
LDHC
LGALS1
LGALS3
LIMS1
LMNB1
LMNB2
LOC100126583
LOC100129028
LOC100130211
LOC100131133
LOC100131294
LOC100132353
LOC100132728
LOC100133382
LOC100133409
LOC100133486
LOC100133665
LOC100133739
LOC100133951
LOC100134221
LOC100134367
LOC256374
LOC349114
LOC387867
LOC388122
LOC388177
LOC388524
LOC388720
LOC389036
LOC389901
LOC390956
LOC391722
LOC392510
LOC440093
LOC440577
LOC440917
LOC441528
LOC642076
LOC643224
LOC643332
LOC643997
LOC644567
LOC644914
LOC645691
LOC646817
LOC647000
LOC648998
LOC651324
LOC652460
LOC652797
LOC653269
LOC653781
LOC653888
LOC654188
LOC723972
LOC728320
LOC728590
LOC729260
LOC729317
LOC92755
LSP1
LTA4H
LTBP1
LTF
LYN
LYZ
M6PRBP1
MAOB
MAPRE1
MARCKS
MDH1
MDH2
METTL7A
MGLL
MMRN1
MNDA
MPO
MRCL3
MRLC2
MSN
MT-CO2
MTPN
MVP
MYH1
MYH10
MYH11
MYH14
MYH9
MYL6
MYL6B
MYL9
MYO1E
MYO1F
NAGK
NAP1L1
NAPA
NCF1
NCF1B
NCF2
NCL
NECAP2
NEFH
NEFL
NEFM
NID1
NME1
NME2
NNT
NP
NPC2
NPIP
NPM1
NUCB1
OSTF1
P4HB
P704P
PABPC1
PARK7
PARVB
PCBP1
PCBP2
PCBP3
PCMT1
PCNA
PDCD6IP
PDIA3
PDIA4
PDIA6
PDLIM1
PDXK
PEBP1
PECAM1
PF4
PF4V1
PFKP
PFN1
PGAM1
PGAM2
PGAM4
PGD
PGK1
PGK2
PGLS
PGM1
PGM2
PHB
PHB2
PKLR
PKM2
PLEK
PLS1
PLS3
POTEE
POTEF
POTEG
PPBP
PPIA
PPIAL4A
PPIAP19
PPIB
PPP1CA
PPP1CB
PPP1CC
PPP1R7
PPP2R1A
PPT1
PRDX1
PRDX3
PRDX4
PRDX5
PRDX6
PRG3
PRKAR1A
PRKCB
PRKCSH
PROS1
PRPH
PRTN3
PSAP
PSMA4
PSMA5
PSMA6
PSMA7
PSMA8
PSMB1
PSMB4
PSMC3
PSTPIP1
PTGES3
PTGS1
PTMA
PTMAP5
PTPN6
PTPRC
PTPRJ
PYCARD
PYGB
RAB10
RAB11A
RAB11B
RAB12
RAB13
RAB14
RAB15
RAB1A
RAB1B
RAB1C
RAB27B
RAB2A
RAB30
RAB35
RAB37
RAB39B
RAB3A
RAB3B
RAB3C
RAB3D
RAB43
RAB4A
RAB4B
RAB7A
RAB8A
RAB8B
RABL3
RAC1
RAC2
RAC3
RAN
RANP1
RAP1A
RAP1B
RAP2A
RAP2B
RAP2C
RCTPI1
RDH11
RDX
RHOA
RHOC
RHOG
RNASE3
RNF31
RNH1
RNPEP
RP11-556K13.1
RP11-631M21.2
RPL18
RPL30
RPLP0
RPLP1
RPLP2
RPN1
RPN2
RPS14
RPSA
RPSAP15
RSU1
RTN4
S100A11
S100A11P
S100A6
S100A8
S100A9
SAE1
SAMHD1
SCLT1
SDF2L1
SDPR
SELP
SERPINA1
SERPINB1
SERPINB10
SERPINB8
SET
SETD3
SFN
SFPQ
SFRS1
SFRS3
SH3BGRL
SH3BGRL3
SKI
SLC25A3
SLC25A5
SLC2A14
SLC2A3
SLFNL1
SND1
SOD2
SPAG9
SPARC
SPTBN4
SRC
STAT1
STIP1
STOM
STXBP2
SUB1
SURF4
SYNCRIP
SYNM
TAF15
TAGLN2
TALDO1
TAP1
TBC1D21
TBXAS1
TGFB1
THBS1
THBS2
THBS3
THOC1
THOC4
TIMP1
TKT
TLN1
TMED4
TMED9
TMOD3
TMPO
TMSB4X
TMSL1
TMSL3
TMSL6
TOPBP1
TPI1
TPM1
TPM2
TPM3
TPM4
TPP1
TREML1
TSPO
TTLL3
TUBA1A
TUBA1B
TUBA1C
TUBA3C
TUBA4A
TUBA8
TUBAL3
TUBB
TUBB1
TUBB2A
TUBB2B
TUBB2C
TUBB3
TUBB4
TUBB4Q
TUBB6
TUFM
TWF2
TXN
TXNDC4
TYMP
UBA1
UBA52
UBB
UBE2N
UNC13D
UQCRC1
UQCRC2
USP5
VASP
VCL
VCP
VDAC1
VDAC2
VDAC3
VIM
WARS
WDR1
WNT9B
XPNPEP1
XRCC5
XRCC6
YES1
YWHAB
YWHAE
YWHAG
YWHAH
YWHAQ
YWHAZ
ZYX
PLEC
C3
APOA1
APOB
FN1
A2M
CFH
CP
POTEI
C4B
C4B_2
GC
C4A
SERPINA3
PRKDC
POTEJ
PKM
TUBB4B
TUBA3D
DYNC1H1
PTPRB
A1BG
F2
TUBA3E
HIST1H2BE
HIST1H2BF
HIST1H2BG
HIST1H2BC
HPX
SERPINC1
KNG1
TUBB4A
C5
NUMA1
CYBB
ITIH1
CFB
SERPING1
AHSG
HRG
HIST1H4K
HIST1H4I
HIST4H4
HIST2H4B
HIST1H4C
HIST1H4F
HIST1H4E
HIST1H4D
HIST1H4B
HIST1H4A
HIST1H4J
HIST2H4A
HIST1H4L
RNF213
GANAB
DHX9
ANPEP
RPS27A
UBC
HNRNPM
SPTBN1
TUBB8
PZP
PSME1
CYBA
SLC25A6
APOBR
SERPIND1
SPTAN1
ORM1
COMP
AZGP1
LUM
AGT
DOCK2
LRP1
APOE
COPB1
EIF3A
AFM
STT3A
ORM2
FMNL1
APOH
HSPA1B
CYFIP1
SERPINF2
APOA2
APOA4
ESYT1
AMBP
C9
DDB1
C4BPA
EIF3L
HIST1H3F
HIST1H3H
HIST1H3B
HIST1H3G
HIST1H3D
HIST1H3E
HIST1H3I
HIST1H3A
HIST1H3J
AP1B1
ELANE
PLG
HIST2H2AA3
HIST1H2AM
HIST1H2AL
HIST1H2AI
HIST1H2AK
HIST1H2AJ
HIST1H2AE
SUN2
C7
HIST2H3D
HIST2H3C
ITIH4
SULT1A1
SERPINA4
SERPINA7
PNP
DYSF
C6
PRG4
H3F3A
PRPF8
ITIH2
VPS35
XPO1
CAST
CFI
C8B
ARL6IP5
SLC25A4
KHSRP
EEA1
ERAP1
KLKB1
TPR
SLC25A11
HCK
CCT8
GSR
CALM2
CALM3
RCC2
MYO1G
C1R
TLR2
TCIRG1
IQGAP2
AP2B1
PFKL
STAT3
SNRNP200
IGFALS
VPS13C
ACO2
ITGAL
ITGAX
MYL12B
MYL12A
SERPINF1
C1S
TRIM28
MARS
NBEAL2
LRPPRC
SULT1A4
SULT1A3
LNPEP
IGF2R
RBP4
STT3B
DDX39A
DDX39B
STAT2
PSMD2
IARS
FGR
AP2A1
DNAJC13
FLNC
NME1-NME2
ICAM3
KRT17
ACAN
DOCK8
CYFIP2
DARS
EFTUD2
HNRNPA3
USO1
HUWE1
CAND1
LRRFIP1
CCDC88B
RBBP4
PSME2
CLEC3B
F12
PSMD1
DHX15
VAT1
UGGT1
HCLS1
CASP1
CNOT1
MYOF
GFAP
MAPK1
GAA
ILF3
TTR
AP1G1
ACLY
PLIN3
DCTN1
VCAN
CSE1L
RRBP1
GUSB
PON1
SIRPB1
HEXB
ARAP1
SIRPA
MICAL1
PRAM1
NSF
GCN1L1
KIAA0196
FASN
CORO7
PYGL
C2
KRT6B
PRKCD
HLA-DRA
ARHGEF1
S100A4
TMSB10
CORO7-PAM16
GSTO1
CD97
KTN1
PLBD1
LOC100507709
LOC100507714
PLXNB2
NUP210
DPYD
PTK2B
SF3B1
AHCY
COPA
VARS
SMC1A
CD163
RAB27A
GAPDHS
C8G
PGLYRP2
SF3A1
SMC3
NCKAP1L
SAFB
MOGS
RANBP2
HMHA1
SEC22B
ARPC4
SYK
EIF3C
TXNRD1
PPIAL4C
PPIAL4B
PPIAL4E
PPIAL4D
PPIAL4F
ACSL1
SQRDL
PRKACA
H3F3C
RNASE2
RARS
PCOLCE
EFEMP1
EIF3CL
SERPINB9
PSMD6
HNRNPUL1
CR1
SULT1A2
NPEPPS
INPP5D
COL6A3
ATRN
SRRM2
EPRS
STAB1
BST1
MYO18A
FLOT2
USP7
KRT6C
KRT6A
TMED10
AKAP13
CSK
SLC3A2
CD44
SDHA
RAB32
KRT77
PREP
GRB2
C8A
GPX3
CRTAC1
SF3B3
ROCK1
FUBP1
LOC100653194
FAM49A
RAB5C
NARS
SMCHD1
SERPINB6
PSMC2
CCT6A
CFHR1
ECM1
LRG1
DDX46
MATR3
DLD
CPT1A
AP2A2
CCT4
PA2G4
ARID1A
ATP6V1B1
OGDH
EIF3E
NUP93
KRT5
ADAM10
ANKRD44
TLR8
TMEM173
RPL5
RBBP7
F13B
GPLD1
KRT27
TARS
PREX1
UBR4
CAD
EHD4
HYOU1
MAPK3
ANXA7
PSMC5
GLG1
COX4I1
PADI2
DDX3X
IPO5
PRDX2
COX2
DBI
ATP6V1H
PSMD13
QARS
ARL8B
CPPED1
SERPINB3
SERPINB4
CPB2
SERPINI2
SRSF1
ARHGAP1
SLC25A12
EEF1D
CAB39
GSS
WIPF1
CCT7
RPS3
APMAP
OTUB1
DPP3
EHD1
NIPSNAP3A
ARPC4-TTLL3
ASAH1
RUFY1
IFI16
NDUFS1
TRIM25
XPO7
PEPD
MTHFD1
TCP1
SH3KBP1
ATG7
SRSF3
MMP3
SACM1L
NAIP
MYADM
YARS
CPVL
EIF5A
DNM2
VTN
FKBP15
TMEM33
SYNE3
EIF4G1
DCTN2
AP1M1
API5
PSMB8
TOP2B
KIAA1967
CPN1
SAFB2
UPF1
ARHGEF2
COPG1
LOC100653057
APOD
PXN
ALOX5
GIMAP4
APEX1
HSD17B11
STK4
CCAR1
NDUFS2
HVCN1
STK10
CHD4
LRRK2
NOX1
ADRBK1
EPS15
PPP2CA
NUP205
NONO
AKR1A1
GNB4
42253
KRT76
GNA13
ACAD9
KRT25
FTL
ATP1A2
SEC24C
RAB44
TNPO1
UGP2
STMN1
TES
MTCH2
KRT75
SF3B2
PAK2
CECR1
NAPRT1
EIF3M
PLCG2
KRT28
SLC9A3R1
SF3A3
HEXA
ARFGEF1
KIF5B
UTRN
BAX
FKBP5
STRAP
CD63
LOC100507699
TM9SF3
HM13
RPL4
PAFAH1B1
UBA6
ALDH1A1
MAN2B1
SMARCA5
APCS
HABP2
THBS4
PRKACB
PPP2CB
USP9X
FYN
RTN3
EIF4G2
U2AF2
ELMO1
PARP1
MTA2
ACTR1A
MYO9B
NUCB2
SNX2
AIFM1
DDX3Y
ATP5F1
SERBP1
SH3BP1
TSN
RPS9
NCSTN
STAT5B
COLGALT1
KRT79
PPP1R18
KRT38
KRT32
KRT37
LBP
CHI3L1
STAT5A
SKAP2
LMAN2
KRT19
TPP2
SRSF7
AP3D1
ARHGEF6
ACIN1
ARHGAP25
PTBP1
SRPRB
SARS
ASNA1
SEC31A
PSMD11
RPS3A
LAMP2
SPCS2
KRT4
GRIPAP1
RAB2B
SIGLEC9
PDS5B
TPT1
PLAA
AGTRAP
FH
PABPC3
THEMIS2
NUP133
KARS
ERP44
PDCD4
RAB21
ACAA2
EIF4B
PPP1R12A
KRT3
SLC25A13
CDK16
BCLAF1
MAPK14
PLTP
SERPINA5
PSMB2
USP15
TTLL12
ATG3
SOD1
EIF5AL1
ELMO2
SCAMP2
LILRB2
EHBP1L1
TOM1
APEH
PML
HLA-DRB3
HDGF
APAF1
ALDH9A1
SRSF2
SEC61A1
BLVRA
NCBP1
RAB18
RAD50
KCNAB2
COPG2
PAICS
SKP1
SLC25A24
PPIAL4G
MGST3
KYNU
KIAA1598
PICALM
CBL
CCDC88A
PSMD12
BCAP31
HNRNPCL1
LOC440563
LOC649330
KCTD16
SLC25A31
HDLBP
RAP1GDS1
CDC5L
KRT12
SERPINA6
GTF2I
TMX1
ECHDC1
SEC23B
ME2
LARS
HLA-DRB1
GIMAP1
CPNE3
TXNDC5
FAM21A
ADAR
SSB
ITGB7
GART
ADD1
LRRC25
FTH1
TXNRD2
IPO7
RCSD1
SCARB2
MACF1
FDPS
XPOT
NDUFA9
KIAA1033
GSTM1
SNX1
GRHPR
FAM120A
GBE1
SEC23A
EIF2S1
SEC13
VPS26A
SLC25A20
LPCAT2
LRRC47
VAV1
POR
NOP56
CRKL
PDS5A
SEC16A
ABHD14B
XRN2
RPS17
RPS17L
ATP6AP1
KRT78
CLINT1
NAMPT
ARL8A
SLC12A9
EIF2S3
PSMC4
CPN2
MYB
HP1BP3
FARSB
DOCK11
PSMA3
GARS
ARF6
PSMD3
HNRPDL
S100A10
DDX1
LMAN1
SEC11A
EIF3B
NUP155
NDUFV1
PPP3CA
RPL13A
LAMTOR1
FES
KHDRBS1
TECR
HPCAL1
TNPO3
AP1G2
CDK5
EIF3I
SSRP1
ATP5O
SNX27
SAR1A
AIMP2
ATP2B4
ARHGAP4
PSMC1
HSPH1
DIAPH2
RER1
TAP2
42258
MAP4
CD74
SSR4
MAP1S
PIK3R1
GCA
S100A12
FAM21B
ESYT2
SAMM50
NFKB1
EIF3H
PSMC6
TNFAIP2
FAM105A
LILRB1
FGD3
RBM8A
CCDC22
LOC728026
ACSL4
RPS6KA3
NIT2
PARP14
RPL10
EIF3F
TOR1AIP1
STAT6
ROCK2
PADI4
GLB1
FAM129A
MEFV
DYNC1LI1
SORL1
C16orf62
ITIH3
SMARCC2
MLEC
TPD52L2
RAB11FIP1
CAB39L
CFD
RPS8
APPL1
TMEM205
SLC2A1
SNX3
GIT2
ATP6V1C1
ANP32E
SERPINB2
UBA7
PPA1
RPS2
PFAS
RAB5B
C10orf54
FLOT1
PTPN11
BCL2L13
IPO9
TOP1
CD93
GNS
PRPF19
TCERG1
DNAJC8
VPS4B
MX1
SUPT6H
ACAP2
ATP5J
LGALS9
KRT13
RAB5A
MAGOHB
CLIP1
RP2
SUPT16H
HTT
LRPAP1
FAM21C
HDAC1
C22orf28
IRF2BP2
GMPS
ARHGAP17
ABCF1
RNF40
RBM14
SRRT
C19orf59
ACADM
GAK
GIMAP8
DNAJB11
TM9SF4
ARCN1
GBF1
NUP50
LCP2
PARVG
SRSF6
42254
MBOAT7
RECQL
BAG6
VPS39
GM2A
HK2
NRD1
NDRG1
PRPF6
ATP6V1E1
UBE2I
IL16
RPS6KA1
RPS6
PRSS3
PRSS2
APOM
C1RL
COL1A1
SHBG
COL3A1
42249
SUCLA2
FKBP4
HOOK3
PPP6R1
EIF2S2
IKBKB
FNBP1
DDX6
CTSC
LOC100509323
TMED7
POLR2A
BUB3
MAGOH
ADD3
KCTD8
EXOSC10
APRT
GLYR1
GLOD4
COPS4
GLRX3
MOB1A
MOB1B
LUC7L2
CBR1
TBL1XR1
RBMX
HARS
ADSS
ACTR3B
LYST
VAMP8
SWAP70
NLRC4
VPS16
ANKFY1
PUF60
RPS4X
NAP1L4
DCPS
KRT81
KRT85
KRT86
COX6B1
AARS
RPA1
SNX5
UBA2
EIF3G
SNRNP70
ZZEF1
ADPGK
CPNE1
LILRA6
LCK
PPP3CB
HCFC1
PRMT1
THOC2
NSUN2
PSMA1
CD53
PPA2
SHMT2
SCAMP3
KRT83
EXOC4
RAB6A
DLST
TMED7-TICAM2
SORT1
LILRA2
USP9Y
CRLF3
GMIP
GHITM
LONP1
NDUFA10
CDK12
SPN
WDFY4
G3BP1
NDUFB9
GYG1
NOP58
RPS12
APBB1IP
SLC25A1
PHGDH
MYCBP2
TBC1D5
CACYBP
PCK2
CD300A
LY75-CD302
CKAP5
ZC3HAV1
HINT1
C17orf62
LPCAT3
ACTR3C
VAPA
EIF3K
PKN1
ATP1A4
ETF1
SLC44A1
AP3B1
MCM6
TMCO1
ERMP1
GIMAP7
HDAC2
SOAT1
AMPD2
DCDC5
MST1
MMP2
KRT26
C1QB
APOC1
CNDP1
JAG2
CFHR2
SDHB
CSNK2A1
CDK2
CDK3
SNX6
LACTB
HADH
PDHB
ITGAD
CDK4
GLO1
TM9SF2
NEK9
RPL26
ERLIN2
SORD
WAS
EDC4
USP24
SUGT1
AKR1B1
MTDH
MOSPD2
RRP12
DDI2
NUMB
NSFL1C
ACAT1
MAP2K1
PABPC4
PTPRE
CDK9
CDK13
SRM
SASH3
LRCH4
DUSP3
NUDC
NDUFS3
RANGAP1
STK3
RBM25
VAMP7
RPS18
CACTIN
TLN2
PPP4C
ATAD3A
C7orf55-LUC7L2
CDK1
USP4
MYO5A
PSME3
ABRACL
ARRB2
OGFR
ALDH16A1
STAG2
THRAP3
RASSF2
TRIM21
MCM5
RPA2
NRM
PTPN12
FUBP3
PSMD5
RGPD3
RGPD4
MGST1
EPS15L1
BAZ1B
STRN
YBX1
OSBP
PSMD9
REEP5
NOMO2
NOMO3
NOMO1
TMEM43
NAGA
CDK18
CDK15
FGFR2
FGFR3
ICK
MAK
CDK6
FGFR4
CDK17
CDK14
CDK20
FGFR1
BLK
MPEG1
MMS19
CTAGE5
C6orf211
ARFIP1
FGD2
GBP1
DDT
STX7
PRSS1
GOLGB1
U2SURP
COPS2
IMPDH2
AHCYL1
ICAM2
LDHAL6B
PLEKHO2
LRRC59
FAH
MCMBP
TCEA1
CDK11B
IFI35
DYNLL1
GSTM4
CSTA
FCGR1A
PEX11B
GGH
OLA1
DEK
ARHGAP30
DOK3
CNP
PDCD6
BSG
MAP2K3
RAB3GAP1
DMXL2
TAOK3
RPL26L1
C14orf166
SF1
FCGR1B
NRAS
SUCLG2
HNMT
DYNLL2
LYPLA1
NHSL2
GOT2
GBP2
SMARCC1
PRKCA
BTD
SLC27A3
ABI3BP
HGFAC
FCN3
F9
C1QC
NF2
CPNE2
PRPF40A
VAC14
DEF6
MPDU1
ATP6V0A1
DPP7
SMARCA2
QKI
NASP
SIGLEC7
NUP62
ERH
CTBP1
PSPC1
NDUFV3
PPP1R9B
PPP2R5A
FYB
POLR2B
CPT2
RAD21
COX5A
CAPNS2
COPZ1
EIF5A2
CHORDC1
CPSF1
NUP153
IAH1
SGSH
FAM129B
RUVBL1
SRSF4
ATP11A
42256
ATXN2L
LY75
PPM1F
CUL3
NAA15
ALYREF
C21orf33
CNN2
SNX17
RNASET2
PLXNC1
TMEM109
DAD1
CSNK2A3
ERLIN1
ATP12A
MTAP
OGT
TRIP12
IDH3B
PCYT1A
RCC1
PPM1B
COPE
MPST
PDHA1
MAT2A
ATP4A
CUL1
OSBPL8
CYC1
GIMAP1-GIMAP5
TNPO2
SYPL1
NCLN
RPS13
NCF4
PAFAH1B2
PABPN1
SEC23IP
EIF2A
NMT1
PPP2R4
ATP5J2
ATP5J2-PTCD1
FPR1
PELP1
SRI
CARS
DDX42
EIF5
UCHL3
[truncated: 238 more rows]
