# Supplementary material for: Mass spectrometry based proteomics profiling of human monocytes
Source: Protein Cell. 2016 Nov 22;8(2):123–33. doi: 10.1007/s13238-016-0342-x (PMC5291777; doi:10.1007/s13238-016-0342-x)
Supplement: Supplementary file 2 — Supplementary material 2 (XLSX 14 kb) [file 13238_2016_342_MOESM2_ESM.xlsx]

## Sheet: Sheet1
Genes
ACADVL
ACTA1
ACTA2
ACTB
ACTBL2
ACTC1
ACTG1
ACTG2
ACTN1
ACTN2
ACTN3
ACTN4
ACTR2
ACTR3
ADH5
AHNAK
AIF1
AK2
AKR7A2
ALB
ALDH2
ALDOA
ALDOC
ANP32A
ANP32B
ANXA1
ANXA11
ANXA2
ANXA4
ANXA5
ANXA6
ARF1
ARF3
ARF4
ARF5
ARHGDIA
ARHGDIB
ARPC1B
ARPC2
ARPC3
ARPC5
ATIC
ATL3
ATP1A1
ATP1A3
ATP1B3
ATP2A2
ATP2A3
ATP5A1
ATP5B
ATP5H
ATP6V0D1
ATP6V1A
ATP6V1B2
AZU1
B2M
BASP1
BIN2
BLVRB
C1QBP
CALM1
CALR
CANX
CAP1
CAPG
CAPN1
CAPN2
CAPNS1
CAPZA1
CAPZA2
CAPZB
CAT
CBX3
CCT2
CCT3
CCT5
CD14
CD36
CD47
CDC37
CDC42
CES1
CFL1
CFL2
CKAP4
CLIC1
CLTC
CLTCL1
CLU
CNDP2
COMT
COPB2
CORO1A
CORO1C
COTL1
CS
CSTB
CTSB
CTSD
CTSG
CTSS
CTSZ
CYB5R3
DBNL
DDOST
DDX17
DDX5
DECR1
DES
DIAPH1
DNM1L
DPYSL2
ECH1
ECHS1
EEF1A1
EEF1A2
EEF1G
EEF2
EFHD1
EFHD2
EHD3
EIF4A1
EIF4A2
EIF4A3
EIF4H
EIF6
ENO1
ENO2
ENO3
EPX
ERO1L
ERP29
ESD
ETFA
ETHE1
EZR
F13A1
FABP5
FAM49B
FBP1
FCN1
FERMT3
FGA
FGB
FGG
FLII
FLNA
FLNB
FUS
G6PD
GAPDH
GDI1
GDI2
GLIPR2
GLUD1
GLUD2
GMFB
GMFG
GNAI1
GNAI2
GNAI3
GNAO1
GNAQ
GNAS
GNB1
GNB2
GNB2L1
GPD2
GPI
GPX1
GRN
GSN
GSTK1
GSTP1
H2AFJ
H2AFV
H2AFX
H2AFY
H2AFZ
H3F3B
HADHA
HADHB
HBA1
HBB
HBD
HIST1H1A
HIST1H1B
HIST1H1C
HIST1H1D
HIST1H1E
HIST1H1T
HIST1H2AA
HIST1H2AB
HIST1H2AC
HIST1H2AD
HIST1H2AG
HIST1H2AH
HIST1H2BA
HIST1H2BB
HIST1H2BD
HIST1H2BH
HIST1H2BI
HIST1H2BJ
HIST1H2BK
HIST1H2BL
HIST1H2BM
HIST1H2BN
HIST1H2BO
HIST1H3C
HIST1H4H
HIST2H2AA4
HIST2H2AB
HIST2H2AC
HIST2H2BE
HIST2H2BF
HIST2H3A
HIST3H2A
HIST3H2BB
HIST3H3
HK1
HK3
HLA-A
HLA-B
HLA-C
HLA-DRB5
HMGB1
HMGB2
HNRNPA1
HNRNPA1L2
HNRNPA2B1
HNRNPAB
HNRNPC
HNRNPD
HNRNPF
HNRNPH1
HNRNPH2
HNRNPH3
HNRNPK
HNRNPL
HNRNPR
HNRNPU
HNRNPUL2
HSD17B10
HSD17B4
HSP90AA1
HSP90AB1
HSP90B1
HSPA1A
HSPA1L
HSPA2
HSPA4
HSPA5
HSPA6
HSPA8
HSPA9
HSPD1
HSPE1
IDH1
IDH2
IFI30
IGBP1
ILF2
ILK
IMMT
INA
IQGAP1
ITGA2B
ITGAM
ITGB1
ITGB2
ITGB3
KCTD12
KIAA0368
KPNB1
KRT1
KRT10
KRT14
KRT15
KRT16
KRT2
KRT31
KRT7
KRT8
KRT84
KRT9
LAMP1
LAP3
LASP1
LBR
LCP1
LDHA
LDHAL6A
LDHB
LDHC
LGALS1
LGALS3
LIMS1
LMNB1
LMNB2
LOC256374
LOC390956
LOC391722
LSP1
LTA4H
LYN
LYZ
MAPRE1
MARCKS
MDH1
MDH2
METTL7A
MNDA
MPO
MSN
MVP
MYH10
MYH11
MYH14
MYH9
MYL6
MYL6B
MYL9
MYO1E
MYO1F
NAGK
NAP1L1
NAPA
NCF1
NCF2
NCL
NEFH
NEFL
NEFM
NME1
NME2
NNT
NPC2
NPM1
NUCB1
OSTF1
P4HB
PABPC1
PARK7
PCBP1
PCBP2
PCBP3
PCMT1
PCNA
PDCD6IP
PDIA3
PDIA4
PDIA6
PDXK
PEBP1
PECAM1
PFKP
PFN1
PGAM1
PGAM2
PGAM4
PGD
PGK1
PGK2
PGLS
PGM1
PGM2
PHB
PHB2
PLEK
PLS1
PLS3
POTEE
POTEF
PPIA
PPIAL4A
PPIB
PPP1CA
PPP1CB
PPP1CC
PPP1R7
PPP2R1A
PRDX1
PRDX3
PRDX4
PRDX5
PRDX6
PRKAR1A
PRKCB
PRKCSH
PROS1
PRPH
PRTN3
PSAP
PSMA4
PSMA5
PSMA6
PSMA7
PSMB1
PSMB4
PSMC3
PSTPIP1
PTGES3
PTMA
PTPN6
PTPRC
PTPRJ
PYCARD
PYGB
RAB10
RAB11A
RAB11B
RAB13
RAB14
RAB15
RAB1A
RAB1B
RAB27B
RAB2A
RAB35
RAB3A
RAB3B
RAB3C
RAB3D
RAB7A
RAB8A
RAB8B
RAC1
RAC2
RAC3
RAN
RAP1A
RAP1B
RAP2B
RDX
RHOA
RHOC
RHOG
RNASE3
RNH1
RNPEP
RPL30
RPLP0
RPLP2
RPN1
RPN2
RPSA
RSU1
RTN4
S100A11
S100A6
S100A8
S100A9
SAE1
SAMHD1
SERPINA1
SERPINB1
SERPINB10
SERPINB8
SET
SFN
SFPQ
SH3BGRL
SH3BGRL3
SLC25A3
SLC25A5
SLC2A14
SLC2A3
SND1
SOD2
STAT1
STIP1
STOM
STXBP2
SUB1
SURF4
SYNCRIP
TAF15
TAGLN2
TALDO1
TAP1
TBXAS1
THBS1
TIMP1
TKT
TLN1
TMED9
TMOD3
TMPO
TMSB4X
TPI1
TPM1
TPM2
TPM3
TPM4
TPP1
TSPO
TUBA1A
TUBA1B
TUBA1C
TUBA3C
TUBA4A
TUBA8
TUBAL3
TUBB
TUBB1
TUBB2A
TUBB2B
TUBB3
TUBB6
TUFM
TWF2
TXN
TYMP
UBA1
UBA52
UBB
UBE2N
UNC13D
UQCRC1
UQCRC2
USP5
VASP
VCL
VCP
VDAC1
VDAC2
VDAC3
VIM
WARS
WDR1
XPNPEP1
XRCC5
XRCC6
YES1
YWHAB
YWHAE
YWHAG
YWHAH
YWHAQ
YWHAZ
ZYX
