# Supplementary material for: Mass spectrometry based proteomics profiling of human monocytes
Source: Protein Cell. 2016 Nov 22;8(2):123–33. doi: 10.1007/s13238-016-0342-x (PMC5291777; doi:10.1007/s13238-016-0342-x)
Supplement: Supplementary file 3 — Supplementary material 3 (XLSX 201 kb) [file 13238_2016_342_MOESM3_ESM.xlsx]

## Sheet: Sheet1
Gene ID	Protein ID	PI	MW
A1BG	V9HWD8	5.56	54253.5
A1BG	P04217	5.63	51921.7
A1BG	B3KP79	5.96	35240.7
A2M	P01023	5.98	160810
AARS	P49588	5.34	106810
ABCE1	P61221	8.63	67314.3
ABCF1	Q8NE71	6.4	95925.8
ABCF1	B4DNU2	5.29	59663
ABHD14B	V9HW87	5.94	22345.7
ABHD14B	Q96IU4	5.95	22214.5
ABHD14B	B4DNR3	5.94	19796.7
ABHD14B	B4DQI4	7.72	19755.8
ABHD14B	B4DKK0	5.67	13911.1
ABI3BP	Q7Z7G0	9.49	115863
ABI3BP	B4DSV9	9.58	113429
ABI3BP	Q5JPC9	10.2	110681
ABI3BP	Q9H717	9.66	40900.5
ABRACL	Q9P1F3	5.84	9056.5
ACAA1	P09110	8.68	41490.7
ACAA1	B4DEN6	8.57	37243.9
ACAA1	B4DVF4	6.7	16008.5
ACAA1	B4E072	9	13499.3
ACAA2	B2RB23	8.51	42009.3
ACAA2	P42765	8.32	41924.2
ACAA2	B3KNP8	8.32	41896.1
ACAD9	Q9H9W4	7.98	55083.6
ACAD9	Q9UNZ4	10.31	19093.2
ACAD9	B4DGH4	7.75	15835.1
ACADM	Q5HYG7	7.94	50308.7
ACADM	P11310	7.02	43642.9
ACADM	B4DWX6	6.1	42486.7
ACADM	B7Z9I1	6.1	42426.6
ACADM	B4DVE0	7.5	35785.2
ACADM	B4DVB1	8.89	32077.9
ACADM	B4DJE7	9.02	25663.4
ACADVL	P49748	7.74	66175.1
ACADVL	B3KPA6	6.82	62582.1
ACADVL	B3KPX1	8.6	38695.8
ACADVL	B4DYY0	9.14	29239.3
ACAN	B9EK55	4.06	255512
ACAN	P16112	4.1	248347
ACAP1	Q6PID9	4.95	79615.5
ACAP2	Q15027	7.6	81535.9
ACAT1	Q15057	6.38	88028.6
ACIN1	P24752	8.16	41386
ACLY	Q9UKV3	6.08	151862
ACLY	P53396	6.95	120839
ACO2	B2RBW5	7.36	85453.5
ACO2	B4DZ08	7.62	83413.1
ACO2	Q8N9C4	8.12	76445.4
ACO2	B4DJW1	7.31	75949.5
ACO2	B4DLY4	6.55	73177.2
ACO2	B4DEC3	6.53	55397.7
ACO2	B4DW08	7.29	54458.8
ACSL1	Q99798	6.85	82425.8
ACSL1	A8K9T3	6.84	77952.3
ACSL1	P33121	6.81	77943.3
ACSL1	B4E0R0	7.09	74254.1
ACSL1	B7Z3Z9	7.48	58586.3
ACSL4	O60488	8.66	79188.1
ACSL4	B4DH39	8.51	72143.9
ACSS2	Q8TAF6	8.33	74422.1
ACSS2	Q4G0E8	5.75	67619.3
ACSS2	Q9H9U4	5.44	49368
ACSS2	B3KUV2	5.52	45545.8
ACSS2	B4DEH9	8.95	20900.7
ACTA1	Q9NR19	6.02	78579.6
ACTA1	P68133	5.23	41816.7
ACTA1	B7Z6P1	5.23	38579.1
ACTA1	B3KUD3	5.5	37824.4
ACTA2	B4DUI8	5.37	37362.8
ACTA2	Q7Z7J6	5.71	28151.3
ACTA2	B7Z6I1	5.65	17062.3
ACTB	P62736	5.24	41774.6
ACTB	P60709	5.29	41736.7
ACTB	Q1KLZ0	5.29	41736.7
ACTB	B4E335	5.39	39225.9
ACTB	B4DW52	5.19	38633.2
ACTB	B7ZAP6	5.43	33101
ACTC1	Q562R1	5.39	42003.2
ACTG1	A8K3K1	5.23	42047
ACTG1	P63261	5.31	41792.8
ACTG1	P68032	5.23	41784.6
ACTG1	B4E3A4	5.23	39799.5
ACTG1	B4DVQ0	5.49	37348.8
ACTG1	B3KPP5	5.52	20944
ACTN1	B4DFY0	5.05	61575.3
ACTN1	B3KUX9	4.98	54281.1
ACTN1	B3KW67	5.31	41816.8
ACTN1	P63267	5.31	41642.5
ACTN1	B4DRP5	8.57	28801.5
ACTN1	V9HVZ7	5.45	25035.8
ACTN1	Q9BTD2	10.44	3462.85
ACTN2	P12814	5.25	103058
ACTN2	B7Z565	5.47	94783.7
ACTN2	B7Z2N5	5.56	92948.6
ACTN2	B7Z4K1	5.27	79021.3
ACTN2	B7Z4P6	5.36	75555.4
ACTN3	P35609	5.31	103854
ACTN3	B2R8Y4	5.43	103252
ACTN3	B7Z4P8	4.9	44589.2
ACTN3	B7Z4V1	5.87	32640.5
ACTN4	B4DZQ2	6	107654
ACTN4	Q08043	5.37	103241
ACTR1A	O43707	5.27	104854
ACTR1A	B4E337	5.89	64160.7
ACTR1A	B4DSX0	8.61	47564.2
ACTR1B	B4DM97	6.48	38274.7
ACTR1B	B4DMT4	5.89	34514.4
ACTR2	P61163	6.19	42613.7
ACTR2	P42025	5.98	42293.4
ACTR2	B4DXP9	5.98	37480.8
ACTR3	P61160	6.29	44760.8
ACTR3	B4DT29	5.55	40699.5
ACTR3	B4DHK9	5.65	39029.2
ACTR3	Q8IY98	5.77	38772.8
ACTR3	B4DWQ5	5.51	34507.8
ACTR3	B4DTI0	6.67	32656.4
ACTR3B	P61158	5.61	47240
ACTR3B	B4DXW1	5.41	42004
ACTR3B	B4E1U3	8.47	18111.9
ACTR3C	B7Z9W3	5.97	37871.6
ACTR3C	B3KM55	8.88	14457.7
ADAM10	Q9P1U1	5.61	47476.5
ADAR	A0A024DAK3	8.79	135998
ADAR	O14672	8.16	59401.4
ADAR	A0AV88	6.76	57896.9
ADAR	Q9C0K3	5.51	21476.6
ADAR	Q6ZP42	9.91	14992.5
ADAR	A2IBT1	10.43	9708.09
ADD1	P55265	8.86	136066
ADD1	B7Z8Y3	8.01	107016
ADD1	B4DPW4	8.09	28655.5
ADD3	P35611	5.6	80955.1
ADD3	Q96D30	6.09	44020.2
ADH5	Q5VU08	5.92	79154.6
ADH5	Q9UEY8	5.92	79023.4
ADK	Q5U043	7.45	39690.2
ADK	Q6FI45	7.45	39690.2
ADK	P11766	7.58	39593
ADPGK	P55263	6.25	40414.2
ADPGK	Q6IRT1	7.45	39724.2
ADPGK	Q86U79	6.23	38737.3
ADPRHL2	B4DG35	5.62	48122.8
ADPRHL2	B4DDP8	5.58	45655.7
ADRBK1	Q9BRR6	5.72	51790
ADRBK1	B4DHV5	5.06	30873.8
ADRBK2	P25098	6.89	79573.6
ADRBK2	Q9NX46	4.79	36497.9
ADRBK2	B7ZAN4	4.64	22754.6
ADSL	P35626	7.55	79709.7
ADSL	A8K869	7.77	79625.6
ADSL	B4DP46	7.18	56230.7
ADSL	P30566	6.73	54758.1
ADSL	A8K4X6	7.93	48344.1
ADSL	Q8N433	7.21	44606.7
ADSL	X5D2Z4	8.01	42079.3
ADSL	B4DUM2	6.62	34554.8
ADSL	B4DEP1	5.81	14285.2
ADSS	X5D7V4	5.15	9138.14
ADSS	X5D7W4	8.84	5192.83
AFG3L2	X5DP48	8.44	40025.3
AFM	B4E1L0	5.63	47938.9
AGFG1	Q9Y4W6	8.81	88583.7
AGFG1	P30520	6.13	50097.4
AGPS	P43652	5.58	66577
AGPS	P52594	8.82	58260.2
AGPS	B4DHC5	7.05	46507.1
AGT	O00116	7.03	67064.4
AGT	B7Z3Q4	6.37	63846.8
AGT	B2RCY4	8.76	43143.1
AGT	A2V838	8.75	42951.9
AGT	B7ZAC5	6.01	35600.6
AGT	B7Z548	6.65	21815.4
AGT	B7Z540	5.42	17795.5
AGTRAP	P21549	8.61	43009.9
AHCY	Q9UJX1	8.97	28429.5
AHCYL1	O43865	6.48	58820.2
AHCYL1	P23526	5.92	47584.9
AHCYL1	Q1RMG2	6.15	33811
AHCYL1	Q6RW13	5.71	17419.2
AHCYL1	A8K1X7	5.71	17359.1
AHNAK	Q09666	5.8	629101
AHNAK	Q96HN2	7.12	66589.9
AHNAK	Q6ZMM9	6.32	35358.9
AHNAK	Q9UI76	6.56	8749.01
AHSG	Q8N274	5.7	86052.7
AHSG	Q96EC4	5.32	16108.8
AIF1	B7Z8Q2	5.84	46627
AIF1	P02765	4.53	30221.9
AIF1	B7Z556	6.07	27354.2
AIF1	Q9BVU3	5.17	16189.9
AIFM1	Q4V347	5.97	16703.3
AIFM1	P55008	5.97	16572.1
AIFM1	I3WTX1	8.89	10455.4
AIMP2	O95831	6.86	55812.6
AKAP13	B2R7M3	8.65	35447.9
AKAP13	Q13155	8.45	35348.8
AKAP13	P54819	7.67	26477.7
AKAP13	B4DLK2	5.47	13098.3
AKR7A2	Q12802	5.12	307550
AKR7L	P14550	6.35	36441.8
ALB	V9HWI0	6.32	36573
ALB	P15121	6.55	35722.2
ALDH16A1	O43488	6.7	39589
ALDH16A1	V9HWA2	6.7	39589
ALDH16A1	B4DZX4	6.95	18255.9
ALDH1A1	Q8TES7	6.62	125446
ALDH1A1	Q8IZ48	6.68	90267.7
ALDH1A1	B4DQ15	6.69	67143.1
ALDH1A1	B4DVV1	6.69	66891.8
ALDH1A1	Q8NHP1	6.27	36963.8
ALDH1B1	Q8IZ83	6.35	85127.4
ALDH1B1	B4DDF8	7.51	45996.9
ALDH2	P00352	6.29	54730.7
ALDH2	B4DXX3	5.56	42594.6
ALDH3B1	V9HW83	6.3	54861.8
ALDH3B1	V9HVX6	6.49	54803.8
ALDH4A1	P30837	5.96	55280.9
ALDH4A1	B4DLJ0	6.02	24588
ALDH6A1	P05091	5.69	54444.9
ALDH6A1	P43353	7.55	51512.3
ALDH9A1	P30038	6.96	59034.2
ALDH9A1	Q02252	8.01	54388.7
ALDH9A1	Q9BUJ8	9.17	25412.4
ALDOA	B4DX14	6.5	55259.8
ALDOA	B4DE91	5.83	52769.8
ALDOAP2	B4DYY1	5.77	35037.8
ALDOC	B9EKV4	6.23	56291.9
ALDOC	P49189	5.69	53670.7
ALDOC	V9HWN7	8.3	39420
ALDOC	P04075	8.39	39288.8
ALDOC	B7Z1H6	9.2	14268.5
ALOX12	B7Z1N6	6.61	35423.2
ALOX12	B7Z1L5	6.52	22329.4
ALOX5	B7Z1Y2	6.67	37564.7
ALOX5	B7Z3K7	6.61	31161.5
ALOX5	B7Z1Z9	6.53	28234.1
ALOX5AP	B7Z3K9	8.37	48408.2
ALYREF	P09972	6.46	39324.7
AMBP	P18054	5.82	75694.1
AMBP	I0CLG0	4.6	16141.2
AMPD2	P09917	5.51	77983.2
AMPD2	P20292	8.58	18157.1
ANKFY1	B7Z8R6	6.01	29778.7
ANKFY1	Q86V81	11.15	26756.7
ANKFY1	P02760	6.13	20846.7
ANP32A	B2RB47	6.46	100718
ANP32A	Q01433	6.46	100688
ANP32B	B4DZ21	5.34	21530.7
ANP32C	Q9P2R3	5.7	128268
ANP32E	Q8N8A2	5.85	107603
ANP32E	B7Z6Z7	6.49	55161.3
ANP32E	P39687	3.98	28585.4
ANPEP	Q92688	3.93	28787.7
ANPEP	Q08AJ6	4.03	27298.2
ANPEP	Q3KPI8	5.27	14793
ANXA1	B4DP01	5.26	61410.2
ANXA1	B4DP96	5.24	55976.9
ANXA1	Q9BTT0	3.76	30692.5
ANXA1	B4E0D5	10.11	19382.1
ANXA11	P15144	5.31	109408
ANXA11	B4DV63	4.99	70859.6
ANXA11	B4DPH5	5.2	61414.2
ANXA11	B4DL19	6.74	19589.3
ANXA2	B4DPJ2	8.76	45598
ANXA2	P04083	6.64	38583.1
ANXA2	Q05BR2	4.66	5276.11
ANXA2P2	B7Z6L0	8.52	65596.8
ANXA4	P50995	7.53	54389.7
ANXA4	Q5T0G8	7.53	54389.7
ANXA4	V9HW65	7.57	38576
ANXA4	P07355	7.56	38472.8
ANXA4	B4DNH8	5.97	21669.6
ANXA4	B3KRQ1	4.98	20932.8
ANXA5	B4DE02	5.64	34459.1
ANXA5	B4DDZ4	5.62	33613.9
ANXA5	B4E1S2	4.9	15644.5
ANXA6	P09525	5.84	35751.5
ANXA7	A8K3Q7	5.37	75845.2
ANXA7	B7Z582	5.36	61852.3
ANXA7	V9HW59	5.64	36056.9
ANXA7	V9HWE0	4.93	35936.8
ANXA7	P08758	4.93	35805.6
ANXA7	Q6P452	5.62	33551.9
ANXA7	B4DNG6	5.86	12877.8
AP1B1	P08133	5.41	75742.1
AP1B1	B2R657	5.38	52640.1
AP1B1	B2R7L2	6.25	50283.6
AP1B1	B4DHY4	5.52	47738.8
AP1B1	Q6ZP35	5.69	36998.9
AP1G1	Q10567	4.94	104505
AP1G1	B4DG47	4.52	54192.7
AP1G1	B4DS79	4.57	53851.4
AP1G1	P20073	5.52	52739.2
AP1G1	B4DWU2	6.25	43568.3
AP1G1	B4DT77	6.77	37805
AP1G1	B4DKH5	5.64	30913.5
AP1G2	B3KXW5	6.63	94139.8
AP1G2	B4DDL1	9.21	39561.2
AP1G2	B3KNW1	4.79	26298.9
AP1G2	Q7Z3M8	5.46	20504.7
AP1G2	B4DGE1	8.98	20140.5
AP1M1	Q8IY97	6.36	91756.9
AP1M1	O43747	6.38	91220.3
AP1M1	B4DS96	9.36	63832.3
AP1M1	B4E3E1	5.37	61263.4
AP2A1	O75843	6.09	87116.6
AP2A1	Q86U03	4.89	44538
AP2A2	Q86V28	6.07	71031.6
AP2A2	B4DXJ6	9.24	54690.2
AP2A2	B3KNH5	6.82	48560.8
AP2A2	Q9BXS5	6.81	48455.7
AP2A2	B4DN99	6.19	42606.1
AP2A2	B4DDG7	6.69	40254.1
AP2B1	O95782	6.67	107415
AP2B1	O94973	6.56	103829
AP2B1	B7Z5S9	6.53	103057
AP2B1	B7Z1Q4	6.17	75159.2
AP2B1	Q8N9K4	5.72	52031.6
AP2B1	Q8N2F8	7.18	51220
AP2B1	B3KMI7	9.19	39269.6
AP3B1	A8K916	5.16	105702
AP3B1	A8K0G3	5.19	105632
AP3B1	B4DIL5	8.16	38347.5
AP3D1	Q68DI0	5.22	105682
AP3D1	P63010	5.22	104421
AP3D1	B4DWG4	5.14	101305
AP3D1	B4E261	5.08	76243.8
APAF1	O00203	5.75	121320
APAF1	A8K586	5.71	121290
APAF1	B4E0B2	8.44	63770.6
APBB1IP	O14617	8.69	130027
APBB1IP	B0AZV8	6.44	24167.8
APBB1IP	B3KSV6	6.69	20849
APCS	A5YM44	6	137062
APEH	A7E2A2	5.95	140745
APEX1	O14727	5.95	141840
API5	B4E100	7.22	70672.8
APMAP	Q7Z5R6	5.39	73182.7
APOA1	Q9NWJ6	4.29	32178.9
APOA2	P02743	6.12	23258.5
APOA4	P13798	5.29	81224.6
APOA4	V9HWP0	6.1	25387.1
APOB	Q9BZZ5	7.3	58873.4
APOB	Q9HDC9	5.82	46349.2
APOB	B4DDR3	8.74	37507.9
APOB	Q5TZP7	8.33	35554.5
APOB	P27695	8.42	35423.3
APOB	P02647	5.45	28961.6
APOBR	P02652	6.51	9303.65
APOC2	Q76EI7	9.3	2890.53
APOD	P06727	5.18	43402.5
APOE	P04114	6.57	512858
APOE	E1A689	6.69	489819
APRT	Q7Z7Q0	7.15	92333.7
AQP4	Q0VD83	4.38	114874
AQP4	Q9NS13	4.37	113432
AQP4	P02655	4.58	8914.92
AQP4	Q6P163	4.86	8146.36
AQP4	P02654	7.93	6630.58
ARAP1	P02649	5.52	34236.7
ARAP1	P05090	5.2	19303.1
ARAP1	B4DGC3	6.58	14397.6
ARCN1	P02749	8.37	36254.6
ARCN1	B4DPN0	8.19	30339.1
ARF1	Q9UKG1	5.28	79663.5
ARF1	P07741	5.77	19476.6
ARF3	F1DSG4	7.59	34829.7
ARF3	B4DHF5	7.58	32809.3
ARF4	P55087	7.59	34829.7
ARF5	Q6L7A0	6.2	23623.2
ARF6	B7ZMI2	5.99	134706
ARF6	V9PBN7	7.58	31826.3
ARFGEF1	Q96P48	5.86	162192
ARFGEF1	B0YIW5	5.89	57210.4
ARFIP1	Q6MZV5	5.63	61598.2
ARFIP1	P48444	5.89	57210.4
ARFIP1	Q6P1Q5	6.24	21854.2
ARFIP1	B4DEB9	8.99	19649.6
ARHGAP1	P84077	6.36	20565.6
ARHGAP1	B4DN70	8.67	19457.4
ARHGAP1	B4DJC8	8.69	17956.7
ARHGAP17	B4DLJ3	7.59	25378.6
ARHGAP17	A4D0Z3	6.3	20529.7
ARHGAP17	P61204	7.04	20469.6
ARHGAP17	P84085	6.35	20398.5
ARHGAP17	P18085	6.81	20379.6
ARHGAP17	P62330	9.04	19951
ARHGAP17	B4E190	6.74	16158.8
ARHGAP25	Q9Y6D6	5.58	208767
ARHGAP25	B3KMS9	6.32	77744.4
ARHGAP25	Q5U025	9.04	20211.3
ARHGAP25	Q6FH17	8.81	20112.2
ARHGAP30	B4E273	6.24	41738.3
ARHGAP30	B7ZA10	8.4	33682.5
ARHGAP4	B4DPZ4	6.21	52755.6
ARHGAP4	P53367	6.25	41607.1
ARHGAP4	Q8N8M9	7.15	28415.6
ARHGDIA	Q07960	5.85	50435.8
ARHGDIA	B4DVF3	9.74	41113.9
ARHGDIB	Q68EM7	7.22	95436.7
ARHGDIB	B4DWE9	8.4	77526.6
ARHGEF1	Q8WY69	8.86	14225.8
ARHGEF2	B7Z4C4	5.52	71116.4
ARHGEF2	Q9H3E7	8.87	12210.5
ARHGEF6	P42331	6.04	73435.2
ARHGEF6	V9HWC8	5.83	72431
ARHGEF6	B7Z5A5	5.88	66712.5
ARHGEF6	B7Z8K7	5.71	32396.9
ARID1A	Q7Z6I6	4.75	118582
ARID1A	P98171	5.96	105026
ARID1A	B7Z2C6	5.88	102282
ARID1A	V9HWE8	5.01	23207.1
ARID1A	P52565	5.01	23075.9
ARID1A	B2R4F3	5.15	22962
ARID1A	J3QW41	5.1	20326.9
ARID2	Q92974	6.89	111543
ARID2	Q92888	5.47	102435
ARID2	B7Z977	9.2	58146.7
ARID2	B4DJ49	9.11	50442
ARID2	Q49AN3	5.54	31835.4
ARID2	P52566	5.08	22856.8
ARL6IP5	Q15052	5.79	87498.9
ARL6IP5	B7Z3C7	6.23	73460
ARL6IP5	B7Z667	5.82	34865.9
ARL8A	O14497	6.24	241913
ARL8B	Q8NC65	5.23	83527.2
ARL8B	Q96SM7	4.78	68033.4
ARPC1A	Q96T01	4.82	58385.2
ARPC1A	Q96SY8	5.12	41623.8
ARPC1A	Q9NZ92	7.76	11849.7
ARPC1B	Q68CP9	7.11	197260
ARPC2	Q8NBP1	7.26	67688.6
ARPC2	Q96SQ4	9.23	31143.3
ARPC3	B3KQB4	9.77	21554.6
ARPC3	B4DZZ0	9.77	19205.7
ARPC3	B4DWQ6	5.35	15611.9
ARPC4	O75915	9.77	21614.7
ARPC4-TTLL3	B2R7U5	7.59	21355.9
ARPC5	B4E1J8	9.72	27252.7
ARPC5	Q96BM9	7.63	21415.9
ARPC5	B4DQT8	7.65	20597.9
ARRB2	V9HVZ6	8.46	41569.3
ARRB2	Q92747	8.46	41438.1
ARRB2	Q9NVJ2	8.67	21539
ASAH1	A4D275	8.68	40949.8
ASAH1	O15143	8.69	40818.6
ASAH1	O15144	6.84	34333
ASAH1	Q53R19	6.84	34333
ASAH1	Q9BXV5	5.83	22738.8
ASNA1	B2R4D5	8.78	20520.6
ASNA1	B4DM63	8.99	19061.1
ATAD3A	O15145	8.82	20415.5
ATG3	Q2LE71	8.78	20564.7
ATG7	P59998	8.53	19535.8
ATG7	O15511	5.47	16189.2
ATG7	B3KTE1	9.7	12802.9
ATIC	P32121	7.59	46105.8
ATIC	A8K4I6	7.6	44332.8
ATIC	Q6IPM3	4.46	9403.24
ATL3	Q68DZ5	5.36	24362.6
ATM	B2RB57	5.85	77985.7
ATM	B3KQM6	5.85	77945.6
ATM	Q9NVI7	9.08	71237.9
ATM	A8K0B6	7.54	44673.6
ATM	O43681	4.81	38661.6
ATM	Q9NT62	4.66	35864.4
ATM	B4DEE5	4.74	35843.3
ATM	B3KUZ6	7.61	34594
ATM	Q13510	8.22	28988.2
ATM	Q9H715	9.35	15313
ATP11A	O95352	5.85	77828.4
ATP11A	B4DQK1	5.84	75506.8
ATP11A	B2R7P8	6.35	64634.9
ATP11A	B4DP06	6.38	58662.1
ATP12A	P31939	6.27	64615.9
ATP12A	V9HWH7	6.27	64615.9
ATP1A1	B4DSP3	6.23	125368
ATP1A1	Q6DD88	5.43	60542
ATP1A1	B4DXC4	5.42	58743
ATP1A2	Q13315	6.39	350556
ATP1A2	Q96QM9	8.98	15543
ATP1A2	Q6P7P1	9.76	13328.5
ATP1A3	P98196	6.17	129756
ATP1A3	P54707	6.12	115511
ATP1A3	P05023	5.29	112423
ATP1A3	B4E0R9	6.12	75572.4
ATP1A3	B7Z1N5	5.28	44628.8
ATP1A3	Q9H6U5	9.14	15286.5
ATP1B3	B2RAQ4	5.47	112312
ATP1B3	B3KRI1	5.4	103562
ATP2A1	B3KW93	5.46	101302
ATP2A1	B4DIQ8	6.09	80024.4
ATP2A1	B3KX35	5.63	72616.7
ATP2A1	B4DRW5	8.86	35073
ATP2A1	B4DHD7	4.83	29498.8
ATP2A2	P50993	5.43	111793
ATP2A3	B3KSY7	5.08	70932.4
ATP2A3	B3KNQ8	5.25	48150.8
ATP2B4	B7Z9V4	5.23	113078
ATP2B4	P13637	5.22	111749
ATP2B4	B7Z3F8	5.14	108297
ATP2B4	B7Z1Q9	5.3	100720
ATP2B4	B3KV59	5.17	74655.9
ATP4A	Q13733	6.23	114166
ATP5A1	B3KS35	4.54	32433.9
ATP5A1	P54709	8.58	31512.6
ATP5B	O14983	5.07	110252
ATP5B	Q7Z675	5.01	109256
ATP5F1	P16615	5.23	114757
ATP5F1	Q93084	5.41	113977
ATP5F1	A8K9K1	5.45	109180
ATP5J	A7E2D8	7.18	128831
ATP5J	A8K8U3	6.95	128780
ATP5J2	P23634	6.19	137789
ATP5J2	Q68DH9	6.1	133875
ATP5O	P25705	8.28	55209.3
ATP5O	B4DGW3	5.55	17700.4
ATP6AP1	V9HW26	9.16	59750.6
ATP6AP1	P06576	5	51769.2
ATP6V0A1	V9HW31	5.26	56559.9
ATP6V0A1	Q08ET0	9.37	28908.6
ATP6V0A1	A8K4W2	9.37	28880.6
ATP6V0A1	P24539	9.1	24625.6
ATP6V0A1	O75947	5.22	18360
ATP6V0A1	Q6IB54	9.52	12587.5
ATP6V0A1	P18859	5.46	8960.15
ATP6V0D1	Q6NZ59	9.52	12627.5
ATP6V0D1	P56134	9.7	10786.7
ATP6V1A	P48047	9.81	20875.5
ATP6V1B1	B3KR70	5.72	47768.8
ATP6V1B2	B7Z2A9	6.14	91156.8
ATP6V1B2	Q15904	5.28	47740.6
ATP6V1B2	B4DWM8	7.01	32871.8
ATP6V1C1	B7Z641	6.37	90500.1
ATP6V1C1	B7Z2J9	6.69	79644.5
ATP6V1H	Q5CZH6	6.2	96603
ATP6V1H	Q93050	6.01	96412.7
ATP6V1H	Q53X12	6.24	95751.1
ATP6V1H	Q6AHY6	6.54	55248.4
ATRN	B7Z6L9	5.08	44662
ATRN	P61421	4.89	40329.1
ATRN	B2R7M1	4.89	40317
ATRN	B7Z788	5.15	31650.3
ATXN2L	P38606	5.34	68304.1
ATXN2L	B7Z2V6	5.28	37751.1
AZGP1	P15313	5.44	56833
AZGP1	B4DWH7	5.44	54294.2
AZU1	B4DFM5	5.19	43188.4
AZU1	B4DQI9	5.17	31645.1
B2M	P21281	5.57	56500.7
B2M	B3KUZ7	6.07	55911.1
B2M	P21283	6.97	43810.4
B2M	B7Z593	8.25	35678.1
B2M	Q53Y06	7.7	26145.3
B2M	P36543	7.93	26014.1
BAG6	Q9UI12	6.07	55883.1
BAG6	Q8TF11	5.81	55171.5
BAG6	B4E054	6.3	52711.5
BANF1	O75882	6.73	149764
BANF1	B4DZ36	6.46	129834
BAX	Q8WWM7	8.7	113374
BAX	P25311	5.58	32144.9
BAX	P20160	9.53	24051.2
BAX	A6XMH4	6.51	14416.5
BAX	A6XMH5	7.81	10398.9
BAZ1B	A6XND9	5.88	11748.4
BCAP31	B4E0X1	6.9	13945.9
BCAP31	P61769	6.07	11731.2
BCL2L13	P46379	5.4	119409
BCL2L13	O75531	5.81	10058.6
BCL2L13	B2R4V4	5.81	10016.5
BCL2L13	Q16446	9.3	5607.62
BCL2L13	Q9UM88	10.83	3065.71
BCLAF1	A0A0C4MVT1	5.13	22618.9
BCLAF1	P80723	4.62	22562.2
BCLAF1	A0A0C4MW46	4.83	19468.3
BIN2	A0A0C4MWS3	5.5	22457.7
BIN2	K4JQN1	5.2	19307.1
BIN2	I6LPK7	9.77	15922.6
BLK	Q07812	5.08	21184.4
BLVRB	Q9UIG0	8.7	170903
BRD4	B2RB43	4.36	41768.9
BRD4	B7Z238	4.39	38983.8
BRD4	A8K5Y4	4.2	34612.6
BRD4	P51572	8.44	27860.4
BRD4	B7Z737	4.39	21635.4
BSG	Q9BXK5	4.41	52723.2
BSG	B7Z8J9	8.95	23314
BSG	Q86T62	5.37	19062.7
BSG	B0AZU3	9.62	16194.7
BSG	Q8IZP5	4.63	11515.1
BST1	Q9NYF8	9.99	106122
BTD	B2RAR0	5.08	61905.4
BTK	O60885	9.23	152219
BTK	Q75T13	9.14	105383
BTK	Q06187	7.89	76150.1
BTK	Q9UBW5	5.11	61874.4
BTK	B7Z6F3	4.94	59187.3
BTK	P51451	8.02	57575.3
BTK	P43251	5.38	56771.6
BTK	B4DNE1	5.39	42214.4
BTK	P35613	5.33	40201
BTK	B4DYY6	9.33	34404.9
BTK	P53004	6.07	33183.2
BTK	Q54A51	5.41	29221
BTK	B4DY23	5.67	28432.1
BTK	V9HWI1	7.13	22119.3
BTK	P30043	7.31	21988.2
BTK	A8MZ77	6.41	16526.9
C11ORF82	Q5JY90	8.2	55880.7
C11ORF82	Q9NPI2	5.57	20486.4
C14ORF166	Q9NPI3	5.4	20403.3
C16ORF62	Q9P0L6	5.57	20578.5
C16ORF62	Q9P0L7	5.57	20517.4
C16ORF62	Q9P0L5	5.97	20501.5
C17ORF62	U3NG26	8.4	65511.8
C17ORF62	O43684	6.36	37154.8
C17ORF62	B4DDM6	6.65	28238.8
C17ORF62	Q9P0M0	6.2	17587.1
C17ORF96	B3KU41	8.98	24528.4
C1QB	Q7L1Q6	5.74	48043.2
C1QBP	Q9H7M9	6.47	30665.5
C1QBP	Q8WYG9	9.79	19047.1
C1QC	A8K8N4	6.71	111533
C1R	Q8IXT1	6.8	111616
C1R	B4DMA1	6.62	78181.7
C1R	Q549M8	6.19	28068.1
C1R	Q9Y224	6.19	28068.1
C1R	Q5RLJ0	6	27969
C1R	B4DS54	10.04	13429.7
C1RL	Q7Z3J2	6.82	109563
C1RL	B3KT69	6.54	98876.2
C1RL	B4DH18	9.26	29114.5
C1S	Q8WY47	6.37	24806.3
C2	A8K651	4.74	31380.2
C2	Q969P4	7.21	24260.9
C2	Q07021	4.32	23783.1
C2	P02746	8.85	23741.9
C2	Q8IX19	9.03	21228.5
C2	Q9BQA9	6.3	20773.8
C2	Q969H8	6.22	15834.8
C21ORF33	A8K5J8	6.02	80198.8
C21ORF33	P02747	8.33	22813
C22ORF28	B4DPQ0	5.96	81889.5
C22ORF28	P00736	5.76	78213.2
C22ORF28	B4E1B0	5.74	68538.1
C4A	A8K2N0	4.87	76612.4
C4A	P09871	4.85	74887.2
C4A	Q9NZP8	6.21	49450.5
C4A	Q9H804	7.17	47994.2
C4B	P06681	7.57	81085.1
C4B	B4DV48	7.26	80106
C4B	B4DQI1	7.97	56466.4
C4B	B3KTX9	7.71	36114.1
C5	Q5JP69	7.23	83267.8
C6	Q8N6L6	8.13	35451.4
C6	P30042	6.63	24016.6
C6ORF211	B4DNA0	6.37	47380.1
C6ORF25	P01024	6	184951
C6ORF25	B4E216	6.5	122593
C6ORF25	Q9Y3I0	6.77	55210.3
C6ORF25	B4DNG5	5.34	19092.9
C6ORF25	B4DXF1	7.62	16804.4
C9ORF64	V9HWA9	6.02	187148
CA2	P0C0L4	8.69	71678.9
CA2	B4DDH0	6.12	57513.1
CA2	B7Z1F8	7.76	30443.9
CALD1	Q9UM89	8.29	15242.5
CAND1	B4E1E1	6.26	62827
CAND1	P04003	6.24	61670.7
CAND1	B4E1D8	6.23	60405.2
CANX	P01031	7.82	112501
CAP1	Q9H993	5.48	51041.1
CAP1	B4DPT6	5.52	37369.6
CAP1	O14818	8.6	27886.8
CAP1	O95866	9.54	24311.1
CAPG	B0V023	10.17	25002.8
CAPG	B7ZLJ5	9.79	24009.8
CAPN1	P02778	10.2	8646.3
CAPN14	P07357	5.74	61711
CAPN2	A8K9M5	8.55	67074.9
CAPN2	B7ZA94	8.01	61344.3
CAPN2	B7Z555	8.01	61330.3
CAPN2	P07358	7.85	61042.9
CAPN2	B7Z550	8.04	60140
CAPN2	P07360	8.52	20385.1
CAPNS1	P02748	5.42	60978.7
CAPZA1	Q5T6V5	5.61	39028.5
CAPZA2	Q9Y376	6.43	39869
CAPZA2	Q7Z4X0	7.03	39774.1
CAPZA2	V9HW21	6.87	29246.1
CAPZA2	P00918	6.86	29114.9
CAPZB	Q9H9S4	8.49	39087.5
CAPZB	Q6NVY0	7.63	26181.9
CAPZB	B4DFD3	9.33	14812.1
CARS	Q8NHY0	8.79	63258.1
CARS	B4DZS0	9.06	41956.1
CARS	O76075	9.2	39109.6
CARS	Q9HB71	8.32	26078.8
CARS	Q96P73	9.27	12848.8
CARS	Q96P74	9.45	12106
CARS	Q96P72	9.25	9052.51
CASP1	Q05682	5.62	93231.1
CASP1	B7Z6G4	5.82	62741.4
CASP1	B4DPW5	8.16	57413.7
CASP1	B4E3I0	9.53	35381.8
CAST	Q9NYG1	5.73	56462.4
CAST	A8K1M2	4.04	16912.7
CAST	Q8NI76	9.59	7597.94
CAT	P62158	4.09	16706.4
CAT	Q96HY3	4.12	12876.2
CBL	B2RDW0	4.09	16777.5
CCAR1	B4DJ51	4.09	16837.6
CCDC132	P27797	4.29	46466.4
CCDC132	B4E2Y9	4.19	34683.4
CCDC132	B4DHR1	4.91	24287.1
CCDC132	P27482	4.3	16890.7
CCDC132	Q9BRL5	4.33	16506.5
CCDC22	V9HW88	4.29	48141.6
CCDC22	B3KNG6	4.39	37106.7
CCDC22	B3KQF5	4.5	37018.8
CCDC88A	A8K8U1	5.55	136318
CCDC88A	Q86VP6	5.52	136245
CCDC88A	P27824	4.46	65395.6
CCDC88A	B3KMG3	5.84	50867.8
CCDC88A	Q6IAW5	4.47	37106.8
CCDC88A	O43852	4.46	34961.2
CCDC88A	B3KM30	4.98	18425.2
CCDC88A	B3KQK3	4.29	14000.1
CCDC88B	B2RDY9	8.34	51615
CCDC88B	Q6ZP56	4.53	37420.7
CCDC93	B4DI38	8.34	49080.1
CCT2	B4DNW7	8.36	47390.3
CCT2	B4DNA3	8.4	47120.8
CCT2	B4DNY3	8.71	43706.1
CCT3	Q01518	8.26	51770.3
CCT3	B4DUZ8	8.42	45943.4
CCT3	P40121	5.82	38498.5
CCT3	B2R9S4	5.96	38497.6
CCT3	B4DU58	5.88	36248
CCT4	B2RDI5	5.38	81897.1
CCT4	P07384	5.49	81758.9
CCT4	A8MX76	8.86	79567.7
CCT4	B4DWH5	5.95	75835.4
CCT4	V9HW69	5.82	38498.5
CCT5	B2RCM3	4.9	80078.4
CCT5	B7Z467	8.86	79534.7
CCT5	P17655	4.86	78141.2
CCT5	B4DN77	4.8	71581.9
CCT5	B4E1R7	4.97	60507.3
CCT5	B3KUH9	4.94	32967.9
CCT5	A4D0V4	5.57	32949.1
CCT5	A8K0T9	5.44	32908.8
CCT5	P52907	5.45	32791.6
CCT5	P04632	5.05	28315.7
CCT5	Q96L46	5.51	27660.2
CCT5	Q6ZVC6	5.65	24359
CCT6A	B4DWA6	5.77	37482.4
CCT6A	P47755	5.58	32817.9
CCT6A	B2R7T8	5.69	30656.8
CCT6A	B1AK85	5.67	29265.1
CCT6A	B4DE01	6.9	24167.6
CCT6B	P47756	5.36	31219.3
CCT7	B4DPV7	6.65	92018.6
CCT7	A8MVQ3	5.97	84472.5
CCT7	B4DKY1	6.61	84278.1
CCT7	B4DI19	6.17	75686.4
CCT8	P49589	6.32	85342.1
CD14	A8K249	5.63	45098.5
CD14	A8K257	5.86	42860.2
CD163	B2R8U9	5.63	45170.7
CD180	B4DKN4	5.15	17756.2
CD300A	B4DVD8	5.37	33009.6
CD36	O15083	6.51	110558
CD36	O15446	8.66	54985.6
CD36	A8K818	8.34	54958.5
CD36	P29466	7.06	19843.8
CD36	Q5FBZ0	6.72	12259.2
CD44	Q8IX12	5.57	132821
CD44	A7MD03	5.76	110345
CD44	P22681	6.1	99632.8
CD44	B4DS55	5.81	79051.2
CD44	P04040	6.95	59625
CD44	Q8NEF3	9.48	53565.1
CD44	B4DWK8	7.77	53286.9
CD44	P16152	8.55	30243.8
CD44	Q13185	5.23	20680.2
CD47	Q96JG6	5.85	111174
CD47	Q5JPD9	5.11	68030.8
CD53	Q9NXR2	5.46	47463.5
CD53	B4DLA4	8.67	39319.2
CD55	Q3V6T2	5.9	216042
CD55	O60826	6.3	70755.6
CD55	B7ZAR0	6.76	65186.4
CD55	B4DPB6	6.76	65156.3
CD55	B4DSN0	9.81	54291.3
CD55	B3KW94	9.61	40852
CD63	Q9NW05	6.86	72108.4
CD74	A6NC98	5.09	164809
CD74	B2RTU8	5.11	164735
CD74	Q9UI01	5.28	87326.3
CD84	Q567U6	8.24	73197.6
CD84	B7Z4R3	6.33	50943.8
CD9	P49368	6.1	60533.9
CD9	B3KX11	6.51	57945.9
CD9	V9HW96	6.01	57488.2
CD9	P78371	6.02	57357
CD9	B4DUR8	5.46	55674.2
CD93	Q2TU64	5.98	60578.9
CD93	A8K3C3	7.97	57952.2
CD93	B7Z2F4	7.53	42299.3
CD97	P50991	8.13	57793
CD97	B4DDU6	5.27	55421
CD97	B7Z9L0	6.17	52330.9
CD97	B7Z2Z8	6.17	52300.9
CDC37	B4DX08	5.56	57101
CDC37	B4DXI1	5.66	56682.6
CDC37	B4DE30	5.36	51544.6
CDC42	P48643	5.44	59539.8
CDC42	B4DZT5	5.66	56025.9
CDC42	B7ZAR1	5.31	55348.9
CDC42	B4DYC8	6.14	53896.6
CDC42	B4DZY9	8.79	32051.7
CDC5L	V9HW37	5.44	59671
CDC5L	Q9HB74	6.83	19011.2
CDK1	B2R9K8	6.36	57966.1
CDK1	B4DPJ8	6.02	54867.5
CDK1	B4DN39	6.19	42914.7
CDK11A	Q6IBT3	7.55	59328.5
CDK11A	P40227	6.25	57893
CDK11A	Q92526	6.85	57821.4
CDK11A	B7Z7I4	8.46	49047.7
CDK11A	B7Z1C9	7.56	46095
CDK11A	Q96S45	9.6	6558.72
CDK11A	Q5H9P8	4.77	6298.11
CDK11B	Q86VB7	5.55	120853
CDK11B	P50990	5.41	59489.4
CDK11B	Q99832	7.55	59366.6
CDK11B	Q7Z759	5.17	54106.2
CDK11B	B2R888	5.84	40048.2
CDK11B	P08571	5.58	37214.7
CDK13	Q99467	5.96	71639.2
CDK13	A4D1B1	8.19	53053.4
CDK13	Q9UGN4	5.35	31202.3
CDK14	B3KUB8	8.19	53035.3
CDK14	D9IX63	7.92	53005.3
CDK14	B7Z6C3	8.46	44746.6
CDK15	D9IX64	8.19	53054.3
CDK15	D9IX65	8.37	53023.3
CDK16	P16070	5.1	79210.8
CDK16	P16671	8.21	52922.2
CDK16	A8K309	5.2	39387.8
CDK16	B4DN59	5.55	35973.2
CDK16	B4E2X0	5.7	28752.3
CDK18	B2R658	7.81	41474.2
CDK18	Q08722	7	33468.5
CDK18	A0A0A1TSG4	6.31	31871.8
CDK18	P19397	7.48	24341
CDK18	B4DQB5	8.39	17913
CDK18	Q86UZ1	6.69	8931.33
CDK2	B4DUF2	8.78	50951.6
CDK2	B4DPY4	6.57	14336.7
CDK20	P08174	7	34964.2
CDK4	P08962	8.17	25505.4
CDK5	B4DUJ2	5.95	16670
CDK5RAP3	P04233	8.72	33515.6
CDK9	Q9UIB8	7.06	36368.2
CDK9	B4DK09	9.05	28193
CECR1	B4DSX2	5.92	36614.3
CECR1	P21926	7.14	25284.9
CECR1	Q56CY1	8.64	20750.2
CECR1	B4DPP0	6.29	15905.9
CECR1	B4DL91	7.63	11032
CECR5	Q8IXK1	5.27	66413.3
CES1	B4DTS6	6.41	83828.3
CES1	B3KUI0	6.57	78028.9
CES1	B4E336	7.71	72294.6
CES1	Q9NPY3	5.27	66451.4
CES4	P48960	6.52	89718.7
CFD	Q16543	5.17	44468.3
CFD	Q6FG59	5.17	44453.3
CFH	B4DMH5	6.44	26579.2
CFH	B4E1U9	7.52	26528.3
CFH	B7ZAY4	6.89	26519.2
CFH	P60953	6.16	20933.2
CFHR2	B3KY60	8.22	92276.7
CFI	Q99459	8.22	92250.6
CFI	B4DSH1	8.63	89226.3
CFI	Q5H9N4	8.97	34778.3
CFI	P06493	8.38	34095.4
CFI	I6L9I5	8.41	25939.2
CFI	B7Z3D6	6.74	12466.5
CFL1	B4E0N4	5.08	63224.4
CFL1	B4E0M9	5.2	61470.3
CFL1	B4DWE4	9.82	27910.1
CHD4	Q9UQ88	5.28	91361.6
CHI3L1	B4DII1	10.39	25013.6
CHKB	B4E3D9	5.33	90235.3
CHORDC1	P21127	5.45	92707
CHORDC1	B7ZVY7	5.39	91303.4
CIP29	Q14004	9.71	164923
CIP29	Q9NYV4	9.46	164155
CKAP4	O94921	9.06	53056.9
CKAP4	B4DK59	8.53	38181.1
CKAP4	Q9BVE2	6.73	37339.1
CKAP5	Q96Q40	6.68	49023
CLASP2	B7Z8T0	9.36	66759.2
CLASP2	Q00537	9.1	59582.2
CLASP2	Q00536	7.23	55715.7
CLASP2	B4DGP5	8.88	53519.4
CLASP2	Q9BRL4	7.7	51090.7
CLASP2	Q6ZMU4	9.13	38620.3
CLASP2	B7Z461	9.03	36266.4
CLASP2	B3KX76	8.81	18076
CLEC12A	B4DER5	8.64	44026.9
CLEC3B	B4DK03	9.14	57587.1
CLEC3B	B4DHU6	8.64	42758.3
CLEC3B	B4DIK9	9.88	23919.8
CLIC1	Q07002	8.84	54180.1
CLIC1	Q8IWB3	8.28	25987.1
CLIC4	P24941	8.8	33929.5
CLIC4	B4DDL9	9.34	27162.5
CLIC4	B4DFP8	9.17	18548.6
CLIC4	A8K6P8	9.17	18536.6
CLINT1	B4DK07	8.62	15441
CLIP1	Q8IZL9	6.27	38694.8
CLIP1	Q00526	8.86	35045.7
CLIP1	P11802	6.55	33598.7
CLIP1	Q00535	7.57	33304.5
CLIP1	Q6IAW3	7.57	33288.4
CLIP1	Q6LC83	5.7	25905.9
CLIP1	B4DWZ1	5.78	14471.5
CLIP1	Q96BE9	9.39	12000.8
CLTC	Q96JB5	4.68	56920.7
CLTCL1	P50750	8.97	42777.5
CLTCL1	B2R9L6	8.97	42747.4
CLTCL1	Q00534	6.02	36938.4
CLU	B2RAS2	8.57	59018.7
CLU	B4E3Q4	8.18	54360.1
CLU	B4DHM2	7.82	30114
CMPK1	Q9NZK5	8.2	55907.9
CMPK1	Q9BXW7	7.32	44006.7
CMPK1	B3KVW8	7.65	31499.3
CNDP1	P23141	6.06	60630.8
CNDP1	B7Z795	5.63	47709.7
CNDP2	P00751	6.66	83000.8
CNDP2	B4E1Z1	9.72	13285.2
CNN2	A8K5T0	6.32	138950
CNN2	P08603	6.12	137053
CNN2	A6XNE2	6.82	27779.7
CNN2	Q6FHW3	6.78	24422.8
CNN2	P00746	6.85	24404.8
CNOT1	B4DRF2	7.72	66695.3
CNOT1	A8K3L0	7.32	65721.2
CNOT1	P05156	7.38	63487.3
CNOT1	Q03591	7.1	35738.2
CNOT1	P36980	5.8	28738.4
CNOT1	Q6LBM9	5	5762.68
COL1A1	Q8WW88	8.49	42432.2
COL1A1	Q549N0	7.66	18736.6
COL1A1	V9HWI5	8.22	18502.5
COL1A1	P23528	8.26	18371.3
COL1A1	B4E112	6.28	12459.6
COL3A1	Q14839	5.62	218005
COL3A1	B3KY63	5.65	215284
COL3A1	Q9Y281	7.88	18605.4
COL4A3BP	P36222	8.65	40488.9
COL4A3BP	B3KTE6	6.36	15973.8
COL6A3	Q9Y259	5.35	45140.2
COL6A3	O76071	4.81	37840
COL6A3	B2RDJ6	4.81	37780
COL6A3	Q9UHD1	8.13	37358.6
COL6A3	B4DRZ6	4.84	33753.4
COL6A3	P82979	6.12	23539.6
COL6A3	Q9NZ93	7.84	13260.2
COLGALT1	Q07065	5.63	66022.5
COLGALT1	B3KVX6	5.15	58150.8
COLGALT1	Q567R9	9.69	16830.2
COMP	Q14008	7.95	225495
COMP	Q8IYN5	6.93	106966
COMP	B4DG03	9.46	49644.1
COMP	B3KR06	9.5	49157.6
COMP	B4DF74	7.7	23302.2
COMT	O75122	8.68	141133
COPA	Q5QGZ9	8.87	30761.6
COPB1	B2R582	5.78	22536.9
COPB2	P05452	5.8	20138.9
COPE	O00299	5.09	26791.5
COPG1	B4DWC4	6.02	27818.1
COPG1	Q5SRT3	5.09	26922.7
COPG1	B3KTR3	5.43	26693.8
COPG2	Q14677	6.01	68259.4
COPG2	B3KXA5	4.99	54322.6
COPG2	Q6FIC5	5.45	28772.1
COPG2	Q9Y696	5.45	28640.9
COPG2	Q9NVF8	5.37	23394.1
COPS2	P30622	5.29	162246
COPS3	Q00610	5.48	191483
COPS4	B7Z1Z7	5.2	42996.6
COPS4	Q49AL0	5.27	3703.2
COPZ1	P53675	5.57	186899
COPZ1	B7Z2Y4	5.34	53980
CORO1A	P10909	5.89	50062.6
CORO1A	B4DW11	5.65	25683
CORO1B	B2R6S5	8.14	25854.8
CORO1B	B4DDL4	9.06	20559
CORO1C	A8K1K1	5.19	56734.2
CORO1C	B4E180	5.09	55253.4
CORO1C	Q96KN2	5.08	53877.6
CORO1C	B4DV28	6	51502
CORO1C	B4DPF1	5.31	42263.1
CORO1C	P30085	5.44	22222.3
CORO1C	B4DFW6	9.21	19102.1
CORO7	V9HWE5	5.65	52878.5
CORO7	Q96KP4	5.66	52747.3
CORO7	Q9NW02	5.79	34769.7
CORO7	Q9NUV1	9.42	18932.7
CORO7-PAM16	B4DDF4	6.52	32616.7
COTL1	B4DHU5	6.52	31010.9
COX2	B4DUT8	6.94	35943.7
COX2	B4DN57	8.06	31370.4
COX4I1	Q6FHE4	6.94	33709.1
COX4I1	Q99439	6.92	33565.9
COX5A	A5YKK6	6.65	266939
COX5B	B3KPW6	8.43	120175
COX5B	B4DTM8	6.13	39602.4
COX5B	B3KS60	7.16	36049.9
COX6B1	B4DYL7	6.57	139656
CP	B7Z6X2	7.67	43819.1
CP	P23582	10.23	5803.77
CPB2	B7Z4S2	9.44	24625.1
CPN1	H9C5C5	6.51	100308
CPN1	P02452	9.29	94796.1
CPN2	P02461	9.36	95287.5
CPNE1	Q9Y5P4	5.29	70834.9
CPNE2	P12111	6.15	340808
CPNE2	B7ZW00	8.4	278211
CPNE2	B4E0A4	6	132558
CPPED1	Q6MZG6	9.37	60940.3
CPSF1	Q8NBJ5	6.38	68650.4
CPSF1	B3KQ10	5.47	17345.5
CPT1A	A8K3I0	4.34	82886.5
CPT1A	Q9H6F1	5.93	28319.2
CPT1A	Q8WUI9	6.08	27062.8
CPT2	B4DN90	4.36	81526
CPT2	B4DN75	4.37	75101.5
CPVL	P49747	4.37	80962.2
CPVL	Q8N2R4	8.97	13832
CREBBP	B8XPJ8	5.37	30067.1
CREBBP	B8XPJ7	5.26	24479.2
CRKL	P21964	5.26	30037
CRLF3	P53621	7.7	138346
CRLF3	Q7KZP0	5.05	9399.19
CRMP1	P53618	5.72	107011
CRMP1	Q7Z4Z1	5.03	34402
CRMP1	O14579	4.98	34350.8
CRTAC1	B3KW21	4.93	67804.7
CS	Q9Y678	5.32	97718.2
CS	Q9H9B7	5.47	89386.9
CS	B3KND4	5.43	75987.5
CSE1L	Q9UBF2	5.56	97622.3
CSE1L	Q9NUP3	5.85	54024.7
CSE1L	B2R6N0	5.37	51615.7
CSE1L	P61201	5.36	51596.7
CSE1L	B4DIH5	5.59	44228.5
CSK	Q9UNS2	6.2	47741.9
CSK	B3KM48	5.57	46254.8
CSK	Q9BT78	5.57	46137.6
CSK	B4DN01	6.25	33572.6
CSK	P61923	4.69	20198.2
CSNK2A2	B4DJS1	6.49	17559.1
CSNK2A3	P31146	6.25	50895.1
CSTB	B4DIU2	7.63	31798.4
CSTB	Q6ZW98	8.99	20394.3
CTAGE5	Q9BR76	5.6	54234.7
CTAGE5	B3KN06	6.48	53223.9
CTAGE5	B4DMH3	6.58	49378.6
CTAGE5	B4E3S0	6.29	41603.8
CTBP1	B4DKU9	5.42	98447.7
CTBP1	B3KSY4	5.03	76605
CTBP1	B3KUH7	5.79	66425.8
CTBP1	Q9ULV4	6.65	53249
CTBP1	B4E0F2	7.66	39980.4
CTBP1	B7Z9V0	7.58	34489.6
CTSB	P57737	5.51	100605
CTSB	P35354	6.86	67217.9
CTSB	Q8IZA9	8.81	38933.9
CTSB	Q6ZYK7	8.58	18335.1
CTSB	Q14019	5.51	15813.8
CTSC	P13073	9.16	17199.8
CTSC	P20674	4.88	12501.2
CTSC	Q86WV2	8.64	9290.68
CTSD	P10606	6.33	10613
CTSG	Q6FHM4	9.07	13704.7
CTSH	A5PL27	5.44	122205
CTSH	A8K5A4	5.46	122172
CTSH	B7Z5Q2	5.49	108822
CTSH	B3KTA8	5.52	89045.8
CTSH	P14854	6.79	10061.2
CTSS	P00450	5.41	120085
CTSZ	Q96IY4	8.11	35800.5
CUL1	Q4VAR0	9.73	65128.3
CUL1	P15538	9.31	54933.7
CUL1	Q8N9P8	8.71	17050.1
CUL3	Q99829	5.52	59058.8
CUL3	Q8TDD0	9.4	57605
CUL4A	A8K8A4	5.71	61217.9
CUL4A	B2RD40	5.65	59784.2
CUL4A	P19099	9.32	54953
CUL4B	Q96FN4	5.71	61189.8
CYB5R3	O75131	5.6	60130.6
CYBA	B3KSL3	6.04	19599.2
CYBA	Q9P1I0	5.98	7032.24
CYBB	Q10570	5.99	160884
CYBB	B4DEF4	6.25	36620
CYBB	Q9BRF8	5.79	35548.3
CYBB	Q9C0J6	9.21	24884.8
CYC1	B2RAQ8	8.79	88339.6
CYC1	P50416	8.85	88236.4
CYCS	P23786	7.27	71129.8
CYFIP1	B3KW79	5.37	54172.8
CYFIP1	Q9NZ90	4.63	26901.1
CYFIP2	Q92793	8.83	265220
CYFIP2	P17927	6.57	219709
CYFIP2	Q8IUI8	5.01	49765.9
CYFIP2	B4DJU5	5.06	36466.9
CYFIP2	P46109	6.26	33777
CYFIP2	B4DPT3	9.01	14512.9
DAD1	B3KV96	6.38	61442.9
DAD1	B3KT07	6.51	55288.9
DAK	B3KXQ5	6.55	62213.8
DAK	Q14194	6.55	62183.8
DBI	Q9NQ79	4.97	68434.1
DBI	B4DJV2	7.73	50431.9
DBI	B3KTN4	6.74	47077
DBNL	P55060	5.51	110417
DBNL	B4DM31	5.78	86032.8
DBNL	B4DUC5	5.31	85472.8
DBNL	B4DPS6	5.81	71770.3
DBNL	B4DM67	5.15	68685.8
DBNL	B4DS32	5.46	64382.9
DBNL	O75390	7.39	49006.2
DBNL	B7Z1E1	6.66	25807.4
DCK	B2R6Q4	6.62	50704.3
DCK	A8K3B6	6.62	50702.3
DCK	B4DMZ0	5.98	42097.4
DCPS	B4DP99	6.77	44736.6
DCT	P41240	6.61	50573.2
DCT	Q8NEV1	8.54	45219.7
DCT	P19784	8.65	41213.2
DCTN1	O15320	5.15	90996.3
DCTN1	Q05BM1	4.79	35501.3
DCTN1	P04080	6.96	11139.6
DCTN1	P01040	5.38	11006.5
DCTN2	Q13363	6.28	47535.3
DCTN2	Q4KMQ8	6.28	47501.3
DDB1	A8K2H4	5.88	37793.5
DDB1	X5D7T7	6.92	36046.3
DDB1	X5D315	6.63	5449.01
DDB1	X5DRG9	11	1735.12
DDI2	B3KUJ8	5.89	30173
DDOST	B4DL49	6.17	30767.7
DDT	P07858	5.22	27815
DDT	B4DMY4	5.43	26856.1
DDTL	Q5HYG5	8.6	12667.6
DDX1	B4DJQ8	6.53	50151.7
DDX1	P53634	5.94	18472.9
DDX39A	V9HWI3	6.1	44552.2
DDX39A	P07339	5.6	37852.3
DDX39B	Q6IBC3	8.35	37363.6
DDX39B	P08311	11.37	26757.7
DDX39B	P09668	5.93	24161.5
DDX39B	B7Z378	9.95	23317.6
DDX3X	B4DLA3	7.52	81515.2
DDX3X	B3KTW0	6.67	69885.6
DDX3X	B3KU45	8.97	38127.1
DDX3X	Q5U000	6.7	33867.9
DDX3X	Q9UBR2	5.48	27149.1
DDX3X	P25774	7.64	23979
DDX3Y	Q13616	8.19	89678.5
DDX3Y	Q13618	8.68	88799
DDX3Y	B7Z600	8.88	63309.8
DDX42	Q13620	7.01	103982
DDX42	Q13619	8.29	87680.2
DDX42	B2RBV7	6.73	76804.9
DDX42	B4DKT2	8.82	51004.1
DDX46	P00387	7.31	34103.7
DDX5	Q6ZVI6	6.5	28874.3
DDX5	B4DT46	9.51	14019.3
DDX6	B4DWE0	8.73	61312.1
DDX6	B4DWD1	7.63	35073.3
DDX6	P13498	9.58	20881.3
DECR1	B4E1Y5	9.6	13016.6
DEF6	P04839	8.9	65204.7
DEFA1	P08574	6.49	27352.4
DEK	B3KWV6	7.54	145522
DEK	B3KWT5	7.59	51506
DEK	P99999	9.59	11617.5
DERA	Q7L576	6.46	145182
DES	Q96F07	7.03	148398
DES	B7Z8N7	6.63	142588
DES	B7Z4I3	7.01	137017
DES	B7Z3H2	6.24	129731
DES	B7Z217	6.33	122377
DES	Q14650	9.03	27729.8
DES	P61803	6.49	12365.5
DES	Q9H360	6.7	6892.98
DHX9	Q3LXA3	7.12	58947.2
DHX9	P14868	6.11	57136.2
DIAPH1	B4DDD6	4.93	45746.5
DIAPH1	B4DXL9	5.12	42726.3
DIAPH1	B4DKZ4	5.02	41550.7
DIAPH1	B4DDU5	5.1	40419.6
DIAPH1	B4DUF9	5.03	37916.8
DIAPH1	P30536	9.43	18827.9
DIAPH1	B4DNX5	5.97	15521.3
DIAPH1	B1AH88	8.81	10537.1
DIAPH2	Q9UJU6	5.01	48207.3
DIAPH2	B4E0A5	5.19	22549.5
DLD	F5CTF3	5.14	30518.6
DLD	P27707	5.14	30518.6
DLST	Q14203	5.61	141695
DLST	A8KAQ0	6.92	59052.2
DLST	P40126	6.59	56685.3
DLST	Q96C86	5.93	38477.6
DLST	O75767	9.24	27323.5
DMAP1	Q6MZZ3	5.66	141551
DMAP1	Q6AWB3	5.07	98565.6
DMAP1	Q6AWB1	5.07	98518.4
DMXL2	B3KTX4	5.55	41701.3
DMXL2	A8K8J9	5.75	34486.4
DNAH3	B4DSA8	5.11	111962
DNAH3	V9HW58	5.06	44819.7
DNAH3	Q13561	5.1	44099.8
DNAJB11	B7Z2A1	5.35	121737
DNAJB11	B4DZP5	5.17	91985.8
DNAJC13	Q16531	5.14	126837
DNAJC13	P39656	5.41	46116.2
DNAJC13	Q5TDH0	4.95	44522.6
DNAJC13	B7Z859	4.49	24640
DNAJC13	Q53Y51	6.72	12711.8
DNAJC13	P30046	7.25	12580.6
DNAJC7	A3RJH1	6.8	82432.1
DNAJC7	A6NHG4	5.89	14195.3
DNAJC7	B4DJQ7	5.48	11675.3
DNAJC8	F1T0B3	8.01	73915.4
DNM1L	Q92499	6.8	82432.1
DNM1L	Q92841	8.53	80272.4
DNM1L	B4DZQ7	7.59	47557.5
DNM1L	Q9UQL5	9.71	19200.6
DNM1L	B4DF34	4.31	15697.6
DNM2	B4DX78	5.62	53696.8
DNM2	O00148	5.46	48998.3
DNM2	Q13838	5.44	48860.1
DNM2	B4DP52	8.94	40577.2
DNM2	B4DIJ6	9.97	27672.1
DNM2	B4DIZ8	10.1	23955.7
DNM2	B4DH55	4.26	14874.5
DOCK10	B4DLU5	7.62	58774.2
DOCK10	B4E3C4	8.92	33792.4
DOCK10	B4DLA0	6.72	15031.8
DOCK11	O00571	6.73	73112.2
DOCK2	O15523	7.23	73022.4
DOCK2	B4E010	8.35	45938.8
DOCK2	B4E132	6.43	44841.7
DOCK8	A8K6X3	9.33	117471
DOCK8	Q7L014	9.33	117362
DOCK8	Q86XP3	6.54	102975
DOCK8	B3KX23	9.44	73280.9
DOCK8	B3KTL4	9.47	68000.9
DOCK8	B3KV84	9.68	51956
DOCK8	B3KMI4	9.83	43494.5
DOK1	P17844	9.06	69148.1
DOK1	B4DN41	9.02	67762.4
DOK1	B4DNG2	9	61516.4
DOK1	P26196	8.85	54416.8
DOK1	B2R858	8.85	53216.4
DOK1	Q8IV96	9.17	20426.5
DOK3	Q16698	8.79	32150
DPP3	B4DNW3	8.94	40160.6
DPP3	B4DFG0	8.63	39500.6
DPP3	Q01524	8.35	3714.27
DPP7	P35659	8.69	42543.1
DPP7	Q9Y315	9.08	35230.8
DPP7	B4DKS9	8.49	21380.8
DPP7	Q6MZJ9	8.85	4600.37
DPYD	A5Z217	5.21	53595.9
DPYD	L7RDA5	5.13	53536.7
DPYD	B4DUI0	6.09	27412.6
DPYSL2	Q45VM7	5.26	53583.9
DPYSL2	Q45VM8	5.26	53578.8
DPYSL2	Q9H319	5.17	53565.8
DPYSL2	P17661	5.21	53535.8
DPYSL2	Q45VM6	5.31	53534.8
DSCR3	Q08211	6.41	140958
DSCR3	O43143	7.12	90932.8
DSCR3	B4E0S6	7.12	89547.4
DSCR3	B3KU66	9.53	59947.7
DTYMK	A0RZB8	5.33	140172
DTYMK	B4DVR3	6.96	63276.8
DUSP3	O60610	5.31	141347
DUSP3	B4E2I7	7.77	22507.6
DUT	Q6URC4	5.36	141303
DYNC1H1	B7ZLJ0	6.13	125478
DYNC1H1	A8K5F7	6.19	124673
DYNC1H1	B3KMJ1	7.95	72106.1
DYNC1H1	Q7KZJ7	5.39	46322
DYNC1LI1	O60879	6.2	125569
DYNC1LI1	Q17R91	6.13	125512
DYNC1LI1	B4DMK9	8.04	51788.5
DYNC1LI1	B4DFL1	7.17	48899.4
DYNLL1	P09622	6.5	50174.6
DYNLL1	B7Z6J1	8.3	17876.4
DYNLL2	B7ZAZ8	11.83	7411.64
DYSF	Q6IBS5	9.1	48819.3
DYSF	P36957	5.9	41389.7
ECH1	B4DQG8	9.55	51861.3
ECH1	B4DEF2	10.02	25240.2
ECHDC1	B4DTU6	9.24	25461.6
ECHDC1	B4DTH3	9.88	15388.7
ECHS1	B4DU03	9.07	28250.8
ECM1	Q8TD57	6.04	470771
ECM1	Q8TDJ6	5.93	339641
ECM1	B4E1S1	7.63	79547.5
ECM1	Q9NPF5	9.51	52992.6
EDC4	V9HVZ2	5.46	32048.5
EEA1	A7E2Y5	6.31	254454
EEA1	B3KN02	5.7	99241.1
EEA1	Q9UBS4	5.81	38167
EEA1	B3KW63	5.32	20892.7
EEF1A1	O75165	6.31	254415
EEF1A1	Q96BY6	6.72	249531
EEF1A1	Q68DA4	7.7	135728
EEF1A1	B4DF07	8.41	116121
EEF1A1	P50570	7.04	98064.3
EEF1A1	B4DEY4	8.28	97820
EEF1A1	B4DYR6	9.05	85378.4
EEF1A1	O00429	6.37	81877.1
EEF1A1	B4DJ53	7.72	67908.6
EEF1A1	B3KUU8	9.15	67322.8
EEF1A1	Q99615	6.6	56309.7
EEF1A1	A8K4T2	7.08	55465.7
EEF1A1	Q8N1K8	7.11	52198.7
EEF1A1	B7Z9W6	8.38	50066.8
EEF1A1	B3KNP4	6.08	45891.6
EEF1A1	Q6ZSZ9	6.14	44473.6
EEF1A1	B4DKK3	7.89	42017.8
EEF1A1	Q6ZTU8	8.41	36282.4
EEF1A1	Q6ZV85	8.22	36270.4
EEF1A1	O75937	9.05	29710.5
EEF1A1	B4DDQ3	4.87	19884.5
EEF1A1	Q8N7A5	8.64	17740.4
EEF1A1	B4DPZ9	5.25	17263.7
EEF1A2	Q5JSL3	7.87	237671
EEF1A2	B3KXW9	5.98	103616
EEF1B2	B3KY14	7.12	43439.9
EEF1D	Q92608	6.43	211948
EEF1D	B4DDV8	5.7	63583.1
EEF1D	Q6ZNS5	9.35	29694
EEF1G	Q8NF50	6.43	238529
EEF1G	Q86XD0	5.61	56857.5
EEF1G	Q8N227	5.7	55727.2
EEF1G	A8K6J7	9.24	35864.6
EEF1G	Q3KZ25	8.74	28367.4
EEF1G	V9HVZ1	9.49	20801.3
EEF2	Q3KZ28	9.28	35817.6
EFCAB2	Q93070	8.75	27764.7
EFEMP1	Q5JPB8	5.01	82617.2
EFEMP1	Q9NY33	5.02	82458
EFEMP1	B4E357	5.08	71078.2
EFEMP1	Q7L591	7.93	53288.3
EFHD1	Q9UHL4	5.57	51784.4
EFHD1	B4DEM4	12.04	28645
EFHD1	B4DPD6	9.15	23200.5
EFHD1	B4DML1	4.91	16854.2
EFHD2	Q12882	6.84	111102
EFTUD2	Q16555	5.95	62293.6
EFTUD2	Q8NAN9	9.8	21414.6
EHBP1L1	A8MY26	6.42	19150.3
EHD1	Q8TDB6	8.32	83423.1
EHD1	O14972	7.6	33010.4
EHD1	B7Z606	6.22	24202
EHD1	P23919	8.43	23688.1
EHD4	Q8WY85	11.12	11049.8
EIF2A	P51452	7.66	20478.3
EIF2A	P33316	7.96	19345.8
EIF2S1	Q14204	6.01	532277
EIF2S1	B4DSR6	4.84	28396.1
EIF2S1	Q6P2H7	9.43	22181.6
EIF2S2	Q9Y6G9	6.01	56579.1
EIF2S2	B4DDM4	6.03	43122.6
EIF2S2	B3KM42	6.47	41080.8
EIF2S3	O75923	5.44	237295
EIF2S3	P63167	6.89	10365.9
EIF2S3	Q6FGH9	6.89	10365.9
EIF2S3	Q96FJ2	6.81	10349.8
EIF3A	B7Z2R1	5.21	110847
EIF3A	B7Z8G4	5.48	96917.5
EIF3CL	Q8TCI0	8.88	15291.2
EIF3D	B4DVS4	9.85	21016.2
EIF3E	Q13011	5.99	32205.9
EIF3F	Q9NTX5	8.32	33698
EIF3H	P30084	5.88	28342.6
EIF3I	A1X284	4.86	5130.72
EIF3J	B7ZAS5	7.08	18331.7
EIF3K	Q16610	6.19	58811.9
EIF3L	Q15075	5.55	162466
EIF3L	Q6P2E9	5.55	151530
EIF3L	B7Z7V8	5.23	69362.6
EIF3L	A8K9C4	9.1	50201
EIF3L	Q2QKP8	7.98	5717.43
EIF3L	Q7Z4D4	8.77	4101.95
EIF4A1	P68104	9.1	50140.9
EIF4A1	B4DV42	9.13	44875.8
EIF4A1	B4DNE0	9.12	42596.3
EIF4A1	Q504Z0	9.06	33242.3
EIF4A1	B4E2C5	8.91	33189.3
EIF4B	Q6IPT9	9.14	50184.9
EIF4B	Q6IPS9	9.1	50140.9
EIF4B	Q6IPN6	9.1	50122.8
EIF4B	Q6NSH7	9.81	12881
EIF4B	Q6NS35	9.61	7586.78
EIF4G1	Q05639	9.11	50470.2
EIF4G1	Q96RE1	8.94	43024.6
EIF4G1	Q8IUB0	8.98	38668.6
EIF4G1	P24534	4.5	24632.5
EIF4G2	B2RAR6	6.02	71449.9
EIF4G2	Q9H7G6	6.23	71418
EIF4G2	Q71RH4	6.76	69395.6
EIF4G2	P29692	4.9	30990.6
EIF4G2	Q6UWQ9	9.34	12924.9
EIF4H	B4DUK7	8.87	22925.1
EIF4H	B4DSR4	6.51	18490.9
EIF5	P26641	6.27	49987.6
EIF5	B4DUP0	6.53	24104.2
EIF5A	B4DPU3	5.77	62850
EIF5A	B4DRE8	6.31	55669.6
EIF5A	B4DMC6	5.9	42934.7
EIF5A2	P13639	6.42	95206.9
EIF6	Q5VUJ9	8.92	29713.7
ELA2	A8KAJ3	5.01	54668.6
ELANE	B2R6M6	4.95	54626.5
ELMO1	Q12805	4.85	52765.1
ELMO1	B3KS53	5.36	39447.6
ELMO1	B4DWH0	5.99	32584.8
ELMO2	Q9BUP0	5.34	26927.7
ELMO2	Q96C19	5.15	26566.1
ELMO2	Q7Z2R5	5.36	16134.5
ELMO2	B4DEE0	5.36	16106.5
ELMO2	Q8WYH2	5.54	14363.5
EMC1	A8KAP3	4.86	109476
ENDOD1	B3KWY2	5.41	61051.9
ENO1	Q8N3D4	4.8	161854
ENO1	Q6IBM8	4.84	109460
ENO1	Q15029	4.84	109436
ENO1	B3KX19	4.85	108210
ENO1	B4DZB1	5.21	103822
ENO1	Q8IXJ3	5.68	95371.7
ENO2	B2R5U3	6.35	60626.9
ENO2	B4DR44	6.67	55763.3
ENO2	B4DMV9	6.89	53769.1
ENO3	Q9H4M9	6.35	60626.9
ENO3	B4DTR4	6.59	57828.6
ENO3	B4DZH9	7.27	49297.9
EP300	A8K9B9	6.22	61156.1
EP300	Q9NZN3	6.11	60887.1
EPPK1	Q9H223	6.32	61175.1
EPRS	P05198	5.01	36112.2
EPRS	Q53XC0	5.01	36112.2
EPRS	B4DM12	9.59	15213.8
EPS15	P20042	5.6	38257.2
EPS15L1	B2R5N2	8.76	51137.6
EPS15L1	A8K2Y2	8.54	51110.5
EPS15L1	P41091	8.66	50978.3
EPS15L1	Q6IBR8	5.6	38388.4
EPS15L1	Q96I16	9.38	24575.2
EPX	B4DJH0	8.22	11450.9
ERAP1	B3KPB9	6.21	70895.8
ERAP1	Q9Y262	5.93	66595.8
ERAP1	B4DQF6	5.79	62691.5
ERAP1	B0QY90	9.04	55161.7
ERAP1	B3KNG0	9.19	35275.1
ERAP1	Q8N7H0	9.26	35243
ERAP1	P56537	4.56	26599.1
ERAP1	B4DEH4	5.12	25906
ERAP1	Q7Z5X3	8.52	22277.7
ERLIN1	A8K088	5.32	46125.9
ERLIN1	A8K7F6	5.32	46121.9
ERLIN2	B4DKP9	5.49	23259.1
ERMP1	B4DNH2	5.28	26777.8
ERMP1	B4E047	4.9	18909.6
ERO1L	B4E102	4.8	15900.2
ERP29	P60842	5.32	46022.7
ERP44	B4DJX6	9.11	29257.4
ESD	Q14240	5.33	46402.3
ESYT2	Q96B07	5.72	21039.2
ETF1	P38919	6.3	46871
ETF1	Q9NZE6	6.98	36153.1
ETFB	B4DEP6	5.53	66128
ETFDH	B4DRM3	5.48	69725.8
ETFDH	P23588	5.54	69151.2
ETFDH	B4DS01	5.74	40753.7
ETFDH	Q6AI40	4.92	7164.96
ETHE1	B2RU06	5.27	176175
ETHE1	Q9P192	10.08	10993.8
EVI2B	B2RU10	5.27	176207
EVI2B	B4DGF1	5.25	172159
EVI2B	B4DSI9	5.16	166582
EXOC2	Q04637	5.25	175491
EXOC4	B4DZF2	8.08	110260
EXOC4	P78344	6.69	102362
EXOC4	Q2TU89	6.29	79614.2
EXOC4	Q8NG21	12	3161.78
EXOSC10	P55010	5.41	49222.7
EXOSC10	Q15056	6.91	27253.9
EXOSC10	B4DEN3	4.73	22539.4
EXOSC10	B4DMV6	5.03	15613.2
EZR	A4D1X5	5.89	83829.4
EZR	B4DJV6	5.82	73013.2
EZR	Q6IBU0	5.36	49151.6
EZR	P08246	9.89	25561.4
EZR	B7Z8F1	8.59	23527.2
EZR	P63241	5.08	16701.1
EZR	Q9GZV4	5.38	16662
EZR	Q6IS14	4.85	16642
EZR	Q8WXQ9	9.3	3575.16
F11R	B4DRL5	5.61	83958.7
F11R	Q92556	5.89	83829.4
F11R	B4DZ20	5.87	52604.4
F11R	B4DVN0	10.7	12859.7
F12	Q96JJ3	5.62	82615.1
F12	B7Z1S8	5.9	62123.4
F13A1	Q8N766	7.44	109402
F13A1	O94919	5.54	52887.1
F2	P06733	6.99	47037.8
F2	E2DRY6	6.16	36554.7
F2	B7Z587	5.83	19474.5
F7	A8K3B0	4.91	47312.6
F7	Q6FHV6	4.91	47268.6
F7	P09104	4.91	47137.4
F7	B4DUJ6	5.46	29526.6
F9	Q09472	8.81	264029
F9	P13929	7.73	46855.7
FABP5L2	P58107	5.44	555621
FAH	P07814	7.02	170591
FAH	H6WCP5	7.06	97570.6
FAH	B3KR37	4.33	55951
FAH	B4DP50	5.81	54143.2
FAM105A	B7Z240	4.38	63622.3
FAM114A2	P42566	4.52	98524.6
FAM114A2	B4DME4	4.9	83841.1
FAM114A2	Q7Z5V0	4.56	83672.5
FAM114A2	A8K5P4	4.95	83501.4
FAM120A	Q9UBC2	4.93	94123.9
FAM120A	B4DQX5	4.85	71371.4
FAM129A	P11678	10.7	12711.5
FAM129B	A0A075BSP6	5.86	81739.6
FAM129B	A0A075BV59	6.2	67852.8
FAM129B	A0A075BTL2	5.99	61441.2
FAM21A	A0A075BW43	5.84	73620
FAM21C	Q9NZ08	6.02	107235
FAM21C	A8K6H1	6.02	107177
FAM21C	B2RDK6	7.67	38911.8
FAM21C	B4DPN7	8.81	26819
FAM21C	P84090	5.62	12127.7
FAM49A	O75477	7.67	38925.8
FAM49A	O94905	5.47	37839.5
FAM49B	Q7Z2K6	7.2	100231
FAM49B	Q96HE7	5.37	51991.8
FAM49B	Q6ZMD3	9.1	47540.2
FAM62A	Q9BS26	5.04	43718.2
FAM62A	P10768	6.58	31331.6
FARSA	B3KMV5	5.58	122906
FARSA	B3KY56	5.6	117393
FARSB	Q9BSJ8	5.57	122856
FARSB	A0FGR8	9.33	102357
FARSB	B7Z7P8	5.39	47476.1
FASN	P62495	5.51	48899.7
FASN	P13804	7.1	32965
FASN	P38117	8.29	27712.4
FBL	A7UNU5	7.31	68537.5
FBL	B4DEQ0	6.32	61385
FBL	A7UNU6	9.19	3151.82
FBP1	Q547S8	7.31	68507.5
FBP1	Q16134	6.52	64675.7
FBP1	B2RCZ7	5.77	24956.5
FCGR1A	O95571	6.37	27102
FCGR1B	B2R732	4.71	48594.2
FCN1	Q9BRW1	4.71	48608.2
FCN1	P34910	4.62	46163.3
FCN3	B3KPN7	6.38	104124
FCN3	Q96KP1	6.46	104066
FCN3	B4DZI7	5.84	58674.5
FDPS	B7Z321	6.08	99062.2
FDPS	B3KTF7	6.92	65876.8
FEN1	B7Z502	6.21	67182.3
FEN1	B7Z689	5.73	57109.8
FEN1	B7Z4J9	5.85	29878.3
FERMT3	Q6NX51	6.07	110498
FES	Q96A65	6.07	110367
FES	B4DKG8	6.21	77770
FES	B4DFE4	6.1	61315.9
FES	Q8TAR2	6.36	53985.8
FGA	Q01780	8.68	100831
FGA	B2R6J2	5.94	69400.8
FGB	B7Z5V2	5.69	65569.2
FGB	B7Z437	5.81	51266.9
FGB	B7Z9R6	5.1	22467.9
FGD2	P15311	5.95	69281.6
FGD2	Q6NUR7	5.94	69241.6
FGFR1	V9HW42	5.94	69398.8
FGFR1	Q8IZZ5	8.03	67735.1
FGFR1	P00748	9	39647.1
FGFR1	B7Z5W1	9.03	32858.3
FGFR1	Q6FIB4	8.09	32583.1
FGFR1	Q9Y624	6.72	29682.5
FGFR1	Q9Y5B2	8.52	28122.1
FGFR2	B2R6V9	5.69	83241.3
FGFR2	P00488	5.81	79244.9
FGFR2	P05160	5.94	73206.8
FGFR2	B4E2L8	5.18	70343.6
FGFR2	P00734	5.23	65308.2
FGFR2	B4DDT3	5.18	53148.8
FGFR2	Q96EF3	6.13	32216.5
FGFR2	Q15253	5.4	8825.87
FGFR3	B4DPM2	6.86	43607.9
FGFR3	P08709	7.73	28071.3
FGFR4	F2RM37	5.39	48691.7
FGFR4	F2RM35	5.32	48675.6
FGFR4	P00740	5.2	46578.2
FGR	O15360	6.13	162775
FGR	B7Z6Y4	9.12	36830
FGR	A0PJU8	6.79	32966
FH	Q0VAP3	6.79	33440.4
FKBP15	Q86U55	6.79	32954
FKBP15	Q0VAP4	6.31	29155.5
FKBP1A	Q9NRY5	4.85	55468.2
FKBP1A	B4E1J2	4.79	50840
FKBP1A	B4DQT0	4.73	47996.9
FKBP1A	Q9NUU6	9.36	42195.9
FKBP1A	B3KTE4	4.89	36221.9
FKBP1A	I6L9D5	4.9	26662.7
FKBP1A	Q6STG1	8.17	15991.8
FKBP3	Q9NZB2	9.07	121888
FKBP4	Q9BZQ8	4.73	103135
FKBP5	Q96TA1	5.82	84137.9
FKBP5	B4DHJ2	4.34	65745.4
FKBP5	B4E255	5.59	57696.2
FKBP5	Q9H8K1	5.31	43823.5
FKBP5	Q9H6L6	4.85	20931.1
FLII	Q641Q2	4.69	147184
FLII	B7ZME8	4.67	145075
FLNA	A8K5W5	4.67	144805
FLNA	Q9Y4E1	4.67	144668
FLNA	B4DF48	5.58	111794
FLNA	B3KMC4	5.52	57604.2
FLNB	Q9H0Q0	5.71	37312.8
FLNB	Q68D08	5.76	36749.9
FLNB	Q3ZTR9	8.63	25204.7
FLNB	B3KRB1	7.66	20484.7
FLNC	Q9NUQ9	5.76	36748
FLOT1	A8K666	6.53	66043.6
FLOT1	Q6IBR2	7.31	57563.6
FLOT1	Q9Y285	7.46	57432.4
FLOT1	B7ZB32	7.19	54814.6
FLOT2	P49327	6.01	273427
FLOT2	Q9NSD9	6.39	66115.6
FMNL1	B4DLD4	10.35	30183
FN1	P07332	6.27	93496.6
FN1	B4DUD9	6.27	91435.2
FN1	P02671	5.79	91358.9
FN1	Q2VXS9	6.25	76755
FN1	Q86UX7	6.53	75952.8
FN1	B4E1D3	8.3	54253.2
FN1	P14324	5.83	48275.5
FN1	P39748	8.8	42593
FN1	Q6FHX6	8.8	42593
FN1	P12314	8.39	40858.6
FN1	Q68DD1	8.78	39131.8
FN1	B4DWZ4	8.7	38791.6
FN1	Q2TU34	6.54	36814.5
FN1	B2RE74	6.25	36787.4
FN1	P09467	6.61	36711.3
FN1	P22087	10.18	33784.2
FN1	Q6NSD8	8.57	32990.9
FN1	O00602	6.11	32017.7
FN1	Q6UXM4	6.36	31677.6
FN1	Q92637	9.01	30458.8
FN1	O75636	6.22	30353.8
FN1	Q8WW76	8.74	24695.3
FN1	Q6UY50	6.3	24596.3
FN1	B3KMW3	5.34	12537.1
FNBP1	A8K304	6.71	74986.4
FNBP1	V9HVY1	8.54	55928.2
FNBP1	P02675	7.95	50762.9
FNBP1	B4DV77	6.91	14825.6
FPR1	Q7Z6J4	6.51	74892.3
FPR1	B4DVN4	6.25	32284.7
FPR2	A8K9G1	5.68	79330.7
FSD1L	Q5JSP0	5.78	79400.8
FSD1L	B4DXH4	7.53	36201.1
FSTL1	B5A959	6	35534.2
FSTL1	B5A958	7	25763.2
FTH1	P11362	5.77	89441.8
FTH1	C1KBH7	5.12	40728.7
FTL	B5A960	5.53	43926.8
FTL	Q7Z2S2	8.83	11694.8
FUBP1	P21802	5.56	89745.2
FUBP1	D2CGD1	5.65	82224.9
FUBP1	B5A961	6.01	35382
FUBP1	B5A963	7.11	31341.1
FUBP1	B5A962	5.32	29539.2
FUS	P22607	5.6	85781.3
FUS	I6LM06	5.77	39183.1
G3BP1	P22455	6.29	85813.7
G3BP1	B4DVP5	5.84	80446.6
G3BP1	B5A965	6.46	48654.6
G3BP1	X5D9H5	6.55	9071.15
G3BP1	B5A964	8	7733.12
G6PD	P02679	5.24	48483
GAA	B7Z6W7	5.59	52165.6
GAK	Q5T1M5	5.11	133630
GAK	B4DVS2	4.92	88889.2
GAK	P09769	5.41	59347.4
GAK	P07954	6.99	50081.6
GAK	B7Z9D2	6.82	13031.5
GAK	P62942	8.08	11819.5
GAK	Q0VDC5	5.98	4507.23
GALK1	Q0VDC6	9.26	15689
GALK1	Q1JUQ5	5.6	10118.6
GALK1	Q1JUQ4	7.66	9898.22
GALK1	Q1JUQ3	5.46	3965.49
GALNT2	Q00688	9.29	25045.6
GANAB	B2R9U2	5.35	51834.6
GANAB	Q02790	5.35	51804.6
GANAB	Q13451	5.71	51212.2
GANAB	B7Z8G2	5.68	47302.8
GANAB	B7Z7Z8	5.38	31605
GAPDH	Q13045	5.75	144751
GAPDH	B4DIX0	5.78	141481
GAPDH	Q6P4A8	9.02	59368
GAPDH	B4DNA8	6.19	51399.9
GAPDH	Q2TA84	5.71	51178.1
GART	P21333	5.7	280608
GART	Q60FE5	5.71	278226
GART	A6NDY9	5.65	245867
GART	B4E2F9	6.09	82552
GART	B4DTD5	5.53	71822.7
GBAS	Q60FE6	5.7	277506
GBE1	Q96C61	5.93	88589.7
GBF1	O75369	5.47	278164
GBF1	Q68CT4	5.47	256337
GBP1	Q14315	5.65	291022
GBP1	B3KM41	9.61	17083.6
GBP2	O75955	7.08	47355.3
GC	Q5ST80	7.08	47355.3
GC	Q6IB58	7.08	47337.2
GCA	Q14254	5.19	47064.2
GCN1L1	O95466	5.56	121722
GCN1L1	I6L9I9	5.28	69459.7
GCN1L1	Q9BTI6	5.22	42565.9
GDI2	B4DTK1	5.83	111303
GDI2	B4DTH2	5.31	37908.7
GDI2	B4DN21	5.4	34500
GENE	B4DU16	5.87	98155.8
GFAP	P02751	5.39	259563
GFAP	B7ZLE5	5.72	246698
GHITM	Q68CX6	5.5	235427
GLB1	B4DEQ5	4.58	28010.9
GLB1	Q9H382	5.72	18473.3
GLG1	B7ZL13	5.49	70198.5
GLG1	B7ZL14	5.14	64071.3
GLIPR2	Q96RU3	5.53	71306.8
GLIPR2	B2RC44	9.23	38447.5
GLO1	B7Z3W5	8.83	42655.4
GLO1	P25090	8.09	38964.3
GLO1	P21462	9.23	38445.5
GLOD4	Q9BXM9	5.86	59578.2
GLOD4	Q8N450	8.81	34579.9
GLOD4	Q12841	5.15	32678.6
GLOD4	B4DTZ8	4.86	28412.7
GLOD4	P02794	5.31	21225.6
GLTP	Q6NZ44	5.12	21241.5
GLTP	P02792	5.5	19888.5
GLUD1	Q6S4P3	5.7	21296.1
GLUD2	B4DT31	6.88	69864.9
GLUD2	B4DWL1	9.47	69851.1
GLYR1	B4E0X8	7.13	66231.9
GM2A	Q96AE4	7.33	67429.2
GM2A	Q96I24	8.61	61509.2
GM2A	A8K4H1	9.4	53410.9
GMDS	B4DR70	9.09	44812.2
GMDS	B4DVJ7	5.34	13128.2
GMFB	P35637	9.4	53425.8
GMIP	Q6IBQ5	9.4	53425.8
GMIP	Q8TBR3	9.41	53399.8
GMPS	O15117	6.12	85255.9
GMPS	Q9P1I1	10.37	7373.63
GNA12	P06241	6.24	60630.7
GNA12	B3KPS6	6.4	54611
GNA12	B7Z8K4	5.73	31511.3
GNA13	Q32P45	5.36	52130.2
GNA13	Q13283	5.36	52033.1
GNAI1	Q5U0Q1	5.36	52164.2
GNAI2	A8K8D9	6.27	59314.8
GNAI2	B4DYA7	6.01	58166.5
GNAI2	Q6FI03	5.42	52164.3
GNAI2	Q6ZP53	5.33	34575.6
GNAI3	P11413	6.41	59125.6
GNAL	P10253	5.42	98008.3
GNAL	B7Z5V6	5.9	71795.3
GNAO1	O14976	5.49	143059
GNAO1	B4DS37	5.45	132145
GNAO1	B3KUQ6	4.54	54231.8
GNAQ	Q6P490	4.91	62075.6
GNAQ	Q6ZMW6	4.47	38767.2
GNAQ	Q6ZTD0	7.86	22097.1
GNAS	B4DIW2	5.54	93991.9
GNAS	Q10471	8.63	64732.8
GNAS	B7Z6K2	7.57	60826.1
GNAS	Q86U72	5.61	43977.2
GNAS	Q6ZP37	6.81	42952.1
GNAS	P51570	6.04	42272.2
GNAS	V9HWE7	6.04	42272.2
GNAS	B7Z462	8.52	40777.7
GNAS	B4E1A8	4.98	17122.6
GNAT1	B4DSM6	5.47	96285.5
GNAT2	Q14697	5.58	103975
GNAT2	B4DZ53	5.62	96527.8
GNB1	V9HWJ0	5.74	106874
GNB1	P04406	8.58	35922
GNB1	B4DRV9	8.79	23254.8
GNB2	Q2TSD0	8.57	36049.2
GNB2L1	P41250	6.61	83165.6
GNB2L1	B4DJ93	6.3	60245.4
GNB2L1	O14556	8.39	44501.2
GNB2L1	V9HVZ4	8.57	36053.2
GNB4	P22102	6.27	107636
GNB4	Q15374	6.34	45987.1
GNPDA1	Q3B7A7	6.33	107723
GNPDA1	O75323	9.42	33742.6
GNS	Q04446	5.88	80342.7
GNS	B4DUF1	6.05	75846.7
GNS	B4DNJ3	5.27	53355
GNS	Q504U7	5.29	37335.5
GOLGB1	Q92538	5.48	206446
GOLGB1	P32455	5.97	67629.4
GOLGB1	B4E1L5	6.01	63878
GOLGB1	B4DNS2	6.32	41270.3
GOT2	Q5D1D5	5.97	67916.7
GOT2	P32456	5.54	66868.6
GOT2	Q8TCE5	5.57	54034.9
GP1BA	V9HWI6	5.4	52963.7
GP1BA	P02774	5.22	51243.5
GP1BA	P28676	5.02	24010
GP1BA	B7Z322	5.02	22092.9
GP1BB	E1NZA1	7.19	292744
GP5	Q92616	7.32	292627
GPD2	P31150	5	50582.7
GPD2	B4DHX4	4.92	46908.5
GPD2	B4DH24	5.08	22431.7
GPD2	B4E070	4.79	22191.2
GPI	B4DLV7	8.37	51153.9
GPI	P50395	6.1	50663.2
GPI	B3KVE3	5.52	22284.6
GPX1	B4DJW0	5.41	48200.3
GPX1	B4DIR1	11.2	20547.7
GPX3	P14136	5.42	49880.2
GPX3	B4E192	5.25	47336.3
GPX4	A8K335	7.04	36047.4
GPX4	B4DVI2	7.59	22652.4
GRB2	B4DPG9	9.9	37535.6
GRB2	B4DSV8	9.86	35778.6
GRB2	Q92820	7.19	33647.5
GRB2	B4DNL0	9.76	30154.1
GRHPR	Q6FIA7	10.01	37279.3
GRIPAP1	Q9Y6G2	9.83	34394.8
GRIPAP1	Q9H3K2	9.72	32244.3
GRN	B4DWA5	8.2	39019.4
GRN	Q8WWP7	9.11	34369.1
GRN	B4DWN0	9.05	29959.2
GSN	Q14161	6.78	84542.7
GSN	Q8ND71	8.62	74890.2
GSN	B4E027	5.99	67145.9
GSN	B5BU58	6.15	52604
GSN	B4E2E7	6.14	52184.6
GSN	Q9NUV9	7.66	37533.8
GSN	Q8NHV1	6.1	34508.6
GSR	B7Z6Q5	7.98	81803.4
GSR	P16278	5.89	73035
GSR	B7Z5H9	6.5	60551.9
GSS	Q92896	6.3	131396
GSS	Q6ZMF1	8.35	35259.4
GSS	A8K8F0	5.4	33214.7
GSS	B7Z403	5.2	32046.5
GSS	B4DX01	5.66	30520.8
GSS	B3KV49	4.78	26726.2
GSS	V9HW62	5.24	20719.7
GSS	Q04760	5.12	20646.5
GSS	Q9H4G4	9.44	17087.1
GSS	B4DQC5	7.79	14432.9
GSS	Q68CU1	8.5	1363.55
GSTK1	Q9Y3E8	8.99	55012.1
GSTK1	O76003	5.31	37300.8
GSTK1	Q9HC38	5.4	34793.5
GSTK1	P35754	8.38	11644.5
GSTM1	A8KAN9	6.23	112104
GSTM1	Q9ULK0	6.24	109816
GSTM1	Q9NZD2	7.11	23718.6
GSTM1	B4DYB9	7.73	21298.5
GSTM1	I3P687	11.16	10373.7
GSTM1	F5GZ49	6.71	7282.64
GSTM4	O43424	5.78	110619
GSTO1	Q49A26	9.26	60556.4
GSTO1	Q9NZ78	9.49	13942
GSTP1	B4DQM5	5.8	20085.6
GSTP1	P17900	4.76	17589.3
GTF2I	Q9P107	5.5	106683
GTF2I	B4DLZ1	5.64	103704
GTF2I	P49915	6.43	76584.2
GTF2I	B4DUT7	6.73	71241.3
GTF2I	Q03113	9.84	44279.2
GTF2I	B2R9X3	6.65	41850.6
GTF2I	O60547	6.95	41818.5
GTF2I	O60234	5.18	16801.3
GTF2I	P60983	5.19	16582
GUSB	B4DWV9	8.12	40975.1
GUSB	Q6ZQV4	9.49	27618.3
GYG1	Q14344	8.12	44049.6
GYG1	P63096	5.7	40229.9
GYG1	B3KP24	5.32	31472.7
H2AFJ	P04899	5.34	40319.7
H2AFJ	B3KX51	5.18	34907.5
H2AFV	Q96C71	5.34	40493
H2AFX	P08754	5.51	40401
H2AFY	A8K1Y9	6.23	44308.5
H2AFY	P38405	6.23	44308.5
H2AFY	B4DHG7	5.32	37555.7
H2AFZ	Q8N2B4	6.04	41057.8
H2BFS	B3KP89	5.53	39934.5
H3F3A	P09471	5.34	39919.4
H3F3A	B4DIM5	11.21	19409.3
H3F3B	G9FP35	5.48	42111.1
H3F3B	Q8N6I9	5.18	34609.3
H3F3B	B7Z581	4.96	18464.1
H3F3C	P50148	5.48	42142.1
H6PD	B0AZR9	5.07	38998
HABP2	O60726	6.83	18846.2
HABP2	O75632	8.39	10814.2
HABP2	O75633	7.71	8370.55
HADH	O95467	4.88	22697.4
HADHA	P63092	5.59	45664.6
HADHA	Q5FWY2	5.92	44250.2
HADHB	Q5JWF2	4.91	111025
HADHB	P19087	5.11	40044.7
HADHB	P11488	5.41	39909.6
HARS	A8MTJ3	5.69	40225.8
HARS	Q5T697	5.1	40175.8
HARS	B2R6K4	5.75	37301
HARS	P62873	5.6	37245.8
HARS	B3KVK2	4.63	25934.9
HARS	Q14396	10.25	7956.98
HBA2	Q6FHM2	5.6	37331
HBA2	P62879	5.6	37199.8
HBB	B4DVD2	9.46	24432.8
HBD	B4DWC6	9.44	17538.9
HBE1	B4E0C3	9.57	17016.3
HBG1	E9KL35	7.6	35076.7
HBG1	P63244	7.6	35076.7
HBG2	A8K3F6	5.59	37581.2
HBG2	Q9HAV0	5.59	37436
HBG2	B4DLV5	4.64	16652.6
HCFC1	A8K3S1	6.42	32678.6
HCFC1	B3KMV2	6.26	28640.9
HCG_1757335	P46926	6.42	32668.5
HCG_1984468	A8K6V6	8.69	62101.1
HCK	B4E284	8.37	65809.1
HCK	P15586	7.92	58308.4
HCK	B4DTT0	7.89	53420.7
HCK	B4DKX8	9.72	14132.9
HCLS1	Q7Z3X3	8.13	56346.2
HDAC1	Q14789	4.96	376019
HDAC1	A8K482	9.32	47516.7
HDAC1	P00505	8.98	44737.4
HDAC1	B3KUZ8	9.01	41326.5
HDAC1	L7URT5	6.95	27710.6
HDAC1	B4DY39	9.62	20745
HDAC2	P07359	5.83	69777.7
HDAC2	L7UV37	5.19	66608
HDAC2	L7UYB8	5.38	36972.8
HDGF	P40197	9.62	59277
HDGF	P13224	9.3	19319.8
HDLBP	P80108	5.78	89811.4
HDLBP	A8K1Z2	6.96	80734.5
HDLBP	P43304	6.3	76361.3
HDLBP	B7Z601	5.84	55739.6
HDLBP	Q8WUQ0	8.1	41380.7
[truncated: 3,311 more rows]
