# Supplementary material for: Mass spectrometry based proteomics profiling of human monocytes
Source: Protein Cell. 2016 Nov 22;8(2):123–33. doi: 10.1007/s13238-016-0342-x (PMC5291777; doi:10.1007/s13238-016-0342-x)
Supplement: Supplementary file 4 — Supplementary material 4 (XLSX 378 kb) [file 13238_2016_342_MOESM4_ESM.xlsx]

## Sheet: Sheet1
Category	Term	Count	%	PValue	Genes	List Total	Pop Hits	Pop Total	Fold Enrichment	Bonferroni	Benjamini	FDR
BBID	82.TCR_and_Cap_or_SMAC	6	0.29383	0.0325235	CDC42, MAPK1, PLCG2, VAV1, WAS, LCP2	83	9	358	2.8755	0.94178	0.94178	29.9906
BBID	48.mice_minus_JAKs_and_STATs	6	0.29383	0.0805835	STAT6, STAT5A, STAT5B, STAT1, STAT3, STAT2	83	11	358	2.35268	0.999272	0.973021	59.5851
BBID	65.Integrin_affinity_modulation	4	0.195886	0.0812377	MAPK1, NRAS, HRAS, KRAS	83	5	358	3.4506	0.999315	0.911863	59.8941
BBID	4.cyclins_&_p27_cell_cycle	4	0.195886	0.0812377	CDK1, CDK6, CDK4, CDK2	83	5	358	3.4506	0.999315	0.911863	59.8941
BIOCARTA	h_integrinPathway:Integrin Signaling Pathway	20	0.979432	8.5e-05	HRAS, TLN1, ROCK1, MAP2K1, ACTA1, GRB2, ACTN2, ITGB1, SRC, PXN, VCL, CAPN1, MAPK1, CRKL, FYN, MAPK3, RHOA, RAP1A, ZYX, CSK	357	34	1437	2.36777	0.0235122	0.00593059	0.112294
BIOCARTA	h_biopeptidesPathway:Bioactive Peptide Induced Signaling Pathway	16	0.783546	0.00225165	PRKCA, HRAS, MAP2K1, GRB2, GNAI1, STAT5A, CDK5, PRKCB, MAPK1, PTK2B, GNB1, FYN, MAPK14, AGT, F2, MAPK3	357	30	1437	2.14678	0.468033	0.0611667	2.93659
BIOCARTA	h_metPathway:Signaling of Hepatocyte Growth Factor Receptor	15	0.734574	0.0246292	MAPK1, HRAS, CRKL, MAP2K1, ACTA1, GRB2, PTK2B, MAPK3, RAP1A, RAP1B, ITGB1, PXN, STAT3, SRC, PTPN11	357	34	1437	1.77583	0.999072	0.282872	28.0885
BIOCARTA	h_ecmPathway:Erk and PI-3 Kinase Are Necessary for Collagen Binding in Corneal Epithelia	14	0.685602	0.000576	HRAS, TLN1, MAP2K1, ROCK1, DIAPH1, ITGB1, SRC, PXN, PFN1, MAPK1, GSN, FYN, MAPK3, RHOA	357	22	1437	2.5615	0.149102	0.0228022	0.759574
BIOCARTA	h_compPathway:Complement Pathway	13	0.636631	8.17e-05	C7, C9, C4A, C3, C4B, CFB, C6, C5, C1R, C1S, C8A, C2, CFD	357	17	1437	3.0781	0.0226087	0.00759375	0.107931
BIOCARTA	h_sppaPathway:Aspirin Blocks Signaling Pathway Involved in Platelet Activation	13	0.636631	0.000403	PRKCA, MAPK1, HRAS, TBXAS1, MAP2K1, GNAI1, GNB1, F2, MAPK3, PTGS1, ITGB1, SRC, SYK	357	19	1437	2.75409	0.106781	0.0186445	0.531834
BIOCARTA	h_pyk2Pathway:Links between Pyk2 and Map Kinases	13	0.636631	0.0136146	PRKCA, MAPK1, HRAS, CRKL, GNAQ, MAP2K1, GRB2, PTK2B, MAPK14, MAP2K3, RAC1, MAPK3, SRC	357	26	1437	2.01261	0.978469	0.192036	16.5777
BIOCARTA	h_ucalpainPathway:uCalpain and friends in Cell spread	12	0.587659	9.06e-06	TLN1, EZR, ACTA1, RAC1, RHOA, ACTN2, ITGB3, ITGB1, SRC, PXN, SPTAN1, CAPN1	357	13	1437	3.71558	0.00253458	0.00253458	0.0119835
BIOCARTA	h_nkcellsPathway:Ras-Independent pathway in NK cell-mediated cytotoxicity	12	0.587659	0.00197415	PTPN6, HLA-J, MAP2K1, PTK2B, MAPK3, RAC1, HLA-A, VAV1, ITGB1, PIK3R1, B2M, SYK	357	19	1437	2.54224	0.424956	0.059627	2.57903
BIOCARTA	h_cxcr4Pathway:CXCR4 Signaling Pathway	12	0.587659	0.0132001	PRKCA, MAPK1, HRAS, GNAQ, MAP2K1, GNAI1, PTK2B, GNB1, MAPK3, NFKB1, PXN, PIK3R1	357	23	1437	2.10011	0.975782	0.196567	16.113
BIOCARTA	h_fMLPpathway:fMLP induced chemokine gene expression in HMC-1 cells	12	0.587659	0.0267128	MAPK1, HRAS, NCF2, MAP2K1, GNB1, MAPK14, MAP2K3, MAPK3, RAC1, FPR1, NFKB1, PPP3CA	357	25	1437	1.9321	0.99949	0.270858	30.0933
BIOCARTA	h_bcrPathway:BCR Signaling Pathway	12	0.587659	0.0363181	PRKCA, HRAS, MAP2K1, LYN, GRB2, MAPK14, MAPK3, RAC1, PPP3CA, VAV1, BTK, SYK	357	26	1437	1.85779	0.999968	0.318624	38.6851
BIOCARTA	h_erkPathway:Erk1/Erk2 Mapk Signaling pathway	12	0.587659	0.0788737	MAPK1, HRAS, RPS6KA1, MAP2K1, GRB2, GNB1, PPP2CA, MAPK3, GNAS, ITGB1, STAT3, SRC	357	29	1437	1.6656	1	0.437355	66.2545
BIOCARTA	h_fcer1Pathway:Fc Epsilon Receptor I Signaling in Mast Cells	12	0.587659	0.098022	MAPK1, HRAS, PAK2, MAP2K1, LYN, GRB2, MAPK3, PPP3CA, VAV1, PRKCB, BTK, SYK	357	30	1437	1.61008	1	0.489198	74.4386
BIOCARTA	h_rabPathway:Rab GTPases Mark Targets In The Endocytotic Machinery	11	0.538688	3.17e-05	RAB2A, RAB3A, RAB7A, RAB8A, ACTA1, RAB4A, RAB5A, RAB11A, RAB6A, RAB1A, RAB27A	357	12	1437	3.68978	0.00884871	0.00443419	0.0419632
BIOCARTA	h_classicPathway:Classical Complement Pathway	11	0.538688	3.17e-05	C8A, C7, C9, C4A, C3, C4B, C6, C5, C1R, C1S, C2	357	12	1437	3.68978	0.00884871	0.00443419	0.0419632
BIOCARTA	h_CCR3Pathway:CCR3 signaling in Eosinophils	11	0.538688	0.0186159	PRKCA, MAPK1, HRAS, GNAQ, MAP2K1, ROCK2, GNB1, MAPK3, NOX1, RHOA, GNAS	357	21	1437	2.10844	0.994813	0.231318	22.0003
BIOCARTA	h_rhoPathway:Rho cell motility signaling pathway	11	0.538688	0.0502319	ARHGAP4, PFN1, TLN1, ARHGEF1, ROCK1, GSN, DIAPH1, ARHGAP1, RHOA, SRC, VCL	357	24	1437	1.84489	0.999999	0.362979	49.4115
BIOCARTA	h_Par1Pathway:Thrombin signaling and protease-activated receptors	10	0.489716	0.0112023	PRKCA, GNA13, ARHGEF1, GNAQ, ROCK1, GNAI1, PTK2B, GNB1, F2, RHOA	357	17	1437	2.36777	0.957334	0.201732	13.8394
BIOCARTA	h_crebPathway:Transcription factor CREB and its extracellular signals	10	0.489716	0.01761	PRKCA, MAPK1, HRAS, RPS6KA1, GRB2, MAPK14, MAPK3, RAC1, GNAS, PIK3R1	357	18	1437	2.23623	0.99309	0.230356	20.9366
BIOCARTA	h_bArrestin-srcPathway:Roles of ß-arrestin-dependent Recruitment of Src Kinases in GPCR Signaling	10	0.489716	0.01761	MAPK1, HRAS, MAP2K1, FGR, GNB1, HCK, MAPK3, GNAS, ADRBK1, SRC	357	18	1437	2.23623	0.99309	0.230356	20.9366
BIOCARTA	h_malPathway:Role of MAL in Rho-Mediated Activation of SRF	10	0.489716	0.0263233	CDC42, MAPK1, HRAS, ROCK1, ACTA1, MAP2K1, DIAPH1, MAPK3, RAC1, RHOA	357	19	1437	2.11853	0.99943	0.277293	29.7226
BIOCARTA	h_mPRPathway:How Progesterone Initiates the Oocyte Maturation	10	0.489716	0.0376907	CDK1, HRAS, ACTA1, RPS6KA1, GNAI1, GNB1, MAPK3, GNAS, CAP1, SRC	357	20	1437	2.01261	0.999979	0.309919	39.8299
BIOCARTA	h_gpcrPathway:Signaling Pathway from G-Protein Families	10	0.489716	0.0519969	PRKCA, HRAS, RPS6KA3, GNAQ, MAP2K1, GNAI1, GNB1, MAPK3, GNAS, PPP3CA	357	21	1437	1.91677	1	0.364326	50.6405
BIOCARTA	h_chemicalPathway:Apoptotic Signaling in Response to DNA Damage	10	0.489716	0.0694436	PRKCA, TLN1, EIF2S1, BAX, CYCS, APAF1, PARP1, STAT1, ATM, PXN	357	22	1437	1.82964	1	0.428669	61.3895
BIOCARTA	h_edg1Pathway:Phospholipids as signalling intermediaries	10	0.489716	0.0901365	PRKCA, MAPK1, GNAI1, GNB1, MAPK3, RAC1, RHOA, ITGB3, ASAH1, SRC	357	23	1437	1.75009	1	0.475389	71.3207
BIOCARTA	h_alternativePathway:Alternative Complement Pathway	9	0.440744	0.00037	C8A, C7, C9, C3, CFB, C6, C5, C2, CFD	357	10	1437	3.62269	0.0983212	0.0204866	0.487548
BIOCARTA	h_glycolysisPathway:Glycolysis Pathway	9	0.440744	0.00106345	GPI, TPI1, PFKL, PKLR, PGAM1, HK1, PGK1, GAPDH, GAPDHL6, ENO1	357	11	1437	3.29335	0.257643	0.0365558	1.39703
BIOCARTA	h_lectinPathway:Lectin Induced Complement Pathway	9	0.440744	0.00250597	C8A, C7, C9, C4A, C3, C4B, C6, C5, C2	357	12	1437	3.01891	0.504681	0.0618716	3.26322
BIOCARTA	h_eradPathway:ER-associated degradation (ERAD) Pathway	9	0.440744	0.00940635	GANAB, UBE2I, SAE1, MOGS, SKP1, CANX, UGGT1, SEC61A1, CUL1	357	14	1437	2.58764	0.929083	0.184176	11.747
BIOCARTA	h_intrinsicPathway:Intrinsic Prothrombin Activation Pathway	9	0.440744	0.0373486	KNG1, F12, FGA, KLKB1, F2, SERPINC1, F9, SERPING1, PROS1	357	17	1437	2.13099	0.999976	0.316576	39.5464
BIOCARTA	h_TPOPathway:TPO Signaling Pathway	9	0.440744	0.0959431	PRKCA, HRAS, CSNK2A1, MAP2K1, GRB2, STAT5A, MAPK3, STAT1, STAT3	357	20	1437	1.81134	1	0.489528	73.6485
BIOCARTA	h_mhcPathway:Antigen Processing and Presentation	8	0.391773	0.00320675	HLA-J, HLA-DRB1, TAP2, TAP1, HLA-A, CD74, HLA-DRA, B2M	357	10	1437	3.22017	0.59316	0.072205	4.15798
BIOCARTA	h_npcPathway:Mechanism of Protein Import into the Nucleus	8	0.391773	0.0131897	NUP153, NUP62, RAN, NUP210, RANGAP1, RANBP2, RCC1, KPNB1	357	12	1437	2.68347	0.97571	0.207336	16.1013
BIOCARTA	h_mCalpainPathway:mCalpain and friends in Cell motility	8	0.391773	0.0532245	HRAS, TLN1, EZR, ACTA1, CAPN2, ITGB1, PXN, CAPN1	357	15	1437	2.14678	1	0.362637	51.4791
BIOCARTA	h_spryPathway:Sprouty regulation of tyrosine kinase signals	8	0.391773	0.0532245	PTPRB, MAPK1, HRAS, MAP2K1, GRB2, MAPK3, CBL, SRC	357	15	1437	2.14678	1	0.362637	51.4791
BIOCARTA	h_LairPathway:Cells and Molecules involved in local acute inflammatory response	8	0.391773	0.0751424	SELP, ITGAL, C7, C3, C6, C5, ITGB2, ITGB1	357	16	1437	2.01261	1	0.437626	64.4016
BIOCARTA	h_monocytePathway:Monocyte and its Surface Molecules	7	0.342801	0.0323492	SELP, ITGAL, CD44, PECAM1, ITGB2, ITGB1, ITGAM	357	11	1437	2.5615	0.9999	0.308091	35.2609
BIOCARTA	h_myosinPathway:PKC-catalyzed phosphorylation of inhibitory phosphoprotein of myosin phosphatase	7	0.342801	0.0762865	PRKCA, GNA13, ARHGEF1, GNAQ, ROCK1, GNB1, PKN1	357	13	1437	2.16742	1	0.434314	64.9795
BIOCARTA	h_pelp1Pathway:Pelp1 Modulation of Estrogen Receptor Activity	6	0.29383	0.012169	MAPK1, EP300, PELP1, MAPK3, CREBBP, SRC	357	7	1437	3.45018	0.967556	0.204312	14.9466
BIOCARTA	h_sam68Pathway:Regulation of Splicing through Sam68	6	0.29383	0.012169	KHDRBS1, CDK1, MAPK1, HRAS, MAPK3, SRC	357	7	1437	3.45018	0.967556	0.204312	14.9466
BIOCARTA	h_malatexPathway:Shuttle for transfer of acetyl groups from mitochondria to the cytosol	6	0.29383	0.0259145	SLC25A11, CS, ACLY, SLC25A1, PDHA1, MDH1	357	8	1437	3.01891	0.999359	0.284068	29.3314
BIOCARTA	h_freePathway:Free Radical Induced Apoptosis	6	0.29383	0.046653	GSS, GSR, GPX1, NOX1, NFKB1, SOD1	357	9	1437	2.68347	0.999998	0.35976	46.8321
BIOCARTA	h_srcRPTPPathway:Activation of Src by Protein-tyrosine phosphatase alpha	6	0.29383	0.046653	PRKCA, CDK1, GRB2, VPS16, CSK, SRC	357	9	1437	2.68347	0.999998	0.35976	46.8321
BIOCARTA	h_mef2dPathway:Role of MEF2D in T-cell Apoptosis	6	0.29383	0.0748069	PRKCA, EP300, HDAC2, HDAC1, PPP3CA, CAPN2	357	10	1437	2.41513	1	0.444785	64.2305
BIOCARTA	h_ephA4Pathway:Eph Kinases and ephrins support platelet aggregation	6	0.29383	0.0748069	SELP, ACTA1, LYN, FYN, RAP1B, ITGB1	357	10	1437	2.41513	1	0.444785	64.2305
BIOCARTA	h_ranPathway:Cycling of Ran in nucleocytoplasmic transport	5	0.244858	0.0361009	RAN, RANBP1, RANGAP1, RANBP2, RCC1	357	6	1437	3.35434	0.999966	0.326974	38.5022
BIOCARTA	h_etcPathway:Electron Transport Reaction in Mitochondria	5	0.244858	0.0680102	GPD2, UQCRC1, SLC25A4, CYCS, ATP5A1	357	7	1437	2.87515	1	0.430768	60.5957
BIOCARTA	h_cptPathway:Mitochondrial Carnitine Palmitoyltransferase (CPT) System	4	0.195886	0.0492761	SLC25A20, CPT2, ACSS2, CPT1A	357	4	1437	4.02521	0.999999	0.366449	48.7342
COG_ONTOLOGY	Posttranslational modification, protein turnover, chaperones	26	1.27326	0.000118	USP7, COPS2, USP5, IDE, DNAJB11, TPP1, PSMD1, PSMD2, OGT, GSTO1, PSMD6, UBE4A, NRD1, SKP1, PSMB8, STOM, PSMC6, PSMC5, PSMC4, PRDX6, PSMD11, IPO7, PSMC3, PSMC2, PSMC1, EEF1G	221	104	1950	2.20588	0.00377945	0.00189151	0.102432
COG_ONTOLOGY	Intracellular trafficking and secretion	15	0.734574	0.000105	SEC23A, STXBP2, COPG2, VPS13C, VAMP7, IPO5, AP3D1, SEC22B, KPNA4, TNPO2, SEC24C, KPNB1, YKT6, TNPO1, SEC23B	221	42	1950	3.15126	0.00336819	0.00336819	0.0912725
COG_ONTOLOGY	Lipid metabolism	14	0.685602	0.022961	CES1, ACADM, ECH1, ECHDC1, ECHS1, ACADVL, NMT1, MCCC2, ACSL1, MGLL, ACSL4, HADH, ACAD9, GLYR1	221	64	1950	1.93015	0.524467	0.11652	18.2234
COG_ONTOLOGY	Amino acid transport and metabolism	12	0.587659	0.0174427	LNPEP, PDPR, APEH, SMU1, CNDP1, GLUD2, CNDP2, GLUD1, MAOB, ERAP1, ANPEP, NPEPPS	221	49	1950	2.16086	0.430553	0.106508	14.1356
COG_ONTOLOGY	Carbohydrate transport and metabolism	11	0.538688	0.00241105	RGPD6, RGPD5, RGPD8, RGPD4, RGPD3, SLC3A2, HK2, HK1, TKT, LRP1, GBE1, H6PD, HK3, PON1, PAPSS1	221	33	1950	2.94118	0.0743387	0.0254203	2.06899
COG_ONTOLOGY	RNA processing and modification	8	0.391773	0.0106176	SF3B1, PRPF8, DDB1, SF1, SART3, CPSF1, PRPF40A, SF3A3	221	23	1950	3.06905	0.289352	0.0818502	8.83038
COG_ONTOLOGY	Cytoskeleton	8	0.391773	0.0521858	MYO5A, DNAH3, PLS1, CNN2, TAGLN2, DYNC1H1, PLS3, LCP1	221	31	1950	2.27704	0.820054	0.192964	37.1357
COG_ONTOLOGY	Energy production and conversion	8	0.391773	0.0606498	GPD2, AGPS, CYC1, ETFDH, ACLY, PDHA1, GCN1L1, ETFA	221	32	1950	2.20588	0.864954	0.199453	41.8347
COG_ONTOLOGY	Inorganic ion transport and metabolism	7	0.342801	0.0749253	TST, SGSH, GNS, CAT, POR, SOD2, MPST	221	27	1950	2.28758	0.917271	0.22059	49.0595
COG_ONTOLOGY	Nucleotide transport and metabolism	5	0.244858	0.0274265	YLPM1, DCK, CAD, DPYD, NDUFA10	221	11	1950	4.0107	0.589306	0.119381	21.4044
GOTERM_BP_FAT	GO:0008104~protein localization	214	10.4799	1.59e-20	RAB3GAP2, SEC31A, RAB1C, RAB1B, RAB1A, HOOK3, APOB, VPS13C, VPS4B, VPS4A, RAB27B, RAB21, RAB27A, RAN, MYH9, MAPK1, CD36, RAB18, ACAP1, F2, RAB14, RAB15, RAB12, RAB13, RAB10, ARF6, PPT1, ARF5, CALR, CDC37, CD74, MACF1, NUP50, TMED10, SEC23IP, RGPD6, RGPD5, RGPD8, RGPD4, RGPD3, ARFIP1, ARF1, NUP62, ARF3, ARF4, PCNA, CLTCL1, AP1B1, RAB5B, PDIA3, RAB5C, PDIA4, CANX, COPB2, AP2B1, COPB1, RAB6A, AP3B1,…	1780	882	13528	1.84399	6.81e-17	5.67e-18	2.98e-17
GOTERM_BP_FAT	GO:0045184~establishment of protein localization	200	9.79432	6.49e-23	RAB3GAP2, SEC31A, RAB1C, RAB1B, RAB1A, HOOK3, APOB, VPS4B, VPS4A, RAB27B, RAB21, RAB27A, RAN, MYH9, MAPK1, CD36, RAB18, ACAP1, F2, RAB14, RAB15, RAB12, RAB13, RAB10, ARF6, PPT1, ARF5, CALR, CDC37, CD74, MACF1, NUP50, TMED10, SEC23IP, RGPD6, RGPD5, RGPD8, RGPD4, RGPD3, ARFIP1, ARF1, NUP62, ARF3, ARF4, PCNA, CLTCL1, PDIA3, RAB5B, AP1B1, RAB5C, PDIA4, CANX, COPB2, AP2B1, COPB1, RAB6A, AP3B1, ARHGEF2…	1780	769	13528	1.97659	2.78e-19	3.97e-20	1.21e-19
GOTERM_BP_FAT	GO:0007242~intracellular signaling cascade	199	9.74535	0.00273709	HRAS, STAT5A, STAT5B, RAB1C, RAB1B, RAB1A, BTK, HMHA1, LTB4R, APOE, H2AFX, RAB27B, RAB21, SYK, RAB27A, DBNL, ROCK1, ROCK2, RAN, DCDC5, SPAG9, MAPK1, CD36, RAB18, ACAP1, F2, MAPK3, RAB14, RAB15, RAB12, ARL8A, ARL8B, RAB13, RAB10, GNAI2, GNAI1, AKAP13, ARF6, MYO9B, ARF5, CALR, CD74, KRAS, RAC2, RAC3, RAC1, MAP2K1, MAP2K3, TAOK3, RPS6, ATM, PTPN11, ARF1, NUP62, ARF3, ARF4, PCNA, TREML1, RAB5B, RAB5C…	1780	1256	13528	1.20414	0.999992	0.0373622	5.00107
GOTERM_BP_FAT	GO:0015031~protein transport	198	9.69638	1.23e-22	RAB3GAP2, SEC31A, RAB1C, RAB1B, RAB1A, HOOK3, APOB, VPS4B, VPS4A, RAB27B, RAB21, RAB27A, RAN, MYH9, MAPK1, CD36, RAB18, ACAP1, F2, RAB14, RAB15, RAB12, RAB13, RAB10, ARF6, PPT1, ARF5, CALR, CDC37, CD74, MACF1, NUP50, TMED10, SEC23IP, RGPD6, RGPD5, RGPD8, RGPD4, RGPD3, ARFIP1, ARF1, NUP62, ARF3, ARF4, PCNA, CLTCL1, PDIA3, RAB5B, AP1B1, RAB5C, PDIA4, CANX, COPB2, AP2B1, COPB1, RAB6A, AP3B1, ARHGEF2…	1780	762	13528	1.9748	5.27e-19	6.59e-20	2.31e-19
GOTERM_BP_FAT	GO:0043933~macromolecular complex subunit organization	197	9.6474	2.97e-26	HIST2H2AA3, HRAS, HIST2H2AA4, TUBB2B, TUBB2A, TUBB2C, HIST1H2BO, APOB, HIST1H2BM, HIST1H2BN, PICALM, H2AFV, HIST1H2BK, HIST1H2BL, APOE, HIST1H2BI, ILK, HIST1H2BJ, H2AFZ, H2AFY, H2AFX, APOM, SYK, H2AFJ, SFRS1, SPAG9, RPS14, TUBA4A, ADSL, HSD17B10, ALDOC, CALR, PXN, CD74, TUBB4Q, RAC1, MAP2K1, CREBBP, DDX1, EPRS, SKI, SEPT11, SUPT16H, H3F3A, H3F3B, H3F3C, NAP1L1, EIF2A, NAP1L4, TTLL3, HIST2H2AB, LO…	1780	710	13528	2.10873	1.27e-22	4.24e-23	5.57e-23
GOTERM_BP_FAT	GO:0006508~proteolysis	191	9.35357	1.73e-06	TMEM189-UBE2V1, CNDP1, CNDP2, IDE, SAE1, MMP3, MMP2, C1QC, CUL3, ATG7, CFH, APOH, ERAP1, CFI, CFD, TMPRSS13, CUL1, RPS27A, F12, CAPNS1, C4A, C4B, UBR4, F9, NRD1, SERPING1, SKP1, F7, NPEPPS, MYH9, PSMA2, C1QB, PSMA1, HUWE1, PSMA6, PSMA5, PSMA4, DLD, F2, PSMA3, UBA52, RAD23B, ERMP1, CLU, MST1, UBA7, UBE2V1, UBA6, PSMA7, PSMA8, PSMB4, PSMB1, KLKB1, CACYBP, PSMB2, ZMPSTE24, CFB, SEC11A, AFG3L2, SUGT1…	1780	1054	13528	1.37723	0.00736864	4.43e-05	0.00323531
GOTERM_BP_FAT	GO:0065003~macromolecular complex assembly	187	9.15769	1.14e-25	HIST2H2AA3, HIST2H2AA4, HRAS, TUBB2B, TUBB2A, TUBB2C, HIST1H2BO, HIST1H2BM, APOB, PICALM, HIST1H2BN, HIST1H2BK, H2AFV, APOE, HIST1H2BL, HIST1H2BI, ILK, HIST1H2BJ, H2AFZ, H2AFY, H2AFX, APOM, SYK, H2AFJ, SFRS1, SPAG9, RPS14, ADSL, TUBA4A, HSD17B10, ALDOC, CALR, PXN, CD74, TUBB4Q, RAC1, MAP2K1, CREBBP, DDX1, EPRS, SKI, SEPT11, H3F3A, H3F3B, H3F3C, NAP1L1, EIF2A, NAP1L4, TTLL3, HIST2H2AB, LONP1, H2BF…	1780	665	13528	2.13714	4.9e-22	1.22e-22	2.14e-22
GOTERM_BP_FAT	GO:0046907~intracellular transport	181	8.86386	9.74e-24	RAB3GAP2, SEC31A, HOOK3, GBF1, APOE, VPS4B, VPS4A, RAB27A, FTL, OPA1, KIF5B, RAN, MYH9, HNRPA1L3, MAPK1, NPC2, TXNDC5, F2, RAB14, TMX1, CHKB, RER1, MYO9B, CALR, CDC37, CD74, MACF1, NUP50, TMED10, SEC23IP, RGPD6, RGPD5, RGPD8, MAP2K1, RGPD2, RGPD1, RGPD4, RGPD3, ARFIP1, HNRNPA1, ATP2A2, ARF1, PCNA, CLTCL1, PDIA3, AP1B1, COPB2, AP2B1, COPB1, ANP32A, LOC646817, ATP5O, SLC25A1, AP3B1, ARHGEF2, SLC25A…	1780	657	13528	2.09376	4.17e-20	8.34e-21	1.82e-20
GOTERM_BP_FAT	GO:0006796~phosphate metabolic process	166	8.12929	0.000248	PDP1, STK38, TBK1, ATP6AP1, STAT5A, TGFB1, BTK, CSNK2A2, TOP1, CSNK2A1, COL4A3BP, ILK, PRKACA, PRKACB, SYK, PTPRJ, DBNL, ROCK1, STK24, ROCK2, PPP1CC, PPP1CB, STK4, STK3, SPAG9, MAPK1, NME2, PPP1CA, BAZ1B, NME1, EIF2S1, MAPK3, DLD, F2, NEK9, LRRK2, FGFR2, FGFR1, FGFR4, FGFR3, GNAI2, FGR, STK10, BLK, ADRBK2, ADRBK1, ATP6V1B2, ATP6V1B1, CD74, SRC, IRAK3, GPD2, PTPN6, MAP2K1, MAP2K3, TAOK3, PPA2, ATM…	1780	973	13528	1.29661	0.65327	0.00444057	0.462281
GOTERM_BP_FAT	GO:0006793~phosphorus metabolic process	166	8.12929	0.000248	PDP1, STK38, TBK1, ATP6AP1, STAT5A, TGFB1, BTK, CSNK2A2, TOP1, CSNK2A1, COL4A3BP, ILK, PRKACA, PRKACB, SYK, PTPRJ, DBNL, ROCK1, STK24, ROCK2, PPP1CC, PPP1CB, STK4, STK3, SPAG9, MAPK1, NME2, PPP1CA, BAZ1B, NME1, EIF2S1, MAPK3, DLD, F2, NEK9, LRRK2, FGFR2, FGFR1, FGFR4, FGFR3, GNAI2, FGR, STK10, BLK, ADRBK2, ADRBK1, ATP6V1B2, ATP6V1B1, CD74, SRC, IRAK3, GPD2, PTPN6, MAP2K1, MAP2K3, TAOK3, PPA2, ATM…	1780	973	13528	1.29661	0.65327	0.00444057	0.462281
GOTERM_BP_FAT	GO:0010941~regulation of cell death	162	7.9334	3.28e-08	XRCC5, HRAS, STAT5A, STAT5B, TUBB2C, JAG2, TLR2, EIF5A, TGFB1, BTK, CUL3, NLRC4, CD44, APOE, ILK, TPT1, APOH, MX1, API5, CUL1, RPS27A, SPN, RAB27A, ACTN4, ROCK1, AARS, ACTN1, ACTN2, ACTN3, F7, BCL2L13, STK4, STK3, MAPK1, NME2, UNC13D, NME1, TXNDC5, LYST, F2, CSTB, HSPB1, LRRK2, MYO18A, UBA52, FGD2, HMGB1, TMX1, CLU, AKAP13, HSPA1A, PPT1, HSPA1B, CALR, CD74, SRC, TUBB, KRAS, ALB, RAC1, NPM1, GLO1,…	1780	815	13528	1.51067	0.00014	1.12e-06	6.13e-05
GOTERM_BP_FAT	GO:0043067~regulation of programmed cell death	161	7.88443	4.34e-08	XRCC5, HRAS, STAT5A, STAT5B, TUBB2C, JAG2, TLR2, EIF5A, TGFB1, BTK, CUL3, NLRC4, CD44, APOE, ILK, TPT1, APOH, MX1, API5, CUL1, RPS27A, SPN, RAB27A, ACTN4, ROCK1, AARS, ACTN1, ACTN2, ACTN3, F7, BCL2L13, STK4, STK3, MAPK1, NME2, UNC13D, NME1, TXNDC5, LYST, F2, CSTB, HSPB1, LRRK2, MYO18A, UBA52, FGD2, HMGB1, TMX1, CLU, AKAP13, HSPA1A, PPT1, HSPA1B, CALR, CD74, SRC, TUBB, KRAS, ALB, RAC1, NPM1, GLO1,…	1780	812	13528	1.5069	0.000186	1.45e-06	8.13e-05
GOTERM_BP_FAT	GO:0042981~regulation of apoptosis	158	7.73751	1.08e-07	XRCC5, HRAS, STAT5A, STAT5B, TUBB2C, JAG2, TLR2, EIF5A, TGFB1, BTK, CUL3, NLRC4, CD44, APOE, ILK, TPT1, APOH, MX1, API5, CUL1, RPS27A, SPN, RAB27A, ACTN4, ROCK1, AARS, ACTN1, ACTN2, ACTN3, F7, BCL2L13, STK4, STK3, MAPK1, NME2, UNC13D, NME1, TXNDC5, LYST, F2, CSTB, HSPB1, MYO18A, UBA52, FGD2, HMGB1, TMX1, CLU, AKAP13, HSPA1A, PPT1, HSPA1B, CALR, CD74, SRC, TUBB, KRAS, ALB, RAC1, NPM1, GLO1, HSPE1,…	1780	804	13528	1.49353	0.000462	3.4e-06	0.000202
GOTERM_BP_FAT	GO:0006952~defense response	153	7.49265	1.49e-15	A2M, S100A8, AIF1, TBK1, STAT5B, S100A9, TUBB2C, TLR2, C1QC, TGFB1, TLR8, TAPBP, APOA4, NLRC4, APOA2, LILRA2, HIST1H2BK, CD44, LILRA3, LTB4R, PGLYRP2, HIST1H2BI, HIST1H2BJ, CFH, CFI, MX1, CFD, APOM, SPN, RAB27A, F11R, F12, NCF2, C4A, C4B, NCF1, HLA-C, SERPING1, HLA-B, HLA-G, C1QB, LILRB2, UNC13D, PPBP, SERPINF2, LYST, LILRB3, F2, DEFA3, MNDA, DEFA1, HLA-DRA, ITGAL, FGR, CLU, ITGB2, ITGB1, CD74, A…	1780	615	13528	1.89073	6.18e-12	1.47e-13	2.7e-12
GOTERM_BP_FAT	GO:0016192~vesicle-mediated transport	151	7.39471	9.85e-18	HRAS, SEC31A, AP1G2, AP1G1, RAB1A, HOOK3, TAPBP, PICALM, GBF1, PACSIN2, APOE, VPS4B, VPS4A, SAR1B, SAR1A, FTL, RAB27A, DBNL, SCAMP3, SCAMP2, BCAP31, NME2, COPG2, CD36, UNC13D, RAB18, ARRB2, NME1, VAMP8, TXNDC5, LYST, VAMP7, RAB14, USO1, RAB13, VPS26A, RAB7A, TMX1, STX7, GNAI3, COPZ1, SNX2, SNX1, RER1, NAPA, ARF6, PPT1, ARF5, SNX3, LMAN1, ARFGEF1, FTH1, LOC100131294, SRC, AHSG, KRAS, RAC1, TMED10,…	1780	576	13528	1.99236	4.22e-14	1.62e-15	1.84e-14
GOTERM_BP_FAT	GO:0006955~immune response	151	7.39471	1.1e-10	IL16, TBK1, TUBB2C, TLR2, VTN, IGHM, PNP, C1QC, TGFB1, TLR8, B2M, TAPBP, APOA4, AZGP1, LILRA2, LILRA3, LTB4R, PGLYRP2, COL4A3BP, CFH, LILRA6, ERAP1, CFI, CFD, SPN, RAB27A, HLA-H, F12, DBNL, HLA-J, NCF2, C4A, BST1, C4B, NCF1, NCF4, HLA-A, HLA-C, SERPING1, HLA-B, HLA-E, HLA-G, BCAP31, HLA-F, LILRB1, C1QB, LILRB2, IGKV1-5, UNC13D, PPBP, LYST, VAMP7, LILRB3, IGH@, DEFA1, GBP2, GBP1, HLA-DRA, IGLV3-21…	1780	690	13528	1.66319	4.71e-07	6.04e-09	2.06e-07
GOTERM_BP_FAT	GO:0007049~cell cycle	151	7.39471	4.01e-07	S100A6, SEPT2, TUBB2B, TUBB2A, AIF1, DTYMK, JAG2, TGFB1, CUL3, RAD21, ILK, VPS4B, VPS4A, H2AFX, SUPT5H, CUL1, STAG2, RPS27A, CCAR1, RAN, SKP1, MYH9, PPP1CC, PPP1CB, DCTN1, DCTN2, PSMA2, PSMA1, MAPK1, PA2G4, PPP1CA, EP300, RCC2, PSMA6, PSMA5, PSMA4, MAPK3, PSMA3, NEK9, CLIP1, STMN1, PDCD6IP, SEPT6, SEPT7, UBA52, SEPT9, CALR, PSMA7, RCC1, ITGB1, PSMB4, TUBB, NIPBL, MACF1, PSMB1, PSMB2, NPM1, CLASP2…	1780	776	13528	1.47887	0.00171458	1.14e-05	0.000751
GOTERM_BP_FAT	GO:0009611~response to wounding	150	7.34574	6.2e-21	GNA13, A2M, S100A8, AIF1, F13A1, GNA12, STAT5B, S100A9, TLR2, MMRN1, C1QC, TGFB1, TLR8, GP9, NLRC4, APOA2, GP5, DYSF, CD44, LTB4R, APOH, CFH, CFI, CFD, RAB27A, INA, F11R, F12, C4A, C4B, F9, SERPING1, F7, PLAUR, C1QB, CD36, UNC13D, SERPINF2, F2, ITGAL, PABPC4, CLU, MST1, ITGB2, ITGB3, LMAN1, AHSG, PLAA, F13B, FGG, FGA, FGB, KLKB1, MTPN, RAC1, FN1, PTPN6, MAP2K1, CFB, MAP2K3, ITGA2, S100A12, CD55, …	1780	530	13528	2.15094	2.66e-17	2.95e-18	1.16e-17
GOTERM_BP_FAT	GO:0009057~macromolecule catabolic process	145	7.10088	1.03e-05	NCBP1, TMEM189-UBE2V1, IDE, SAE1, TGFB1, CUL3, DCPS, APOB, RBM8A, APOE, PGLYRP2, ATG7, ERAP1, CUL1, RPS27A, MAGOH, UBR4, SKP1, MYH9, GNS, PSMA2, PSMA1, CD36, HUWE1, PSMA6, PSMA5, PSMA4, PSMA3, XRN2, UBA52, RAD23B, PABPC4, UBA7, UBA6, UBE2V1, HSPA1A, PPT1, HSPA1B, PSMA7, PSMA8, PSMB4, PSMB1, EIF3E, CACYBP, PSMB2, HNRNPD, ZMPSTE24, GUSB, CHI3L1, AFG3L2, SUGT1, ATG3, PSMB8, ATM, PSMB9, PSMC6, PSMC5,…	1780	781	13528	1.41101	0.0429458	0.000226	0.0192002
GOTERM_BP_FAT	GO:0010033~response to organic substance	143	7.00294	2.71e-07	MMS19, A2M, STAT5A, STAT5B, PTGS1, TLR2, MMP3, TGFB1, B2M, GOT2, APOB, APOA2, CD44, APOE, VPS4B, PRKACA, PRKACB, SUPT5H, APOM, DDOST, F12, BSG, AARS, FBP1, C1QB, MAPK1, NME2, KRT19, EP300, NME1, SERPINF2, HSPB1, COL1A1, RBP4, HMGB2, GRB2, ALDOC, HSPA1A, ADRBK1, HSPA1B, SRC, AHSG, HSPA1L, IRAK3, KRAS, IDH1, HSPE1, ERO1L, NUDC, MAP2K1, CFB, GGH, ITGA2, GNAT3, PTPN11, GART, CORO1A, HDAC2, VCP, NUP62…	1780	721	13528	1.50735	0.00115844	7.73e-06	0.000507
GOTERM_BP_FAT	GO:0016310~phosphorylation	141	6.905	0.000179	STK38, TBK1, STAT5A, ATP6AP1, TGFB1, BTK, CSNK2A2, TOP1, CSNK2A1, COL4A3BP, ILK, PRKACA, PRKACB, SYK, DBNL, ROCK1, STK24, ROCK2, STK4, STK3, SPAG9, MAPK1, NME2, BAZ1B, NME1, EIF2S1, MAPK3, DLD, F2, NEK9, LRRK2, FGFR2, FGFR1, FGFR4, FGFR3, GNAI2, FGR, STK10, BLK, ADRBK2, ADRBK1, ATP6V1B2, ATP6V1B1, CD74, SRC, IRAK3, MAP2K1, MAP2K3, TAOK3, ATM, PTPN11, NDUFV3, COX2, NDUFV1, NDUFV2, SPTBN1, IKBKB, U…	1780	800	13528	1.3395	0.535177	0.00331095	0.334571
GOTERM_BP_FAT	GO:0042592~homeostatic process	134	6.56219	0.000153	GNA13, XRCC5, STAT5A, STAT5B, XRCC6, TGFB1, APOA4, APOB, APOA2, APOA1, APOE, COL4A3BP, ILK, TPT1, ACIN1, APOM, FTL, EP300, NPC2, RPS17, RPS14, TXNDC5, DLD, F2, ADD1, ALDOA, SRI, TMX1, RBP4, APOC2, SFXN1, PPT1, CALR, ATP12A, ATP6V1B1, FTH1, TIMP1, HSPA1L, RAC2, RAC1, NPM1, FH, P4HB, HTT, CREBBP, ITGA2, RPS6, AFG3L2, PTPN11, CD55, CORO1A, ATP2A2, LOC389901, ATP2A1, PLCG2, ASNA1, PARP1, IKBKB, PTGES…	1780	751	13528	1.35606	0.481338	0.00286272	0.286776
GOTERM_BP_FAT	GO:0034621~cellular macromolecular complex subunit organization	132	6.46425	1.89e-30	EIF6, NCBP1, HIST2H2AA3, XPO1, HIST2H2AA4, TUBB2B, TUBB2A, SNRPD3, TUBB2C, SNRPD2, TGFB1, HIST1H2BO, HIST1H2BM, PICALM, HIST1H2BN, H2AFV, HIST1H2BK, HIST1H2BL, HIST1H2BI, HIST1H2BJ, H2AFZ, H2AFY, H2AFX, HIST3H3, NUP133, ARID1A, H2AFJ, SFRS1, RPS14, SMARCA5, TUBA4A, STMN1, XRN2, HIST1H4L, HMGB2, HIST1H4K, DIAPH1, ARPC4, CALR, SRC, PXN, TUBB4Q, EIF3A, FGG, TUBB, HIST1H4A, FGA, CSE1L, HIST1H4B, FGB,…	1780	357	13528	2.81008	8.09e-27	4.04e-27	3.54e-27
GOTERM_BP_FAT	GO:0055114~oxidation reduction	132	6.46425	7.52e-08	LDHC, LDHB, LDHA, PTGS1, PGD, OGDH, COX5A, PDHB, AKR7A2, PDHA1, HADH, NQO2, FTL, ALDH6A1, NCF4, ALDH16A1, TECR, POR, NNT, DLD, GAPDHL6, MDH2, MDH1, HSD17B11, TMX1, HSD17B10, ME2, GLUD2, GLUD1, IFI30, FTH1, HADHA, COX6B1, IDH2, ALDH4A1, IDH1, ERO1L, GPD2, MAOB, IDH3B, SLC25A12, NDUFV3, SLC25A13, COX2, NDUFV1, NDUFV2, ALDH2, GLYR1, CYB5R3, UQCRC2, UQCRC1, KCNAB2, CYC1, PRDX4, PRDX5, PRDX2, PPOX, PR…	1780	639	13528	1.56995	0.000322	2.42e-06	0.000141
GOTERM_BP_FAT	GO:0016265~death	132	6.46425	6.41e-05	TSPO, HRAS, ATP6AP1, TGFB1, TOP1, NLRC4, RAD21, ACIN1, API5, CUL1, RPS27A, CCAR1, YARS, OPA1, ROCK1, BCL2L13, STK4, DCTN1, STK3, BCAP31, EP300, F2, HSPB1, PDCD6IP, UBA52, FGD2, FUS, ALDOC, CLU, AKAP13, ARF6, PPT1, ITGB2, LOC652797, KRAS, CSE1L, RAC1, HSPE1, FGD3, PTPN6, HTT, LGALS1, GARS, AFG3L2, VAV1, ATM, VDAC1, SYNE1, VCP, NUP62, UBA1, ATP2A1, CYFIP2, HSPD1, PDCD5, PDCD6, PUF60, RTN4, PREX1, N…	1780	724	13528	1.38564	0.239841	0.00127466	0.119889
GOTERM_BP_FAT	GO:0008219~cell death	131	6.41528	7.22e-05	TSPO, HRAS, ATP6AP1, TGFB1, TOP1, NLRC4, RAD21, ACIN1, API5, CUL1, RPS27A, CCAR1, YARS, OPA1, ROCK1, BCL2L13, STK4, DCTN1, STK3, BCAP31, EP300, F2, HSPB1, PDCD6IP, UBA52, FGD2, FUS, ALDOC, CLU, AKAP13, ARF6, PPT1, ITGB2, LOC652797, KRAS, CSE1L, RAC1, HSPE1, FGD3, PTPN6, HTT, LGALS1, GARS, VAV1, ATM, VDAC1, SYNE1, VCP, NUP62, UBA1, ATP2A1, CYFIP2, HSPD1, PDCD5, PDCD6, PUF60, RTN4, PREX1, NFKB1, PD…	1780	719	13528	1.3847	0.265778	0.00142928	0.135057
GOTERM_BP_FAT	GO:0044265~cellular macromolecule catabolic process	131	6.41528	0.000103	NCBP1, TMEM189-UBE2V1, IDE, SAE1, CUL3, DCPS, APOB, RBM8A, APOE, ATG7, ERAP1, CUL1, RPS27A, MAGOH, UBR4, SKP1, MYH9, PSMA2, PSMA1, CD36, PSMA6, HUWE1, PSMA5, PSMA4, PSMA3, XRN2, UBA52, RAD23B, PABPC4, UBA7, UBA6, UBE2V1, HSPA1A, PPT1, HSPA1B, PSMA7, PSMA8, PSMB4, PSMB1, EIF3E, CACYBP, PSMB2, HNRNPD, ZMPSTE24, SUGT1, ATG3, PSMB8, ATM, PSMB9, PSMC6, PSMC5, PSMC4, VCP, OTUB1, UBA1, PSMC3, PSMC2, UBA…	1780	725	13528	1.37324	0.357183	0.00199753	0.193121
GOTERM_BP_FAT	GO:0044093~positive regulation of molecular function	130	6.36631	1.05e-09	GNA13, TMEM189-UBE2V1, TLR2, TGFB1, APOA4, NLRC4, APOA1, LTB4R, APOE, ILK, APOH, PRKACA, PRKACB, CUL1, RPS27A, SYK, DBNL, ACTN4, STIM1, SKP1, BCL2L13, PPP1CB, PSMA2, SPAG9, PSMA1, NME2, EP300, PSMA6, PSMA5, NME1, PSMA4, F2, PSMA3, UBA52, ADD1, GNAI2, APOC2, UBE2V1, PSMA7, CD74, IRAK3, PSMB4, KRAS, PSMB1, PSMB2, RAC1, NPM1, HSPE1, MAP2K1, MAP2K3, ITGA2, SKI, PSMB8, PTPN11, PSMB9, PSMC6, PSMC5, VCP…	1780	586	13528	1.68601	4.5e-06	4.94e-08	1.97e-06
GOTERM_BP_FAT	GO:0032268~regulation of cellular protein metabolic process	129	6.31734	2.4e-16	NCBP1, A2M, EIF5, IDE, EIF5A, TGFB1, APOA4, APOA1, RBM8A, APOE, ATG7, APOM, CUL1, RPS27A, SYK, F12, DBNL, MAGOH, NRD1, SERPING1, SKP1, PSMA2, PSMA1, MAPK1, PA2G4, EP300, PSMA6, PSMA5, PSMA4, EIF2S1, F2, PSMA3, HSPB1, LRRK2, UBA52, ITGB2, ITGB3, CALR, PSMA7, TIMP1, PSMB4, EIF3B, PSMB1, EIF3H, KLKB1, EIF3E, MTPN, PSMB2, EIF3K, DDX1, ITGA2, PSMB8, PSMB9, EIF4B, PSMC6, HDAC2, PSMC5, PSMC4, PSMC3, PSM…	1780	474	13528	2.06835	9.5e-13	2.64e-14	4.11e-13
GOTERM_BP_FAT	GO:0034622~cellular macromolecular complex assembly	123	6.02351	1.59e-30	EIF6, NCBP1, HIST2H2AA3, XPO1, HIST2H2AA4, TUBB2B, TUBB2A, SNRPD3, TUBB2C, SNRPD2, TGFB1, HIST1H2BO, HIST1H2BM, PICALM, HIST1H2BN, H2AFV, HIST1H2BK, HIST1H2BL, HIST1H2BI, HIST1H2BJ, H2AFZ, H2AFY, H2AFX, HIST3H3, H2AFJ, SFRS1, RPS14, SMARCA5, TUBA4A, HIST1H4L, HMGB2, HIST1H4K, DIAPH1, ARPC4, CALR, PXN, SRC, TUBB4Q, EIF3A, FGG, TUBB, HIST1H4A, FGA, CSE1L, HIST1H4B, FGB, RAC1, NPM1, HIST1H4E, HIST1H…	1780	318	13528	2.93962	6.81e-27	6.81e-27	2.98e-27
GOTERM_BP_FAT	GO:0007010~cytoskeleton organization	119	5.82762	2.82e-15	HRAS, AIF1, CAPZA2, CAPZA1, S100A9, CNP, HOOK3, ACTG1, PACSIN2, APOE, PPP4C, KRT86, PLS3, INA, ROCK1, ACTN4, ROCK2, RAN, ACTN1, TMSB10, MYH9, DCTN2, ARPC1A, KRT19, KRT16, KRT14, STMN1, ADD1, FGD2, ALDOA, AGFG1, DIAPH1, DIAPH2, MYO9B, ARF6, ARPC4, ARPC5, CALR, RCC1, CAPZB, ITGB1, PFN1, KRT25, DOCK2, TUBB, KRAS, RAC2, MACF1, RAC3, RAC1, NPM1, TMSL6, TMSL3, FGD3, ARHGDIB, TMSL1, CKAP5, SPTBN4, CORO1…	1780	436	13528	2.07431	1.19e-11	2.7e-13	5.2e-12
GOTERM_BP_FAT	GO:0022402~cell cycle process	118	5.77865	2.22e-07	SEPT2, TUBB2B, TUBB2A, AIF1, TGFB1, CUL3, RAD21, ILK, H2AFX, CUL1, STAG2, RPS27A, RAN, SKP1, MYH9, PPP1CB, DCTN1, DCTN2, PSMA2, PSMA1, PA2G4, PSMA6, RCC2, PSMA5, PSMA4, PSMA3, NEK9, CLIP1, STMN1, SEPT7, UBA52, CALR, PSMA7, RCC1, ITGB1, PSMB4, TUBB, NIPBL, PSMB1, MACF1, PSMB2, NPM1, CLASP2, NUDC, MAP2K1, CKAP5, SUGT1, PSMB8, ATM, PSMB9, PSMC6, PSMC5, PSMC4, PSMC3, PSMC2, PSMC1, SMC1A, MYH10, PSMD1…	1780	565	13528	1.58726	0.000952	6.52e-06	0.000416
GOTERM_BP_FAT	GO:0010605~negative regulation of macromolecule metabolic process	118	5.77865	0.0139522	A2M, IDE, CBX3, TGFB1, APOA4, SND1, SUPT5H, APOM, RPS27A, MTA2, SERPING1, PSMA2, PSMA1, PA2G4, PSMA6, PSMA5, RPS14, PSMA4, PSMA3, RPS13, LRCH4, SMARCA2, UBA52, HMGB1, HMGB2, SNX6, ITGB3, CALR, PSMA7, TIMP1, PSMB4, IRAK3, PSMB1, EIF3E, PSMB2, NPM1, HNRNPAB, PHB, S100A11, SKI, PSMB8, PSMB9, PSMC6, HDAC2, PSMC5, HDAC1, PSMC4, PSMC3, PSMC2, SMARCC2, PSMC1, PON1, ADAR, HSP90AB1, COPS2, NFKB1, DMAP1, P…	1780	734	13528	1.2218	1	0.151866	23.1261
GOTERM_BP_FAT	GO:0070271~protein complex biogenesis	117	5.72968	5.43e-10	XPO1, HRAS, TUBB2B, TUBB2A, CAPZA2, CAPZA1, IDE, TUBB2C, TGFB1, TAPBP, PICALM, ILK, SYK, DARS, ACTN2, SPAG9, VAMP8, SMARCA5, ADSL, TUBA4A, SEPT7, SEPT9, HSD17B10, DIAPH1, GRB2, ALDOC, ARPC4, CALR, PXN, SRC, CD74, TUBB4Q, FGG, TUBB, FGA, CSE1L, FGB, RAC1, NPM1, MAP2K1, CREBBP, EPRS, SKI, SEPT11, VCP, MYH11, HSPD1, XPO7, PREX1, ATL3, SKAP2, TTLL3, LONP1, PAK2, GSN, GPX3, TUBB6, TUBB8, CAT, TUBA1A, …	1780	505	13528	1.76079	2.32e-06	2.73e-08	1.02e-06
GOTERM_BP_FAT	GO:0006461~protein complex assembly	117	5.72968	5.43e-10	XPO1, HRAS, TUBB2B, TUBB2A, CAPZA2, CAPZA1, IDE, TUBB2C, TGFB1, TAPBP, PICALM, ILK, SYK, DARS, ACTN2, SPAG9, VAMP8, SMARCA5, ADSL, TUBA4A, SEPT7, SEPT9, HSD17B10, DIAPH1, GRB2, ALDOC, ARPC4, CALR, PXN, SRC, CD74, TUBB4Q, FGG, TUBB, FGA, CSE1L, FGB, RAC1, NPM1, MAP2K1, CREBBP, EPRS, SKI, SEPT11, VCP, MYH11, HSPD1, XPO7, PREX1, ATL3, SKAP2, TTLL3, LONP1, PAK2, GSN, GPX3, TUBB6, TUBB8, CAT, TUBA1A, …	1780	505	13528	1.76079	2.32e-06	2.73e-08	1.02e-06
GOTERM_BP_FAT	GO:0016044~membrane organization	114	5.58276	5.13e-18	HRAS, SEC31A, VAPA, AP1G1, DYSF, PICALM, GBF1, PACSIN2, APOE, ATG7, SAR1B, FTL, DBNL, OPA1, LPCAT2, NME2, UNC13D, CD36, RAB18, ARRB2, VAMP8, NME1, VAMP7, TXNDC5, USO1, RAB7A, STX7, GNAI3, COPZ1, SNX2, SNX1, NAPA, PPT1, SNX3, FTH1, AHSG, DOCK2, KRAS, RAC1, ZMPSTE24, RAB8A, HTT, VAV1, CORO1C, FNBP1, CORO1A, ARF1, SEC13, CLTCL1, MYH10, COPA, AP1B1, ATP5B, SORL1, EPS15L1, CLTC, COPB2, CD93, SERPINA5,…	1780	381	13528	2.27402	2.19e-14	9.97e-16	9.6e-15
GOTERM_BP_FAT	GO:0043085~positive regulation of catalytic activity	111	5.43585	1.68e-07	GNA13, TGFB1, APOA4, NLRC4, APOA1, LTB4R, APOE, ILK, APOH, PRKACA, PRKACB, RPS27A, CUL1, SYK, DBNL, SKP1, BCL2L13, PPP1CB, PSMA2, SPAG9, PSMA1, PSMA6, PSMA5, PSMA4, PSMA3, F2, UBA52, GNAI2, APOC2, PSMA7, CD74, PSMB4, KRAS, PSMB1, NPM1, RAC1, PSMB2, HSPE1, MAP2K1, MAP2K3, ITGA2, PSMB8, PTPN11, PSMB9, PSMC6, PSMC5, VCP, PSMC4, PSMC3, PSMC2, PSMC1, PRKAR1A, HSPD1, GM2A, PRDX2, RPS3, CDC42, PSMD1, PS…	1780	520	13528	1.62231	0.00072	5.07e-06	0.000315
GOTERM_BP_FAT	GO:0006091~generation of precursor metabolites and energy	110	5.38688	2.25e-23	LDHC, LDHB, LDHA, GNPDA1, ATP6AP1, PGAM1, PGAM2, OGDH, PDHB, PGAM4, PDHA1, SUCLG2, SUCLG1, PPP1CC, PPP1CB, PPP1CA, NNT, PGM1, DLD, GAPDHL6, MDH2, MDH1, ACAA1, ALDOA, TMX1, ALDOC, ATP6V1B2, ATP6V1B1, LOC652797, TPI1, IDH2, IDH1, ERO1L, FH, IDH3B, SLC25A12, NDUFV3, GBE1, SLC25A13, COX2, NDUFV1, NDUFV2, UQCRC2, UQCRC1, ATP5B, CYC1, SLC25A3, ATP5O, CAT, SUCLA2, ATP6V0D1, NDUFS3, NDUFS2, ATP5H, NDUFS1…	1780	313	13528	2.67093	9.63e-20	1.6e-20	4.21e-20
GOTERM_BP_FAT	GO:0006396~RNA processing	110	5.38688	3.93e-06	RALY, NCBP1, U2AF2, SNRPD3, SNRPD2, SYNCRIP, INTS3, SART3, PNN, NONO, DDX17, RBM8A, SRRM2, LOC645691, DNAJC8, CCAR1, PABPN1, SNRPA1, EFTUD2, MAGOH, HNRNPA2B1, PTBP1, AARS, SFRS1, HNRNPR, SFRS3, HNRPA1L3, HNRNPU, PA2G4, RPS17, RPS14, XRN2, FUS, HSD17B10, STRAP, PABPC4, HNRNPA3, HNRNPL, HNRNPM, DDX46, HNRNPK, HNRNPF, HNRNPD, RPL5, HNRNPC, PABPC1, PRPF40A, DHX9, HNRPA1L-2, DDX1, SSB, RPS6, DDX5, RBM…	1780	547	13528	1.52834	0.0166552	9.6e-05	0.00734695
GOTERM_BP_FAT	GO:0012501~programmed cell death	108	5.28893	0.000985	TSPO, HRAS, TOP1, NLRC4, RAD21, ACIN1, API5, RPS27A, CUL1, CCAR1, YARS, OPA1, ROCK1, BCL2L13, STK4, STK3, BCAP31, EP300, F2, PDCD6IP, UBA52, FGD2, ALDOC, CLU, AKAP13, PPT1, ARF6, ITGB2, LOC652797, KRAS, CSE1L, RAC1, HSPE1, FGD3, PTPN6, HTT, LGALS1, VAV1, ATM, VDAC1, VCP, ATP2A1, CYFIP2, HSPD1, PDCD5, PDCD6, PUF60, RTN4, PREX1, NFKB1, PDCD4, RPS3, RTN3, ARHGAP4, LOC440917, GPX1, TMEM173, DYNLL1, P…	1780	611	13528	1.34337	0.985225	0.0153204	1.8269
GOTERM_BP_FAT	GO:0006915~apoptosis	105	5.14202	0.00186898	TSPO, HRAS, NLRC4, RAD21, ACIN1, API5, RPS27A, CUL1, CCAR1, YARS, OPA1, ROCK1, BCL2L13, STK4, STK3, BCAP31, EP300, F2, PDCD6IP, UBA52, FGD2, ALDOC, CLU, AKAP13, PPT1, ARF6, ITGB2, KRAS, CSE1L, RAC1, HSPE1, FGD3, PTPN6, HTT, LGALS1, VAV1, ATM, VDAC1, VCP, ATP2A1, CYFIP2, HSPD1, PDCD5, PDCD6, PUF60, RTN4, PREX1, NFKB1, PDCD4, RPS3, RTN3, ARHGAP4, LOC440917, GPX1, TMEM173, DYNLL1, PAK2, GSN, RHOB, C…	1780	602	13528	1.32558	0.999666	0.0271331	3.44113
GOTERM_BP_FAT	GO:0030163~protein catabolic process	104	5.09305	0.00710332	TMEM189-UBE2V1, IDE, SAE1, CUL3, ATG7, ERAP1, RPS27A, CUL1, UBR4, SKP1, MYH9, PSMA2, PSMA1, PSMA6, HUWE1, PSMA5, PSMA4, PSMA3, UBA52, RAD23B, UBA7, UBA6, UBE2V1, PPT1, PSMA7, PSMA8, PSMB4, PSMB1, PSMB2, CACYBP, ZMPSTE24, SUGT1, AFG3L2, ATG3, PSMB8, PSMB9, PSMC6, PSMC5, VCP, PSMC4, OTUB1, UBA1, PSMC3, UBA2, PSMC2, PSMC1, KIAA0368, NFKB1, LONP1, TPP1, PSMD1, PSMD2, PSMD3, PSMD4, RANBP2, PSMD5, PSMD…	1780	622	13528	1.27074	1	0.0865394	12.4919
GOTERM_BP_FAT	GO:0006928~cell motion	102	4.9951	4.22e-07	GNA13, IL16, CAPZA2, TUBB2C, CAPZA1, S100A9, TGFB1, VCL, ACTG1, APOB, APOA1, CD44, LTB4R, RPS27A, SYK, ROCK1, NRD1, MYH9, PLAUR, ARPC1B, LYST, HSPB1, UBA52, ITGAL, ARF6, ITGB2, ARPC5, CAPZB, ITGB1, SRC, ITGAM, DOCK2, TUBB, ARPC3, MACF1, ARPC2, RAC1, CLASP2, ARHGDIA, ARHGDIB, FN1, MAP2K1, ITGA2, SERPINI2, CORO1A, ITGA6, ITGA5, MYH10, TLN1, ATP5B, CD97, ACTR3, LOC440917, GPX1, ACTR2, CAP1, MSN, TOP…	1780	475	13528	1.632	0.00180329	1.18e-05	0.00079
GOTERM_BP_FAT	GO:0006468~protein amino acid phosphorylation	102	4.9951	0.0679352	STK38, TBK1, STAT5A, TGFB1, BTK, CSNK2A2, CSNK2A1, COL4A3BP, ILK, PRKACA, PRKACB, SYK, DBNL, ROCK1, STK24, ROCK2, STK4, STK3, MAPK1, SPAG9, BAZ1B, EIF2S1, F2, MAPK3, NEK9, LRRK2, FGFR2, FGFR1, FGFR4, FGFR3, FGR, GNAI2, BLK, STK10, ADRBK2, ADRBK1, SRC, CD74, IRAK3, MAP2K1, MAP2K3, TAOK3, ATM, PTPN11, SPTBN1, IKBKB, CDK17, CDK18, PRDX4, CAD, EIF2A, PRDX2, FES, PAK2, CDK12, BRD4, CSK, CDK16, CDK15, …	1780	667	13528	1.16222	1	0.481748	73.2037
GOTERM_BP_FAT	GO:0051603~proteolysis involved in cellular protein catabolic process	100	4.89716	0.00896734	TMEM189-UBE2V1, IDE, SAE1, CUL3, ATG7, ERAP1, RPS27A, CUL1, UBR4, SKP1, MYH9, PSMA2, PSMA1, PSMA6, HUWE1, PSMA5, PSMA4, PSMA3, UBA52, RAD23B, UBA7, UBA6, UBE2V1, PSMA7, PSMA8, PSMB4, PSMB1, PSMB2, CACYBP, ZMPSTE24, SUGT1, ATG3, PSMB8, PSMB9, PSMC6, PSMC5, VCP, PSMC4, OTUB1, UBA1, PSMC3, UBA2, PSMC2, PSMC1, KIAA0368, NFKB1, LONP1, PSMD1, PSMD2, PSMD3, PSMD4, RANBP2, PSMD5, PSMD6, USP15, USP14, PSM…	1780	600	13528	1.26667	1	0.104279	15.5164
GOTERM_BP_FAT	GO:0044257~cellular protein catabolic process	100	4.89716	0.0103514	TMEM189-UBE2V1, IDE, SAE1, CUL3, ATG7, ERAP1, RPS27A, CUL1, UBR4, SKP1, MYH9, PSMA2, PSMA1, PSMA6, HUWE1, PSMA5, PSMA4, PSMA3, UBA52, RAD23B, UBA7, UBA6, UBE2V1, PSMA7, PSMA8, PSMB4, PSMB1, PSMB2, CACYBP, ZMPSTE24, SUGT1, ATG3, PSMB8, PSMB9, PSMC6, PSMC5, VCP, PSMC4, OTUB1, UBA1, PSMC3, UBA2, PSMC2, PSMC1, KIAA0368, NFKB1, LONP1, PSMD1, PSMD2, PSMD3, PSMD4, RANBP2, PSMD5, PSMD6, USP15, USP14, PSM…	1780	603	13528	1.26036	1	0.116947	17.6979
GOTERM_BP_FAT	GO:0006412~translation	99	4.84819	1.4e-15	RPL18, EIF6, RPL17, EIF5, RPLP2, EIF5A, IARS2, EIF3CL, DMXL2, RPLP0, RPLP1, RPL26L1, RPL10, RPL12, RPS27A, CARS, YARS, DARS, AARS, EIF2S3, EEF2, RPS18, RPS17, EIF2S1, RARS, RPS14, EIF2S2, RPS12, HARS, RPS13, UBA52, EEF1B2, PABPC4, KARS, EIF3C, EIF3D, EIF3A, EIF3B, EIF3G, RPL6, EIF3H, EIF3E, EIF3F, EIF3K, EIF3L, RPL5, EIF3I, RPL7A, RPL4, EIF3J, EIF3M, RPSA, EEF1A1, EEF1A2, GARS, RPS9, EPRS, RPS6, …	1780	331	13528	2.27311	6.18e-12	1.51e-13	2.7e-12
GOTERM_BP_FAT	GO:0016071~mRNA metabolic process	97	4.75024	1.67e-11	RALY, NCBP1, SNRPD3, U2AF2, SNRPD2, SYNCRIP, PNN, NONO, DCPS, DNAJB11, RBM8A, SRRM2, DNAJC8, LOC645691, CCAR1, PABPN1, SNRPA1, MAGOH, EFTUD2, PTBP1, HNRNPA2B1, SFRS1, HNRNPR, SFRS3, HNRNPU, HNRPA1L3, SERBP1, XRN2, FUS, STRAP, HSPA1A, HSPA1B, HNRNPL, HNRNPA3, HNRNPM, DDX46, HNRNPK, HNRNPF, EIF3E, HNRNPD, PABPC3, PABPC1, HNRNPC, PRPF40A, DHX9, DDX1, HNRPA1L-2, SSB, DDX5, RBMX, HNRNPA1, HNRNPA0, HNR…	1780	370	13528	1.99243	7.13e-08	1.03e-09	3.12e-08
GOTERM_BP_FAT	GO:0051276~chromosome organization	97	4.75024	1.95e-05	XRCC5, HIST2H2AA3, HIST2H2AA4, XRCC6, CBX3, HIST1H2BO, HIST1H2BM, HIST1H2BN, HIST1H2BK, H2AFV, HIST1H2BL, HIST1H2BI, HIST1H2BJ, H2AFZ, H2AFY, H2AFX, ACIN1, SUPT5H, HIST3H3, MTA2, ARID1A, H2AFJ, EP300, BAZ1B, HUWE1, SMARCA5, SMARCA2, SUPT6H, HMGB1, HMGB2, HIST1H4L, HIST1H4K, TRRAP, HSPA1L, NIPBL, HIST1H4A, HIST1H4B, NPM1, HIST1H4E, HIST1H4F, HIST1H4C, HIST1H4D, HIST1H4I, HIST1H4J, HIST1H4H, HIST2H…	1780	485	13528	1.52	0.0801745	0.000412	0.0365518
GOTERM_BP_FAT	GO:0007264~small GTPase mediated signal transduction	96	4.70127	7.39e-17	GNA13, HRAS, GNA12, RAB1C, IQGAP2, RAB1B, IQGAP1, RAB1A, APOA1, APOE, RAB27B, SAR1A, RAB21, RAB27A, DBNL, ROCK1, MAPK1, RAB18, MAPK3, RAB14, RAB15, RAB12, ARL8A, ARL8B, RAB13, LRRK2, RAB10, RAB7A, GRB2, ARF6, MYO9B, ARF5, SRC, LOC100131294, KRAS, RAC2, RAC3, RAC1, ARHGDIA, ARHGDIB, RAB8A, RAB8B, MAP2K1, ARF1, ARF3, ARF4, RAP1A, RAP1B, RAB5B, RAB5C, ARHGAP4, CDC42, HMOX1, ARHGAP1, RHOA, RHOB, RHOC…	1780	305	13528	2.39213	4.75e-13	1.59e-14	2.11e-13
GOTERM_BP_FAT	GO:0034613~cellular protein localization	94	4.60333	6.2e-08	COPA, RAB3GAP2, XPO1, TSPO, AP1G2, AP1B1, PDIA3, AP1G1, ATP6AP1, EIF5A, CLTC, TGFB1, LOC440917, CDC42, COPB2, AP2B1, COPB1, VPS16, RANBP2, TPR, SEC24C, SAR1B, KPNB1, SAR1A, AP3B1, RAB27A, SEC23A, ARHGEF2, RAN, ERP29, IPO9, CDK5, FLNA, BCAP31, MAPK1, COPG2, IPO7, EIF5AL1, NUP205, ARCN1, F2, IPO5, USO1, SORT1, TOM1, KPNA4, SEC23B, YWHAZ, AP1M1, NUP98, STX7, SNX6, SNX17, COPZ1, PML, SNX2, SNX1, NAPA…	1780	411	13528	1.7382	0.000265	2.04e-06	0.000116
GOTERM_BP_FAT	GO:0070727~cellular macromolecule localization	94	4.60333	8.92e-08	COPA, RAB3GAP2, XPO1, TSPO, AP1G2, AP1B1, PDIA3, AP1G1, ATP6AP1, EIF5A, CLTC, TGFB1, LOC440917, CDC42, COPB2, AP2B1, COPB1, VPS16, RANBP2, TPR, SEC24C, SAR1B, KPNB1, SAR1A, AP3B1, RAB27A, SEC23A, ARHGEF2, RAN, ERP29, IPO9, CDK5, FLNA, BCAP31, MAPK1, COPG2, IPO7, EIF5AL1, NUP205, ARCN1, F2, IPO5, USO1, SORT1, TOM1, KPNA4, SEC23B, YWHAZ, AP1M1, NUP98, STX7, SNX6, SNX17, COPZ1, PML, SNX2, SNX1, NAPA…	1780	414	13528	1.7256	0.000382	2.85e-06	0.000167
GOTERM_BP_FAT	GO:0006954~inflammatory response	93	4.55436	2.09e-13	ABCF1, A2M, S100A8, AIF1, S100A9, STAT5B, TLR2, PRDX5, NFKB1, PRDX2, C1QC, TLR8, TGFB1, CD97, CFHR1, NLRC4, APOA2, CD44, LTB4R, HMOX1, ITIH4, CFH, SERPINA3, MGLL, SERPINA1, CFI, LBP, CFD, KNG1, F11R, F12, APCS, LYN, C4A, C4B, LYZ, SAA4, SERPING1, CD163, C8G, C8A, C8B, C1QB, UNC13D, SERPINF2, F2, C7, ITGAL, YWHAZ, C9, NMI, C3, C6, C5, CLU, ITGB2, C1R, FPR2, C1S, AHSG, AZU1, PLAA, TMED7, MEFV, FCN3…	1780	325	13528	2.17477	8.95e-10	1.63e-11	3.92e-10
GOTERM_BP_FAT	GO:0019941~modification-dependent protein catabolic process	93	4.55436	0.0232816	TMEM189-UBE2V1, KIAA0368, SAE1, CUL3, LONP1, ATG7, PSMD1, PSMD2, PSMD3, PSMD4, PSMD5, RANBP2, PSMD6, USP15, CUL1, RPS27A, PSMD8, USP14, VCPIP1, PSMD9, TBL1XR1, CDK1, DDB1, UBR4, ERLIN2, ERLIN1, UBE2I, SKP1, UBE2N, PSMA2, PSMA1, PSMA6, PSME1, HUWE1, UBE2K, PSME2, PSMA5, PSMA4, UBE2M, PSMA3, UBC, UCHL5, UCHL3, PSME3, CAND1, UBB, USP24, UBA52, PSMB10, USP7, RAD23B, USP9Y, USP5, USP9X, USP4, UBA7, UB…	1780	574	13528	1.23136	1	0.227762	35.6577
GOTERM_BP_FAT	GO:0043632~modification-dependent macromolecule catabolic process	93	4.55436	0.0232816	TMEM189-UBE2V1, KIAA0368, SAE1, CUL3, LONP1, ATG7, PSMD1, PSMD2, PSMD3, PSMD4, PSMD5, RANBP2, PSMD6, USP15, CUL1, RPS27A, PSMD8, USP14, VCPIP1, PSMD9, TBL1XR1, CDK1, DDB1, UBR4, ERLIN2, ERLIN1, UBE2I, SKP1, UBE2N, PSMA2, PSMA1, PSMA6, PSME1, HUWE1, UBE2K, PSME2, PSMA5, PSMA4, UBE2M, PSMA3, UBC, UCHL5, UCHL3, PSME3, CAND1, UBB, USP24, UBA52, PSMB10, USP7, RAD23B, USP9Y, USP5, USP9X, USP4, UBA7, UB…	1780	574	13528	1.23136	1	0.227762	35.6577
GOTERM_BP_FAT	GO:0000278~mitotic cell cycle	91	4.45642	2.58e-09	SEPT2, TUBB2B, TUBB2A, CUL3, RAD21, PSMD1, PSMD2, PSMD3, PSMD4, PSMD5, DYNC1H1, PSMD6, STAG2, CUL1, RPS27A, TUBB3, PSMD8, VCPIP1, PSMD9, KHDRBS1, CDK1, ARHGEF2, RAN, UBE2I, CDK6, SKP1, CDK4, PPP1CB, DCTN1, CDK2, CDK3, DCTN2, PSMA2, PSMA1, PSMA6, PSME1, RCC2, PSME2, CDK11A, PSMA5, PSMA4, PSMA3, UBC, CLIP1, NEK9, PSME3, CDK11B, MAPRE1, UBB, STMN1, RUVBL1, SEPT7, UBA52, PSMB10, PPP6C, USP9X, PSMA7, …	1780	370	13528	1.86919	1.1e-05	1.16e-07	4.82e-06
GOTERM_BP_FAT	GO:0006886~intracellular protein transport	90	4.40744	9.86e-09	COPA, RAB3GAP2, XPO1, TSPO, AP1G2, AP1B1, PDIA3, AP1G1, ATP6AP1, EIF5A, CLTC, TGFB1, LOC440917, COPB2, AP2B1, COPB1, VPS16, RANBP2, TPR, SEC24C, SAR1B, KPNB1, SAR1A, AP3B1, RAB27A, SEC23A, ARHGEF2, RAN, ERP29, IPO9, CDK5, BCAP31, MAPK1, COPG2, IPO7, EIF5AL1, NUP205, ARCN1, F2, IPO5, USO1, SORT1, TOM1, KPNA4, SEC23B, YWHAZ, AP1M1, NUP98, STX7, SNX6, SNX17, COPZ1, PML, SNX2, SNX1, NAPA, CALR, CDC37…	1780	374	13528	1.82888	4.22e-05	3.73e-07	1.85e-05
GOTERM_BP_FAT	GO:0033554~cellular response to stress	90	4.40744	0.0390207	XRCC5, MMS19, XRCC6, PRDX5, PRDX2, INTS3, PRDX3, PRDX1, RPS3, APOA4, NONO, GPX1, LONP1, RAD21, MCM7, GPX4, COL4A3BP, HMOX1, GPX3, H2AFX, CAT, FAM129A, SYK, CDK1, DBNL, LYN, AIFM1, ARHGEF6, DDB1, AARS, PKN1, TOPBP1, IFI16, PPP1CB, RAD50, UBE2N, MAPK1, RECQL, CRKL, G6PD, BAZ1B, PRDX6, EIF2S1, CTSD, RUVBL2, VCAN, RAD23B, HMGB1, HMGB2, PML, PRKDC, SFN, TPM1, PXN, HSPA1L, RPA1, PRPF19, RPA2, ALB, EPX,…	1780	566	13528	1.20848	1	0.332081	52.5287
GOTERM_BP_FAT	GO:0008380~RNA splicing	86	4.21156	5.85e-14	RALY, HNRNPA1L2, NCBP1, SNRPD3, U2AF2, SYNCRIP, SNRPD2, SKIV2L2, YBX1, PNN, NONO, PLRG1, RBM8A, PCBP1, SRRM2, LOC645691, DNAJC8, PCBP2, MAGOHB, QKI, CCAR1, PABPN1, PPP2R1A, SNRPA1, EFTUD2, MAGOH, PTBP1, HNRNPA2B1, SF1, CDC5L, MBNL1, SFRS1, HNRNPR, HNRPA1L3, HNRNPU, SFRS3, PRPF6, EIF4A3, SNRNP200, KHSRP, THOC4, THOC2, CPSF1, THOC1, FUS, STRAP, TRA2B, SF3B5, POLR2B, SF3B3, POLR2A, SF3B2, HNRNPA3, P…	1780	284	13528	2.30141	2.5e-10	4.91e-12	1.1e-10
GOTERM_BP_FAT	GO:0006397~mRNA processing	86	4.21156	8.09e-11	RALY, HNRNPA1L2, NCBP1, SNRPD3, U2AF2, SYNCRIP, SNRPD2, SKIV2L2, YBX1, PNN, NONO, PLRG1, RBM8A, PCBP1, SRRM2, LOC645691, DNAJC8, PCBP2, MAGOHB, QKI, CCAR1, PABPN1, KHDRBS1, SNRPA1, EFTUD2, MAGOH, PTBP1, HNRNPA2B1, SF1, CDC5L, MBNL1, SFRS1, HNRNPR, HNRPA1L3, HNRNPU, SFRS3, PRPF6, EIF4A3, SNRNP200, KHSRP, THOC4, THOC2, CPSF1, XRN2, THOC1, FUS, STRAP, TRA2B, SF3B5, POLR2B, SF3B3, POLR2A, SF3B2, HNRN…	1780	321	13528	2.03614	3.46e-07	4.55e-09	1.51e-07
GOTERM_BP_FAT	GO:0019725~cellular homeostasis	85	4.16259	0.00143259	GNA13, PDIA3, HEXA, ATP5B, HEXB, PRDX4, PRDX5, PDIA6, PRDX2, HP, PRDX3, PDIA4, PRDX1, TGFB1, GSR, GPX1, APOE, ILK, TPT1, LTF, QKI, NDUFS1, FTL, PRKCA, KNG1, AIFM1, ELANE, ATP6V1H, SLC9A3R1, CDK5, PRKCB, GNAQ, PRDX6, GNB1, TXNDC5, TXN, LCK, F2, DLD, GAA, TXNRD2, TXNRD1, ADD1, SRI, GLRX3, ALDOA, TMX1, C7, PPT1, FKBP1A, CALR, FTH1, CD9, ANXA7, PTK2B, AGT, NPM1, PPP3CB, PPP3CA, LOC440577, APEX1, QSOX…	1780	466	13528	1.38627	0.997833	0.0215942	2.64784
GOTERM_BP_FAT	GO:0044092~negative regulation of molecular function	82	4.01567	1.88e-08	CAST, NFKB1, PRDX2, PRDX3, PDCD4, RPS3, GPX1, APOA2, APOA1, PAK2, APOE, HMOX1, ILK, PSMD1, PSMD2, PSMD3, PSMD4, CAT, PSMD5, PSMD6, PSMD8, RPS27A, PSMD9, PRKCA, PPP2R1A, PRKCD, FLNA, LRPAP1, PSMA2, GNAL, PSMA1, PSMA6, PSME1, PSME2, PSMA5, PSMA4, PSMA3, UBC, CSTB, SORT1, PSME3, CAND1, UBB, CSTA, UBA52, PSMB10, GNAI3, GNAI2, SNX6, GNAI1, APOC1, FKBP1A, SFN, PSMA7, PSMB4, IRAK3, PSMB1, GMIP, PPP2CA, …	1780	334	13528	1.86587	8.02e-05	6.69e-07	3.51e-05
GOTERM_BP_FAT	GO:0006325~chromatin organization	81	3.9667	8.05e-06	HIST2H2AA3, HIST2H2AA4, CBX3, HIST1H2BO, HIST1H2BM, HIST1H2BN, HIST1H2BK, H2AFV, HIST1H2BL, HIST1H2BI, HIST1H2BJ, H2AFZ, H2AFY, H2AFX, HIST3H3, SUPT5H, MTA2, ARID1A, H2AFJ, EP300, HUWE1, BAZ1B, SMARCA5, SMARCA2, SUPT6H, HMGB1, HMGB2, HIST1H4L, HIST1H4K, TRRAP, HIST1H4A, HIST1H4B, NPM1, HIST1H4E, HIST1H4F, HIST1H4C, HIST1H4D, HIST1H4I, HIST1H4J, HIST1H4H, HIST2H3A, HIST1H3J, PHB, CREBBP, HIST2H3C,…	1780	378	13528	1.62857	0.033851	0.000182	0.0150635
GOTERM_BP_FAT	GO:0008283~cell proliferation	81	3.9667	0.00109081	XRCC5, COPS2, TSPO, DTYMK, PRDX2, FES, PRDX1, TGFB1, GPX1, APOA1, MCM7, COL4A3BP, HMOX1, ILK, IMPDH1, CUL1, IMPDH2, SYK, KHDRBS1, ARHGEF1, PDXK, PRG4, NRD1, CDK9, IFI16, RBBP7, PRKCD, CDK5, LRPAP1, CDK3, DCTN2, PA2G4, SERPINF1, CDK11A, GNB1, KRT16, TXN, TXNRD1, CDK11B, MAPRE1, TMX1, RBP4, GNAI2, HDGF, FKBP1A, SFN, HPRT1, FTH1, ITGAM, SRC, CD74, PRPF19, SRRT, ANXA7, DOCK2, CSE1L, PTK2B, AGT, RAC1,…	1780	436	13528	1.41193	0.990629	0.0168389	2.02223
GOTERM_BP_FAT	GO:0030029~actin filament-based process	80	3.91773	1.85e-15	HRAS, TLN1, AIF1, PREX1, CAPZA2, CAPZA1, S100A9, TTLL3, ACTG1, CDC42, DYNLL1, PAK2, PACSIN2, GSN, RHOA, CAP1, PLS3, FMNL1, ARHGEF2, ROCK1, ACTN4, ACTA1, ROCK2, ACTN1, TMSB10, MYH9, WAS, CDK5, FLNB, VASP, FLNA, ELMO1, ARPC1A, KRT19, CFL1, TMSB4X, LCP1, ADD1, MYO5A, MYL6, FGD2, ALDOA, DIAPH1, DIAPH2, CALD1, MYO9B, ARPC4, ARF6, ARPC5, CALR, TPM1, CAPZB, ITGB1, PFN1, DOCK2, KRAS, EZR, RAC2, RAC3, MYL…	1780	241	13528	2.52282	8.08e-12	1.88e-13	3.53e-12
GOTERM_BP_FAT	GO:0060548~negative regulation of cell death	80	3.91773	2.19e-06	XRCC5, HRAS, STAT5A, STAT5B, PRDX5, NFKB1, PRDX2, PRDX3, GPX1, APOE, HMOX1, ILK, TPT1, RHOA, APOH, CAT, API5, RPS27A, CDK1, ROCK1, SLC25A4, AARS, F7, SERPINB9, NME2, NME1, TXNDC5, CFL1, UBC, SERPINB2, SORT1, HSPB1, NAIP, UBB, MYO18A, UBA52, GSTP1, ALOX12, TMX1, HMGB1, YWHAZ, CLU, PPT1, PF4, HSPA1A, HSPA1B, CD74, AZU1, KRAS, ALB, SH3GLB1, AGT, COMP, PPP2CB, NPM1, DAD1, GLO1, HSPA5, LOC440577, THBS…	1780	360	13528	1.68889	0.00930793	5.53e-05	0.00409076
GOTERM_BP_FAT	GO:0043069~negative regulation of programmed cell death	79	3.86876	3.76e-06	XRCC5, HRAS, STAT5A, STAT5B, PRDX5, NFKB1, PRDX2, PRDX3, GPX1, APOE, HMOX1, ILK, TPT1, RHOA, APOH, CAT, API5, RPS27A, CDK1, ROCK1, AARS, F7, SERPINB9, NME2, NME1, TXNDC5, CFL1, UBC, SERPINB2, SORT1, HSPB1, NAIP, UBB, MYO18A, UBA52, GSTP1, ALOX12, TMX1, HMGB1, YWHAZ, CLU, PPT1, PF4, HSPA1A, HSPA1B, CD74, AZU1, KRAS, ALB, SH3GLB1, AGT, COMP, PPP2CB, NPM1, DAD1, GLO1, HSPA5, LOC440577, THBS1, NEFL, …	1780	359	13528	1.67242	0.0159636	9.3e-05	0.00703939
GOTERM_BP_FAT	GO:0043068~positive regulation of programmed cell death	79	3.86876	0.00210884	PDIA3, PREX1, TUBB2C, TLR2, EIF5A, PRDX1, TGFB1, BTK, RPS3, ARHGAP4, LOC440917, CUL3, GPX1, NLRC4, DYNLL1, CD44, RPS3A, APOE, HMOX1, NDUFS3, MX1, CASP1, CUL1, RPS27A, SPN, RAB27A, KNG1, PRKCA, PPP2R1A, ARHGEF2, AIFM1, ARHGEF6, IFI16, BCL2L13, STK4, CDK5, STK3, MAPK1, UNC13D, EIF5AL1, LYST, LCK, UBC, SORT1, UBB, LRRK2, UBA52, FGD2, BCLAF1, C9, C6, PML, AKAP13, PRKDC, SFN, SRC, TUBB, SH3GLB1, AGT, …	1780	433	13528	1.38661	0.999881	0.0302581	3.87455
GOTERM_BP_FAT	GO:0010942~positive regulation of cell death	79	3.86876	0.00240123	PDIA3, PREX1, TUBB2C, TLR2, EIF5A, PRDX1, TGFB1, BTK, RPS3, ARHGAP4, LOC440917, CUL3, GPX1, NLRC4, DYNLL1, CD44, RPS3A, APOE, HMOX1, NDUFS3, MX1, CASP1, CUL1, RPS27A, SPN, RAB27A, KNG1, PRKCA, PPP2R1A, ARHGEF2, AIFM1, ARHGEF6, IFI16, BCL2L13, STK4, CDK5, STK3, MAPK1, UNC13D, EIF5AL1, LYST, LCK, UBC, SORT1, UBB, LRRK2, UBA52, FGD2, BCLAF1, C9, C6, PML, AKAP13, PRKDC, SFN, SRC, TUBB, SH3GLB1, AGT, …	1780	435	13528	1.38023	0.999966	0.0335994	4.40041
GOTERM_BP_FAT	GO:0043065~positive regulation of apoptosis	78	3.81978	0.00261496	PDIA3, PREX1, TUBB2C, TLR2, EIF5A, PRDX1, TGFB1, BTK, RPS3, ARHGAP4, LOC440917, CUL3, GPX1, NLRC4, DYNLL1, CD44, RPS3A, APOE, HMOX1, NDUFS3, MX1, CASP1, CUL1, RPS27A, SPN, RAB27A, PRKCA, KNG1, PPP2R1A, ARHGEF2, AIFM1, ARHGEF6, IFI16, BCL2L13, STK4, CDK5, STK3, MAPK1, UNC13D, EIF5AL1, LYST, LCK, UBC, SORT1, UBB, UBA52, FGD2, BCLAF1, C9, C6, PML, AKAP13, PRKDC, SFN, SRC, TUBB, SH3GLB1, AGT, PPP2CA,…	1780	430	13528	1.3786	0.999986	0.0360681	4.78307
GOTERM_BP_FAT	GO:0031399~regulation of protein modification process	77	3.77081	3.12e-09	PDCD4, TGFB1, LOC440917, APOA1, ATG7, PSMD1, PSMD2, LOC646817, PSMD3, PSMD4, PSMD5, PSMD6, FAM129A, CUL1, RPS27A, PSMD8, SYK, PSMD9, PRKCA, PPP2R1A, CDK1, DBNL, CCDC88A, LYN, PKN1, SKP1, PRKCD, CDK5, UBE2N, PSMA2, PSMA1, G6PD, PSMA6, PSME1, PSME2, PSMA5, PSMA4, PSMA3, F2, UBC, PEBP1, PSME3, UBB, LRRK2, UBA52, PSMB10, PML, FKBP1A, ITGB2, PSMA7, PSMB4, SET, PSMB1, PTK2B, AGT, PPP2CA, PSMB2, BUB3, P…	1780	295	13528	1.98373	1.34e-05	1.35e-07	5.84e-06
GOTERM_BP_FAT	GO:0043066~negative regulation of apoptosis	77	3.77081	7.88e-06	XRCC5, HRAS, STAT5A, STAT5B, PRDX5, NFKB1, PRDX2, PRDX3, GPX1, APOE, HMOX1, ILK, TPT1, RHOA, APOH, CAT, API5, RPS27A, CDK1, ROCK1, AARS, F7, SERPINB9, NME2, NME1, TXNDC5, CFL1, UBC, SERPINB2, SORT1, HSPB1, NAIP, UBB, MYO18A, UBA52, GSTP1, ALOX12, TMX1, HMGB1, YWHAZ, CLU, PPT1, HSPA1A, PF4, HSPA1B, CD74, AZU1, KRAS, ALB, SH3GLB1, AGT, COMP, PPP2CB, NPM1, DAD1, GLO1, HSPA5, LOC440577, THBS1, NEFL, …	1780	354	13528	1.65311	0.0331713	0.000179	0.0147559
GOTERM_BP_FAT	GO:0051248~negative regulation of protein metabolic process	75	3.67287	6.74e-20	HSP90AB1, A2M, IDE, NFKB1, TGFB1, APOA4, LOC440917, SERPINA5, PSMD1, PSMD2, LOC646817, PSMD3, PSMD4, PSMD5, PSMD6, FAM129A, APOM, RPS27A, PSMD8, PSMD9, PRKCA, PPP2R1A, PRG3, SERPING1, PRKCD, CDK5, FLNA, PSMA2, PSMA1, EIF4A3, G6PD, PSMA6, PSME1, PSMA5, PSME2, PSMA4, PSMA3, UBC, PEBP1, PSME3, UBB, UBA52, PSMB10, PML, FKBP1A, ITGB3, CALR, PSMA7, TIMP1, PSMB4, IRAK3, SET, PSMB1, EIF3E, PPP2CA, PSMB2,…	1780	187	13528	3.04813	2.88e-16	2.06e-17	1.26e-16
GOTERM_BP_FAT	GO:0030036~actin cytoskeleton organization	75	3.67287	1.55e-14	HRAS, TLN1, AIF1, PREX1, CAPZA2, S100A9, CAPZA1, TTLL3, ACTG1, CDC42, DYNLL1, PAK2, PACSIN2, GSN, RHOA, CAP1, PLS3, FMNL1, ARHGEF2, ROCK1, ACTN4, ACTA1, ROCK2, ACTN1, TMSB10, MYH9, WAS, CDK5, FLNB, VASP, FLNA, ELMO1, ARPC1A, KRT19, CFL1, TMSB4X, LCP1, ADD1, FGD2, ALDOA, DIAPH1, DIAPH2, CALD1, MYO9B, ARPC4, ARF6, ARPC5, CALR, TPM1, CAPZB, ITGB1, PFN1, DOCK2, KRAS, EZR, RAC2, RAC3, PTK2B, RAC1, TMS…	1780	226	13528	2.52212	6.6e-11	1.4e-12	2.89e-11
GOTERM_BP_FAT	GO:0043086~negative regulation of catalytic activity	74	3.6239	2.21e-09	CAST, NFKB1, PRDX3, PDCD4, GPX1, APOA2, APOA1, PAK2, APOE, ILK, PSMD1, PSMD2, PSMD3, PSMD4, PSMD5, PSMD6, PSMD8, RPS27A, PSMD9, PRKCA, PPP2R1A, FLNA, PSMA2, GNAL, PSMA1, PSMA6, PSME1, PSMA5, PSME2, PSMA4, PSMA3, UBC, CSTB, SORT1, PSME3, CAND1, UBB, CSTA, UBA52, PSMB10, GNAI3, GNAI2, SNX6, GNAI1, APOC1, FKBP1A, SFN, PSMA7, PSMB4, IRAK3, PSMB1, GMIP, PPP2CA, PSMB2, HSPA5, BUB3, GNAT1, PTPRC, NF2, P…	1780	277	13528	2.03032	9.47e-06	1.01e-07	4.14e-06
GOTERM_BP_FAT	GO:0032269~negative regulation of cellular protein metabolic process	73	3.57493	1.04e-19	HSP90AB1, A2M, IDE, NFKB1, TGFB1, APOA4, LOC440917, SERPINA5, PSMD1, PSMD2, LOC646817, PSMD3, PSMD4, PSMD5, PSMD6, FAM129A, APOM, RPS27A, PSMD8, PSMD9, PRKCA, PPP2R1A, PRG3, SERPING1, PRKCD, CDK5, PSMA2, PSMA1, EIF4A3, G6PD, PSMA6, PSME1, PSMA5, PSME2, PSMA4, PSMA3, UBC, PEBP1, PSME3, UBB, UBA52, PSMB10, PML, FKBP1A, ITGB3, CALR, PSMA7, TIMP1, PSMB4, SET, PSMB1, EIF3E, PPP2CA, PSMB2, SERPINB10, T…	1780	180	13528	3.08222	4.45e-16	2.78e-17	1.95e-16
GOTERM_BP_FAT	GO:0044271~nitrogen compound biosynthetic process	73	3.57493	4.3e-06	NAMPT, KYNU, TSPO, ATP1B3, ATP6AP1, RP2, ATP5B, DTYMK, PPOX, CAD, PNP, TGFB1, GOT2, MTHFD1, ATP2B4, SULT1A2, ATP5O, ATP6V0D1, SUCLA2, ATP5H, IMPDH1, IMPDH2, NAPRT1, ATP5J, PRG3, ATP4A, CECR1, PADI2, ATP6V1H, PADI4, GMPS, ATP6V1C1, ATP6V1A, NME2, NME1, ADK, ADSL, ALDOA, ADSS, SRM, GLUD2, GLUD1, ATP6V1B2, HPRT1, ATP6V1B1, ATP12A, CMPK1, PFAS, ATIC, ALDH4A1, PAPSS1, TCIRG1, ATP5J2, MAT2A, HTT, ATP5F…	1780	325	13528	1.70708	0.0182193	0.000103	0.00804324
GOTERM_BP_FAT	GO:0032270~positive regulation of cellular protein metabolic process	69	3.37904	6.85e-11	EIF5A, TGFB1, APOE, ATG7, PSMD1, PSMD2, PSMD3, PSMD4, PSMD5, PSMD6, FAM129A, RPS27A, PSMD8, CUL1, SYK, PSMD9, PRKCA, CDK1, F12, LYN, NRD1, SKP1, CDK4, RPS4X, UBE2N, PSMA2, MAPK1, PSMA1, EP300, PSMA6, PSME1, PSMA5, PSME2, PSMA4, EIF5AL1, PSMA3, F2, UBC, PSME3, UBB, LRRK2, EIF5A2, UBA52, PSMB10, PML, FKBP1A, PSMA7, PSMB4, PSMB1, PTK2B, AGT, KLKB1, PSMB2, THBS1, HCLS1, ITGA2, PSMB8, PSMB9, PSMC6, PS…	1780	233	13528	2.25064	2.93e-07	3.96e-09	1.28e-07
GOTERM_BP_FAT	GO:0006511~ubiquitin-dependent protein catabolic process	69	3.37904	4.22e-10	KIAA0368, CUL3, PSMD1, PSMD2, PSMD3, PSMD4, PSMD5, PSMD6, USP15, PSMD8, RPS27A, USP14, CUL1, PSMD9, TBL1XR1, CDK1, DDB1, ERLIN2, ERLIN1, UBE2I, SKP1, PSMA2, PSMA1, PSMA6, PSME1, PSMA5, PSME2, UBE2K, PSMA4, PSMA3, UBC, UCHL5, PSME3, UCHL3, UBB, USP24, UBA52, PSMB10, USP7, RAD23B, USP9Y, USP5, USP9X, USP4, PSMA7, PSMA8, PSMB4, PSMB1, PPP2CB, USP39, PSMB2, BUB3, UBE4A, PSMB8, PSMB9, HSP90B1, PSMC6, …	1780	242	13528	2.16694	1.81e-06	2.2e-08	7.9e-07
GOTERM_BP_FAT	GO:0051247~positive regulation of protein metabolic process	69	3.37904	5.12e-10	EIF5A, TGFB1, APOE, ATG7, PSMD1, PSMD2, PSMD3, PSMD4, PSMD5, PSMD6, FAM129A, RPS27A, PSMD8, CUL1, SYK, PSMD9, PRKCA, CDK1, F12, LYN, NRD1, SKP1, CDK4, RPS4X, UBE2N, PSMA2, MAPK1, PSMA1, EP300, PSMA6, PSME1, PSMA5, PSME2, PSMA4, EIF5AL1, PSMA3, F2, UBC, PSME3, UBB, LRRK2, EIF5A2, UBA52, PSMB10, PML, FKBP1A, PSMA7, PSMB4, PSMB1, PTK2B, AGT, KLKB1, PSMB2, THBS1, HCLS1, ITGA2, PSMB8, PSMB9, PSMC6, PS…	1780	243	13528	2.15802	2.19e-06	2.61e-08	9.59e-07
GOTERM_BP_FAT	GO:0009719~response to endogenous stimulus	69	3.37904	0.0190914	MMS19, A2M, STAT5A, STAT5B, PTGS1, MMP3, TGFB1, APOA2, SERPINA7, HMOX1, GPX4, SERPINA1, PRKACA, PRKACB, PRKCA, BSG, LYN, ACTA1, AARS, FBP1, MAPK1, GNAL, C1QB, KRT19, EP300, GNB2, GNB1, CFL1, SORT1, PEBP1, GNB4, GNAS, COL1A1, CA2, RBP4, HMGB2, GRB2, ALDOC, PRKDC, HPRT1, SRC, AHSG, CPN1, KRAS, PTK2B, ENO2, IDH1, PPP3CA, THBS1, NEFL, PIK3R1, NUDC, GNAO1, MAP2K1, MAT2A, HCLS1, GGH, ITGA2, APPL1, STAT…	1780	405	13528	1.29481	1	0.194201	30.2895
GOTERM_BP_FAT	GO:0001775~cell activation	67	3.2811	2.85e-06	GNA13, PREX1, STAT5A, STAT5B, TLR2, JAG2, PRDX2, SKAP2, TGFB1, CD93, ITIH1, LBP, IMPDH1, DDOST, SPN, IMPDH2, RAB27A, SYK, ADAM10, LYN, PRG3, STXBP2, MYH9, PRKCD, WAS, UNC13D, IGBP1, VAMP7, LCK, F2, LCP1, LCP2, TMX1, ITGAL, YWHAZ, COL3A1, PRKDC, FKBP1A, PF4, HPRT1, ITGB1, ITGAM, CD74, AZU1, CD9, FGG, DOCK2, FGA, GP1BB, FGB, AGT, PPP3CB, KRT2, NDRG1, GP1BA, PIK3R1, PTPRC, PLEK, SWAP70, MYO1F, VAV1,…	1780	287	13528	1.77422	0.0121079	7.08e-05	0.00532883
GOTERM_BP_FAT	GO:0032989~cellular component morphogenesis	67	3.2811	0.0250763	S100A4, S100A6, C22ORF28, CNP, TGFB1, TTLL3, ACTG1, CUL3, CDC42, COL4A3BP, ILK, RHOA, CAP1, TOP2B, RPS27A, SPN, PRKCA, ARHGEF2, OPA1, SSBP1, ACTA1, MYH9, STK4, CDK5, VASP, KRT19, CFL1, UBC, VCAN, UBB, UBA52, ADD1, RAB3A, LIMS1, AGFG1, CLU, ARPC4, HPRT1, TPM1, ITGB1, MYCBP2, CD9, DOCK2, EZR, MACF1, NUMB, RAC1, PAFAH1B1, GP1BA, CLASP2, NEFL, FN1, HNRNPAB, ACTB, ACTC1, RAB8A, DNM1L, MAP2K1, SPTBN4, …	1780	397	13528	1.28262	1	0.23946	37.835
GOTERM_BP_FAT	GO:0008284~positive regulation of cell proliferation	66	3.23213	0.0710846	NAMPT, HRAS, S100A6, STAT5A, ATP6AP1, STAT5B, NAP1L1, EIF5A, PRDX3, PNP, TGFB1, CUL3, CD47, ILK, SPN, RHOG, SYK, CDK13, PRKCA, ADAM10, CAPNS1, LYN, ELANE, CDK6, CDK4, RPS4X, PPP1CB, CDK2, CIAO1, MAPK1, NME2, NME1, GRN, EIF5AL1, EIF5A2, ALOX12, FGFR2, FGFR1, FGFR4, KRT6A, FGFR3, GNAI2, PRTN3, CLU, RPS15A, CALR, ITGB1, TIMP1, RPA1, KRAS, RAC2, PTK2B, AGT, NPM1, LOC440577, TCIRG1, PTPRC, HCLS1, NOX1…	1780	414	13528	1.21159	1	0.495624	74.8488
GOTERM_BP_FAT	GO:0010324~membrane invagination	64	3.13418	8.04e-10	HRAS, AP1B1, AP1G1, ATP5B, SORL1, EPS15L1, PICALM, CD93, PACSIN2, APOE, NECAP2, LBP, CAP1, CLINT1, AP3B1, DBNL, ELANE, ATP6V1H, CDK5, ELMO2, ELMO1, NME2, UNC13D, CD36, RAB18, ARRB2, NME1, IGF2R, VAMP7, RAB5A, SH3KBP1, SORT1, TOM1, RIN3, RAB7A, RAB3A, SNX17, SNX2, SNX1, EEA1, PPT1, SNX3, AHSG, KRAS, FCGR1A, RAC1, FCN1, THBS1, EHD1, EHD4, LY75, HCK, RUFY1, VAV1, CORO1C, NRAS, CORO1A, AP2A2, FNBP1, …	1780	220	13528	2.21091	3.44e-06	3.91e-08	1.51e-06
GOTERM_BP_FAT	GO:0006897~endocytosis	64	3.13418	8.04e-10	HRAS, AP1B1, AP1G1, ATP5B, SORL1, EPS15L1, PICALM, CD93, PACSIN2, APOE, NECAP2, LBP, CAP1, CLINT1, AP3B1, DBNL, ELANE, ATP6V1H, CDK5, ELMO2, ELMO1, NME2, UNC13D, CD36, RAB18, ARRB2, NME1, IGF2R, VAMP7, RAB5A, SH3KBP1, SORT1, TOM1, RIN3, RAB7A, RAB3A, SNX17, SNX2, SNX1, EEA1, PPT1, SNX3, AHSG, KRAS, FCGR1A, RAC1, FCN1, THBS1, EHD1, EHD4, LY75, HCK, RUFY1, VAV1, CORO1C, NRAS, CORO1A, AP2A2, FNBP1, …	1780	220	13528	2.21091	3.44e-06	3.91e-08	1.51e-06
GOTERM_BP_FAT	GO:0002684~positive regulation of immune system process	64	3.13418	2.32e-08	STAT5A, STAT5B, TLR2, C1QC, PNP, TLR8, TGFB1, B2M, CFHR1, CD47, CFH, SPG21, CFI, LBP, CFD, SPN, SYK, AP3B1, ADAM10, LYN, C4A, C4B, SERPING1, F7, C8G, UBE2N, C8A, MAPK1, C8B, C1QB, LCK, HLA-DRA, C7, C9, C3, C6, C5, CLU, C1R, C1S, CD74, STAT6, IRAK3, FCN3, TAP2, KRT1, AP3D1, C2, INPP5D, THBS1, PTPRC, CR1, CFB, ITGA2, C4BPA, GIMAP1, CORO1A, CD55, HPX, FYN, PLCG2, C1RL, HSPD1, SASH3	1780	238	13528	2.0437	9.91e-05	8.12e-07	4.33e-05
GOTERM_BP_FAT	GO:0051336~regulation of hydrolase activity	64	3.13418	0.00223594	GNA13, RAB3GAP2, GM2A, RAB3GAP1, RPS3, APOA4, GPX1, NLRC4, APOA2, APOA1, LTB4R, ARHGAP1, GIT2, APOH, SSBP1, CYCS, NRD1, BCL2L13, GNAQ, GNB1, ACAP1, LCK, F2, ACAP2, CSTB, SORT1, CSTA, FGD2, C9, AGFG1, C6, APOC1, PML, APOC2, FKBP1A, SFN, TPM2, TPM1, GMIP, PTK2B, AGT, TBC1D5, PYCARD, PAFAH1B1, HSPE1, HSPA5, FGD3, TBC1D2, GNAT1, GDI1, GDI2, GNAO1, PLEK, MAP2K1, ITGA2, STAT1, VAV1, VCP, BAX, PPP2R4, A…	1780	337	13528	1.44332	0.999931	0.0318412	4.10348
GOTERM_BP_FAT	GO:0005996~monosaccharide metabolic process	63	3.08521	3.23e-09	LDHC, LDHB, LDHA, GNPDA1, HEXB, PGD, PGAM1, PGAM2, OGDH, PDHB, PGAM4, PDHA1, MAN2B1, LDHAL6B, PFKL, LDHAL6A, FBP1, PFKP, PPP1CC, PPP1CB, PGM2, PGLS, PPP1CA, G6PD, H6PD, PKM2, PGM1, PKLR, GAA, GAPDHL6, MDH2, UGP2, MDH1, ALDOA, RBP4, SORD, TALDO1, ADPGK, ALDOC, HK2, HK1, NAGK, LOC652797, GALK1, TPI1, AKR1A1, HK3, ENO2, ENO3, GAPDH, ENO1, GPD2, GMDS, GYG1, PCK2, CPT1A, GAPDHS, GPI, GBE1, PYGL, MAPK1…	1780	222	13528	2.15676	1.38e-05	1.38e-07	6.05e-06
GOTERM_BP_FAT	GO:0007243~protein kinase cascade	62	3.03624	0.0351773	GNA13, STK38, TBK1, STAT5A, STAT5B, GNA12, TLR2, PRDX4, PRDX2, PRKCSH, TLR8, BTK, HMOX1, PRKACA, PRKACB, SYK, PRKCA, DBNL, PPP2R1A, ARHGEF6, PKN1, STK4, CDK5, STK3, MAPK1, SPAG9, DOK1, CRKL, F2, LRRK2, FGFR1, FGFR3, NMI, GNAI2, GRB2, BLK, C5, FPR1, CD74, SRC, TMED7, PTK2B, PPP2CA, THBS1, PIK3R1, FYB, PTPRC, PLEK, MAP2K1, MAP2K3, TAOK3, SOD1, STAT1, STAT3, STAT2, PTPN11, ICK, RPS6KA3, RPS6KA1, FYN…	1780	370	13528	1.27351	1	0.308741	48.846
GOTERM_BP_FAT	GO:0010035~response to inorganic substance	61	2.98727	7.98e-10	A2M, SEC31A, PGAM2, PRDX5, PRDX2, PRDX3, HVCN1, PRDX1, APOA4, GSS, ACTG1, GPX1, APOB, GSN, APOE, HMOX1, GPX4, GPX3, SERPINA1, CAT, PRKCA, BSG, STIM1, EP300, PRDX6, KRT14, PEBP1, TXNRD2, COL1A1, CA2, ADRBK1, TPM1, PXN, LOC653269, SRRT, FGG, FGA, PTK2B, FGB, EPX, PPP2CB, NDRG1, THBS1, ACTB, GNAO1, HTT, EEF1A2, GGH, SOD1, STAT1, PARK7, GART, SOD2, SLC25A12, SLC25A13, PLCG2, ANXA11, MPO, CALM3, ASNA1…	1780	205	13528	2.26146	3.42e-06	3.97e-08	1.49e-06
GOTERM_BP_FAT	GO:0048584~positive regulation of response to stimulus	61	2.98727	2.33e-07	IL16, STAT5A, STAT5B, TLR2, C1QC, TGFB1, TLR8, B2M, CFHR1, CFH, SPG21, H2AFX, CFI, LBP, CFD, SYK, PRKCA, ADAM10, LYN, C4A, C4B, SERPING1, F7, C8G, UBE2N, C8A, MAPK1, C8B, C1QB, HLA-DRA, C7, C9, C3, C6, C5, CLU, C1R, C1S, SRC, AZU1, IRAK3, FCN3, TAP2, AGT, KRT1, C2, THBS1, PTPRC, CR1, CFB, TAOK3, ITGA2, C4BPA, GIMAP1, CD55, HPX, FYN, PLCG2, C1RL, HSPD1, SASH3	1780	236	13528	1.96441	0.000995	6.77e-06	0.000435
GOTERM_BP_FAT	GO:0019318~hexose metabolic process	60	2.9383	1.33e-10	LDHC, LDHB, LDHA, PGD, PGAM1, PGAM2, OGDH, PDHB, PGAM4, PDHA1, MAN2B1, LDHAL6B, PFKL, LDHAL6A, FBP1, PFKP, PPP1CC, PPP1CB, PGM2, PGLS, PPP1CA, G6PD, H6PD, PKM2, PGM1, PKLR, GAA, GAPDHL6, MDH2, UGP2, MDH1, ALDOA, RBP4, SORD, TALDO1, ADPGK, ALDOC, HK2, HK1, LOC652797, GALK1, TPI1, AKR1A1, HK3, ENO2, ENO3, GAPDH, ENO1, GPD2, GMDS, GYG1, PCK2, CPT1A, GAPDHS, GPI, GBE1, PYGL, MAPK14, PGK1, GLYR1, PGK2…	1780	192	13528	2.375	5.68e-07	7.19e-09	2.49e-07
GOTERM_BP_FAT	GO:0032535~regulation of cellular component size	60	2.9383	5.23e-05	RTN4, CAPZA2, CAPZA1, TGFB1, ACTR3, GSN, ILK, NDUFS3, SHBG, PPP2R1A, ADAM10, ACTA1, SLC3A2, TMSB10, CDK4, VAT1, ARPC1A, ARPC1B, EP300, CFL1, TMSB4X, XRN2, ALOX12, ADD1, FGFR2, FGFR1, FGFR3, ACTR3B, PML, PPT1, ARF6, RDX, ARPC5, SFN, CAPZB, LOC653888, ARPC3, ARPC2, PTK2B, PRSS2, PPP2CA, AGT, MTPN, RAC1, NPM1, TMSL6, ACTR3C, LOC440577, TMSL3, NEFL, NEFM, ENO1, TMSL1, PLEK, SPTBN4, DDX5, PPP1R9B, COR…	1780	271	13528	1.68266	0.200545	0.00106022	0.0978649
GOTERM_BP_FAT	GO:0006917~induction of apoptosis	60	2.9383	0.00414753	PREX1, TUBB2C, TLR2, EIF5A, PRDX1, TGFB1, BTK, RPS3, LOC440917, ARHGAP4, CUL3, GPX1, RPS3A, APOE, HMOX1, NDUFS3, CASP1, MX1, RPS27A, SPN, CUL1, RAB27A, PRKCA, PPP2R1A, ARHGEF2, AIFM1, ARHGEF6, IFI16, BCL2L13, MAPK1, UNC13D, LYST, EIF5AL1, LCK, UBC, SORT1, UBB, UBA52, FGD2, BCLAF1, C9, C6, PML, AKAP13, SFN, TUBB, SH3GLB1, PPP2CA, RAC1, PYCARD, FGD3, HTT, STAT1, YWHAE, VAV1, ATM, PLG, NCSTN, CUL4A,…	1780	320	13528	1.425	1	0.0542242	7.4848
GOTERM_BP_FAT	GO:0012502~induction of programmed cell death	60	2.9383	0.00444755	PREX1, TUBB2C, TLR2, EIF5A, PRDX1, TGFB1, BTK, RPS3, LOC440917, ARHGAP4, CUL3, GPX1, RPS3A, APOE, HMOX1, NDUFS3, CASP1, MX1, RPS27A, SPN, CUL1, RAB27A, PRKCA, PPP2R1A, ARHGEF2, AIFM1, ARHGEF6, IFI16, BCL2L13, MAPK1, UNC13D, LYST, EIF5AL1, LCK, UBC, SORT1, UBB, UBA52, FGD2, BCLAF1, C9, C6, PML, AKAP13, SFN, TUBB, SH3GLB1, PPP2CA, RAC1, PYCARD, FGD3, HTT, STAT1, YWHAE, VAV1, ATM, PLG, NCSTN, CUL4A,…	1780	321	13528	1.42056	1	0.0575143	8.00515
GOTERM_BP_FAT	GO:0009725~response to hormone stimulus	60	2.9383	0.0570323	MMS19, A2M, STAT5A, STAT5B, PTGS1, TGFB1, APOA2, SERPINA7, HMOX1, GPX4, SERPINA1, PRKACA, PRKACB, PRKCA, BSG, LYN, ACTA1, FBP1, MAPK1, C1QB, KRT19, EP300, GNB2, GNB1, SORT1, PEBP1, GNB4, GNAS, COL1A1, CA2, RBP4, HMGB2, GRB2, PRKDC, SRC, AHSG, CPN1, KRAS, PTK2B, ENO2, IDH1, THBS1, NEFL, NUDC, PIK3R1, MAP2K1, MAT2A, HCLS1, GGH, ITGA2, APPL1, STAT1, STAT3, PTPN11, NUP62, PRKAR1A, ALDH2, PTPN1, RBM14…	1780	367	13528	1.24251	1	0.43145	66.6867
GOTERM_BP_FAT	GO:0009628~response to abiotic stimulus	60	2.9383	0.0596057	HRAS, COPS3, XRCC6, INTS3, HVCN1, TGFB1, GPX1, SLC2A1, H2AFX, CAT, TUBB3, PRKCA, LYN, ACTA1, ELANE, PKN1, TOPBP1, CDK5, KRT14, HSPB1, PEBP1, COL1A1, CA2, RBP4, RAB3A, COL3A1, PML, PRKDC, HSPA1L, ANXA7, KRAS, PTK2B, AGT, RAC1, HSPA4, PCYT1A, ERO1L, THBS1, MYOF, FEN1, GNAT1, PTPRC, DHX9, NOX3, MAT2A, HTT, NOX1, ATP1A3, ITGA2, ATP1A2, SOD1, STAT1, ATM, GNAT2, SOD2, NRAS, HDAC2, LOC389901, FYN, BAX, …	1780	368	13528	1.23913	1	0.443273	68.348
GOTERM_BP_FAT	GO:0030030~cell projection organization	60	2.9383	0.0596057	S100A6, SEPT2, STRN, CNP, TTLL3, VCL, CDC42, EFHD1, CD44, ILK, TOP2B, RPS27A, PRKCA, CCDC88A, ROCK1, ACTN2, MYH9, CDK5, VASP, UBC, VCAN, UBB, UBA52, FGD2, FGFR1, RAB3A, CLU, ARF6, ARPC4, RDX, HPRT1, CAPZB, TPM1, MYCBP2, MACF1, RAC2, RAC3, PTK2B, NUMB, RAC1, PAFAH1B1, NEFL, FGD3, THBS4, ACTB, RAB8A, GNAO1, MAP2K1, PLEK, SPTBN4, SOD1, AFG3L2, PTPN11, PPP1R9B, CORO1A, ITGA6, MAP1S, CAPG, PHGDH, CYFI…	1780	368	13528	1.23913	1	0.443273	68.348
GOTERM_BP_FAT	GO:0043623~cellular protein complex assembly	59	2.88932	1.51e-13	XPO1, TUBB2B, TUBB2A, PREX1, TUBB2C, TGFB1, TTLL3, PICALM, GSN, TUBB6, TUBB8, TUBB1, TUBA1A, TUBA1B, KPNB1, TUBB3, TUBA1C, TUBB4, HSP90AA2, HSP90AA1, APCS, IPO9, CDK5, WAS, FLNA, IPO7, TBCA, NUP205, IPO5, TUBA4A, NUP98, SAMM50, DIAPH1, FKBP4, ARPC4, FKBP1A, CALR, SRC, PXN, TUBB4Q, TUBB, FGG, CCT6B, CSE1L, FGA, PTK2B, FGB, RAC1, TUBA3C, TUBA3D, HSPA4, TUBA3E, TNPO2, NEFL, TNPO1, TCP1, CYBA, TUBA8,…	1780	162	13528	2.7679	6.48e-10	1.2e-11	2.83e-10
GOTERM_BP_FAT	GO:0034404~nucleobase, nucleoside and nucleotide biosynthetic process	58	2.84035	1.45e-09	NAMPT, KYNU, ATP1B3, ATP6AP1, RP2, ATP5B, DTYMK, CAD, PNP, TGFB1, MTHFD1, ATP2B4, ATP5O, ATP6V0D1, ATP5H, IMPDH1, IMPDH2, NAPRT1, ATP5J, ATP4A, CECR1, ATP6V1H, GMPS, ATP6V1C1, ATP6V1A, NME2, NME1, ADK, ADSL, ALDOA, ADSS, ATP6V1B2, HPRT1, ATP6V1B1, ATP12A, PFAS, CMPK1, ATIC, PAPSS1, TCIRG1, ATP5J2, ATP5F1, ATP1A3, ATP11A, ATP1A4, ATP1A1, ATP1A2, AMPD2, GART, APRT, SLC25A13, NME1-NME2, ATP2A2, ATP2…	1780	193	13528	2.28394	6.22e-06	6.69e-08	2.72e-06
GOTERM_BP_FAT	GO:0034654~nucleobase, nucleoside, nucleotide and nucleic acid biosynthetic process	58	2.84035	1.45e-09	NAMPT, KYNU, ATP1B3, ATP6AP1, RP2, ATP5B, DTYMK, CAD, PNP, TGFB1, MTHFD1, ATP2B4, ATP5O, ATP6V0D1, ATP5H, IMPDH1, IMPDH2, NAPRT1, ATP5J, ATP4A, CECR1, ATP6V1H, GMPS, ATP6V1C1, ATP6V1A, NME2, NME1, ADK, ADSL, ALDOA, ADSS, ATP6V1B2, HPRT1, ATP6V1B1, ATP12A, PFAS, CMPK1, ATIC, PAPSS1, TCIRG1, ATP5J2, ATP5F1, ATP1A3, ATP11A, ATP1A4, ATP1A1, ATP1A2, AMPD2, GART, APRT, SLC25A13, NME1-NME2, ATP2A2, ATP2…	1780	193	13528	2.28394	6.22e-06	6.69e-08	2.72e-06
GOTERM_BP_FAT	GO:0000398~nuclear mRNA splicing, via spliceosome	57	2.79138	1.37e-13	NCBP1, SNRPD3, U2AF2, SNRPD2, YBX1, RBM8A, PCBP1, DNAJC8, PCBP2, LOC645691, CCAR1, PABPN1, SNRPA1, EFTUD2, MAGOH, PTBP1, HNRNPA2B1, SF1, MBNL1, SFRS1, HNRNPR, HNRPA1L3, SFRS3, HNRNPU, PRPF6, SNRNP200, THOC4, CPSF1, FUS, TRA2B, SF3B5, POLR2B, SF3B3, SF3B2, POLR2A, HNRNPL, HNRNPA3, HNRNPM, SF3B1, HNRNPK, PRPF8, HNRNPF, USP39, HNRNPD, SNRNP70, HNRNPC, RBM25, DHX9, DDX1, HNRPA1L-2, SF3A1, RBMX, HNRNP…	1780	153	13528	2.83137	5.84e-10	1.1e-11	2.56e-10
GOTERM_BP_FAT	GO:0000377~RNA splicing, via transesterification reactions with bulged adenosine as nucleophile	57	2.79138	1.37e-13	NCBP1, SNRPD3, U2AF2, SNRPD2, YBX1, RBM8A, PCBP1, DNAJC8, PCBP2, LOC645691, CCAR1, PABPN1, SNRPA1, EFTUD2, MAGOH, PTBP1, HNRNPA2B1, SF1, MBNL1, SFRS1, HNRNPR, HNRPA1L3, SFRS3, HNRNPU, PRPF6, SNRNP200, THOC4, CPSF1, FUS, TRA2B, SF3B5, POLR2B, SF3B3, SF3B2, POLR2A, HNRNPL, HNRNPA3, HNRNPM, SF3B1, HNRNPK, PRPF8, HNRNPF, USP39, HNRNPD, SNRNP70, HNRNPC, RBM25, DHX9, DDX1, HNRPA1L-2, SF3A1, RBMX, HNRNP…	1780	153	13528	2.83137	5.84e-10	1.1e-11	2.56e-10
GOTERM_BP_FAT	GO:0000375~RNA splicing, via transesterification reactions	57	2.79138	1.37e-13	NCBP1, SNRPD3, U2AF2, SNRPD2, YBX1, RBM8A, PCBP1, DNAJC8, PCBP2, LOC645691, CCAR1, PABPN1, SNRPA1, EFTUD2, MAGOH, PTBP1, HNRNPA2B1, SF1, MBNL1, SFRS1, HNRNPR, HNRPA1L3, SFRS3, HNRNPU, PRPF6, SNRNP200, THOC4, CPSF1, FUS, TRA2B, SF3B5, POLR2B, SF3B3, SF3B2, POLR2A, HNRNPL, HNRNPA3, HNRNPM, SF3B1, HNRNPK, PRPF8, HNRNPF, USP39, HNRNPD, SNRNP70, HNRNPC, RBM25, DHX9, DDX1, HNRPA1L-2, SF3A1, RBMX, HNRNP…	1780	153	13528	2.83137	5.84e-10	1.1e-11	2.56e-10
GOTERM_BP_FAT	GO:0006006~glucose metabolic process	57	2.79138	1.37e-13	LDHC, LDHB, LDHA, PGD, PGAM1, PGAM2, OGDH, PDHB, PGAM4, PDHA1, LDHAL6B, PFKL, LDHAL6A, FBP1, PFKP, PPP1CC, PPP1CB, PGM2, PGLS, PPP1CA, G6PD, H6PD, PKM2, PGM1, PKLR, GAA, GAPDHL6, UGP2, MDH2, MDH1, ALDOA, RBP4, SORD, TALDO1, ADPGK, ALDOC, HK2, HK1, LOC652797, TPI1, AKR1A1, HK3, ENO2, ENO3, GAPDH, ENO1, GPD2, GYG1, PCK2, CPT1A, GAPDHS, GPI, GBE1, PYGL, MAPK14, PGK1, GLYR1, PGK2, PYGB	1780	153	13528	2.83137	5.84e-10	1.1e-11	2.56e-10
GOTERM_BP_FAT	GO:0009165~nucleotide biosynthetic process	57	2.79138	9.18e-10	NAMPT, KYNU, ATP1B3, ATP6AP1, RP2, ATP5B, DTYMK, CAD, PNP, TGFB1, MTHFD1, ATP2B4, ATP5O, ATP6V0D1, ATP5H, IMPDH1, IMPDH2, NAPRT1, ATP5J, ATP4A, CECR1, ATP6V1H, GMPS, ATP6V1C1, ATP6V1A, NME2, NME1, ADK, ADSL, ALDOA, ADSS, ATP6V1B2, HPRT1, ATP6V1B1, ATP12A, PFAS, CMPK1, ATIC, PAPSS1, TCIRG1, ATP5J2, ATP5F1, ATP1A3, ATP1A4, ATP11A, ATP1A1, ATP1A2, AMPD2, GART, SLC25A13, NME1-NME2, ATP2A2, ATP2A3, AT…	1780	186	13528	2.32903	3.93e-06	4.42e-08	1.72e-06
GOTERM_BP_FAT	GO:0042060~wound healing	57	2.79138	2.72e-09	GNA13, F13A1, GNA12, MMRN1, TGFB1, GP9, GPX1, GP5, DYSF, CD44, GSN, HMOX1, APOH, SERPINA1, RAB27A, AP3B1, KNG1, INA, F12, F9, SERPING1, F7, WAS, PLAUR, CD36, GNAQ, F2, SERPINB2, PROS1, C9, PABPC4, COL3A1, MST1, PF4, ITGB3, LMAN1, TPM1, F13B, CD9, FGG, FGA, GP1BB, FGB, MTPN, KLKB1, SERPINC1, ENO3, GP1BA, FN1, PLEK, ITGA2, ANXA5, PLG, ITGA5, SERPIND1, TREML1, MYH10	1780	191	13528	2.26806	1.16e-05	1.2e-07	5.09e-06
GOTERM_BP_FAT	GO:0006163~purine nucleotide metabolic process	56	2.74241	2.68e-09	ATP1B3, ATP6AP1, RP2, ATP5B, TGFB1, MTHFD1, LONP1, ATP2B4, VPS4B, ATP5O, ATP6V0D1, ATP5H, IMPDH1, NDUFS1, IMPDH2, ATP5J, ATP4A, CECR1, ATP6V1H, OLA1, GMPS, ATP6V1C1, ATP6V1A, NME2, NME1, ADK, ADSL, ALDOA, ADSS, MYO9B, ATP6V1B2, HPRT1, ATP6V1B1, ATP12A, PFAS, ATIC, RAB11A, PAPSS1, TCIRG1, ATP5J2, ATP5F1, ATP1A3, ATP11A, ATP1A4, ATP1A1, ACLY, ATP1A2, AMPD2, GART, SLC25A13, NME1-NME2, ATP2A2, ATP2A3…	1780	186	13528	2.28817	1.15e-05	1.19e-07	5.02e-06
GOTERM_BP_FAT	GO:0033043~regulation of organelle organization	56	2.74241	8.14e-07	DYNC1LI1, XPO1, CAPZA2, CAPZA1, ZZEF1, ACTR3, CDC42, GSN, ILK, RHOA, LOC646817, RANBP1, TPR, CDK13, ARHGEF2, CCDC88A, ROCK2, TMSB10, UBE2N, ARPC1A, ARPC1B, CFL1, PEBP1, TMSB4X, MAPRE1, ADD1, RAB3A, ACTR3B, PML, ARF6, RDX, ARPC5, RCC1, TPM1, CAPZB, LOC653888, MYCBP2, SET, ARPC3, MACF1, ARPC2, RAC1, NPM1, TMSL6, ACTR3C, CLASP2, LOC440577, TMSL3, TMSL1, PLEK, NF2, SPTBN4, MYO1F, ATM, CORO1A, CAPG, M…	1780	217	13528	1.96129	0.00347818	2.16e-05	0.00152418
GOTERM_BP_FAT	GO:0031400~negative regulation of protein modification process	55	2.69344	5.08e-18	TGFB1, LOC440917, PSMD1, PSMD2, PSMD3, LOC646817, PSMD4, PSMD5, PSMD6, FAM129A, PSMD8, RPS27A, PSMD9, PRKCA, PPP2R1A, PRKCD, CDK5, PSMA2, PSMA1, G6PD, PSMA6, PSME1, PSMA5, PSME2, PSMA4, PSMA3, UBC, PEBP1, PSME3, UBB, UBA52, PSMB10, FKBP1A, PSMA7, PSMB4, SET, PSMB1, PPP2CA, PSMB2, BUB3, PTPRC, NF2, YWHAB, YWHAE, PSMB8, PSMB9, PSMC6, PSMC5, PSMD13, PSMD12, PSMC4, PSMC3, PSMD11, PSMC2, BAX, PSMC1, P…	1780	119	13528	3.51261	2.17e-14	1.03e-15	9.5e-15
GOTERM_BP_FAT	GO:0006333~chromatin assembly or disassembly	55	2.69344	1.68e-16	HIST2H2AA3, HIST4H4, HIST2H2AA4, LOC644914, HP1BP3, NAP1L1, CBX3, HIST2H4A, NAP1L4, HIST2H4B, HIST1H2BO, HIST2H2AB, HIST1H2BM, HIST1H2BN, H2BFS, HIST1H2BK, H2AFV, HIST1H2BL, HIST2H2AC, HIST1H2BI, HIST1H2BJ, H2AFZ, H2AFY, LOC646817, H2AFX, HIST3H2A, HIST3H2BB, HIST3H3, HIST1H1E, HIST1H1D, HIST1H1C, HIST1H1B, HIST1H1A, MTA2, MCM2, H2AFJ, HIST1H1T, BAZ1B, HIST2H2BE, HIST2H2BF, SMARCA5, HIST1H2AB, HI…	1780	127	13528	3.29134	9.5e-13	2.72e-14	4.11e-13
GOTERM_BP_FAT	GO:0009259~ribonucleotide metabolic process	55	2.69344	3.14e-13	ATP1B3, ATP6AP1, RP2, ATP5B, TGFB1, LONP1, ATP2B4, VPS4B, ATP5O, ATP6V0D1, ATP5H, IMPDH1, NDUFS1, IMPDH2, ATP5J, ATP4A, CECR1, ATP6V1H, OLA1, GMPS, ATP6V1C1, ATP6V1A, NME2, NME1, ADK, ADSL, ALDOA, ADSS, MYO9B, ATP6V1B2, ATP6V1B1, ATP12A, PFAS, CMPK1, ATIC, RAB11A, TCIRG1, ATP5J2, ATP5F1, ATP1A3, ATP11A, ATP1A4, ATP1A1, ACLY, ATP1A2, AMPD2, GART, SLC25A13, NME1-NME2, ATP2A2, ATP2A3, ATP6V1E1, ATP2…	1780	147	13528	2.84354	1.34e-09	2.32e-11	5.88e-10
GOTERM_BP_FAT	GO:0031401~positive regulation of protein modification process	55	2.69344	9.37e-09	TGFB1, ATG7, PSMD1, PSMD2, PSMD3, PSMD4, PSMD5, FAM129A, PSMD6, PSMD8, RPS27A, CUL1, SYK, PSMD9, PRKCA, CDK1, LYN, SKP1, UBE2N, PSMA2, PSMA1, PSMA6, PSME1, PSMA5, PSME2, PSMA4, F2, PSMA3, UBC, PSME3, UBB, LRRK2, UBA52, PSMB10, PML, FKBP1A, PSMA7, PSMB4, PSMB1, AGT, PSMB2, HCLS1, PSMB8, PSMB9, PSMC6, PSMC5, PSMD13, PSMD12, PSMC4, PSMC3, HPX, PSMD11, PSMC2, PSMC1, PPP2R4	1780	187	13528	2.23529	4.01e-05	3.61e-07	1.75e-05
GOTERM_BP_FAT	GO:0010608~posttranscriptional regulation of gene expression	55	2.69344	7.38e-07	NCBP1, EIF5, SYNCRIP, EIF5A, EIF2A, YBX1, APOA2, APOA1, RBM8A, SND1, QKI, FAM129A, PRKCA, PRG3, MAGOH, RPS4X, CDK4, PRKCD, FLNA, HNRNPU, EIF4G1, MAPK1, EIF4G2, EIF4A3, PA2G4, EIF4A2, EIF2S1, SERBP1, EIF5AL1, HSPB1, EIF5A2, PML, IFI30, PRKDC, GCN1L1, CALR, CPN2, SRRT, EIF3B, PTK2B, EIF3H, EIF3E, KRT7, MTPN, EIF3K, HNRNPD, PABPC1, THBS1, DHX9, UPF1, DDX1, ITGA2, ETF1, EIF4B, EIF4H, HSPD1	1780	211	13528	1.98104	0.0031508	1.97e-05	0.00138049
GOTERM_BP_FAT	GO:0002252~immune effector process	53	2.59549	6.74e-14	TUBB2C, PRDX2, PRDX1, C1QC, TLR8, CFHR1, CFH, LBP, CFI, CFD, RAB27A, LYN, C4A, C4B, STXBP2, SERPING1, PRKCD, C8G, C8A, C8B, C1QB, UNC13D, VAMP7, LYST, HLA-DRA, C7, GALNT2, YWHAZ, C9, C3, C6, C5, CLU, PRKDC, C1R, C1S, CD74, TUBB, FCN3, FCN1, KRT1, C2, INPP5D, PTPRC, CR1, SWAP70, CFB, SAMHD1, MYO1F, C4BPA, CD55, C1RL, HSPD1	1780	134	13528	3.00597	2.88e-10	5.55e-12	1.26e-10
GOTERM_BP_FAT	GO:0045087~innate immune response	53	2.59549	2.68e-13	KYNU, TBK1, TUBB2C, TLR2, PRDX1, C1QC, TGFB1, TLR8, APOA4, TMEM173, PGLYRP2, CFH, LBP, CFI, CFD, RAB27A, F12, C4A, NCF2, NCF1, C4B, SERPING1, C8G, C8A, C8B, C1QB, UNC13D, LYST, C7, C9, C3, C6, C5, CLU, C1R, C1S, TMED7, TUBB, FCN3, FCGR1A, KRT1, C2, CR1, CFB, SAMHD1, C4BPA, CD180, CYBA, CORO1A, CD55, CYBB, C1RL, TREML1	1780	138	13528	2.91884	1.15e-09	2.01e-11	5.02e-10
GOTERM_BP_FAT	GO:0045321~leukocyte activation	53	2.59549	0.0002	PREX1, STAT5A, STAT5B, JAG2, TLR2, PRDX2, SKAP2, TGFB1, CD93, ITIH1, LBP, DDOST, IMPDH1, SPN, IMPDH2, RAB27A, SYK, ADAM10, PRG3, LYN, STXBP2, MYH9, WAS, PRKCD, UNC13D, IGBP1, VAMP7, LCK, LCP1, LCP2, ITGAL, TMX1, YWHAZ, PRKDC, FKBP1A, HPRT1, ITGB1, CD74, ITGAM, AZU1, DOCK2, PPP3CB, NDRG1, PIK3R1, PTPRC, SWAP70, MYO1F, VAV1, GIMAP1, FYN, BAX, PLCG2, HSPD1	1780	242	13528	1.66446	0.575926	0.0036593	0.374564
GOTERM_BP_FAT	GO:0051674~localization of cell	53	2.59549	0.0317835	IL16, ATP5B, S100A9, TGFB1, LOC440917, GPX1, APOB, APOA1, CD44, CAP1, MSN, TOP2B, SYK, PRKCA, CCDC88A, ROCK1, ELANE, NRD1, MYH9, CDK5, HIST1H1T, LYST, CFL1, VCAN, SORD, DNAH3, PRKDC, ITGB2, PF4, ITGB1, SRC, ITGAM, AZU1, DOCK2, PTK2B, PRSS3, RAC1, KRT2, PAFAH1B1, CLASP2, THBS1, THBS4, FN1, SELP, NOX1, ATP1A4, YWHAE, GAPDHS, CORO1A, ITGA6, FYN, ITGA5, BAX, MYH10	1780	307	13528	1.31205	1	0.287339	45.3708
GOTERM_BP_FAT	GO:0048870~cell motility	53	2.59549	0.0317835	IL16, ATP5B, S100A9, TGFB1, LOC440917, GPX1, APOB, APOA1, CD44, CAP1, MSN, TOP2B, SYK, PRKCA, CCDC88A, ROCK1, ELANE, NRD1, MYH9, CDK5, HIST1H1T, LYST, CFL1, VCAN, SORD, DNAH3, PRKDC, ITGB2, PF4, ITGB1, SRC, ITGAM, AZU1, DOCK2, PTK2B, PRSS3, RAC1, KRT2, PAFAH1B1, CLASP2, THBS1, THBS4, FN1, SELP, NOX1, ATP1A4, YWHAE, GAPDHS, CORO1A, ITGA6, FYN, ITGA5, BAX, MYH10	1780	307	13528	1.31205	1	0.287339	45.3708
GOTERM_BP_FAT	GO:0009150~purine ribonucleotide metabolic process	52	2.54652	1.09e-12	ATP1B3, ATP6AP1, RP2, ATP5B, TGFB1, LONP1, ATP2B4, VPS4B, ATP5O, ATP6V0D1, ATP5H, IMPDH1, NDUFS1, IMPDH2, ATP5J, ATP4A, CECR1, OLA1, ATP6V1H, GMPS, ATP6V1C1, ATP6V1A, NME2, NME1, ADSL, ALDOA, ADSS, MYO9B, ATP6V1B2, ATP6V1B1, ATP12A, PFAS, ATIC, RAB11A, TCIRG1, ATP5J2, ATP5F1, ATP1A3, ATP1A4, ATP11A, ATP1A1, ACLY, ATP1A2, AMPD2, GART, SLC25A13, NME1-NME2, ATP2A2, ATP2A3, ATP6V1E1, ATP2A1, ATP6V0A1…	1780	138	13528	2.86377	4.67e-09	7.54e-11	2.04e-09
GOTERM_BP_FAT	GO:0051186~cofactor metabolic process	52	2.54652	7.36e-07	LDHB, NAMPT, KYNU, TSPO, PGD, PPOX, PNP, PDHB, GSS, MTHFD1, GPX1, GSR, HMOX1, GPX4, GPX3, SUCLA2, NAPRT1, PDXK, ACO2, SUCLG2, SUCLG1, CIAO1, AMBP, PGLS, NNT, G6PD, H6PD, DLD, MDH2, MDH1, TALDO1, PPT1, CBR1, TPI1, GSTK1, IDH2, IDH1, GLO1, FH, DLST, CS, NOX1, IDH3B, ACLY, SOD1, SOD2, SDHA, BLVRA, SDHB, HPX, GLYR1, MGST1	1780	195	13528	2.02667	0.00314287	1.98e-05	0.00137701
GOTERM_BP_FAT	GO:0006916~anti-apoptosis	52	2.54652	4.22e-06	STAT5A, STAT5B, PRDX2, NFKB1, GPX1, APOE, HMOX1, TPT1, API5, RPS27A, CDK1, F7, SERPINB9, TXNDC5, CFL1, UBC, SERPINB2, HSPB1, NAIP, UBB, MYO18A, GSTP1, UBA52, ALOX12, HMGB1, TMX1, YWHAZ, CLU, HSPA1A, HSPA1B, AZU1, SH3GLB1, COMP, NPM1, DAD1, GLO1, HSPA5, THBS1, LOC440577, ARHGDIA, HSPA9, HTT, EEF1A2, ANXA1, ANXA5, SOD1, ANXA4, SOD2, SON, HSP90B1, HDAC1, BAX, HMGB1L10, MPO, IKBKB	1780	206	13528	1.91845	0.0178759	0.000102	0.00789027
GOTERM_BP_FAT	GO:0034728~nucleosome organization	51	2.49755	8.23e-21	HIST2H2AA3, HIST2H2AA4, HIST4H4, LOC644914, HP1BP3, NAP1L1, HIST2H4A, NAP1L4, HIST2H4B, HIST1H2BO, HIST2H2AB, HIST1H2BM, H2BFS, HIST1H2BN, HIST1H2BK, H2AFV, HIST1H2BL, HIST2H2AC, HIST1H2BI, HIST1H2BJ, H2AFZ, H2AFY, LOC646817, H2AFX, HIST3H2A, HIST3H2BB, HIST3H3, HIST1H1E, HIST1H1D, HIST1H1C, HIST1H1B, HIST1H1A, ARID1A, MCM2, H2AFJ, HIST1H1T, HIST2H2BE, HIST2H2BF, SMARCA5, HIST1H2AB, HIST1H2AC, HM…	1780	93	13528	4.16774	3.52e-17	3.52e-18	1.54e-17
GOTERM_BP_FAT	GO:0016052~carbohydrate catabolic process	51	2.49755	4.93e-17	LDHC, LDHB, LDHA, GNPDA1, GM2A, HEXB, PGD, PGAM1, PGAM2, OGDH, PDHB, PGAM4, PGLYRP2, PDHA1, LDHAL6B, PFKL, LDHAL6A, PFKP, GNS, PGLS, G6PD, H6PD, PKM2, PGM1, PKLR, GAA, GAPDHL6, MDH2, MDH1, ALDOA, SORD, TALDO1, ADPGK, ALDOC, HK2, HK1, LOC652797, TPI1, AKR1A1, HK3, ENO2, ENO3, GAPDH, ENO1, GUSB, CHI3L1, GAPDHS, GPI, PYGL, PGK1, GLYR1, PYGB, PGK2	1780	109	13528	3.55596	2.11e-13	7.54e-15	9.23e-14
GOTERM_BP_FAT	GO:0006457~protein folding	51	2.49755	7.14e-08	HSP90AB1, COPA, RP2, PDIA6, CCT2, CCT3, CANX, HSP90AB2P, APOA2, DNAJB11, DNAJC7, RANBP2, HSP90AA2, PPIAL4C, PPIAL4B, PPIAL4A, HSP90AA1, APCS, PPIAL4G, PPIAL4F, PPIAL4E, AARS, ERP29, HSP90AA5P, CCT6A, LRPAP1, TBCA, FKBP15, RUVBL2, UGGT1, FKBP5, FKBP4, FKBP3, FKBP1A, LMAN1, CALR, CD74, CCT6B, SH3GLB1, HSP90AB4P, MPDU1, HSPE1, ERO1L, QSOX1, HSPA8, HSPA9, TCP1, CCT7, ERP44, CCT5, HSP90B1, CCT4, PPIB,…	1780	177	13528	2.18983	0.000305	2.33e-06	0.000134
GOTERM_BP_FAT	GO:0051301~cell division	51	2.49755	0.0343329	SEPT2, TOP1, CDC42, RAD21, VPS4B, VPS4A, STAG2, CDK13, CDK1, ARHGEF2, ROCK1, RAN, ROCK2, CDK6, UBE2I, MYH9, PPP1CC, CDK4, PPP1CB, CDK5, CDK2, MCM5, CDK3, PPP1CA, RCC2, CDK11A, CFL1, NEK9, CDK11B, PDCD6IP, RUVBL1, MAPRE1, SEPT6, SEPT7, SEPT9, RBP4, USP9X, DIAPH2, RCC1, PAFAH1B1, CLASP2, NUDC, PDS5B, PDS5A, CKAP5, SMC3, SEPT11, RAB35, ANXA11, SMC1A, CDK20, MYH10	1780	295	13528	1.3139	1	0.303694	48.0015
GOTERM_BP_FAT	GO:0002526~acute inflammatory response	50	2.44858	1.13e-18	C7, A2M, YWHAZ, C9, C3, C6, CLU, C5, STAT5B, PRDX2, C1R, C1S, C1QC, AHSG, CFHR1, APOA2, FCN3, KLKB1, KRT1, CFH, ITIH4, SERPINA3, SERPINA1, CFI, LBP, C2, CFD, FN1, F12, CR1, APCS, LYN, C4A, CFB, C4B, SAA4, SERPING1, C4BPA, STAT3, CD163, C8G, C8A, ORM1, C8B, C1QB, CD55, SERPINF2, F2, C1RL, ORM2	1780	98	13528	3.87755	4.84e-15	2.69e-16	2.12e-15
GOTERM_BP_FAT	GO:0006323~DNA packaging	50	2.44858	1.06e-14	HIST2H2AA3, HIST2H2AA4, HIST4H4, LOC644914, HP1BP3, NAP1L1, HIST2H4A, NAP1L4, HIST2H4B, HIST1H2BO, HIST2H2AB, HIST1H2BM, H2BFS, HIST1H2BN, HIST1H2BK, H2AFV, HIST1H2BL, HIST2H2AC, HIST1H2BI, HIST1H2BJ, H2AFZ, H2AFY, LOC646817, H2AFX, HIST3H2A, ACIN1, HIST3H2BB, HIST3H3, HIST1H1E, HIST1H1D, HIST1H1C, AIFM1, HIST1H1B, HIST1H1A, MCM2, H2AFJ, HIST1H1T, HIST2H2BE, HIST2H2BF, SMARCA5, HIST1H2AB, HIST1H2…	1780	117	13528	3.24786	4.51e-11	9.81e-13	1.97e-11
GOTERM_BP_FAT	GO:0007017~microtubule-based process	50	2.44858	0.00318357	TUBB2B, TUBB2A, TUBB2C, CNP, TTLL3, HOOK3, DYNLL1, DYNLL2, TUBB6, RANBP1, TUBB8, TUBA1A, TUBB1, PPP4C, DYNC1H1, TUBA1B, TUBB3, TUBA1C, TUBB4, OPA1, KIF5B, RAN, KTN1, MYH9, DCTN2, TUBA4A, STMN1, LRPPRC, DNAH3, ARPC4, RCC1, TUBB4Q, TUBB, MACF1, KLC1, NPM1, TUBA3C, NEFH, TUBA3D, TUBA3E, PAFAH1B1, LOC440577, NEFL, NEFM, MAP2K1, HTT, CKAP5, SUN2, SMC3, TUBA8, MAP1S, TUBAL3, SMC1A	1780	253	13528	1.50198	0.999999	0.043059	5.79405
GOTERM_BP_FAT	GO:0050878~regulation of body fluid levels	49	2.39961	1.44e-10	GNA13, COPA, F13A1, GNA12, MMRN1, GP9, GP5, APOH, SERPINA1, AP3B1, RAB27A, KNG1, F12, F9, SERPING1, F7, WAS, ANXA2P2, PLAUR, CD36, GNAQ, F2, RAB14, PROS1, C9, COL3A1, PABPC4, MST1, PF4, ITGB3, LMAN1, F13B, ANXA7, CD9, FGG, FGA, FGB, GP1BB, KLKB1, SERPINC1, GP1BA, PLEK, ITGA2, ANXA5, PLG, ANXA2, GPI, SERPIND1, TREML1	1780	141	13528	2.64113	6.17e-07	7.72e-09	2.7e-07
GOTERM_BP_FAT	GO:0050778~positive regulation of immune response	49	2.39961	4.3e-10	C7, C9, C3, STAT5A, C6, CLU, C5, STAT5B, TLR2, C1R, C1S, C1QC, TLR8, B2M, CFHR1, IRAK3, FCN3, TAP2, KRT1, CFH, SPG21, CFI, LBP, C2, CFD, SYK, PTPRC, CR1, LYN, C4A, CFB, C4B, SERPING1, C4BPA, GIMAP1, C8G, UBE2N, C8A, MAPK1, C1QB, C8B, CD55, FYN, HPX, PLCG2, C1RL, HSPD1, SASH3, HLA-DRA	1780	145	13528	2.56828	1.84e-06	2.22e-08	8.04e-07
GOTERM_BP_FAT	GO:0006334~nucleosome assembly	48	2.35064	1.3e-20	HIST2H2AA3, HIST4H4, HIST2H2AA4, LOC644914, HP1BP3, NAP1L1, HIST2H4A, NAP1L4, HIST2H4B, HIST1H2BO, HIST2H2AB, HIST1H2BM, H2BFS, HIST1H2BN, H2AFV, HIST1H2BK, HIST1H2BL, HIST2H2AC, HIST1H2BI, HIST1H2BJ, H2AFZ, LOC646817, H2AFY, H2AFX, HIST3H2A, HIST3H3, HIST3H2BB, HIST1H1E, HIST1H1D, HIST1H1C, HIST1H1B, HIST1H1A, MCM2, H2AFJ, HIST1H1T, HIST2H2BE, HIST2H2BF, SMARCA5, HIST1H2AB, HIST1H2AC, HMGB2, HIS…	1780	84	13528	4.34286	5.58e-17	5.07e-18	2.44e-17
GOTERM_BP_FAT	GO:0031497~chromatin assembly	48	2.35064	9.24e-20	HIST2H2AA3, HIST4H4, HIST2H2AA4, LOC644914, HP1BP3, NAP1L1, HIST2H4A, NAP1L4, HIST2H4B, HIST1H2BO, HIST2H2AB, HIST1H2BM, H2BFS, HIST1H2BN, H2AFV, HIST1H2BK, HIST1H2BL, HIST2H2AC, HIST1H2BI, HIST1H2BJ, H2AFZ, LOC646817, H2AFY, H2AFX, HIST3H2A, HIST3H3, HIST3H2BB, HIST1H1E, HIST1H1D, HIST1H1C, HIST1H1B, HIST1H1A, MCM2, H2AFJ, HIST1H1T, HIST2H2BE, HIST2H2BF, SMARCA5, HIST1H2AB, HIST1H2AC, HMGB2, HIS…	1780	87	13528	4.1931	3.95e-16	2.64e-17	1.73e-16
GOTERM_BP_FAT	GO:0065004~protein-DNA complex assembly	48	2.35064	1.05e-18	HIST2H2AA3, HIST4H4, HIST2H2AA4, LOC644914, HP1BP3, NAP1L1, HIST2H4A, NAP1L4, HIST2H4B, HIST1H2BO, HIST2H2AB, HIST1H2BM, H2BFS, HIST1H2BN, H2AFV, HIST1H2BK, HIST1H2BL, HIST2H2AC, HIST1H2BI, HIST1H2BJ, H2AFZ, LOC646817, H2AFY, H2AFX, HIST3H2A, HIST3H3, HIST3H2BB, HIST1H1E, HIST1H1D, HIST1H1C, HIST1H1B, HIST1H1A, MCM2, H2AFJ, HIST1H1T, HIST2H2BE, HIST2H2BF, SMARCA5, HIST1H2AB, HIST1H2AC, HMGB2, HIS…	1780	91	13528	4.00879	4.48e-15	2.64e-16	1.96e-15
GOTERM_BP_FAT	GO:0010498~proteasomal protein catabolic process	48	2.35064	4.53e-16	PSMB10, RAD23B, KIAA0368, PSMA7, CUL3, PSMB4, PSMB1, PPP2CB, PSMD1, PSMB2, PSMD2, PSMD3, PSMD4, PSMD5, PSMD6, PSMD8, BUB3, RPS27A, PSMD9, TBL1XR1, CDK1, ERLIN2, ERLIN1, PSMB8, PSMB9, PSMA2, PSMA1, PSMC6, HSP90B1, PSMD13, PSMC5, PSMA6, PSME1, VCP, PSMC4, PSMD12, PSMA5, PSMC3, PSMD11, PSME2, PSMC2, PSMA4, PSMA3, PSMC1, UBC, PSME3, UBB, UBA52	1780	102	13528	3.57647	1.9e-12	4.87e-14	8.33e-13
GOTERM_BP_FAT	GO:0043161~proteasomal ubiquitin-dependent protein catabolic process	48	2.35064	4.53e-16	PSMB10, RAD23B, KIAA0368, PSMA7, CUL3, PSMB4, PSMB1, PPP2CB, PSMD1, PSMB2, PSMD2, PSMD3, PSMD4, PSMD5, PSMD6, PSMD8, BUB3, RPS27A, PSMD9, TBL1XR1, CDK1, ERLIN2, ERLIN1, PSMB8, PSMB9, PSMA2, PSMA1, PSMC6, HSP90B1, PSMD13, PSMC5, PSMA6, PSME1, VCP, PSMC4, PSMD12, PSMA5, PSMC3, PSMD11, PSME2, PSMC2, PSMA4, PSMA3, PSMC1, UBC, PSME3, UBB, UBA52	1780	102	13528	3.57647	1.9e-12	4.87e-14	8.33e-13
GOTERM_BP_FAT	GO:0009260~ribonucleotide biosynthetic process	48	2.35064	2.93e-12	ATP1B3, ATP5B, RP2, ATP6AP1, TGFB1, ATP2B4, ATP5O, ATP6V0D1, IMPDH1, ATP5H, IMPDH2, ATP5J, ATP4A, CECR1, ATP6V1H, GMPS, ATP6V1C1, ATP6V1A, NME2, NME1, ADK, ADSL, ALDOA, ADSS, ATP6V1B2, ATP12A, ATP6V1B1, PFAS, CMPK1, ATIC, TCIRG1, ATP5J2, ATP1A3, ATP5F1, ATP1A4, ATP11A, ATP1A1, ATP1A2, AMPD2, GART, SLC25A13, ATP2A2, NME1-NME2, ATP2A3, ATP6V1E1, ATP2A1, ATP6V0A1, ATP5A1, DPYD, PAICS	1780	124	13528	2.94194	1.25e-08	1.93e-10	5.48e-09
GOTERM_BP_FAT	GO:0006164~purine nucleotide biosynthetic process	48	2.35064	3.05e-09	ATP1B3, ATP5B, RP2, ATP6AP1, TGFB1, MTHFD1, ATP2B4, ATP5O, ATP6V0D1, IMPDH1, ATP5H, IMPDH2, ATP5J, ATP4A, CECR1, ATP6V1H, GMPS, ATP6V1C1, ATP6V1A, NME2, NME1, ADK, ADSL, ALDOA, ADSS, ATP6V1B2, ATP12A, ATP6V1B1, HPRT1, PFAS, ATIC, TCIRG1, ATP5J2, ATP1A3, ATP5F1, ATP1A4, ATP11A, ATP1A1, ATP1A2, AMPD2, GART, SLC25A13, ATP2A2, NME1-NME2, ATP2A3, ATP6V1E1, ATP2A1, ATP6V0A1, ATP5A1, PAICS	1780	148	13528	2.46486	1.3e-05	1.33e-07	5.7e-06
GOTERM_BP_FAT	GO:0048193~Golgi vesicle transport	47	2.30167	1.06e-10	TMX1, COPA, AP1M1, SEC31A, STX7, AP1B1, AP1G1, COPZ1, ATL3, RER1, NAPA, CLTC, LMAN1, FTH1, TAPBP, COPB2, GBF1, COPB1, SEC22B, TMED10, SEC24C, SAR1B, SAR1A, CLINT1, HSPA8, FTL, SEC23A, RAB2A, SCAMP3, RAB8A, SCAMP2, HTT, COPG2, ARF1, VCP, AP2A1, VAMP8, TXNDC5, VAMP7, ARCN1, RAB14, SORT1, SEC13, YKT6, SEC23B, COPE, DNM2	1780	131	13528	2.72672	4.54e-07	5.89e-09	1.98e-07
GOTERM_BP_FAT	GO:0016477~cell migration	47	2.30167	0.0521751	IL16, ATP5B, S100A9, PRKDC, PF4, ITGB2, ITGB1, SRC, TGFB1, ITGAM, AZU1, LOC440917, GPX1, DOCK2, APOA1, CD44, PTK2B, RAC1, PRSS3, KRT2, PAFAH1B1, CLASP2, CAP1, MSN, THBS1, TOP2B, FN1, SYK, THBS4, PRKCA, SELP, CCDC88A, ROCK1, ELANE, NOX1, NRD1, MYH9, CDK5, YWHAE, CORO1A, ITGA6, FYN, ITGA5, LYST, BAX, CFL1, VCAN, MYH10	1780	276	13528	1.2942	1	0.406849	63.3239
GOTERM_BP_FAT	GO:0015980~energy derivation by oxidation of organic compounds	46	2.25269	1.15e-08	UQCRC2, UQCRC1, NDUFB9, PDHB, IDH2, IDH1, CAT, NDUFS3, SUCLA2, NDUFS2, NDUFS1, FH, DLST, ACO2, NDUFA9, SUCLG2, SUCLG1, CS, CYCS, IDH3B, GYG1, NDUFA10, PPP1CC, PPP1CB, SOD2, SLC25A12, SDHA, NDUFV3, ACADVL, SDHB, PPP1CA, NNT, GBE1, SLC25A13, UQCRH, COX2, PYGL, NDUFV1, DLD, NDUFV2, GAA, GNAS, MDH2, UQCRB, MDH1, PYGB	1780	144	13528	2.42778	4.91e-05	4.27e-07	2.15e-05
GOTERM_BP_FAT	GO:0006913~nucleocytoplasmic transport	46	2.25269	1.64e-07	XPO1, NCBP1, PDIA3, ATP6AP1, EIF5A, TGFB1, LOC645691, ANP32A, LOC646817, RANBP2, TPR, KPNB1, PABPN1, NUP133, RAN, IPO9, HNRPA1L3, MAPK1, IPO7, EIF5AL1, NUP205, IPO5, F2, THOC4, KPNA4, THOC2, THOC1, NUP98, NUP160, AGFG1, PML, CALR, SET, CSE1L, NPM1, PPP3CB, RANP1, PPP3CA, TNPO2, LOC440577, TNPO1, HSPA9, XPOT, FYB, UPF1, LOC723972, HTT, HNRPA1L-2, NUP155, HNRNPA1, SPTBN1, NOP58, XPO7	1780	156	13528	2.24103	0.0007	4.97e-06	0.000306
GOTERM_BP_FAT	GO:0051169~nuclear transport	46	2.25269	2.45e-07	XPO1, NCBP1, PDIA3, ATP6AP1, EIF5A, TGFB1, LOC645691, ANP32A, LOC646817, RANBP2, TPR, KPNB1, PABPN1, NUP133, RAN, IPO9, HNRPA1L3, MAPK1, IPO7, EIF5AL1, NUP205, IPO5, F2, THOC4, KPNA4, THOC2, THOC1, NUP98, NUP160, AGFG1, PML, CALR, SET, CSE1L, NPM1, PPP3CB, RANP1, PPP3CA, TNPO2, LOC440577, TNPO1, HSPA9, XPOT, FYB, UPF1, LOC723972, HTT, HNRPA1L-2, NUP155, HNRNPA1, SPTBN1, NOP58, XPO7	1780	158	13528	2.21266	0.00104955	7.1e-06	0.000459
GOTERM_BP_FAT	GO:0031396~regulation of protein ubiquitination	45	2.20372	2.85e-14	PSMB10, FKBP1A, PSMA7, PSMB4, PSMB1, PSMD1, PSMB2, PSMD2, PSMD3, PSMD4, PSMD5, PSMD6, PSMD8, BUB3, RPS27A, CUL1, PSMD9, CDK1, SKP1, CDK5, PSMB8, PSMB9, UBE2N, PSMA2, PSMA1, PSMC6, PSMD13, PSMC5, PSMA6, PSME1, PSMD12, PSMC4, PSMA5, PSMC3, PSMD11, PSME2, PSMC2, PSMA4, PSMA3, PSMC1, UBC, PSME3, UBB, LRRK2, UBA52	1780	100	13528	3.42	1.22e-10	2.49e-12	5.34e-11
GOTERM_BP_FAT	GO:0007599~hemostasis	45	2.20372	7.75e-13	GNA13, C9, F13A1, PABPC4, GNA12, COL3A1, MST1, PF4, ITGB3, MMRN1, LMAN1, GP9, F13B, ANXA7, CD9, FGG, GP5, FGA, FGB, GP1BB, KLKB1, SERPINC1, APOH, SERPINA1, GP1BA, RAB27A, AP3B1, KNG1, F12, PLEK, ITGA2, F9, SERPING1, F7, ANXA5, WAS, PLG, PLAUR, GPI, CD36, GNAQ, F2, SERPIND1, TREML1, PROS1	1780	108	13528	3.16667	3.31e-09	5.43e-11	1.45e-09
GOTERM_BP_FAT	GO:0009152~purine ribonucleotide biosynthetic process	45	2.20372	1.97e-11	ALDOA, ADSS, ATP1B3, ATP5B, ATP6AP1, RP2, ATP6V1B2, ATP6V1B1, ATP12A, TGFB1, PFAS, ATP2B4, ATIC, ATP5O, ATP6V0D1, ATP5H, IMPDH1, IMPDH2, ATP5J, TCIRG1, ATP5J2, ATP4A, ATP5F1, ATP1A3, CECR1, ATP6V1H, ATP11A, ATP1A4, ATP1A1, ATP1A2, AMPD2, GMPS, GART, ATP6V1C1, ATP6V1A, NME2, SLC25A13, NME1-NME2, ATP2A2, NME1, ATP2A3, ATP6V1E1, ATP2A1, ADSL, ATP6V0A1, ATP5A1, PAICS	1780	117	13528	2.92308	8.42e-08	1.2e-09	3.68e-08
GOTERM_BP_FAT	GO:0051493~regulation of cytoskeleton organization	45	2.20372	5.09e-09	DYNC1LI1, XPO1, ACTR3B, CAPZA2, CAPZA1, ARF6, RDX, ARPC5, TPM1, CAPZB, LOC653888, MYCBP2, ACTR3, MACF1, ARPC3, ARPC2, GSN, ILK, NPM1, RAC1, RHOA, TMSL6, RANBP1, CLASP2, ACTR3C, LOC440577, TMSL3, TMSL1, ARHGEF2, CCDC88A, PLEK, NF2, ROCK2, SPTBN4, MYO1F, TMSB10, ARPC1A, ARPC1B, CORO1A, CFL1, CAPG, MAP4, SPTBN1, TMSB4X, MAPRE1, ARAP1, SPTAN1, ADD1	1780	136	13528	2.51471	2.18e-05	2.05e-07	9.53e-06
GOTERM_BP_FAT	GO:0044275~cellular carbohydrate catabolic process	44	2.15475	8.4e-17	LDHC, ALDOA, LDHB, LDHA, SORD, GNPDA1, TALDO1, ADPGK, ALDOC, PGD, PGAM1, HK2, PGAM2, HK1, OGDH, PDHB, LOC652797, TPI1, PGAM4, HK3, ENO2, ENO3, PDHA1, GAPDH, ENO1, LDHAL6B, PFKL, LDHAL6A, PFKP, GAPDHS, GPI, PGLS, G6PD, H6PD, PYGL, PKM2, PKLR, PGM1, GAA, PGK1, GLYR1, GAPDHL6, MDH2, MDH1, PYGB, PGK2	1780	85	13528	3.93412	4.75e-13	1.44e-14	2.11e-13
GOTERM_BP_FAT	GO:0009141~nucleoside triphosphate metabolic process	44	2.15475	4.63e-09	ALDOA, ATP1B3, ATP5B, RP2, ATP6AP1, DTYMK, MYO9B, ATP6V1B2, ATP12A, ATP6V1B1, TGFB1, LONP1, ATP2B4, VPS4B, RAB11A, ATP5O, ATP6V0D1, ATP5H, NDUFS1, ATP5J, TCIRG1, ATP5J2, ATP4A, ATP5F1, ATP1A3, ATP6V1H, ATP11A, ATP1A4, OLA1, ACLY, ATP1A1, ATP1A2, ATP6V1C1, ATP6V1A, NME2, SLC25A13, NME1-NME2, ATP2A2, NME1, ATP2A3, ADK, ATP6V1E1, ATP2A1, ATP6V0A1, ATP5A1, DUT	1780	131	13528	2.55267	1.98e-05	1.94e-07	8.67e-06
GOTERM_BP_FAT	GO:0031398~positive regulation of protein ubiquitination	43	2.10578	3.29e-16	PSMB10, FKBP1A, PSMA7, PSMB4, PSMB1, PSMD1, PSMB2, PSMD2, PSMD3, PSMD4, PSMD5, PSMD6, PSMD8, RPS27A, CUL1, PSMD9, CDK1, SKP1, PSMB8, PSMB9, UBE2N, PSMA2, PSMA1, PSMC6, PSMD13, PSMC5, PSMA6, PSME1, PSMD12, PSMC4, PSMA5, PSMC3, PSME2, PSMD11, PSMC2, PSMA4, PSMA3, PSMC1, UBC, PSME3, UBB, LRRK2, UBA52	1780	84	13528	3.89048	1.43e-12	3.75e-14	6.22e-13
GOTERM_BP_FAT	GO:0006414~translational elongation	43	2.10578	1.13e-12	RPL18, TUFM, RPL17, EEF1B2, RPS15A, RPLP2, VARS, RPS2, RPS3, RPL30, RPL6, RPS3A, RPLP0, RPLP1, RPL26L1, RPL10, RPL5, RPL12, RPL7A, RPL4, RPS27A, EEF1A1, RPSA, EEF1A2, RPSAP15, RPL26, RPL27, RPS9, EEF2, RPS6, RPS4X, RPS8, RPS18, HNRNPH2, RPL13A, RPS17, RPS14, UBC, RPS12, RPS13, EEF1G, UBB, EEF1D, UBA52	1780	101	13528	3.23564	4.83e-09	7.67e-11	2.11e-09
GOTERM_BP_FAT	GO:0007596~blood coagulation	43	2.10578	1.68e-12	GNA13, C9, F13A1, PABPC4, GNA12, COL3A1, MST1, PF4, ITGB3, MMRN1, LMAN1, GP9, F13B, CD9, FGG, GP5, FGA, FGB, GP1BB, KLKB1, SERPINC1, APOH, SERPINA1, GP1BA, RAB27A, AP3B1, KNG1, F12, PLEK, ITGA2, F9, SERPING1, F7, ANXA5, WAS, PLG, PLAUR, CD36, GNAQ, F2, SERPIND1, TREML1, PROS1	1780	102	13528	3.20392	7.18e-09	1.12e-10	3.14e-09
GOTERM_BP_FAT	GO:0050817~coagulation	43	2.10578	1.68e-12	GNA13, C9, F13A1, PABPC4, GNA12, COL3A1, MST1, PF4, ITGB3, MMRN1, LMAN1, GP9, F13B, CD9, FGG, GP5, FGA, FGB, GP1BB, KLKB1, SERPINC1, APOH, SERPINA1, GP1BA, RAB27A, AP3B1, KNG1, F12, PLEK, ITGA2, F9, SERPING1, F7, ANXA5, WAS, PLG, PLAUR, CD36, GNAQ, F2, SERPIND1, TREML1, PROS1	1780	102	13528	3.20392	7.18e-09	1.12e-10	3.14e-09
GOTERM_BP_FAT	GO:0006732~coenzyme metabolic process	43	2.10578	1.78e-06	NAMPT, LDHB, KYNU, TALDO1, PGD, PNP, PDHB, MTHFD1, GSS, GSR, GPX1, TPI1, GSTK1, GPX4, GPX3, IDH2, IDH1, GLO1, SUCLA2, NAPRT1, FH, DLST, PDXK, ACO2, SUCLG2, SUCLG1, CS, NOX1, IDH3B, ACLY, SOD1, SOD2, SDHA, SDHB, PGLS, NNT, G6PD, H6PD, DLD, GLYR1, MDH2, MGST1, MDH1	1780	153	13528	2.13595	0.00758039	4.53e-05	0.00332863
GOTERM_BP_FAT	GO:0006979~response to oxidative stress	43	2.10578	1.2e-05	CLU, PTGS1, PML, PRDX5, PRDX2, PDLIM1, ADRBK1, PRDX3, TPM1, PRDX1, PXN, APOA4, GSS, GPX1, LONP1, PTK2B, APOE, HMOX1, EPX, GPX4, PPP2CB, GPX3, KRT1, ETFDH, IDH1, CAT, NDUFS2, NAPRT1, PRKCA, GNAO1, MAP2K1, ATRN, STAT1, SOD1, PARK7, SOD2, G6PD, EP300, PRDX6, MPO, PEBP1, TXNRD2, COL1A1	1780	164	13528	1.99268	0.0498997	0.00026	0.0223897
GOTERM_BP_FAT	GO:0051438~regulation of ubiquitin-protein ligase activity	42	2.05681	7.45e-17	PSMB10, PSMA7, PSMB4, PSMB1, PSMD1, PSMB2, PSMD2, PSMD3, PSMD4, PSMD5, PSMD6, PSMD8, BUB3, RPS27A, CUL1, PSMD9, CDK1, SKP1, PSMB8, PSMB9, UBE2N, PSMA2, PSMA1, PSMC6, PSMD13, PSMC5, PSMA6, PSME1, PSMD12, PSMC4, PSMA5, PSMC3, PSMD11, PSME2, PSMC2, PSMA4, PSMA3, PSMC1, UBC, PSME3, UBB, UBA52	1780	78	13528	4.09231	4.75e-13	1.49e-14	2.11e-13
GOTERM_BP_FAT	GO:0046164~alcohol catabolic process	42	2.05681	5.36e-16	LDHC, ALDOA, LDHB, LDHA, SORD, GNPDA1, TALDO1, ADPGK, ALDOC, PGD, PGAM1, HK2, PGAM2, HK1, COMT, OGDH, PDHB, LOC652797, TPI1, PGAM4, HK3, ENO2, ENO3, PDHA1, GAPDH, ENO1, LDHAL6B, PFKL, LDHAL6A, PFKP, GAPDHS, GPI, PGLS, G6PD, H6PD, PKM2, PKLR, PGM1, PGK1, GLYR1, GAPDHL6, MDH2, MDH1, PGK2	1780	81	13528	3.94074	2.38e-12	5.94e-14	1.04e-12
GOTERM_BP_FAT	GO:0051340~regulation of ligase activity	42	2.05681	5.36e-16	PSMB10, PSMA7, PSMB4, PSMB1, PSMD1, PSMB2, PSMD2, PSMD3, PSMD4, PSMD5, PSMD6, PSMD8, BUB3, RPS27A, CUL1, PSMD9, CDK1, SKP1, PSMB8, PSMB9, UBE2N, PSMA2, PSMA1, PSMC6, PSMD13, PSMC5, PSMA6, PSME1, PSMD12, PSMC4, PSMA5, PSMC3, PSMD11, PSME2, PSMC2, PSMA4, PSMA3, PSMC1, UBC, PSME3, UBB, UBA52	1780	81	13528	3.94074	2.38e-12	5.94e-14	1.04e-12
GOTERM_BP_FAT	GO:0015931~nucleobase, nucleoside, nucleotide and nucleic acid transport	42	2.05681	3.45e-10	HNRNPA1L2, NCBP1, XPO1, EIF5A, RBM8A, LOC645691, QKI, MAGOHB, RANBP2, TPR, PABPN1, NUP133, SLC25A4, RAN, MAGOH, HNRNPA2B1, HNRPA1L3, EIF4A3, EIF5AL1, NUP205, KHSRP, THOC4, THOC2, EIF5A2, LRPPRC, THOC1, MVP, NUP98, AGFG1, NUP160, NUP93, NUP210, NUP50, NPM1, LOC440577, XPOT, RGPD6, RGPD5, NUP153, RGPD8, UPF1, CKAP5, RGPD4, RGPD3, HNRPA1L-2, NUP155, HNRNPA1, VDAC3, NPIP, NUP62, XPO7	1780	113	13528	2.82478	1.48e-06	1.83e-08	6.47e-07
GOTERM_BP_FAT	GO:0009144~purine nucleoside triphosphate metabolic process	42	2.05681	4.83e-09	ALDOA, ATP1B3, ATP5B, RP2, ATP6AP1, MYO9B, ATP6V1B2, ATP12A, ATP6V1B1, TGFB1, LONP1, ATP2B4, VPS4B, RAB11A, ATP5O, ATP6V0D1, ATP5H, NDUFS1, ATP5J, TCIRG1, ATP5J2, ATP4A, ATP5F1, ATP1A3, ATP6V1H, ATP11A, ATP1A4, OLA1, ACLY, ATP1A1, ATP1A2, ATP6V1C1, ATP6V1A, NME2, SLC25A13, NME1-NME2, ATP2A2, NME1, ATP2A3, ADK, ATP6V1E1, ATP2A1, ATP6V0A1, ATP5A1	1780	122	13528	2.61639	2.07e-05	1.97e-07	9.05e-06
GOTERM_BP_FAT	GO:0051604~protein maturation	42	2.05681	4.83e-09	C7, C9, C3, C6, CLU, C5, C1R, FKBP1A, C1S, CALR, C1QC, CFHR1, FCN3, KLKB1, PRSS3, CFH, KRT1, APOH, CFI, C2, CFD, CASP1, F12, CR1, C4A, C4B, CFB, SEC11A, SERPING1, C4BPA, CAPN1, C8G, NCSTN, C8A, C1QB, C8B, CD55, C1RL, SPCS2, HSPD1, PARP1, NCLN	1780	122	13528	2.61639	2.07e-05	1.97e-07	9.05e-06
GOTERM_BP_FAT	GO:0051129~negative regulation of cellular component organization	42	2.05681	5.58e-07	RTN4, HMGB1, CAPZA2, CLU, CAPZA1, APOC1, APOC2, ARF6, RDX, CAPZB, TGFB1, CDC42, IRAK3, APOA2, APOA1, SET, PACSIN2, GSN, NPM1, RAC1, RHOA, LOC646817, TMSL6, CLASP2, LOC440577, THBS1, TPR, TMSL3, ARHGDIA, TMSL1, ARHGEF2, ARHGEF1, SPTBN4, TMSB10, ATM, CORO1A, YWHAH, CAPG, HMGB1L10, SPTBN1, MAP4, TMSB4X, MAPRE1, ARAP1, SPTAN1, ADD1	1780	142	13528	2.24789	0.0023834	1.54e-05	0.00104386
GOTERM_BP_FAT	GO:0044087~regulation of cellular component biogenesis	42	2.05681	5.58e-07	HMGB1, ACTR3B, CAPZA2, CLU, CAPZA1, HCFC1, ARF6, RDX, ARPC5, TPM1, CAPZB, LOC653888, ACTR3, CDC42, ARPC3, ARPC2, GSN, RAC1, RHOA, TMSL6, ACTR3C, THBS1, TMSL3, RPS27A, PRKCA, TMSL1, PLEK, NF2, SPTBN4, TMSB10, ARPC1A, ARPC1B, CORO1A, CAPG, UBC, HMGB1L10, SPTBN1, TMSB4X, CAND1, UBB, MAPRE1, ARAP1, UBA52, SPTAN1, ADD1	1780	142	13528	2.24789	0.0023834	1.54e-05	0.00104386
GOTERM_BP_FAT	GO:0009617~response to bacterium	42	2.05681	0.00113987	FGR, STAT5B, TLR2, ADH5, PRDX2, PRDX3, COMT, B2M, AZU1, IRAK3, GPX1, NLRC4, H2BFS, HIST1H2BK, PGLYRP2, TAP2, HIST1H2BI, HIST1H2BJ, LTF, ERAP1, SERPINA1, LBP, SPN, SELP, HIST1H2BC, RNASE3, HIST1H2BE, HIST1H2BF, HCK, HIST1H2BG, LYZ, MYO1F, STAT1, S100A12, MAPK1, PPBP, HIST2H2BE, STAB1, MAPK14, LYST, PLCG2, DEFA3, DEFA1, CTSG, MGST1, CD14	1780	193	13528	1.65389	0.992405	0.0175267	2.11226
GOTERM_BP_FAT	GO:0006605~protein targeting	42	2.05681	0.00858625	XPO1, NUP98, YWHAZ, TSPO, PDIA3, ATP6AP1, PML, EIF5A, CALR, CDC37, TGFB1, LOC440917, CSE1L, MACF1, PPP3CB, EXOC4, PPP3CA, RANBP2, TNPO2, TPR, TNPO1, KPNB1, SEC61A1, HSPA9, AP3B1, RAB27A, FYB, HTT, RAN, YWHAB, IPO9, YWHAE, MAPK1, YWHAG, IPO7, NUP205, EIF5AL1, F2, IPO5, YWHAQ, NOP58, SPTBN1, KPNA4, XPO7	1780	215	13528	1.48465	1	0.101155	14.9062
GOTERM_BP_FAT	GO:0048285~organelle fission	42	2.05681	0.0236042	SEPT2, TUBB2B, TUBB2A, USP9X, RCC1, NUMA1, TUBB, NIPBL, RAD21, PAFAH1B1, CLASP2, STAG2, NUDC, TUBB3, BUB3, VCPIP1, CDK1, ARHGEF2, DNM1L, PDS5B, OPA1, PDS5A, MAP2K1, CKAP5, RAN, UBE2I, SUGT1, SMC3, CDK2, DCTN1, DCTN2, CDK3, PEX11B, RCC2, CDK11A, BAX, CLIP1, NEK9, CDK11B, RUVBL1, MAPRE1, SMC1A, SEPT7	1780	229	13528	1.39389	1	0.229526	36.0543
GOTERM_BP_FAT	GO:0051443~positive regulation of ubiquitin-protein ligase activity	41	2.00784	3.42e-18	PSMB10, PSMA7, PSMB4, PSMB1, PSMD1, PSMB2, PSMD2, PSMD3, PSMD4, PSMD5, PSMD6, PSMD8, RPS27A, CUL1, PSMD9, CDK1, SKP1, PSMB8, PSMB9, UBE2N, PSMA2, PSMA1, PSMC6, PSMD13, PSMC5, PSMA6, PSME1, PSMD12, PSMC4, PSMA5, PSMC3, PSME2, PSMD11, PSMC2, PSMA4, PSMA3, PSMC1, UBC, PSME3, UBB, UBA52	1780	70	13528	4.45143	1.46e-14	7.69e-16	6.39e-15
GOTERM_BP_FAT	GO:0051439~regulation of ubiquitin-protein ligase activity during mitotic cell cycle	41	2.00784	6.81e-18	PSMB10, PSMA7, PSMB4, PSMB1, PSMD1, PSMB2, PSMD2, PSMD3, PSMD4, PSMD5, PSMD6, PSMD8, BUB3, RPS27A, CUL1, PSMD9, CDK1, SKP1, PSMB8, PSMB9, PSMA2, PSMA1, PSMC6, PSMD13, PSMC5, PSMA6, PSME1, PSMD12, PSMC4, PSMA5, PSMC3, PSMD11, PSME2, PSMC2, PSMA4, PSMA3, PSMC1, UBC, PSME3, UBB, UBA52	1780	71	13528	4.38873	2.92e-14	1.27e-15	1.28e-14
GOTERM_BP_FAT	GO:0051351~positive regulation of ligase activity	41	2.00784	2.57e-17	PSMB10, PSMA7, PSMB4, PSMB1, PSMD1, PSMB2, PSMD2, PSMD3, PSMD4, PSMD5, PSMD6, PSMD8, RPS27A, CUL1, PSMD9, CDK1, SKP1, PSMB8, PSMB9, UBE2N, PSMA2, PSMA1, PSMC6, PSMD13, PSMC5, PSMA6, PSME1, PSMD12, PSMC4, PSMA5, PSMC3, PSME2, PSMD11, PSMC2, PSMA4, PSMA3, PSMC1, UBC, PSME3, UBB, UBA52	1780	73	13528	4.26849	1.1e-13	4.07e-15	4.81e-14
GOTERM_BP_FAT	GO:0009205~purine ribonucleoside triphosphate metabolic process	41	2.00784	4.23e-09	ALDOA, ATP1B3, ATP5B, RP2, ATP6AP1, MYO9B, ATP6V1B2, ATP12A, ATP6V1B1, TGFB1, LONP1, ATP2B4, VPS4B, RAB11A, ATP5O, ATP6V0D1, ATP5H, NDUFS1, ATP5J, TCIRG1, ATP5J2, ATP4A, ATP5F1, ATP1A3, ATP6V1H, ATP11A, ATP1A4, OLA1, ACLY, ATP1A1, ATP1A2, ATP6V1C1, ATP6V1A, NME2, SLC25A13, NME1-NME2, ATP2A2, NME1, ATP2A3, ATP6V1E1, ATP2A1, ATP6V0A1, ATP5A1	1780	117	13528	2.66325	1.81e-05	1.79e-07	7.92e-06
GOTERM_BP_FAT	GO:0009199~ribonucleoside triphosphate metabolic process	41	2.00784	5.6e-09	ALDOA, ATP1B3, ATP5B, RP2, ATP6AP1, MYO9B, ATP6V1B2, ATP12A, ATP6V1B1, TGFB1, LONP1, ATP2B4, VPS4B, RAB11A, ATP5O, ATP6V0D1, ATP5H, NDUFS1, ATP5J, TCIRG1, ATP5J2, ATP4A, ATP5F1, ATP1A3, ATP6V1H, ATP11A, ATP1A4, OLA1, ACLY, ATP1A1, ATP1A2, ATP6V1C1, ATP6V1A, NME2, SLC25A13, NME1-NME2, ATP2A2, NME1, ATP2A3, ATP6V1E1, ATP2A1, ATP6V0A1, ATP5A1	1780	118	13528	2.64068	2.4e-05	2.22e-07	1.05e-05
GOTERM_BP_FAT	GO:0006575~cellular amino acid derivative metabolic process	41	2.00784	8.43e-05	KYNU, SRM, CHKB, STAT5A, STAT5B, EIF5A, COMT, HPRT1, APOA4, GSS, GPX1, GSR, APOA2, APOA1, SULT1A1, GSTK1, MTPN, GPX4, GPX3, SULT1A3, SULT1A2, IDH1, GLO1, PAFAH1B1, PCYT1A, SULT1A4, P4HB, ACADM, PRG3, MAT2A, HTT, PADI2, PADI4, SOD1, LPCAT2, SOD2, G6PD, EIF5AL1, PHGDH, PON1, EIF5A2, MGST1, ALDH9A1	1780	166	13528	1.87711	0.302934	0.00165402	0.157741
GOTERM_BP_FAT	GO:0051130~positive regulation of cellular component organization	41	2.00784	0.00058	C3, ATP6AP1, PML, APOC2, EIF5A, ARF6, PPT1, CALR, TPM1, TGFB1, AHSG, AZU1, ACTR3, CDC42, ARPC2, ILK, RAC1, NUMB, NPM1, RHOA, RANBP1, LOC440577, NEFL, ARHGDIA, PIK3R1, PRKCA, ARHGEF1, PLEK, ACTN4, NF2, ROCK2, PLXNB2, CBL, NOX1, ITGA2, CD63, UBE2N, EIF5AL1, CFL1, PEBP1, CAND1, EIF5A2, ARAP1	1780	181	13528	1.72155	0.916304	0.00935207	1.07926
GOTERM_BP_FAT	GO:0051437~positive regulation of ubiquitin-protein ligase activity during mitotic cell cycle	40	1.95886	7.54e-18	PSMB10, PSMA7, PSMB4, PSMB1, PSMD1, PSMB2, PSMD2, PSMD3, PSMD4, PSMD5, PSMD6, PSMD8, RPS27A, CUL1, PSMD9, CDK1, SKP1, PSMB8, PSMB9, PSMA2, PSMA1, PSMC6, PSMD13, PSMC5, PSMA6, PSME1, PSMD12, PSMC4, PSMA5, PSMC3, PSME2, PSMD11, PSMC2, PSMA4, PSMA3, PSMC1, UBC, PSME3, UBB, UBA52	1780	68	13528	4.47059	3.23e-14	1.34e-15	1.41e-14
GOTERM_BP_FAT	GO:0046365~monosaccharide catabolic process	40	1.95886	5.74e-17	ALDOA, LDHC, LDHB, LDHA, GNPDA1, TALDO1, ADPGK, ALDOC, PGD, PGAM1, HK2, PGAM2, HK1, OGDH, PDHB, LOC652797, TPI1, PGAM4, HK3, ENO2, ENO3, PDHA1, GAPDH, ENO1, LDHAL6B, PFKL, LDHAL6A, PFKP, GAPDHS, GPI, PGLS, G6PD, H6PD, PKM2, PKLR, PGM1, PGK1, GLYR1, GAPDHL6, MDH2, MDH1, PGK2	1780	71	13528	4.28169	4.75e-13	1.64e-14	2.11e-13
GOTERM_BP_FAT	GO:0002443~leukocyte mediated immunity	40	1.95886	2.52e-13	C7, YWHAZ, C9, C3, C6, CLU, TUBB2C, C5, C1R, C1S, C1QC, PRDX1, CD74, TLR8, TUBB, INPP5D, CFI, C2, RAB27A, CR1, LYN, C4A, SWAP70, C4B, STXBP2, MYO1F, SERPING1, C4BPA, PRKCD, C8G, C8A, C1QB, C8B, CD55, UNC13D, VAMP7, LYST, C1RL, HSPD1, HLA-DRA	1780	86	13528	3.53488	1.08e-09	1.92e-11	4.71e-10
GOTERM_BP_FAT	GO:0050657~nucleic acid transport	40	1.95886	2.51e-11	HNRNPA1L2, NCBP1, XPO1, EIF5A, RBM8A, LOC645691, QKI, MAGOHB, RANBP2, TPR, PABPN1, NUP133, RAN, MAGOH, HNRNPA2B1, HNRPA1L3, EIF4A3, EIF5AL1, NUP205, KHSRP, THOC4, THOC2, EIF5A2, LRPPRC, THOC1, MVP, NUP98, AGFG1, NUP160, NUP93, NUP210, NPM1, NUP50, LOC440577, XPOT, RGPD6, RGPD5, NUP153, RGPD8, UPF1, CKAP5, RGPD4, RGPD3, HNRPA1L-2, NUP155, HNRNPA1, NPIP, NUP62, XPO7	1780	97	13528	3.13402	1.08e-07	1.51e-09	4.71e-08
GOTERM_BP_FAT	GO:0051236~establishment of RNA localization	40	1.95886	2.51e-11	HNRNPA1L2, NCBP1, XPO1, EIF5A, RBM8A, LOC645691, QKI, MAGOHB, RANBP2, TPR, PABPN1, NUP133, RAN, MAGOH, HNRNPA2B1, HNRPA1L3, EIF4A3, EIF5AL1, NUP205, KHSRP, THOC4, THOC2, EIF5A2, LRPPRC, THOC1, MVP, NUP98, AGFG1, NUP160, NUP93, NUP210, NPM1, NUP50, LOC440577, XPOT, RGPD6, RGPD5, NUP153, RGPD8, UPF1, CKAP5, RGPD4, RGPD3, HNRPA1L-2, NUP155, HNRNPA1, NPIP, NUP62, XPO7	1780	97	13528	3.13402	1.08e-07	1.51e-09	4.71e-08
GOTERM_BP_FAT	GO:0050658~RNA transport	40	1.95886	2.51e-11	HNRNPA1L2, NCBP1, XPO1, EIF5A, RBM8A, LOC645691, QKI, MAGOHB, RANBP2, TPR, PABPN1, NUP133, RAN, MAGOH, HNRNPA2B1, HNRPA1L3, EIF4A3, EIF5AL1, NUP205, KHSRP, THOC4, THOC2, EIF5A2, LRPPRC, THOC1, MVP, NUP98, AGFG1, NUP160, NUP93, NUP210, NPM1, NUP50, LOC440577, XPOT, RGPD6, RGPD5, NUP153, RGPD8, UPF1, CKAP5, RGPD4, RGPD3, HNRPA1L-2, NUP155, HNRNPA1, NPIP, NUP62, XPO7	1780	97	13528	3.13402	1.08e-07	1.51e-09	4.71e-08
GOTERM_BP_FAT	GO:0006403~RNA localization	40	1.95886	7.55e-11	HNRNPA1L2, NCBP1, XPO1, EIF5A, RBM8A, LOC645691, QKI, MAGOHB, RANBP2, TPR, PABPN1, NUP133, RAN, MAGOH, HNRNPA2B1, HNRPA1L3, EIF4A3, EIF5AL1, NUP205, KHSRP, THOC4, THOC2, EIF5A2, LRPPRC, THOC1, MVP, NUP98, AGFG1, NUP160, NUP93, NUP210, NPM1, NUP50, LOC440577, XPOT, RGPD6, RGPD5, NUP153, RGPD8, UPF1, CKAP5, RGPD4, RGPD3, HNRPA1L-2, NUP155, HNRNPA1, NPIP, NUP62, XPO7	1780	100	13528	3.04	3.23e-07	4.31e-09	1.41e-07
GOTERM_BP_FAT	GO:0042493~response to drug	40	1.95886	0.0236602	YWHAZ, SRP68, TLR2, COMT, PNP, TGFB1, HADHA, TOP1, APOA2, ACSL1, SERPINA7, PTK2B, DAD1, ENO2, ENO3, RAB6A, ACTC1, GNAO1, LYN, MAT2A, ATP4A, SNX27, GGH, ATP1A3, ITGA2, ATP1A1, STAT1, SOD1, PARK7, STAT3, SOD2, NME2, EP300, HDAC2, NME1-NME2, NME1, LCK, PEBP1, GNAS, IKBKB, MGST1, MVP	1780	216	13528	1.40741	1	0.229495	36.1228
GOTERM_BP_FAT	GO:0006007~glucose catabolic process	39	1.90989	2.72e-20	ALDOA, LDHC, LDHB, LDHA, TALDO1, ADPGK, ALDOC, PGD, PGAM1, HK2, PGAM2, HK1, OGDH, PDHB, LOC652797, TPI1, PGAM4, HK3, ENO2, ENO3, PDHA1, GAPDH, ENO1, LDHAL6B, PFKL, LDHAL6A, PFKP, GAPDHS, GPI, PGLS, G6PD, H6PD, PKM2, PKLR, PGM1, PGK1, GLYR1, GAPDHL6, MDH2, MDH1, PGK2	1780	58	13528	5.11034	1.16e-16	8.96e-18	5.1e-17
GOTERM_BP_FAT	GO:0031145~anaphase-promoting complex-dependent proteasomal ubiquitin-dependent protein catabolic process	39	1.90989	8.1e-18	PSMB10, PSMA7, PSMB4, PSMB1, PSMD1, PSMB2, PSMD2, PSMD3, PSMD4, PSMD5, PSMD6, PSMD8, BUB3, RPS27A, PSMD9, CDK1, PSMB8, PSMB9, PSMA2, PSMA1, PSMC6, PSMD13, PSMC5, PSMA6, PSME1, PSMD12, PSMC4, PSMA5, PSMD11, PSME2, PSMC3, PSMC2, PSMA4, PSMA3, PSMC1, UBC, PSME3, UBB, UBA52	1780	65	13528	4.56	3.47e-14	1.39e-15	1.52e-14
GOTERM_BP_FAT	GO:0019320~hexose catabolic process	39	1.90989	1.28e-16	ALDOA, LDHC, LDHB, LDHA, TALDO1, ADPGK, ALDOC, PGD, PGAM1, HK2, PGAM2, HK1, OGDH, PDHB, LOC652797, TPI1, PGAM4, HK3, ENO2, ENO3, PDHA1, GAPDH, ENO1, LDHAL6B, PFKL, LDHAL6A, PFKP, GAPDHS, GPI, PGLS, G6PD, H6PD, PKM2, PKLR, PGM1, PGK1, GLYR1, GAPDHL6, MDH2, MDH1, PGK2	1780	69	13528	4.29565	4.75e-13	1.4e-14	2.11e-13
GOTERM_BP_FAT	GO:0031397~negative regulation of protein ubiquitination	39	1.90989	3.18e-15	PSMB10, PSMA7, PSMB4, PSMB1, PSMD1, PSMB2, PSMD2, PSMD3, PSMD4, PSMD5, PSMD6, BUB3, RPS27A, PSMD8, PSMD9, CDK5, PSMB8, PSMB9, PSMA2, PSMA1, PSMC6, PSMD13, PSMC5, PSMA6, PSME1, PSMD12, PSMC4, PSMA5, PSMD11, PSME2, PSMC3, PSMC2, PSMA4, PSMA3, PSMC1, UBC, PSME3, UBB, UBA52	1780	74	13528	4.00541	1.38e-11	3.06e-13	6.03e-12
GOTERM_BP_FAT	GO:0002253~activation of immune response	39	1.90989	3.72e-11	C7, C9, C3, C6, CLU, C5, TLR2, C1R, C1S, C1QC, CFHR1, IRAK3, FCN3, CFH, KRT1, SPG21, CFI, C2, CFD, SYK, PTPRC, CR1, LYN, C4A, C4B, CFB, SERPING1, C4BPA, C8G, UBE2N, C8A, MAPK1, C1QB, C8B, CD55, FYN, PLCG2, C1RL, HSPD1	1780	94	13528	3.15319	1.59e-07	2.18e-09	6.97e-08
GOTERM_BP_FAT	GO:0016485~protein processing	39	1.90989	1.3e-08	C7, C9, C3, C6, CLU, C5, C1R, C1S, C1QC, CFHR1, FCN3, KLKB1, PRSS3, CFH, KRT1, APOH, CFI, C2, CFD, CASP1, F12, CR1, C4A, C4B, CFB, SEC11A, SERPING1, C4BPA, CAPN1, C8G, C8A, NCSTN, C1QB, C8B, CD55, C1RL, SPCS2, PARP1, NCLN	1780	112	13528	2.64643	5.58e-05	4.73e-07	2.44e-05
GOTERM_BP_FAT	GO:0051436~negative regulation of ubiquitin-protein ligase activity during mitotic cell cycle	38	1.86092	7.4e-17	PSMB10, PSMA7, PSMB4, PSMB1, PSMD1, PSMB2, PSMD2, PSMD3, PSMD4, PSMD5, PSMD6, BUB3, RPS27A, PSMD8, PSMD9, PSMB8, PSMB9, PSMA2, PSMA1, PSMC6, PSMD13, PSMC5, PSMA6, PSME1, PSMD12, PSMC4, PSMA5, PSMD11, PSME2, PSMC3, PSMC2, PSMA4, PSMA3, PSMC1, UBC, PSME3, UBB, UBA52	1780	65	13528	4.44308	4.75e-13	1.53e-14	2.11e-13
GOTERM_BP_FAT	GO:0051444~negative regulation of ubiquitin-protein ligase activity	38	1.86092	2.85e-16	PSMB10, PSMA7, PSMB4, PSMB1, PSMD1, PSMB2, PSMD2, PSMD3, PSMD4, PSMD5, PSMD6, BUB3, RPS27A, PSMD8, PSMD9, PSMB8, PSMB9, PSMA2, PSMA1, PSMC6, PSMD13, PSMC5, PSMA6, PSME1, PSMD12, PSMC4, PSMA5, PSMD11, PSME2, PSMC3, PSMC2, PSMA4, PSMA3, PSMC1, UBC, PSME3, UBB, UBA52	1780	67	13528	4.31045	1.43e-12	3.85e-14	6.22e-13
GOTERM_BP_FAT	GO:0051352~negative regulation of ligase activity	38	1.86092	2.85e-16	PSMB10, PSMA7, PSMB4, PSMB1, PSMD1, PSMB2, PSMD2, PSMD3, PSMD4, PSMD5, PSMD6, BUB3, RPS27A, PSMD8, PSMD9, PSMB8, PSMB9, PSMA2, PSMA1, PSMC6, PSMD13, PSMC5, PSMA6, PSME1, PSMD12, PSMC4, PSMA5, PSMD11, PSME2, PSMC3, PSMC2, PSMA4, PSMA3, PSMC1, UBC, PSME3, UBB, UBA52	1780	67	13528	4.31045	1.43e-12	3.85e-14	6.22e-13
GOTERM_BP_FAT	GO:0046034~ATP metabolic process	38	1.86092	6.28e-09	ALDOA, ATP1B3, ATP5B, ATP6AP1, MYO9B, ATP6V1B2, ATP12A, ATP6V1B1, TGFB1, LONP1, ATP2B4, VPS4B, ATP5O, ATP6V0D1, ATP5H, NDUFS1, ATP5J, TCIRG1, ATP5J2, ATP4A, ATP5F1, ATP1A3, ATP6V1H, ATP11A, OLA1, ATP1A4, ACLY, ATP1A1, ATP1A2, ATP6V1C1, ATP6V1A, SLC25A13, ATP2A2, ATP2A3, ATP6V1E1, ATP2A1, ATP6V0A1, ATP5A1	1780	105	13528	2.75048	2.69e-05	2.47e-07	1.18e-05
GOTERM_BP_FAT	GO:0006417~regulation of translation	38	1.86092	1.08e-05	NCBP1, EIF5, PML, EIF5A, EIF2A, GCN1L1, CALR, EIF3B, PTK2B, RBM8A, EIF3H, KRT7, EIF3E, MTPN, EIF3K, QKI, THBS1, FAM129A, PRKCA, UPF1, PRG3, MAGOH, DDX1, ITGA2, RPS4X, ETF1, CDK4, EIF4B, EIF4G1, EIF4A3, MAPK1, EIF4G2, PA2G4, EIF4A2, EIF4H, EIF5AL1, EIF2S1, HSPB1, EIF5A2	1780	137	13528	2.10803	0.0451238	0.000236	0.0201967
GOTERM_BP_FAT	GO:0032101~regulation of response to external stimulus	38	1.86092	0.000322	A2M, IL16, C3, STAT5A, STAT5B, TGFB1, AHSG, AZU1, GPX1, APOE, GPX4, KLKB1, AGT, SERPINC1, KRT1, APOH, GP1BA, HRG, LBP, THBS1, SPN, PRKCA, KNG1, F12, SELP, ADAM10, PLEK, ELANE, ITGA2, SERPING1, F7, PLG, ANXA2, ANXA2P2, SERPINF1, SERPINF2, F2, CPB2	1780	159	13528	1.81635	0.747809	0.00556168	0.600808
GOTERM_BP_FAT	GO:0007067~mitosis	38	1.86092	0.0674209	SEPT2, TUBB2B, TUBB2A, USP9X, RCC1, NUMA1, TUBB, NIPBL, RAD21, PAFAH1B1, CLASP2, STAG2, NUDC, BUB3, TUBB3, VCPIP1, CDK1, ARHGEF2, PDS5B, PDS5A, MAP2K1, CKAP5, RAN, UBE2I, SUGT1, SMC3, CDK2, DCTN1, DCTN2, CDK3, RCC2, CDK11A, CLIP1, NEK9, CDK11B, RUVBL1, MAPRE1, SMC1A, SEPT7	1780	220	13528	1.31273	1	0.479813	72.9256
GOTERM_BP_FAT	GO:0000280~nuclear division	38	1.86092	0.0674209	SEPT2, TUBB2B, TUBB2A, USP9X, RCC1, NUMA1, TUBB, NIPBL, RAD21, PAFAH1B1, CLASP2, STAG2, NUDC, BUB3, TUBB3, VCPIP1, CDK1, ARHGEF2, PDS5B, PDS5A, MAP2K1, CKAP5, RAN, UBE2I, SUGT1, SMC3, CDK2, DCTN1, DCTN2, CDK3, RCC2, CDK11A, CLIP1, NEK9, CDK11B, RUVBL1, MAPRE1, SMC1A, SEPT7	1780	220	13528	1.31273	1	0.479813	72.9256
GOTERM_BP_FAT	GO:0000087~M phase of mitotic cell cycle	38	1.86092	0.0831269	SEPT2, TUBB2B, TUBB2A, USP9X, RCC1, NUMA1, TUBB, NIPBL, RAD21, PAFAH1B1, CLASP2, STAG2, NUDC, BUB3, TUBB3, VCPIP1, CDK1, ARHGEF2, PDS5B, PDS5A, MAP2K1, CKAP5, RAN, UBE2I, SUGT1, SMC3, CDK2, DCTN1, DCTN2, CDK3, RCC2, CDK11A, CLIP1, NEK9, CDK11B, RUVBL1, MAPRE1, SMC1A, SEPT7	1780	224	13528	1.28929	1	0.541669	80.2993
GOTERM_BP_FAT	GO:0010876~lipid localization	37	1.81195	0.000518	RBP4, OSBP, HDLBP, CPT2, GM2A, CHKB, STAT5A, PITPNA, HEXA, CLU, STAT5B, HEXB, SORL1, APOC1, APOC2, GOT2, APOA4, SLC25A20, APOB, APOA2, APOA1, APOE, COL4A3BP, APOH, VPS4B, LBP, APOM, PLTP, SOAT1, OSBPL8, PSAP, ANXA1, ATP11A, GLTP, CD36, NPC2, SCP2	1780	157	13528	1.79108	0.89116	0.00849402	0.965523
GOTERM_BP_FAT	GO:0046649~lymphocyte activation	37	1.81195	0.0280542	ITGAL, STAT5A, STAT5B, JAG2, PRKDC, FKBP1A, PRDX2, HPRT1, SKAP2, ITGB1, TGFB1, ITGAM, CD74, DOCK2, PPP3CB, DDOST, IMPDH1, IMPDH2, SPN, PIK3R1, SYK, RAB27A, PTPRC, SWAP70, MYH9, VAV1, PRKCD, WAS, GIMAP1, UNC13D, FYN, IGBP1, BAX, LCK, PLCG2, HSPD1, LCP1	1780	199	13528	1.41307	1	0.261316	41.2948
GOTERM_BP_FAT	GO:0045333~cellular respiration	36	1.76298	7.91e-09	UQCRC2, UQCRC1, NDUFB9, PDHB, IDH2, IDH1, CAT, NDUFS3, SUCLA2, NDUFS2, NDUFS1, FH, DLST, ACO2, SUCLG2, NDUFA9, SUCLG1, CS, CYCS, IDH3B, NDUFA10, SOD2, SLC25A12, SDHA, NDUFV3, SDHB, NNT, SLC25A13, UQCRH, COX2, NDUFV1, NDUFV2, DLD, MDH2, UQCRB, MDH1	1780	97	13528	2.82062	3.38e-05	3.08e-07	1.48e-05
GOTERM_BP_FAT	GO:0009142~nucleoside triphosphate biosynthetic process	36	1.76298	3.5e-08	ALDOA, ATP1B3, ATP5B, RP2, ATP6AP1, DTYMK, ATP6V1B2, ATP12A, ATP6V1B1, TGFB1, ATP2B4, ATP5O, ATP6V0D1, ATP5H, ATP5J, TCIRG1, ATP5J2, ATP4A, ATP5F1, ATP1A3, ATP6V1H, ATP1A4, ATP11A, ATP1A1, ATP1A2, ATP6V1C1, ATP6V1A, NME2, SLC25A13, NME1-NME2, ATP2A2, NME1, ATP2A3, ATP6V1E1, ADK, ATP2A1, ATP6V0A1, ATP5A1	1780	102	13528	2.68235	0.00015	1.19e-06	6.55e-05
GOTERM_BP_FAT	GO:0051241~negative regulation of multicellular organismal process	36	1.76298	0.00232475	RBP4, GNAI3, GNAI2, APOC1, APOC2, ADRBK1, NFKB1, AHSG, IRAK3, APOA1, APOE, HMOX1, KLKB1, KRT1, APOH, GP1BA, INPP5D, LBP, THBS1, KNG1, PRKCA, F12, ATP1A1, ATP1A2, ANXA5, SOD1, ANXA4, PLG, GIMAP1, ANXA2, ANXA2P2, LRPAP1, ATP2A2, ATP2A1, F2, CPB2	1780	164	13528	1.66829	0.999953	0.0329766	4.26313
GOTERM_BP_FAT	GO:0006631~fatty acid metabolic process	36	1.76298	0.0404884	PTGES3, CPT2, ECH1, CHKB, STAT5A, PTGS1, STAT5B, ECHS1, CD74, HADHA, HADHB, TPI1, ACSL1, ALOX5AP, FASN, ETFDH, QKI, HSD17B4, ACSL4, HADH, SYK, ACAA2, TBXAS1, ACADM, PRG3, LYPLA1, DECR1, CPT1A, ACADVL, MAPK14, LTA4H, ALOX5, SLC27A3, RNPEP, ALOX12, ACAA1	1780	198	13528	1.38182	1	0.341052	53.8676
GOTERM_BP_FAT	GO:0002449~lymphocyte mediated immunity	35	1.71401	7.33e-13	C7, C9, C3, C6, CLU, TUBB2C, C5, C1R, C1S, C1QC, PRDX1, CD74, TLR8, TUBB, INPP5D, CFI, C2, RAB27A, CR1, C4A, SWAP70, C4B, SERPING1, C4BPA, PRKCD, C8G, C8A, C1QB, C8B, CD55, UNC13D, LYST, C1RL, HSPD1, HLA-DRA	1780	70	13528	3.8	3.14e-09	5.23e-11	1.37e-09
GOTERM_BP_FAT	GO:0051605~protein maturation by peptide bond cleavage	35	1.71401	8.04e-10	C7, C9, C3, C6, CLU, C5, C1R, C1S, C1QC, CFHR1, FCN3, KLKB1, PRSS3, CFH, KRT1, APOH, CFI, C2, CFD, F12, CR1, C4A, C4B, CFB, SEC11A, SERPING1, C4BPA, C8G, C8A, NCSTN, C1QB, C8B, CD55, C1RL, SPCS2	1780	86	13528	3.09302	3.44e-06	3.96e-08	1.51e-06
GOTERM_BP_FAT	GO:0051028~mRNA transport	35	1.71401	1.15e-09	HNRNPA1L2, XPO1, NCBP1, NUP98, NUP160, AGFG1, NUP93, EIF5A, RBM8A, NUP210, NUP50, LOC645691, MAGOHB, QKI, RANBP2, TPR, RGPD6, PABPN1, NUP133, RGPD5, RGPD8, NUP153, UPF1, RGPD4, MAGOH, RGPD3, HNRPA1L-2, NUP155, HNRNPA1, HNRPA1L3, EIF4A3, NPIP, NUP62, NUP205, EIF5AL1, KHSRP, THOC4, THOC2, XPO7, EIF5A2, LRPPRC, MVP, THOC1	1780	87	13528	3.05747	4.94e-06	5.37e-08	2.16e-06
GOTERM_BP_FAT	GO:0060627~regulation of vesicle-mediated transport	35	1.71401	2.22e-08	RAB3A, RAB3B, RAB3C, RAB5B, RAB3D, RAB5C, C3, SNX17, ATP6AP1, APOC1, APOC2, ARF6, PPT1, CALR, TGFB1, AHSG, AZU1, PACSIN2, HMOX1, RAC1, RAB27B, NSF, SYK, EHD4, PRKCA, ACTN4, RAB4A, CBL, RUFY1, ITGA2, STXBP2, CD63, CDK5, UNC13D, PRAM1	1780	96	13528	2.77083	9.49e-05	7.84e-07	4.15e-05
GOTERM_BP_FAT	GO:0009145~purine nucleoside triphosphate biosynthetic process	35	1.71401	5.34e-08	ALDOA, ATP1B3, ATP5B, RP2, ATP6AP1, ATP6V1B2, ATP12A, ATP6V1B1, TGFB1, ATP2B4, ATP5O, ATP6V0D1, ATP5H, ATP5J, TCIRG1, ATP5J2, ATP4A, ATP5F1, ATP1A3, ATP6V1H, ATP1A4, ATP11A, ATP1A1, ATP1A2, ATP6V1C1, ATP6V1A, NME2, SLC25A13, NME1-NME2, ATP2A2, NME1, ATP2A3, ATP6V1E1, ADK, ATP2A1, ATP6V0A1, ATP5A1	1780	99	13528	2.68687	0.000228	1.77e-06	9.99e-05
GOTERM_BP_FAT	GO:0051345~positive regulation of hydrolase activity	35	1.71401	0.0165355	GNA13, C9, GM2A, C6, PML, APOC2, TPM1, RPS3, APOA4, NLRC4, APOA1, LTB4R, PTK2B, AGT, APOH, PYCARD, HSPE1, GNAO1, MAP2K1, SSBP1, PLEK, CYCS, ITGA2, STAT1, BCL2L13, VCP, GNAQ, GNB1, BAX, F2, LCK, PPP2R4, APAF1, HSPD1, ARAP1	1780	179	13528	1.48603	1	0.174522	26.8098
GOTERM_BP_FAT	GO:0032956~regulation of actin cytoskeleton organization	34	1.66503	9.62e-09	ACTR3B, CAPZA2, CAPZA1, ARF6, RDX, ARPC5, CAPZB, TPM1, LOC653888, ACTR3, ARPC3, ARPC2, GSN, ILK, RAC1, RHOA, TMSL6, ACTR3C, TMSL3, TMSL1, CCDC88A, PLEK, NF2, SPTBN4, MYO1F, TMSB10, ARPC1A, ARPC1B, CORO1A, CFL1, CAPG, SPTBN1, TMSB4X, ARAP1, SPTAN1, ADD1	1780	89	13528	2.90337	4.12e-05	3.67e-07	1.8e-05
GOTERM_BP_FAT	GO:0032970~regulation of actin filament-based process	34	1.66503	2.49e-08	ACTR3B, CAPZA2, CAPZA1, ARF6, RDX, ARPC5, CAPZB, TPM1, LOC653888, ACTR3, ARPC3, ARPC2, GSN, ILK, RAC1, RHOA, TMSL6, ACTR3C, TMSL3, TMSL1, CCDC88A, PLEK, NF2, SPTBN4, MYO1F, TMSB10, ARPC1A, ARPC1B, CORO1A, CFL1, CAPG, SPTBN1, TMSB4X, ARAP1, SPTAN1, ADD1	1780	92	13528	2.8087	0.000107	8.66e-07	4.66e-05
GOTERM_BP_FAT	GO:0009206~purine ribonucleoside triphosphate biosynthetic process	34	1.66503	1.42e-07	ALDOA, ATP1B3, ATP5B, RP2, ATP6AP1, ATP6V1B2, ATP12A, ATP6V1B1, TGFB1, ATP2B4, ATP5O, ATP6V0D1, ATP5H, ATP5J, TCIRG1, ATP5J2, ATP4A, ATP5F1, ATP1A3, ATP1A4, ATP11A, ATP6V1H, ATP1A1, ATP1A2, ATP6V1C1, ATP6V1A, NME2, SLC25A13, NME1-NME2, ATP2A2, NME1, ATP2A3, ATP6V1E1, ATP2A1, ATP6V0A1, ATP5A1	1780	98	13528	2.63673	0.00061	4.39e-06	0.000267
GOTERM_BP_FAT	GO:0009201~ribonucleoside triphosphate biosynthetic process	34	1.66503	1.87e-07	ALDOA, ATP1B3, ATP5B, RP2, ATP6AP1, ATP6V1B2, ATP12A, ATP6V1B1, TGFB1, ATP2B4, ATP5O, ATP6V0D1, ATP5H, ATP5J, TCIRG1, ATP5J2, ATP4A, ATP5F1, ATP1A3, ATP1A4, ATP11A, ATP6V1H, ATP1A1, ATP1A2, ATP6V1C1, ATP6V1A, NME2, SLC25A13, NME1-NME2, ATP2A2, NME1, ATP2A3, ATP6V1E1, ATP2A1, ATP6V0A1, ATP5A1	1780	99	13528	2.6101	0.0008	5.6e-06	0.00035
GOTERM_BP_FAT	GO:0007265~Ras protein signal transduction	34	1.66503	8.66e-07	GNA13, HRAS, GRB2, GNA12, MYO9B, SRC, ARHGAP4, APOA1, KRAS, APOE, ARHGAP1, RHOA, RHOB, RHOG, ARHGDIA, ARHGDIB, DBNL, RSU1, ARHGEF1, MAP2K1, ROCK1, G3BP1, YWHAB, PARK7, ELMO1, MAPK1, DOK1, NRAS, CRKL, DOK3, GNB1, MAPK14, CFL1, MAPK3	1780	105	13528	2.46095	0.00370012	2.29e-05	0.00162162
GOTERM_BP_FAT	GO:0007568~aging	34	1.66503	2.76e-06	HSD17B10, LIMS1, HRAS, GRB2, ATP6AP1, ALDOC, PTGS1, PML, ADRBK1, CALR, PDCD4, TGFB1, KRAS, SERPINA7, GSN, GPX4, ILK, NPM1, ENO3, INPP5D, LOC440577, PRKCA, GNAO1, HTT, SOD1, PRKCD, SOD2, NRAS, C1QB, LRP1, NUP62, DLD, PEBP1, CTSC, CP	1780	110	13528	2.34909	0.0117339	6.9e-05	0.00516323
GOTERM_BP_FAT	GO:0030155~regulation of cell adhesion	34	1.66503	0.000342	ATP5B, STAT5A, STAT5B, JAG2, VTN, TPM1, TGFB1, SRC, AZU1, CD47, GSN, PRSS2, PPP2CA, ILK, THBS1, SPN, ARHGDIA, PIK3R1, ARHGDIB, KNG1, PPP2R1A, ADAM10, MAP2K1, NF2, MYO1F, ITGA2, CDK6, NID1, VAV1, SERPINI2, CD36, ITGA6, COL1A1, ALOX12	1780	137	13528	1.88613	0.768174	0.00580685	0.637413
GOTERM_BP_FAT	GO:0051270~regulation of cell motion	34	1.66503	0.0670326	GNA13, RTN4, STAT5B, JAG2, ITGB3, TPM1, TGFB1, VCL, PTK2B, APOE, HMOX1, AGT, ILK, RAC1, APOH, THBS1, PIK3R1, SELP, ADAM10, MAP2K1, LYN, ACTN4, NF2, MYO1F, ACTN1, ITGA2, F7, CDK5, PLG, MAPK1, SPAG9, CORO1A, CLIC4, ARAP1	1780	193	13528	1.33886	1	0.478525	72.7138
GOTERM_BP_FAT	GO:0006096~glycolysis	33	1.61606	4.71e-18	ALDOA, LDHC, LDHB, LDHA, ADPGK, ALDOC, PGAM1, HK2, HK1, PGAM2, OGDH, PDHB, LOC652797, TPI1, PGAM4, HK3, ENO2, ENO3, PDHA1, GAPDH, ENO1, LDHAL6B, PFKL, LDHAL6A, PFKP, GAPDHS, GPI, PKM2, PKLR, PGM1, PGK1, GAPDHL6, MDH2, MDH1, PGK2	1780	47	13528	5.33617	2.01e-14	1.01e-15	8.81e-15
GOTERM_BP_FAT	GO:0022900~electron transport chain	33	1.61606	1.79e-05	UQCRC2, TMX1, UQCRC1, NDUFB9, CYC1, ETFDH, ERO1L, NDUFS3, NDUFS2, ETFB, NDUFS1, GLRX, ETFA, NDUFA9, CYCS, NOX1, NDUFA10, SOD2, SLC25A12, SDHA, NDUFV3, SDHB, CYBA, CYBB, SLC25A13, UQCRH, COX2, NDUFV1, NDUFV2, TXN, DLD, TXNRD1, UQCRB	1780	114	13528	2.2	0.0736197	0.00038	0.0334465
GOTERM_BP_FAT	GO:0010038~response to metal ion	33	1.61606	0.000237	SEC31A, PGAM2, HVCN1, LOC653269, ACTG1, GSS, GPX1, APOB, FGG, FGA, GSN, PTK2B, FGB, NDRG1, SERPINA1, THBS1, ACTB, BSG, HTT, GGH, STIM1, SOD1, SLC25A12, SLC25A13, EP300, PLCG2, ANXA11, KRT14, CALM3, PEBP1, TXNRD2, CA2, PDCD6, CALM2, CALM1	1780	129	13528	1.94419	0.637096	0.00428578	0.442427
GOTERM_BP_FAT	GO:0006869~lipid transport	33	1.61606	0.00200306	RBP4, OSBP, HDLBP, CPT2, GM2A, CHKB, PITPNA, CLU, SORL1, APOC1, APOC2, GOT2, APOA4, SLC25A20, APOB, APOA2, APOA1, APOE, COL4A3BP, APOH, VPS4B, LBP, APOM, PLTP, SOAT1, OSBPL8, PSAP, ANXA1, ATP11A, GLTP, CD36, NPC2, SCP2	1780	145	13528	1.72966	0.999812	0.0288576	3.68364
GOTERM_BP_FAT	GO:0051259~protein oligomerization	33	1.61606	0.0298675	HSD17B10, HRAS, GRB2, ALDOC, IDE, ATL3, HPRT1, LONP1, ALOX5AP, ILK, GPX3, NPM1, CAT, LOC440577, MAP2K1, PFKL, YWHAB, PFKP, SKI, ACTN2, DECR1, ANXA5, SEPT11, TRIM21, SOD2, STOM, SPAG9, VCP, UQCRH, BAX, PEBP1, ADSL, SEPT7, SEPT9	1780	174	13528	1.44138	1	0.274121	43.3114
GOTERM_BP_FAT	GO:0040012~regulation of locomotion	33	1.61606	0.0922588	GNA13, RTN4, IL16, JAG2, ITGB3, TPM1, TGFB1, VCL, AZU1, APOE, PTK2B, HMOX1, AGT, ILK, RAC1, APOH, THBS1, PIK3R1, PRKCA, SELP, ADAM10, MAP2K1, NF2, ELANE, MYO1F, ITGA2, F7, CDK5, PLG, MAPK1, SPAG9, CORO1A, CLIC4	1780	192	13528	1.30625	1	0.573542	83.6654
GOTERM_BP_FAT	GO:0006959~humoral immune response	32	1.56709	5.53e-09	PSMB10, C7, C9, C3, C6, CLU, C5, C1R, C1S, C1QC, CFHR1, FCN3, CFH, KRT1, LTF, C2, CFI, CFD, CR1, C4A, BST1, C4B, CFB, SERPING1, C4BPA, C8G, C8A, C1QB, GPI, C8B, CD55, C1RL	1780	79	13528	3.07848	2.36e-05	2.21e-07	1.03e-05
GOTERM_BP_FAT	GO:0006754~ATP biosynthetic process	32	1.56709	1.42e-07	ALDOA, ATP1B3, ATP5B, ATP6AP1, ATP6V1B2, ATP12A, ATP6V1B1, TGFB1, ATP2B4, ATP5O, ATP6V0D1, ATP5H, ATP5J, TCIRG1, ATP5J2, ATP4A, ATP1A3, ATP5F1, ATP1A4, ATP11A, ATP6V1H, ATP1A1, ATP1A2, ATP6V1C1, ATP6V1A, SLC25A13, ATP2A2, ATP2A3, ATP6V1E1, ATP2A1, ATP6V0A1, ATP5A1	1780	89	13528	2.73258	0.000608	4.4e-06	0.000266
GOTERM_BP_FAT	GO:0043254~regulation of protein complex assembly	32	1.56709	1.9e-07	HMGB1, ACTR3B, CAPZA2, CLU, CAPZA1, HCFC1, ARF6, RDX, ARPC5, CAPZB, LOC653888, ACTR3, CDC42, ARPC3, ARPC2, GSN, RAC1, TMSL6, ACTR3C, TMSL3, TMSL1, PLEK, SPTBN4, TMSB10, ARPC1A, ARPC1B, CORO1A, CAPG, HMGB1L10, SPTBN1, TMSB4X, CAND1, MAPRE1, ADD1, SPTAN1	1780	90	13528	2.70222	0.000811	5.6e-06	0.000355
GOTERM_BP_FAT	GO:0007018~microtubule-based movement	32	1.56709	3.92e-05	TUBB2B, TUBB2A, TUBB2C, DNAH3, TUBB4Q, TUBB, MACF1, KLC1, TUBA3C, TUBB6, TUBA3D, TUBA3E, PAFAH1B1, TUBB8, DYNC1H1, TUBA1A, TUBB1, NEFL, TUBA1B, TUBB3, TUBA1C, NEFM, TUBB4, OPA1, MAP2K1, KIF5B, HTT, KTN1, TUBA8, MAP1S, TUBAL3, TUBA4A, LRPPRC	1780	113	13528	2.15221	0.154341	0.000802	0.0733071
GOTERM_BP_FAT	GO:0051098~regulation of binding	32	1.56709	0.0087623	MTDH, TMEM189-UBE2V1, CALD1, TLR2, UBE2V1, PRDX2, FKBP1A, PRDX3, TGFB1, RPS3, IRAK3, KRAS, HMOX1, AGT, NPM1, PYCARD, CAT, BRD4, LOC440577, APEX1, ITGA2, SKI, PRKCD, FLNA, LRPAP1, UBE2N, NME2, HDAC2, EP300, NME1-NME2, NME1, BAX, PON1, CALM3, IKBKB, CALM2, CALM1, ADD1	1780	153	13528	1.58954	1	0.102846	15.1886
GOTERM_BP_FAT	GO:0003012~muscle system process	32	1.56709	0.0308425	ALDOA, MYL6, CALD1, UTRN, PGAM2, ADRBK1, FKBP1A, TPM1, ACTG2, DES, DYSF, MYL6B, LTB4R, HMOX1, AGT, COL4A3BP, MYOF, KNG1, PABPN1, ACTC1, GNAO1, ACTA1, MYH1, ACTA2, MAP2K3, ACTN2, SOD1, CYBA, MYH11, GAA, FLII, IKBKB	1780	168	13528	1.44762	1	0.280623	44.3684
GOTERM_BP_FAT	GO:0016042~lipid catabolic process	32	1.56709	0.0438931	HSD17B11, ECH1, CPT2, GM2A, CHKB, SNX17, HEXA, HEXB, PLBD1, APOC2, ECHS1, PPT1, HADHA, HADHB, APOA4, AZGP1, APOB, APOA2, APOE, ETFDH, PAFAH1B1, HSD17B4, PAFAH1B2, IAH1, ACADM, DECR1, CPT1A, ACADVL, YWHAH, PRDX6, PLCG2, ACAA1	1780	173	13528	1.40578	1	0.362245	56.8373
GOTERM_BP_FAT	GO:0002250~adaptive immune response	31	1.51812	1.18e-08	C7, C9, C3, C6, CLU, C5, C1R, C1S, C1QC, CD74, TLR8, INPP5D, C2, CFI, RAB27A, CR1, C4A, SWAP70, C4B, SERPING1, C4BPA, PRKCD, C8G, C8A, C1QB, C8B, CD55, UNC13D, C1RL, HSPD1, HLA-DRA	1780	77	13528	3.05974	5.06e-05	4.36e-07	2.21e-05
GOTERM_BP_FAT	GO:0002460~adaptive immune response based on somatic recombination of immune receptors built from immunoglobulin superfamily domains	31	1.51812	1.18e-08	C7, C9, C3, C6, CLU, C5, C1R, C1S, C1QC, CD74, TLR8, INPP5D, C2, CFI, RAB27A, CR1, C4A, SWAP70, C4B, SERPING1, C4BPA, PRKCD, C8G, C8A, C1QB, C8B, CD55, UNC13D, C1RL, HSPD1, HLA-DRA	1780	77	13528	3.05974	5.06e-05	4.36e-07	2.21e-05
GOTERM_BP_FAT	GO:0006119~oxidative phosphorylation	31	1.51812	4.91e-06	UQCRC2, UQCRC1, ATP5B, NDUFB9, ATP6AP1, ATP6V1B2, ATP6V1B1, ATP5O, NDUFS3, ATP6V0D1, ATP5H, NDUFS2, NDUFS1, ATP5J, TCIRG1, NDUFA9, ATP5F1, ATP6V1H, NDUFA10, ATP6V1C1, NDUFV3, ATP6V1A, UQCRH, COX2, NDUFV1, ATP6V1E1, NDUFV2, DLD, ATP6V0A1, ATP5A1, UQCRB	1780	98	13528	2.40408	0.0207879	0.000115	0.00918916
GOTERM_BP_FAT	GO:0002697~regulation of immune effector process	31	1.51812	9.62e-06	RBP4, A2M, C3, STAT5A, STAT5B, PML, TGFB1, B2M, STAT6, IRAK3, AP2B1, APOA2, APOA1, HMOX1, TAP2, PPP3CB, LBP, SPN, SYK, PTPRC, ATP6V1H, STXBP2, SERPING1, GIMAP1, AP2A2, UNC13D, HPX, AP2A1, PRAM1, HSPD1, SASH3	1780	101	13528	2.33267	0.0403111	0.000213	0.0179979
GOTERM_BP_FAT	GO:0033365~protein localization in organelle	31	1.51812	0.00802725	XPO1, TSPO, YWHAZ, NUP98, PDIA3, ATP6AP1, PML, TGFB1, CSE1L, MACF1, PPP3CB, PPP3CA, RANBP2, TPR, TNPO2, KPNB1, TNPO1, SEC61A1, FYB, HTT, RAN, IPO9, MAPK1, IPO7, NUP205, F2, IPO5, SPTBN1, NOP58, KPNA4, XPO7	1780	146	13528	1.6137	1	0.0956562	14.0036
GOTERM_BP_FAT	GO:0042692~muscle cell differentiation	30	1.46915	0.000828	CAST, HRAS, TNC, UTRN, ITGB1, TPM1, ACTG1, GPX1, KRAS, AGT, MTPN, PPP3CB, QKI, PPP3CA, ACTC1, ACADM, ACTA1, LGALS1, NRD1, MBNL1, MYH9, AFG3L2, CAPN2, PLG, NRAS, KRT19, SYNE1, MYH11, SORT1, MYH10	1780	121	13528	1.8843	0.971119	0.0129944	1.53862
GOTERM_BP_FAT	GO:0016064~immunoglobulin mediated immune response	29	1.42018	1.03e-11	C7, C9, C3, C6, CLU, C5, C1R, C1S, C1QC, TLR8, CD74, INPP5D, C2, CFI, CR1, C4A, SWAP70, C4B, SERPING1, C4BPA, PRKCD, C8G, C8A, C1QB, C8B, CD55, C1RL, HSPD1, HLA-DRA	1780	54	13528	4.08148	4.43e-08	6.51e-10	1.94e-08
GOTERM_BP_FAT	GO:0019724~B cell mediated immunity	29	1.42018	3.23e-11	C7, C9, C3, C6, CLU, C5, C1R, C1S, C1QC, TLR8, CD74, INPP5D, C2, CFI, CR1, C4A, SWAP70, C4B, SERPING1, C4BPA, PRKCD, C8G, C8A, C1QB, C8B, CD55, C1RL, HSPD1, HLA-DRA	1780	56	13528	3.93571	1.38e-07	1.92e-09	6.04e-08
GOTERM_BP_FAT	GO:0022604~regulation of cell morphogenesis	29	1.42018	0.0058918	FGD2, GNA13, RTN4, ALDOA, GNA12, ITGB2, TGFB1, ACTR3, ANXA7, EZR, APOE, ILK, NUMB, RHOA, NEFL, NEFM, ARHGDIA, FGD3, FN1, ARHGEF1, PLXNB2, MYH9, CORO1A, YWHAH, FYN, CYFIP1, MYH14, ARAP1, MYH10	1780	131	13528	1.68244	1	0.073761	10.4714
GOTERM_BP_FAT	GO:0017038~protein import	29	1.42018	0.0058918	XPO1, TSPO, YWHAZ, NUP98, PDIA3, ATP6AP1, PML, TGFB1, CSE1L, PPP3CB, RANBP2, PPP3CA, TPR, TNPO2, KPNB1, TNPO1, FYB, HTT, RAN, IPO9, MAPK1, IPO7, NUP205, F2, IPO5, SPTBN1, NOP58, KPNA4, XPO7	1780	131	13528	1.68244	1	0.073761	10.4714
GOTERM_BP_FAT	GO:0006936~muscle contraction	29	1.42018	0.0423882	ALDOA, MYL6, CALD1, UTRN, PGAM2, ADRBK1, FKBP1A, TPM1, ACTG2, DES, DYSF, MYL6B, LTB4R, AGT, COL4A3BP, MYOF, KNG1, PABPN1, ACTC1, GNAO1, ACTA1, MYH1, ACTA2, MAP2K3, ACTN2, MYH11, GAA, FLII, IKBKB	1780	153	13528	1.44052	1	0.353437	55.5478
GOTERM_BP_FAT	GO:0006956~complement activation	28	1.3712	1.82e-14	C7, C9, C3, C6, CLU, C5, C1R, C1S, C1QC, CFHR1, FCN3, KRT1, CFH, C2, CFI, CFD, CR1, C4A, C4B, CFB, SERPING1, C4BPA, C8G, C8A, C8B, C1QB, CD55, C1RL	1780	42	13528	5.06667	7.79e-11	1.62e-12	3.41e-11
GOTERM_BP_FAT	GO:0002541~activation of plasma proteins involved in acute inflammatory response	28	1.3712	4.29e-14	C7, C9, C3, C6, CLU, C5, C1R, C1S, C1QC, CFHR1, FCN3, KRT1, CFH, C2, CFI, CFD, CR1, C4A, C4B, CFB, SERPING1, C4BPA, C8G, C8A, C8B, C1QB, CD55, C1RL	1780	43	13528	4.94884	1.83e-10	3.67e-12	8.02e-11
GOTERM_BP_FAT	GO:0051258~protein polymerization	28	1.3712	3.61e-12	TUBB2B, TUBB2A, DIAPH1, PREX1, TUBB2C, ARPC4, TTLL3, TUBB4Q, FGG, TUBB, FGA, FGB, GSN, RAC1, TUBA3C, TUBB6, TUBA3D, TUBA3E, TUBB8, TUBA1A, TUBB1, TUBA1B, NEFL, TUBA1C, TUBB3, TUBB4, WAS, TUBA8, TUBAL3, TUBA4A	1780	49	13528	4.34286	1.54e-08	2.31e-10	6.76e-09
GOTERM_BP_FAT	GO:0000302~response to reactive oxygen species	28	1.3712	4.2e-07	PRDX5, ADRBK1, PRDX2, PRDX3, PRDX1, TPM1, PXN, APOA4, GPX1, APOE, PTK2B, HMOX1, GPX4, EPX, GPX3, PPP2CB, CAT, PRKCA, GNAO1, STAT1, SOD1, PARK7, SOD2, EP300, PRDX6, MPO, TXNRD2, COL1A1	1780	75	13528	2.83733	0.0017967	1.18e-05	0.000787
GOTERM_BP_FAT	GO:0051170~nuclear import	28	1.3712	1.38e-05	XPO1, NUP98, PDIA3, ATP6AP1, PML, TGFB1, CSE1L, LOC645691, PPP3CB, PPP3CA, RANBP2, TPR, TNPO2, TNPO1, KPNB1, FYB, HTT, RAN, HNRPA1L-2, IPO9, HNRNPA1, HNRPA1L3, MAPK1, IPO7, NUP205, IPO5, F2, SPTBN1, NOP58, KPNA4, XPO7	1780	88	13528	2.41818	0.0571405	0.000294	0.0257355
GOTERM_BP_FAT	GO:0046394~carboxylic acid biosynthetic process	28	1.3712	0.0756601	PTGES3, KYNU, GLUD2, GLUD1, PTGS1, CD74, GOT2, MTHFD1, TPI1, AKR1A1, SH3GLB1, ALOX5AP, FASN, QKI, ALDH4A1, GSTO1, SUCLA2, SYK, TBXAS1, MAT2A, PRG3, HTT, PHGDH, LTA4H, ALOX5, RNPEP, UGP2, ALOX12	1780	155	13528	1.3729	1	0.514429	77.0693
GOTERM_BP_FAT	GO:0016053~organic acid biosynthetic process	28	1.3712	0.0756601	PTGES3, KYNU, GLUD2, GLUD1, PTGS1, CD74, GOT2, MTHFD1, TPI1, AKR1A1, SH3GLB1, ALOX5AP, FASN, QKI, ALDH4A1, GSTO1, SUCLA2, SYK, TBXAS1, MAT2A, PRG3, HTT, PHGDH, LTA4H, ALOX5, RNPEP, UGP2, ALOX12	1780	155	13528	1.3729	1	0.514429	77.0693
GOTERM_BP_FAT	GO:0008064~regulation of actin polymerization or depolymerization	27	1.32223	1.21e-08	ACTR3B, CAPZA2, CAPZA1, RDX, ARF6, ARPC5, CAPZB, LOC653888, ACTR3, ARPC3, GSN, ARPC2, RAC1, TMSL6, ACTR3C, TMSL3, TMSL1, PLEK, SPTBN4, TMSB10, ARPC1A, ARPC1B, CORO1A, CFL1, CAPG, SPTBN1, TMSB4X, ADD1, SPTAN1	1780	61	13528	3.36393	5.19e-05	4.44e-07	2.27e-05
GOTERM_BP_FAT	GO:0030832~regulation of actin filament length	27	1.32223	2.73e-08	ACTR3B, CAPZA2, CAPZA1, RDX, ARF6, ARPC5, CAPZB, LOC653888, ACTR3, ARPC3, GSN, ARPC2, RAC1, TMSL6, ACTR3C, TMSL3, TMSL1, PLEK, SPTBN4, TMSB10, ARPC1A, ARPC1B, CORO1A, CFL1, CAPG, SPTBN1, TMSB4X, ADD1, SPTAN1	1780	63	13528	3.25714	0.000117	9.42e-07	5.11e-05
GOTERM_BP_FAT	GO:0006800~oxygen and reactive oxygen species metabolic process	27	1.32223	1.22e-07	NOX3, PRG3, NCF2, NCF1, PREX1, NOX1, PRDX2, PRDX3, SOD1, PRDX1, PARK7, SOD2, APOA4, CYBA, GPX1, CYBB, PTK2B, PRDX6, EPX, GPX4, AGT, GPX3, MPO, CAT, NDUFS3, NDUFS1, ALOX12	1780	67	13528	3.06269	0.00052	3.8e-06	0.000228
GOTERM_BP_FAT	GO:0007015~actin filament organization	27	1.32223	6.4e-07	ALDOA, AIF1, DIAPH1, PREX1, CALD1, ARPC4, TTLL3, EZR, PAK2, PTK2B, GSN, RAC1, RHOA, WIPF1, PLS3, ARHGEF2, ACTC1, ACTA1, ACTN4, ACTN1, WAS, FLNA, PPP1R9B, CORO1A, CFL1, ARAP1, LCP1, ADD1	1780	72	13528	2.85	0.00273371	1.74e-05	0.0011975
GOTERM_BP_FAT	GO:0006606~protein import into nucleus	27	1.32223	2.63e-05	FYB, XPO1, NUP98, PDIA3, HTT, RAN, ATP6AP1, PML, IPO9, TGFB1, MAPK1, CSE1L, IPO7, NUP205, F2, IPO5, PPP3CB, NOP58, SPTBN1, PPP3CA, RANBP2, KPNA4, XPO7, TNPO2, TPR, TNPO1, KPNB1	1780	86	13528	2.38605	0.106512	0.000547	0.0492548
GOTERM_BP_FAT	GO:0034504~protein localization in nucleus	27	1.32223	0.000138	FYB, XPO1, NUP98, PDIA3, HTT, RAN, ATP6AP1, PML, IPO9, TGFB1, MAPK1, CSE1L, IPO7, NUP205, F2, IPO5, PPP3CB, NOP58, SPTBN1, PPP3CA, RANBP2, KPNA4, XPO7, TNPO2, TPR, TNPO1, KPNB1	1780	94	13528	2.18298	0.446486	0.0026137	0.258405
GOTERM_BP_FAT	GO:0031589~cell-substrate adhesion	27	1.32223	0.000287	LIMS1, COL3A1, C22ORF28, VTN, ITGB2, ITGB3, ITGB1, PXN, CD44, PTK2B, AGT, ITGB7, ILK, RHOA, THBS3, FN1, PARVG, ITGA2, ACTN1, ACTN2, NID1, ACTN3, CDK5, CORO1A, ITGA6, ITGAD, ITGA2B	1780	98	13528	2.09388	0.707088	0.00506105	0.5357
GOTERM_BP_FAT	GO:0051789~response to protein stimulus	27	1.32223	0.00121223	HSP90AB1, DEK, HSPA1A, HSPA1B, VARS, TGFB1, HSPA1L, ACTR3, HSPH1, HSPA2, HSPA6, HSPA7, HSPA4, HSPE1, ERO1L, APOM, HSPA8, HSP90AA2, F12, HSP90AA1, APCS, LYN, CFB, AARS, ITGA2, CLIC1, ERP44, VCP, HSPB1, HSPD1	1780	107	13528	1.91776	0.99443	0.0184312	2.24491
GOTERM_BP_FAT	GO:0019216~regulation of lipid metabolic process	27	1.32223	0.00242976	CAB39L, CPT2, CHKB, STAT5A, STAT5B, APOC1, APOC2, NFKB1, TGFB1, APOA4, CDC42, SLC25A20, APOB, APOA2, ACSL1, APOA1, APOE, AGT, RAC1, SERPINA3, CAB39, APOM, SF1, ATP1A1, SOD1, GIMAP1, NPC2	1780	112	13528	1.83214	0.99997	0.0338815	4.45157
GOTERM_BP_FAT	GO:0032271~regulation of protein polymerization	26	1.27326	7.09e-07	ACTR3B, CAPZA2, CAPZA1, RDX, ARF6, ARPC5, CAPZB, LOC653888, ACTR3, ARPC3, GSN, ARPC2, RAC1, TMSL6, ACTR3C, TMSL3, TMSL1, SPTBN4, TMSB10, ARPC1A, ARPC1B, CORO1A, CAPG, SPTBN1, TMSB4X, MAPRE1, ADD1, SPTAN1	1780	68	13528	2.90588	0.00302821	1.92e-05	0.0013267
GOTERM_BP_FAT	GO:0007160~cell-matrix adhesion	26	1.27326	0.000141	LIMS1, COL3A1, C22ORF28, VTN, ITGB2, ITGB3, ITGB1, PXN, CD44, PTK2B, AGT, ITGB7, ILK, RHOA, THBS3, FN1, PARVG, ITGA2, ACTN1, ACTN2, NID1, ACTN3, CDK5, ITGA6, ITGAD, ITGA2B	1780	89	13528	2.22022	0.453191	0.00265574	0.263722
GOTERM_BP_FAT	GO:0006399~tRNA metabolic process	26	1.27326	0.00998835	HSD17B10, NARS, QARS, IARS2, VARS, KARS, IARS, WARS, LARS, TPR, NSUN2, MARS, CARS, YARS, DARS, SARS, AARS, GARS, EPRS, SSB, FBL, TARS, RARS, FARSB, HARS, FARSA	1780	118	13528	1.67458	1	0.113365	17.1309
GOTERM_BP_FAT	GO:0042110~T cell activation	26	1.27326	0.0220914	ITGAL, STAT5A, STAT5B, JAG2, PRKDC, FKBP1A, PRDX2, ITGAM, TGFB1, CD74, DOCK2, PPP3CB, DDOST, SPN, SYK, RAB27A, PTPRC, MYH9, VAV1, WAS, GIMAP1, FYN, BAX, LCK, HSPD1, LCP1	1780	126	13528	1.56825	1	0.218361	34.174
GOTERM_BP_FAT	GO:0043405~regulation of MAP kinase activity	26	1.27326	0.0719055	PRKCA, PPP2R1A, PTPRC, DBNL, MAP2K1, MAP2K3, ELANE, C5, FPR1, PKN1, PRDX2, SOD1, PDCD4, TGFB1, CD74, PTPN11, IRAK3, SPAG9, KRAS, NUP62, APOE, PTK2B, PPP2CA, ILK, THBS1, SYK	1780	141	13528	1.40142	1	0.498247	75.2616
GOTERM_BP_FAT	GO:0030833~regulation of actin filament polymerization	25	1.22429	1.63e-08	ACTR3B, CAPZA2, CAPZA1, RDX, ARF6, ARPC5, CAPZB, LOC653888, ACTR3, ARPC3, GSN, ARPC2, RAC1, TMSL6, ACTR3C, TMSL3, TMSL1, SPTBN4, TMSB10, ARPC1A, ARPC1B, CORO1A, CAPG, SPTBN1, TMSB4X, ADD1, SPTAN1	1780	54	13528	3.51852	6.96e-05	5.85e-07	3.05e-05
GOTERM_BP_FAT	GO:0045454~cell redox homeostasis	25	1.22429	5.53e-07	GLRX3, TMX1, P4HB, PDIA3, AIFM1, PRDX4, PDIA6, PRDX5, PRDX2, PDIA4, PRDX3, PRDX1, GSR, GPX1, ERP44, PRDX6, TXNDC5, DLD, TXN, TXNRD2, TXNRD1, SH3BGRL3, APEX1, QSOX1, GLRX	1780	63	13528	3.01587	0.00236187	1.54e-05	0.00103442
GOTERM_BP_FAT	GO:0019882~antigen processing and presentation	25	1.22429	0.000116	HLA-DRB1, HLA-DRB3, IFI30, CALR, CD74, TAPBP, B2M, AZGP1, TAP2, HLA-DRB5, ERAP1, AP3D1, AP3B1, HLA-H, HLA-J, HLA-A, HLA-C, HLA-B, HLA-E, HLA-G, PSMB8, PSMB9, HLA-F, PSME1, LOC441528, HLA-DRA	1780	83	13528	2.28916	0.391824	0.00223754	0.217305
GOTERM_BP_FAT	GO:0046395~carboxylic acid catabolic process	25	1.22429	0.0088898	KYNU, CPT2, ECH1, GLUD2, GLUD1, CHKB, ECHS1, HADHA, HADHB, FAH, MTHFD1, GOT2, MCCC2, AKR1A1, ETFDH, ALDH4A1, HSD17B4, PDPR, ALDH6A1, ACADM, DECR1, CPT1A, ACADVL, PON1, ACAA1	1780	111	13528	1.71171	1	0.103984	15.3926
GOTERM_BP_FAT	GO:0016054~organic acid catabolic process	25	1.22429	0.0088898	KYNU, CPT2, ECH1, GLUD2, GLUD1, CHKB, ECHS1, HADHA, HADHB, FAH, MTHFD1, GOT2, MCCC2, AKR1A1, ETFDH, ALDH4A1, HSD17B4, PDPR, ALDH6A1, ACADM, DECR1, CPT1A, ACADVL, PON1, ACAA1	1780	111	13528	1.71171	1	0.103984	15.3926
GOTERM_BP_FAT	GO:0042742~defense response to bacterium	25	1.22429	0.00994214	FGR, TLR2, AZU1, NLRC4, H2BFS, HIST1H2BK, HIST1H2BI, PGLYRP2, HIST1H2BJ, LTF, LBP, SPN, SELP, HIST1H2BC, HIST1H2BE, RNASE3, HIST1H2BF, HCK, HIST1H2BG, LYZ, MYO1F, S100A12, PPBP, HIST2H2BE, STAB1, LYST, DEFA3, DEFA1, CTSG	1780	112	13528	1.69643	1	0.113168	17.0584
GOTERM_BP_FAT	GO:0051101~regulation of DNA binding	25	1.22429	0.0246444	MTDH, TMEM189-UBE2V1, TLR2, UBE2V1, PRDX2, PRDX3, TGFB1, RPS3, IRAK3, KRAS, HMOX1, AGT, NPM1, PYCARD, BRD4, CAT, LOC440577, APEX1, ITGA2, SKI, FLNA, UBE2N, NME2, EP300, HDAC2, NME1-NME2, NME1, CALM3, IKBKB, CALM2, CALM1	1780	121	13528	1.57025	1	0.23634	37.3174
GOTERM_BP_FAT	GO:0014070~response to organic cyclic substance	25	1.22429	0.0246444	PRKCA, GNAO1, LYN, ALDOC, ITGA2, ADRBK1, FKBP1A, COMT, STAT1, CDK5, GNAT3, STAT3, TGFB1, GNAL, HDAC2, ACSL1, CD44, PTK2B, HMOX1, ALDH2, ENO2, PEBP1, IDH1, SERPINA1, PPP2R2A	1780	121	13528	1.57025	1	0.23634	37.3174
GOTERM_BP_FAT	GO:0015992~proton transport	24	1.17532	1.17e-06	TCIRG1, ATP5J2, ATP4A, ATP5B, ATP6AP1, NOX1, ATP5F1, ATP1A4, ATP6V1H, ATP1A2, ATP6V1B2, ATP6V1B1, HVCN1, ATP12A, ATP6V1C1, ATP6V1A, NNT, ATP6V1E1, ATP6V0A1, ATP5O, ATP5A1, ATP6V0D1, ATP5H, ATP5J	1780	61	13528	2.99016	0.00500603	3.08e-05	0.00219537
GOTERM_BP_FAT	GO:0006818~hydrogen transport	24	1.17532	2.26e-06	TCIRG1, ATP5J2, ATP4A, ATP5B, ATP6AP1, NOX1, ATP5F1, ATP1A4, ATP6V1H, ATP1A2, ATP6V1B2, ATP6V1B1, HVCN1, ATP12A, ATP6V1C1, ATP6V1A, NNT, ATP6V1E1, ATP6V0A1, ATP5O, ATP5A1, ATP6V0D1, ATP5H, ATP5J	1780	63	13528	2.89524	0.00960794	5.68e-05	0.00422325
GOTERM_BP_FAT	GO:0010639~negative regulation of organelle organization	24	1.17532	0.000263	CAPZA2, CAPZA1, RDX, CAPZB, SET, GSN, NPM1, LOC646817, TMSL6, CLASP2, LOC440577, TPR, TMSL3, TMSL1, ARHGEF2, SPTBN4, TMSB10, ATM, CORO1A, CAPG, SPTBN1, MAP4, TMSB4X, MAPRE1, ARAP1, ADD1, SPTAN1	1780	82	13528	2.22439	0.675251	0.00469482	0.490796
GOTERM_BP_FAT	GO:0051146~striated muscle cell differentiation	24	1.17532	0.000788	CAST, HRAS, ACTC1, ACADM, ACTA1, TNC, UTRN, NRD1, MYH9, AFG3L2, CAPN2, ITGB1, TPM1, ACTG1, GPX1, NRAS, KRT19, KRAS, MTPN, PPP3CB, MYH11, SORT1, PPP3CA, MYH10	1780	88	13528	2.07273	0.965686	0.0124119	1.46434
GOTERM_BP_FAT	GO:0051640~organelle localization	24	1.17532	0.00151232	COPA, COPZ1, HOOK3, COPB2, CDC42, GBF1, ALB, COPB1, NPM1, TMED10, PAFAH1B1, LOC440577, NUDC, RAB27A, MAP2K1, SUN2, MYH9, ARF1, MAP1S, ARCN1, ATP2A1, YKT6, COPE, LRPPRC, MYH10	1780	92	13528	1.98261	0.99846	0.0227032	2.79323
GOTERM_BP_FAT	GO:0048872~homeostasis of number of cells	24	1.17532	0.00473457	LYN, HCLS1, STAT5A, STAT5B, SFXN1, PRDX2, SOD1, PRDX1, TGFB1, TIMP1, GIMAP1, RPA1, CORO1A, G6PD, RPS17, HMOX1, RPS14, BAX, PPP3CB, TCEA1, ACIN1, IKBKB, ADD1, FH	1780	100	13528	1.824	1	0.0609354	8.50034
GOTERM_BP_FAT	GO:0014706~striated muscle tissue development	24	1.17532	0.0359157	MYL6, RBP4, ACTC1, ACADM, ACTA1, TNC, UTRN, NRD1, FKBP1A, MBNL1, AFG3L2, CDK5, ITGB1, TPM1, EP300, MYL6B, MAPK14, NDUFV2, RHOA, PPP3CB, GAA, MYH11, PPP3CA, MYH10	1780	119	13528	1.53277	1	0.313554	49.5739
GOTERM_BP_FAT	GO:0060537~muscle tissue development	24	1.17532	0.0582425	MYL6, RBP4, ACTC1, ACADM, ACTA1, TNC, UTRN, NRD1, FKBP1A, MBNL1, AFG3L2, CDK5, ITGB1, TPM1, EP300, MYL6B, MAPK14, NDUFV2, RHOA, PPP3CB, GAA, MYH11, PPP3CA, MYH10	1780	125	13528	1.4592	1	0.436976	67.478
GOTERM_BP_FAT	GO:0030705~cytoskeleton-dependent intracellular transport	23	1.12635	1.88e-07	MYL6, MYO5A, ACTC1, OPA1, MAP2K1, KIF5B, HTT, MYO1E, MYO9B, MYH9, WAS, TPM1, MACF1, MAP1S, MYL6B, KLC1, PAFAH1B1, WIPF1, MYH14, NEFL, LRPPRC, NEFM, MYH10	1780	52	13528	3.36154	0.000805	5.59e-06	0.000352
GOTERM_BP_FAT	GO:0030100~regulation of endocytosis	23	1.12635	4.71e-06	PRKCA, ACTN4, RAB5B, C3, RAB5C, ATP6AP1, SNX17, RAB4A, CBL, APOC1, RUFY1, APOC2, ITGA2, ARF6, PPT1, CALR, CD63, TGFB1, AHSG, AZU1, PACSIN2, RAC1, EHD4	1780	61	13528	2.86557	0.0199507	0.000111	0.00881533
GOTERM_BP_FAT	GO:0051099~positive regulation of binding	23	1.12635	0.000325	MTDH, TMEM189-UBE2V1, CALD1, TLR2, UBE2V1, FKBP1A, PRDX3, TGFB1, IRAK3, KRAS, AGT, NPM1, PYCARD, BRD4, CAT, LOC440577, ITGA2, SKI, UBE2N, NME2, EP300, NME1-NME2, NME1, PON1, CALM3, IKBKB, CALM2, CALM1, ADD1	1780	78	13528	2.24103	0.751505	0.00559851	0.607227
GOTERM_BP_FAT	GO:0019748~secondary metabolic process	23	1.12635	0.000396	DLST, LDHB, RBP4, NAMPT, KYNU, TALDO1, PGD, NOX1, ADH5, IDH3B, PNP, DCT, RDH11, TPI1, PGLS, G6PD, H6PD, DDT, IDH1, GLYR1, MDH2, MDH1, NAPRT1	1780	79	13528	2.21266	0.816186	0.006699	0.73823
GOTERM_BP_FAT	GO:0006958~complement activation, classical pathway	22	1.07738	4.22e-13	C7, CR1, C9, C4A, C4B, C3, C6, CLU, C5, SERPING1, C1R, C4BPA, C1S, C1QC, C8G, C8A, C8B, C1QB, CD55, C1RL, C2, CFI	1780	29	13528	5.76552	1.81e-09	3.06e-11	7.9e-10
GOTERM_BP_FAT	GO:0002455~humoral immune response mediated by circulating immunoglobulin	22	1.07738	3.35e-12	C7, CR1, C9, C4A, C4B, C3, C6, CLU, C5, SERPING1, C1R, C4BPA, C1S, C1QC, C8G, C8A, C8B, C1QB, CD55, C1RL, C2, CFI	1780	31	13528	5.39355	1.43e-08	2.17e-10	6.26e-09
GOTERM_BP_FAT	GO:0006418~tRNA aminoacylation for protein translation	22	1.07738	7.23e-08	YARS, CARS, NARS, DARS, SARS, AARS, GARS, EPRS, QARS, IARS2, VARS, KARS, IARS, WARS, TARS, RARS, HARS, FARSB, LARS, FARSA, TPR, MARS	1780	46	13528	3.63478	0.000309	2.34e-06	0.000135
GOTERM_BP_FAT	GO:0043038~amino acid activation	22	1.07738	7.23e-08	YARS, CARS, NARS, DARS, SARS, AARS, GARS, EPRS, QARS, IARS2, VARS, KARS, IARS, WARS, TARS, RARS, HARS, FARSB, LARS, FARSA, TPR, MARS	1780	46	13528	3.63478	0.000309	2.34e-06	0.000135
GOTERM_BP_FAT	GO:0043039~tRNA aminoacylation	22	1.07738	7.23e-08	YARS, CARS, NARS, DARS, SARS, AARS, GARS, EPRS, QARS, IARS2, VARS, KARS, IARS, WARS, TARS, RARS, HARS, FARSB, LARS, FARSA, TPR, MARS	1780	46	13528	3.63478	0.000309	2.34e-06	0.000135
GOTERM_BP_FAT	GO:0043603~cellular amide metabolic process	22	1.07738	3.76e-06	DLST, LDHB, NAMPT, KYNU, TALDO1, HTT, STAT5A, PGD, NOX1, STAT5B, IDH3B, PNP, TPI1, PGLS, G6PD, H6PD, DLD, IDH1, GLYR1, MDH2, MDH1, NAPRT1	1780	56	13528	2.98571	0.0159758	9.26e-05	0.00704482
GOTERM_BP_FAT	GO:0042542~response to hydrogen peroxide	22	1.07738	3.76e-06	GNAO1, ADRBK1, PRDX2, PRDX3, SOD1, STAT1, PRDX1, PARK7, SOD2, APOA4, GPX1, EP300, PTK2B, PRDX6, HMOX1, GPX4, EPX, GPX3, PPP2CB, MPO, CAT, COL1A1	1780	56	13528	2.98571	0.0159758	9.26e-05	0.00704482
GOTERM_BP_FAT	GO:0052547~regulation of peptidase activity	22	1.07738	0.00322314	C9, C6, CYCS, PML, NRD1, SFN, BCL2L13, STAT1, RPS3, GPX1, NLRC4, VCP, BAX, LCK, F2, PYCARD, CSTB, HSPE1, APAF1, HSPD1, CSTA, HSPA5	1780	86	13528	1.94419	0.999999	0.0434463	5.86404
GOTERM_BP_FAT	GO:0048585~negative regulation of response to stimulus	22	1.07738	0.0189219	PRKCA, PTPRC, A2M, TAOK3, COL3A1, ELANE, SERPING1, PRKCD, TGFB1, RPS3, AHSG, AMBP, STAT6, GPX1, IRAK3, SERPINF1, APOE, PPP3CB, SERPINC1, INPP5D, PTPN1, SPN	1780	100	13528	1.672	1	0.194466	30.0636
GOTERM_BP_FAT	GO:0060249~anatomical structure homeostasis	22	1.07738	0.0343331	PTGES3, XRCC5, ALDOA, RBP4, XRCC6, PRKDC, ITGA2, SOD1, RAD50, PLG, RPA1, HSPA1L, CORO1A, RAC2, TPP1, LOC389901, BAX, RAC1, SERPINA3, GAA, PARP1, ADD1, FH	1780	106	13528	1.57736	1	0.303086	48.0017
GOTERM_BP_FAT	GO:0009615~response to virus	22	1.07738	0.0448674	XPO1, PTPRC, ABCE1, ZC3HAV1, FGR, TBK1, RPS15A, SAMHD1, IFI16, STAT1, BANF1, TLR8, IFI35, STAT2, LILRB1, IRAK3, UNC13D, HNRNPUL1, LYST, DEFA3, DEFA1, MX1	1780	109	13528	1.53394	1	0.368049	57.6532
GOTERM_BP_FAT	GO:0050867~positive regulation of cell activation	22	1.07738	0.0530803	SELP, PTPRC, PLEK, STAT5A, STAT5B, PNP, CD74, TGFB1, GIMAP1, STAT6, CD47, CORO1A, LCK, AP3D1, LBP, INPP5D, HSPD1, THBS1, SASH3, SPN, AP3B1, SYK	1780	111	13528	1.50631	1	0.410929	63.974
GOTERM_BP_FAT	GO:0009060~aerobic respiration	21	1.0284	9.75e-10	UQCRC2, DLST, UQCRC1, ACO2, SUCLG2, SUCLG1, CS, IDH3B, PDHB, SDHA, SDHB, NNT, UQCRH, IDH2, IDH1, CAT, SUCLA2, MDH2, UQCRB, MDH1, FH	1780	35	13528	4.56	4.17e-06	4.64e-08	1.83e-06
GOTERM_BP_FAT	GO:0006413~translational initiation	21	1.0284	2.55e-07	EIF5, EIF2S3, RPS3, EIF3C, EIF3D, EIF3CL, EIF3A, DMXL2, EIF3B, EIF3G, RPS3A, EIF3H, RPS17, EIF3E, EIF3F, EIF2S2, EIF3K, EIF3L, EIF3I, EIF3J, EIF3M	1780	45	13528	3.54667	0.00109183	7.33e-06	0.000478
GOTERM_BP_FAT	GO:0016197~endosome transport	21	1.0284	2.71e-05	HTT, SNX17, SNX1, EEA1, WAS, FLNA, HOOK3, AP2A1, RAB35, VAMP7, LYST, RAB14, VPS4B, VPS4A, SORT1, RHOB, TOM1, VPS35, EHD1, VPS26A, YKT6	1780	58	13528	2.75172	0.109481	0.000557	0.05071
GOTERM_BP_FAT	GO:0006892~post-Golgi vesicle-mediated transport	21	1.0284	2.71e-05	SCAMP3, AP1M1, SCAMP2, STX7, AP1B1, AP1G1, NAPA, CLTC, FTH1, ARF1, GBF1, AP2A1, VAMP8, TXNDC5, VAMP7, RAB14, SORT1, CLINT1, HSPA8, FTL, DNM2	1780	58	13528	2.75172	0.109481	0.000557	0.05071
GOTERM_BP_FAT	GO:0051235~maintenance of location	21	1.0284	0.000132	SRI, TMSL1, TLN1, PDIA3, TLN2, SPTBN4, YWHAB, PML, TMSB10, CALR, FLNB, FLNA, FTH1, HSP90B1, EZR, ALB, APOE, ATP2A1, GAA, TMSL6, TMSB4X, TMSL3	1780	64	13528	2.49375	0.430577	0.00251082	0.24604
GOTERM_BP_FAT	GO:0051656~establishment of organelle localization	21	1.0284	0.000405	COPA, MAP2K1, COPZ1, SUN2, MYH9, CDC42, COPB2, ARF1, GBF1, MAP1S, COPB1, NPM1, ARCN1, TMED10, PAFAH1B1, LOC440577, YKT6, LRPPRC, COPE, NUDC, MYH10, RAB27A	1780	69	13528	2.31304	0.823154	0.00682433	0.75501
GOTERM_BP_FAT	GO:0007229~integrin-mediated signaling pathway	21	1.0284	0.000498	ITGAL, ADAM10, PLEK, COL3A1, ITGA2, ITGB2, ITGB3, MYH9, VAV1, ITGB1, ITGAM, CD47, ITGAX, ITGA6, ITGA5, ITGB7, PRAM1, ILK, ITGAD, SYK, ITGA2B	1780	70	13528	2.28	0.881194	0.00822284	0.927559
GOTERM_BP_FAT	GO:0044242~cellular lipid catabolic process	21	1.0284	0.00154039	ACADM, ECH1, CPT2, GM2A, HEXA, CHKB, HEXB, ECHS1, PPT1, DECR1, HADHA, CPT1A, HADHB, ACADVL, APOA2, APOB, PRDX6, PLCG2, ETFDH, HSD17B4, ACAA1	1780	76	13528	2.1	0.998635	0.0229592	2.84438
GOTERM_BP_FAT	GO:0006310~DNA recombination	21	1.0284	0.054658	XRCC5, HMGB1, SWAP70, XRCC6, PRKDC, TSN, BANF1, RAD50, ATM, NONO, UBE2N, RPA1, RECQL, RAD21, LOC389901, PPIA, SFPQ, HMGB1L10, RUVBL2, H2AFX, HSPD1, RUVBL1, RBM14	1780	105	13528	1.52	1	0.418954	65.0811
GOTERM_BP_FAT	GO:0008624~induction of apoptosis by extracellular signals	21	1.0284	0.0937402	PRKCA, FGD2, ARHGEF2, PREX1, ARHGEF6, AKAP13, VAV1, YWHAE, BTK, NCSTN, ARHGAP4, LOC440917, BAX, RAC1, UBC, SORT1, UBB, PDCD6, UBA52, RPS27A, SPN, FGD3	1780	112	13528	1.425	1	0.578883	84.1572
GOTERM_BP_FAT	GO:0034599~cellular response to oxidative stress	20	0.979432	5.69e-07	PML, PRDX5, PRDX2, PRDX3, SOD1, PRDX1, TPM1, PXN, SOD2, APOA4, GPX1, LONP1, G6PD, PRDX6, HMOX1, GPX4, EPX, GPX3, MPO, CAT	1780	43	13528	3.53488	0.00243173	1.56e-05	0.00106506
GOTERM_BP_FAT	GO:0034220~ion transmembrane transport	20	0.979432	6.11e-06	TCIRG1, ATP4A, ATP5B, ATP6AP1, ATP5F1, ATP1A4, ATP6V1H, ATP1A2, ATP6V1B2, ATP6V1B1, ATP6V1C1, ATP6V1A, ATP6V1E1, ATP2A1, ATP6V0A1, ATP5O, ATP5A1, ATP6V0D1, ATP5H, ATP5J	1780	49	13528	3.10204	0.0258164	0.000141	0.0114411
GOTERM_BP_FAT	GO:0043244~regulation of protein complex disassembly	20	0.979432	1.21e-05	ARHGEF2, UPF1, PLEK, CAPZA2, SPTBN4, CAPZA1, EIF5A, RDX, ETF1, CAPZB, IRAK3, GSN, EIF5AL1, CAPG, CFL1, MAP4, SPTBN1, CLASP2, EIF5A2, ADD1, SPTAN1	1780	51	13528	2.98039	0.0504642	0.000261	0.0226496
GOTERM_BP_FAT	GO:0051494~negative regulation of cytoskeleton organization	20	0.979432	4.16e-05	TMSL1, ARHGEF2, CAPZA2, SPTBN4, CAPZA1, RDX, TMSB10, CAPZB, CORO1A, GSN, CAPG, MAP4, SPTBN1, TMSL6, TMSB4X, CLASP2, MAPRE1, TMSL3, ARAP1, ADD1, SPTAN1	1780	55	13528	2.76364	0.163041	0.000847	0.0778277
GOTERM_BP_FAT	GO:0044270~nitrogen compound catabolic process	20	0.979432	0.000754	ALDH6A1, ATP5B, OLA1, MYO9B, ACLY, CNP, PNP, AMBP, BLVRA, TST, LONP1, HMOX1, ATP2A1, VPS4B, DERA, RAB11A, ATP5O, DPYD, ATP5A1, MPST	1780	67	13528	2.26866	0.96038	0.0119741	1.40235
GOTERM_BP_FAT	GO:0006986~response to unfolded protein	20	0.979432	0.00161474	HSP90AA2, HSP90AB1, HSP90AA1, CFB, AARS, HSPA1A, CLIC1, HSPA1B, VARS, HSPA1L, ERP44, HSPH1, HSPA2, VCP, HSPA6, HSPA7, HSPB1, HSPA4, HSPE1, HSPD1, ERO1L, APOM, HSPA8	1780	71	13528	2.14085	0.999007	0.0238886	2.97971
GOTERM_BP_FAT	GO:0046700~heterocycle catabolic process	20	0.979432	0.00436998	ALDH6A1, KYNU, ATP5B, OLA1, MYO9B, ACLY, PNP, AMBP, MTHFD1, BLVRA, LONP1, HMOX1, ATP2A1, VPS4B, DERA, RAB11A, ALDH4A1, ATP5O, DPYD, ATP5A1	1780	77	13528	1.97403	1	0.0567091	7.87088
GOTERM_BP_FAT	GO:0052548~regulation of endopeptidase activity	20	0.979432	0.00893801	C9, C6, CYCS, PML, NRD1, SFN, BCL2L13, STAT1, RPS3, GPX1, NLRC4, VCP, BAX, LCK, F2, PYCARD, HSPE1, APAF1, HSPD1, HSPA5	1780	82	13528	1.85366	1	0.104237	15.4696
GOTERM_BP_FAT	GO:0002696~positive regulation of leukocyte activation	20	0.979432	0.0975477	PTPRC, STAT5A, STAT5B, PNP, CD74, TGFB1, GIMAP1, STAT6, CD47, CORO1A, LCK, AP3D1, LBP, HSPD1, INPP5D, THBS1, SASH3, SPN, AP3B1, SYK	1780	106	13528	1.43396	1	0.592677	85.3578
GOTERM_BP_FAT	GO:0051187~cofactor catabolic process	19	0.93046	4.79e-09	DLST, ACO2, SUCLG2, SUCLG1, CS, IDH3B, PDHB, SDHA, AMBP, BLVRA, SDHB, NNT, HMOX1, IDH2, IDH1, SUCLA2, MDH2, MDH1, FH	1780	31	13528	4.65806	2.05e-05	1.97e-07	8.97e-06
GOTERM_BP_FAT	GO:0050818~regulation of coagulation	19	0.93046	1.27e-06	KNG1, SELP, F12, PLEK, ANXA5, ANXA4, PLG, ANXA2P2, ANXA2, APOE, SERPINF2, KLKB1, F2, APOH, KRT1, HRG, GP1BA, THBS1, CPB2	1780	41	13528	3.52195	0.00540971	3.31e-05	0.00237289
GOTERM_BP_FAT	GO:0016050~vesicle organization	19	0.93046	6.39e-05	COPA, RAB3A, RAB8A, GNAI3, COPZ1, EEA1, EPS15, COPB2, CORO1A, PICALM, ARF1, GBF1, VAMP7, LYST, COPB1, ARCN1, USO1, SORT1, COPE	1780	52	13528	2.77692	0.239232	0.00127688	0.11954
GOTERM_BP_FAT	GO:0051168~nuclear export	19	0.93046	0.000492	XPOT, PABPN1, NUP133, XPO1, NCBP1, UPF1, AGFG1, NUP160, RAN, HNRPA1L-2, EIF5A, CALR, HNRNPA1, TGFB1, HNRPA1L3, EIF5AL1, NPM1, LOC645691, THOC4, THOC2, XPO7, LOC440577, HSPA9, THOC1	1780	60	13528	2.40667	0.878019	0.00818464	0.916128
GOTERM_BP_FAT	GO:0002703~regulation of leukocyte mediated immunity	19	0.93046	0.000613	PTPRC, C3, STAT5A, STAT5B, STXBP2, TGFB1, B2M, GIMAP1, STAT6, UNC13D, HPX, TAP2, HMOX1, PRAM1, PPP3CB, HSPD1, SASH3, SPN, SYK	1780	61	13528	2.36721	0.927431	0.0098501	1.14097
GOTERM_BP_FAT	GO:0022904~respiratory electron transport chain	19	0.93046	0.00114249	UQCRC1, NDUFA9, NDUFB9, NDUFA10, SOD2, SLC25A12, SDHA, NDUFV3, SDHB, SLC25A13, COX2, UQCRH, NDUFV1, DLD, NDUFV2, NDUFS3, NDUFS2, NDUFS1, UQCRB	1780	64	13528	2.25625	0.99249	0.0175039	2.11707
GOTERM_BP_FAT	GO:0006401~RNA catabolic process	19	0.93046	0.00138915	NCBP1, ABCE1, RNASE2, UPF1, RNASE3, MAGOH, PABPC4, RNH1, HSPA1A, HSPA1B, DCPS, EXOSC10, EIF4A3, RBM8A, PPP1R8, RNASET2, EIF3E, HNRNPD, FEN1, XRN2	1780	65	13528	2.22154	0.99739	0.02102	2.56854
GOTERM_BP_FAT	GO:0043388~positive regulation of DNA binding	19	0.93046	0.00340318	MTDH, TMEM189-UBE2V1, TLR2, UBE2V1, ITGA2, SKI, PRDX3, TGFB1, UBE2N, IRAK3, NME2, KRAS, EP300, NME1-NME2, NME1, AGT, NPM1, PYCARD, CALM3, CAT, BRD4, LOC440577, IKBKB, CALM2, CALM1	1780	70	13528	2.06286	1	0.045393	6.1818
GOTERM_BP_FAT	GO:0050727~regulation of inflammatory response	19	0.93046	0.00853324	PRKCA, F12, A2M, C3, STAT5A, STAT5B, ELANE, ITGA2, SERPING1, AHSG, GPX1, SERPINF1, APOE, AGT, KLKB1, GPX4, SERPINC1, LBP, SPN	1780	76	13528	1.9	1	0.100837	14.821
GOTERM_BP_FAT	GO:0043281~regulation of caspase activity	19	0.93046	0.0127943	C9, C6, CYCS, PML, SFN, BCL2L13, STAT1, RPS3, GPX1, NLRC4, VCP, BAX, LCK, F2, PYCARD, HSPE1, APAF1, HSPD1, HSPA5	1780	79	13528	1.82785	1	0.141192	21.4186
GOTERM_BP_FAT	GO:0030031~cell projection assembly	19	0.93046	0.0208969	FGD2, RAB8A, CCDC88A, ROCK1, RDX, ACTN2, ARPC4, CAPZB, TTLL3, VCL, CDC42, RAC2, ITGA6, RAC3, CAPG, RAC1, CYFIP1, FGD3, MYH10, THBS4	1780	83	13528	1.73976	1	0.209204	32.6526
GOTERM_BP_FAT	GO:0051260~protein homooligomerization	19	0.93046	0.0686015	HSD17B10, ALDOC, IDE, ATL3, PFKP, ACTN2, SKI, DECR1, ANXA5, HPRT1, SOD2, STOM, SPAG9, LONP1, VCP, BAX, ALOX5AP, GPX3, PEBP1	1780	95	13528	1.52	1	0.484453	73.56
GOTERM_BP_FAT	GO:0006576~biogenic amine metabolic process	19	0.93046	0.0807589	KYNU, ACADM, PRG3, SRM, CHKB, COMT, LPCAT2, HPRT1, APOA4, APOA2, APOA1, SULT1A1, MTPN, PON1, SULT1A3, SULT1A2, PCYT1A, PAFAH1B1, SULT1A4, ALDH9A1	1780	97	13528	1.48866	1	0.533165	79.3248
GOTERM_BP_FAT	GO:0006084~acetyl-CoA metabolic process	18	0.881489	4.17e-08	DLST, KYNU, ACO2, SUCLG2, SUCLG1, CS, IDH3B, PDHB, SDHA, SDHB, NNT, DLD, IDH2, IDH1, SUCLA2, MDH2, MDH1, FH	1780	31	13528	4.4129	0.000178	1.4e-06	7.8e-05
GOTERM_BP_FAT	GO:0046496~nicotinamide nucleotide metabolic process	18	0.881489	4.31e-06	DLST, NAMPT, LDHB, KYNU, TALDO1, PGD, NOX1, IDH3B, PNP, TPI1, PGLS, G6PD, H6PD, IDH1, GLYR1, MDH2, MDH1, NAPRT1	1780	40	13528	3.42	0.0182779	0.000103	0.00806937
GOTERM_BP_FAT	GO:0006769~nicotinamide metabolic process	18	0.881489	4.31e-06	DLST, NAMPT, LDHB, KYNU, TALDO1, PGD, NOX1, IDH3B, PNP, TPI1, PGLS, G6PD, H6PD, IDH1, GLYR1, MDH2, MDH1, NAPRT1	1780	40	13528	3.42	0.0182779	0.000103	0.00806937
GOTERM_BP_FAT	GO:0009820~alkaloid metabolic process	18	0.881489	6.47e-06	DLST, NAMPT, LDHB, KYNU, TALDO1, PGD, NOX1, IDH3B, PNP, TPI1, PGLS, G6PD, H6PD, IDH1, GLYR1, MDH2, MDH1, NAPRT1	1780	41	13528	3.33659	0.0272921	0.000149	0.0121042
GOTERM_BP_FAT	GO:0019362~pyridine nucleotide metabolic process	18	0.881489	9.54e-06	DLST, NAMPT, LDHB, KYNU, TALDO1, PGD, NOX1, IDH3B, PNP, TPI1, PGLS, G6PD, H6PD, IDH1, GLYR1, MDH2, MDH1, NAPRT1	1780	42	13528	3.25714	0.0400011	0.000213	0.0178566
GOTERM_BP_FAT	GO:0006733~oxidoreduction coenzyme metabolic process	18	0.881489	0.000225	DLST, NAMPT, LDHB, KYNU, TALDO1, PGD, NOX1, IDH3B, PNP, TPI1, PGLS, G6PD, H6PD, IDH1, GLYR1, MDH2, MDH1, NAPRT1	1780	52	13528	2.63077	0.618467	0.00409186	0.420624
GOTERM_BP_FAT	GO:0006518~peptide metabolic process	18	0.881489	0.000291	SEC11A, IDE, SOD1, SOD2, TAPBP, GSS, GPX1, GSR, G6PD, TPP1, PGLYRP2, GPX4, GSTK1, GPX3, IDH1, GLO1, SPCS2, MGST1	1780	53	13528	2.58113	0.712599	0.00509711	0.543963
GOTERM_BP_FAT	GO:0051592~response to calcium ion	18	0.881489	0.000476	ACTB, SEC31A, HTT, STIM1, LOC653269, SLC25A12, ACTG1, FGG, EP300, SLC25A13, FGA, PTK2B, FGB, ANXA11, CALM3, PEBP1, THBS1, PDCD6, CALM2, CALM1	1780	55	13528	2.48727	0.869383	0.00795051	0.886473
GOTERM_BP_FAT	GO:0034637~cellular carbohydrate biosynthetic process	18	0.881489	0.00691574	GPD2, RBP4, SORD, GMDS, PGD, FBP1, PGAM2, GYG1, PCK2, GPI, TPI1, NANS, G6PD, GBE1, PYGL, PLCG2, PGM1, ENO2	1780	69	13528	1.98261	1	0.0848273	12.1819
GOTERM_BP_FAT	GO:0030258~lipid modification	18	0.881489	0.00691574	SOAT1, ACADM, ECH1, CPT2, CHKB, ECHS1, DECR1, HADHA, CPT1A, HADHB, SACM1L, ACADVL, MAPK14, ETFDH, HSD17B4, PIK3R1, ACAA1, ALOX12	1780	69	13528	1.98261	1	0.0848273	12.1819
GOTERM_BP_FAT	GO:0002237~response to molecule of bacterial origin	18	0.881489	0.0539848	SELP, STAT5B, ADH5, TLR2, PRDX2, COMT, PRDX3, STAT1, B2M, MAPK1, IRAK3, TAP2, MAPK14, PLCG2, SERPINA1, LBP, MGST1, CD14	1780	86	13528	1.5907	1	0.415655	64.6127
GOTERM_BP_FAT	GO:0043523~regulation of neuron apoptosis	18	0.881489	0.0769674	HRAS, ROCK1, HTT, AARS, PPT1, PRDX3, SOD1, CDK5, ATM, SOD2, GPX1, NRAS, KRAS, BAX, AGT, ILK, RHOA, NEFL	1780	90	13528	1.52	1	0.51919	77.6688
GOTERM_BP_FAT	GO:0042743~hydrogen peroxide metabolic process	17	0.832517	4.75e-09	NOX1, PRDX2, PRDX3, SOD1, PRDX1, PARK7, SOD2, APOA4, GPX1, CYBA, CYBB, PRDX6, GPX4, EPX, GPX3, MPO, CAT	1780	25	13528	5.168	2.03e-05	1.97e-07	8.89e-06
GOTERM_BP_FAT	GO:0031333~negative regulation of protein complex assembly	17	0.832517	1.59e-06	TMSL1, CAPZA2, CAPZA1, SPTBN4, CLU, RDX, TMSB10, CAPZB, CDC42, GSN, CAPG, SPTBN1, TMSL6, TMSB4X, MAPRE1, TMSL3, ADD1, SPTAN1	1780	34	13528	3.8	0.00677057	4.09e-05	0.00297183
GOTERM_BP_FAT	GO:0030193~regulation of blood coagulation	17	0.832517	4.06e-06	KNG1, SELP, F12, PLEK, PLG, ANXA2P2, ANXA2, SERPINF2, APOE, KLKB1, F2, APOH, KRT1, HRG, GP1BA, THBS1, CPB2	1780	36	13528	3.58889	0.0172267	9.87e-05	0.00760121
GOTERM_BP_FAT	GO:0006909~phagocytosis	17	0.832517	0.000266	HCK, ELANE, VAV1, ELMO2, ELMO1, CORO1C, CORO1A, UNC13D, LRP1, CD36, CD93, FCGR1A, VAMP7, FCN1, LBP, THBS1, CD14	1780	48	13528	2.69167	0.679528	0.0047107	0.496566
GOTERM_BP_FAT	GO:0034330~cell junction organization	17	0.832517	0.00215446	TLN1, NF2, TLN2, ACTN1, STRN, ACTN2, ITGB3, ACTN3, TGFB1, VCL, CD9, CDC42, ITGA6, PTK2B, ITGA5, NUMB, FN1	1780	57	13528	2.26667	0.999902	0.0308	3.95678
GOTERM_BP_FAT	GO:0050900~leukocyte migration	17	0.832517	0.00215446	PRKCA, SELP, ROCK1, IL16, S100A9, ELANE, PF4, ITGB2, MYH9, ITGAM, AZU1, CORO1A, DOCK2, ITGA6, LYST, MSN, SYK	1780	57	13528	2.26667	0.999902	0.0308	3.95678
GOTERM_BP_FAT	GO:0022618~ribonucleoprotein complex assembly	17	0.832517	0.0155169	EIF6, NCBP1, SNRPD3, DDX1, SF1, SNRPD2, EIF2A, MBNL1, SFRS1, SF3A1, PRPF6, SF3A3, EIF3A, RPS14, NPM1, SNRNP200, USP39, LOC440577	1780	69	13528	1.87246	1	0.165446	25.3777
GOTERM_BP_FAT	GO:0002683~negative regulation of immune system process	17	0.832517	0.0727673	PTPRC, A2M, COL3A1, SERPING1, PRDX2, CD74, TGFB1, GIMAP1, AMBP, STAT6, GPX1, IRAK3, HMOX1, PPP3CB, INPP5D, THBS1, SPN	1780	83	13528	1.55663	1	0.50104	75.688
GOTERM_BP_FAT	GO:0006099~tricarboxylic acid cycle	16	0.783546	9.99e-09	DLST, ACO2, SUCLG2, SUCLG1, CS, IDH3B, PDHB, SDHA, SDHB, NNT, IDH2, IDH1, SUCLA2, MDH2, FH, MDH1	1780	23	13528	5.28696	4.27e-05	3.75e-07	1.87e-05
GOTERM_BP_FAT	GO:0046356~acetyl-CoA catabolic process	16	0.783546	9.99e-09	DLST, ACO2, SUCLG2, SUCLG1, CS, IDH3B, PDHB, SDHA, SDHB, NNT, IDH2, IDH1, SUCLA2, MDH2, FH, MDH1	1780	23	13528	5.28696	4.27e-05	3.75e-07	1.87e-05
GOTERM_BP_FAT	GO:0009109~coenzyme catabolic process	16	0.783546	1.07e-07	DLST, ACO2, SUCLG2, SUCLG1, CS, IDH3B, PDHB, SDHA, SDHB, NNT, IDH2, IDH1, SUCLA2, MDH2, FH, MDH1	1780	26	13528	4.67692	0.000456	3.38e-06	0.0002
GOTERM_BP_FAT	GO:0034614~cellular response to reactive oxygen species	16	0.783546	1.27e-06	PRDX5, PRDX2, PRDX3, SOD1, TPM1, PRDX1, PXN, SOD2, APOA4, GPX1, PRDX6, GPX4, EPX, GPX3, MPO, CAT	1780	30	13528	4.05333	0.00543849	3.3e-05	0.00238554
GOTERM_BP_FAT	GO:0043648~dicarboxylic acid metabolic process	16	0.783546	9.09e-06	DLST, KYNU, ME2, HTT, SUCLG1, STAT5A, STAT5B, CS, IDH3B, SDHA, GOT2, SDHB, DLD, MDH2, FH, MDH1	1780	34	13528	3.57647	0.0381556	0.000204	0.0170166
GOTERM_BP_FAT	GO:0015985~energy coupled proton transport, down electrochemical gradient	16	0.783546	9.1e-05	TCIRG1, ATP5B, ATP6AP1, ATP5F1, ATP6V1H, ATP6V1B2, ATP6V1B1, ATP6V1C1, ATP6V1A, ATP6V1E1, ATP6V0A1, ATP5O, ATP5A1, ATP6V0D1, ATP5H, ATP5J	1780	40	13528	3.04	0.322433	0.0017758	0.170132
GOTERM_BP_FAT	GO:0006953~acute-phase response	16	0.783546	9.1e-05	A2M, APCS, STAT5B, SAA4, STAT3, CD163, AHSG, ORM1, SERPINF2, F2, ITIH4, SERPINA3, SERPINA1, LBP, ORM2, FN1	1780	40	13528	3.04	0.322433	0.0017758	0.170132
GOTERM_BP_FAT	GO:0015986~ATP synthesis coupled proton transport	16	0.783546	9.1e-05	TCIRG1, ATP5B, ATP6AP1, ATP5F1, ATP6V1H, ATP6V1B2, ATP6V1B1, ATP6V1C1, ATP6V1A, ATP6V1E1, ATP6V0A1, ATP5O, ATP5A1, ATP6V0D1, ATP5H, ATP5J	1780	40	13528	3.04	0.322433	0.0017758	0.170132
GOTERM_BP_FAT	GO:0006090~pyruvate metabolic process	16	0.783546	0.000173	GPD2, RBP4, LDHB, LDHA, BSG, HTT, FBP1, PGAM2, PCK2, PDHB, GPI, TPI1, DLD, PGM1, ENO2, PDHA1	1780	42	13528	2.89524	0.522192	0.00320593	0.322558
GOTERM_BP_FAT	GO:0006888~ER to Golgi vesicle-mediated transport	16	0.783546	0.000173	SEC23A, RAB2A, TMX1, SEC31A, HTT, ATL3, LMAN1, VCP, VAMP7, SEC22B, SEC13, SEC24C, SAR1B, SAR1A, YKT6, SEC23B	1780	42	13528	2.89524	0.522192	0.00320593	0.322558
GOTERM_BP_FAT	GO:0002274~myeloid leukocyte activation	16	0.783546	0.000536	YWHAZ, ADAM10, PRG3, LYN, PREX1, TLR2, MYO1F, STXBP2, TGFB1, GIMAP1, AZU1, CD93, VAMP7, NDRG1, LBP, LCP2	1780	46	13528	2.64348	0.899214	0.00875361	0.998822
GOTERM_BP_FAT	GO:0030162~regulation of proteolysis	16	0.783546	0.00268237	HSP90AB1, F12, A2M, IDE, NRD1, SERPING1, TIMP1, PLAUR, HDAC2, EP300, APOE, SERPINA5, KLKB1, SERPINB10, SERPINB4, THBS1	1780	53	13528	2.29434	0.99999	0.0368632	4.90347
GOTERM_BP_FAT	GO:0006944~membrane fusion	16	0.783546	0.00268237	RAB8A, GNAI3, OPA1, VAPA, EEA1, NAPA, CD9, CORO1A, VAMP8, VAMP7, BAX, ATG7, SERPINA5, USO1, GCA, VCPIP1	1780	53	13528	2.29434	0.99999	0.0368632	4.90347
GOTERM_BP_FAT	GO:0006919~activation of caspase activity	16	0.783546	0.00327104	C9, C6, CYCS, PML, BCL2L13, STAT1, RPS3, NLRC4, VCP, BAX, LCK, F2, PYCARD, HSPE1, APAF1, HSPD1	1780	54	13528	2.25185	0.999999	0.0438031	5.94868
GOTERM_BP_FAT	GO:0008360~regulation of cell shape	16	0.783546	0.00327104	ALDOA, GNA13, FGD2, GNA12, ITGB2, MYH9, ANXA7, CORO1A, EZR, FYN, CYFIP1, MYH14, ARAP1, FGD3, MYH10, FN1	1780	54	13528	2.25185	0.999999	0.0438031	5.94868
GOTERM_BP_FAT	GO:0010952~positive regulation of peptidase activity	16	0.783546	0.00800599	C9, C6, CYCS, PML, BCL2L13, STAT1, RPS3, NLRC4, VCP, BAX, LCK, F2, PYCARD, HSPE1, APAF1, HSPD1	1780	59	13528	2.06102	1	0.0959464	13.9691
GOTERM_BP_FAT	GO:0043280~positive regulation of caspase activity	16	0.783546	0.00800599	C9, C6, CYCS, PML, BCL2L13, STAT1, RPS3, NLRC4, VCP, BAX, LCK, F2, PYCARD, HSPE1, APAF1, HSPD1	1780	59	13528	2.06102	1	0.0959464	13.9691
GOTERM_BP_FAT	GO:0048167~regulation of synaptic plasticity	16	0.783546	0.0170552	HRAS, HTT, CDK5, NRAS, YWHAG, YWHAH, KRAS, APOE, AGT, UBC, NPTN, RAB5A, RAB11A, UBB, RPS27A, UBA52	1780	64	13528	1.9	1	0.17909	27.5303
GOTERM_BP_FAT	GO:0009116~nucleoside metabolic process	16	0.783546	0.0170552	ERH, MAT2A, RP2, DTYMK, DCK, ACLY, HPRT1, PNP, APRT, TYMP, NME2, NME1-NME2, NME1, ADK, MTAP, DERA, DPYD, DUT	1780	64	13528	1.9	1	0.17909	27.5303
GOTERM_BP_FAT	GO:0034097~response to cytokine stimulus	16	0.783546	0.0893208	PRKCA, KYNU, ADAM10, GNAO1, COL3A1, PML, MMP3, STAT1, SRC, STAT3, STAT6, IRAK3, CORO1A, PPP3CB, SERPINA1, DDOST	1780	79	13528	1.53924	1	0.56573	82.6468
GOTERM_BP_FAT	GO:0032272~negative regulation of protein polymerization	15	0.734574	4.93e-06	TMSL1, CAPZA2, CAPZA1, SPTBN4, RDX, TMSB10, CAPZB, GSN, CAPG, TMSL6, SPTBN1, TMSB4X, MAPRE1, TMSL3, ADD1, SPTAN1	1780	29	13528	3.93103	0.0208539	0.000115	0.00921861
GOTERM_BP_FAT	GO:0007266~Rho protein signal transduction	15	0.734574	0.000194	GNA13, ARHGEF1, ROCK1, GNA12, MYO9B, ARHGAP4, APOA1, APOE, ARHGAP1, CFL1, RHOA, RHOB, ARHGDIA, RHOG, ARHGDIB	1780	38	13528	3	0.56319	0.00354844	0.361667
GOTERM_BP_FAT	GO:0019395~fatty acid oxidation	15	0.734574	0.000266	ACADM, ECH1, CPT2, CHKB, ECHS1, DECR1, CPT1A, HADHA, HADHB, ACADVL, MAPK14, ETFDH, HSD17B4, ALOX12, ACAA1	1780	39	13528	2.92308	0.679279	0.00472706	0.496228
GOTERM_BP_FAT	GO:0034440~lipid oxidation	15	0.734574	0.000266	ACADM, ECH1, CPT2, CHKB, ECHS1, DECR1, CPT1A, HADHA, HADHB, ACADVL, MAPK14, ETFDH, HSD17B4, ALOX12, ACAA1	1780	39	13528	2.92308	0.679279	0.00472706	0.496228
GOTERM_BP_FAT	GO:0046165~alcohol biosynthetic process	15	0.734574	0.0010711	GPD2, RBP4, SORD, GMDS, PGD, FBP1, PGAM2, PCK2, GPI, TPI1, G6PD, PYGL, PLCG2, PGM1, ENO2	1780	44	13528	2.59091	0.989803	0.0165969	1.98604
GOTERM_BP_FAT	GO:0045936~negative regulation of phosphate metabolic process	15	0.734574	0.0027061	PRKCA, PTPRC, PPP2R1A, NF2, YWHAB, FKBP1A, YWHAE, PRKCD, TGFB1, LOC440917, DYNLL1, PPP2CA, BAX, PEBP1, PPP2R4, FAM129A	1780	48	13528	2.375	0.999991	0.0370647	4.94581
GOTERM_BP_FAT	GO:0010563~negative regulation of phosphorus metabolic process	15	0.734574	0.0027061	PRKCA, PTPRC, PPP2R1A, NF2, YWHAB, FKBP1A, YWHAE, PRKCD, TGFB1, LOC440917, DYNLL1, PPP2CA, BAX, PEBP1, PPP2R4, FAM129A	1780	48	13528	2.375	0.999991	0.0370647	4.94581
GOTERM_BP_FAT	GO:0051651~maintenance of location in cell	15	0.734574	0.0027061	SRI, TLN1, PDIA3, TLN2, SPTBN4, YWHAB, PML, FLNB, FLNA, FTH1, EZR, APOE, ALB, ATP2A1, GAA	1780	48	13528	2.375	0.999991	0.0370647	4.94581
GOTERM_BP_FAT	GO:0043524~negative regulation of neuron apoptosis	15	0.734574	0.00496488	NRAS, HRAS, KRAS, ROCK1, HTT, AGT, BAX, ILK, AARS, RHOA, PPT1, PRDX3, SOD1, NEFL, SOD2	1780	51	13528	2.23529	1	0.0634301	8.89586
GOTERM_BP_FAT	GO:0006997~nucleus organization	15	0.734574	0.00598943	NUP133, NUP98, AIFM1, CYCS, SUN2, PML, PPT1, SOD1, SYNE1, NUMA1, BAX, PAFAH1B1, ZMPSTE24, APAF1, ACIN1	1780	52	13528	2.19231	1	0.074722	10.6359
GOTERM_BP_FAT	GO:0034656~nucleobase, nucleoside and nucleotide catabolic process	15	0.734574	0.0161715	ALDH6A1, ATP5B, OLA1, MYO9B, ACLY, CNP, PNP, LONP1, ATP2A1, VPS4B, RAB11A, DERA, ATP5O, DPYD, ATP5A1	1780	58	13528	1.96552	1	0.17142	26.301
GOTERM_BP_FAT	GO:0034655~nucleobase, nucleoside, nucleotide and nucleic acid catabolic process	15	0.734574	0.0161715	ALDH6A1, ATP5B, OLA1, MYO9B, ACLY, CNP, PNP, LONP1, ATP2A1, VPS4B, RAB11A, DERA, ATP5O, DPYD, ATP5A1	1780	58	13528	1.96552	1	0.17142	26.301
GOTERM_BP_FAT	GO:0045785~positive regulation of cell adhesion	15	0.734574	0.0215432	ITGA2, CDK6, VTN, NID1, TPM1, VAV1, SRC, AZU1, CD47, CD36, ITGA6, PRSS2, ILK, THBS1, ALOX12	1780	60	13528	1.9	1	0.214494	33.4798
GOTERM_BP_FAT	GO:0010243~response to organic nitrogen	15	0.734574	0.0319655	GNAO1, LYN, ALDOC, PTGS1, AARS, ITGA2, MMP3, HPRT1, GNAL, PTK2B, CFL1, PEBP1, PPP3CA, NEFL, MGST1	1780	63	13528	1.80952	1	0.28815	45.5627
GOTERM_BP_FAT	GO:0031099~regeneration	15	0.734574	0.06295	INA, ALDOC, TGFB1, PLG, PLAUR, GPX1, APOA2, FGA, ATIC, GSN, MTPN, APOH, ENO3, VCAN, NEFL	1780	69	13528	1.65217	1	0.458905	70.3899
GOTERM_BP_FAT	GO:0010720~positive regulation of cell development	15	0.734574	0.06295	XRCC5, ARHGEF1, LYN, PLXNB2, XRCC6, TGFB1, ACTR3, PRPF19, SERPINF1, LOC389901, ILK, NUMB, RHOA, NPTN, NEFL, ARHGDIA	1780	69	13528	1.65217	1	0.458905	70.3899
GOTERM_BP_FAT	GO:0050819~negative regulation of coagulation	14	0.685602	6.6e-06	KNG1, F12, ANXA5, ANXA4, PLG, ANXA2P2, ANXA2, APOE, KLKB1, F2, KRT1, APOH, GP1BA, CPB2	1780	26	13528	4.09231	0.0278514	0.000151	0.0123558
GOTERM_BP_FAT	GO:0030837~negative regulation of actin filament polymerization	14	0.685602	1.84e-05	TMSL1, CAPZA2, CAPZA1, SPTBN4, TMSB10, RDX, CAPZB, GSN, CAPG, TMSL6, SPTBN1, TMSB4X, TMSL3, ADD1, SPTAN1	1780	28	13528	3.8	0.0756999	0.00039	0.0344296
GOTERM_BP_FAT	GO:0048002~antigen processing and presentation of peptide antigen	14	0.685602	1.84e-05	HLA-H, HLA-A, IFI30, HLA-C, HLA-B, HLA-E, CALR, HLA-G, CD74, B2M, HLA-F, TAPBP, TAP2, ERAP1, HLA-DRA	1780	28	13528	3.8	0.0756999	0.00039	0.0344296
GOTERM_BP_FAT	GO:0046364~monosaccharide biosynthetic process	14	0.685602	0.000556	GPD2, RBP4, SORD, GMDS, PGD, FBP1, PGAM2, PCK2, GPI, TPI1, G6PD, PYGL, PGM1, ENO2	1780	37	13528	2.87568	0.907541	0.00904656	1.03616
GOTERM_BP_FAT	GO:0043242~negative regulation of protein complex disassembly	14	0.685602	0.00165867	ARHGEF2, CAPZA2, CAPZA1, SPTBN4, RDX, CAPZB, IRAK3, GSN, CAPG, MAP4, SPTBN1, CLASP2, SPTAN1, ADD1	1780	41	13528	2.59512	0.999178	0.0243626	3.05958
GOTERM_BP_FAT	GO:0006446~regulation of translational initiation	14	0.685602	0.00165867	NCBP1, EIF5, DDX1, EIF4G1, EIF4B, EIF4G2, EIF3B, EIF3H, EIF2S1, EIF4A2, EIF3E, EIF4H, EIF3K, HSPB1	1780	41	13528	2.59512	0.999178	0.0243626	3.05958
GOTERM_BP_FAT	GO:0006405~RNA export from nucleus	14	0.685602	0.00165867	XPOT, PABPN1, NUP133, NCBP1, UPF1, AGFG1, NUP160, RAN, HNRPA1L-2, EIF5A, HNRNPA1, HNRPA1L3, EIF5AL1, NPM1, LOC645691, THOC4, THOC2, LOC440577, THOC1	1780	41	13528	2.59512	0.999178	0.0243626	3.05958
GOTERM_BP_FAT	GO:0042440~pigment metabolic process	14	0.685602	0.00415258	TSPO, PPOX, HPRT1, GMPS, GART, APRT, DCT, BLVRA, AMBP, HPX, HMOX1, DDT, AP3D1, PAICS	1780	45	13528	2.36444	1	0.0541236	7.49359
GOTERM_BP_FAT	GO:0051346~negative regulation of hydrolase activity	14	0.685602	0.00753286	GNAT1, PLEK, APOC1, FKBP1A, SFN, GPX1, APOA2, APOA1, GMIP, CSTB, SORT1, PPP2R4, CSTA, HSPA5	1780	48	13528	2.21667	1	0.0910297	13.1978
GOTERM_BP_FAT	GO:0055002~striated muscle cell development	14	0.685602	0.0150483	ACTC1, ACTA1, TNC, UTRN, NRD1, AFG3L2, TPM1, ITGB1, ACTG1, KRT19, MYH11, PPP3CB, PPP3CA, MYH10	1780	52	13528	2.04615	1	0.162042	24.7101
GOTERM_BP_FAT	GO:0002706~regulation of lymphocyte mediated immunity	14	0.685602	0.0204803	PTPRC, C3, STAT5A, STAT5B, TGFB1, B2M, GIMAP1, STAT6, HPX, TAP2, PPP3CB, HSPD1, SPN, SASH3	1780	54	13528	1.97037	1	0.205932	32.1141
GOTERM_BP_FAT	GO:0045088~regulation of innate immune response	14	0.685602	0.0204803	A2M, STAT5A, STAT5B, TLR2, SAMHD1, MYO1F, SERPING1, TLR8, GIMAP1, IRAK3, HPX, ERAP1, HSPD1, LBP	1780	54	13528	1.97037	1	0.205932	32.1141
GOTERM_BP_FAT	GO:0042773~ATP synthesis coupled electron transport	14	0.685602	0.0272589	NDUFV3, UQCRC1, UQCRH, COX2, NDUFA9, NDUFV1, NDUFB9, NDUFV2, DLD, NDUFS3, NDUFA10, NDUFS2, NDUFS1, UQCRB	1780	56	13528	1.9	1	0.255953	40.3891
GOTERM_BP_FAT	GO:0042775~mitochondrial ATP synthesis coupled electron transport	14	0.685602	0.0272589	NDUFV3, UQCRC1, UQCRH, COX2, NDUFA9, NDUFV1, NDUFB9, NDUFV2, DLD, NDUFS3, NDUFA10, NDUFS2, NDUFS1, UQCRB	1780	56	13528	1.9	1	0.255953	40.3891
GOTERM_BP_FAT	GO:0055001~muscle cell development	14	0.685602	0.0272589	ACTC1, ACTA1, TNC, UTRN, NRD1, AFG3L2, TPM1, ITGB1, ACTG1, KRT19, MYH11, PPP3CB, PPP3CA, MYH10	1780	56	13528	1.9	1	0.255953	40.3891
GOTERM_BP_FAT	GO:0050769~positive regulation of neurogenesis	14	0.685602	0.0403059	XRCC5, ARHGEF1, LYN, PLXNB2, XRCC6, ACTR3, PRPF19, SERPINF1, LOC389901, ILK, NUMB, RHOA, NPTN, NEFL, ARHGDIA	1780	59	13528	1.80339	1	0.340434	53.7031
GOTERM_BP_FAT	GO:0051091~positive regulation of transcription factor activity	14	0.685602	0.0454956	MTDH, TMEM189-UBE2V1, TLR2, UBE2V1, PRDX3, TGFB1, UBE2N, IRAK3, KRAS, EP300, AGT, NPM1, PYCARD, CAT, IKBKB, LOC440577	1780	60	13528	1.77333	1	0.371511	58.1716
GOTERM_BP_FAT	GO:0016049~cell growth	14	0.685602	0.0511321	SHBG, FGFR2, FGFR1, FGFR3, ACTA1, SLC3A2, DDX5, VAT1, TGFB1, MTPN, NPM1, NOP58, CYFIP1, LOC440577, XRN2	1780	61	13528	1.74426	1	0.401156	62.561
GOTERM_BP_FAT	GO:0045471~response to ethanol	14	0.685602	0.0708471	PRKCA, RBP4, ACTC1, STAT5B, GGH, SOD1, STAT3, GOT2, EP300, PTK2B, GSN, FYN, APOE, PEBP1	1780	64	13528	1.6625	1	0.495174	74.7281
GOTERM_BP_FAT	GO:0007519~skeletal muscle tissue development	14	0.685602	0.0864184	MYL6, ACTA1, TNC, UTRN, NRD1, MBNL1, AFG3L2, CDK5, EP300, MYL6B, MAPK14, PPP3CB, RHOA, PPP3CA	1780	66	13528	1.61212	1	0.554739	81.5818
GOTERM_BP_FAT	GO:0060538~skeletal muscle organ development	14	0.685602	0.0864184	MYL6, ACTA1, TNC, UTRN, NRD1, MBNL1, AFG3L2, CDK5, EP300, MYL6B, MAPK14, PPP3CB, RHOA, PPP3CA	1780	66	13528	1.61212	1	0.554739	81.5818
GOTERM_BP_FAT	GO:0009123~nucleoside monophosphate metabolic process	14	0.685602	0.0864184	ADSS, CECR1, CNP, AMPD2, GMPS, PFAS, GART, ATIC, ADK, ADSL, DPYD, IMPDH1, PAICS, IMPDH2	1780	66	13528	1.61212	1	0.554739	81.5818
GOTERM_BP_FAT	GO:0045103~intermediate filament-based process	13	0.636631	4.65e-06	INA, KRT9, KRT25, AGFG1, KRT16, VIM, KRT14, NEFH, SYNM, KRT3, SOD1, NEFL, NEFM	1780	22	13528	4.49091	0.0197047	0.000111	0.00870553
GOTERM_BP_FAT	GO:0009156~ribonucleoside monophosphate biosynthetic process	13	0.636631	8.56e-06	ADSS, ATIC, ADK, CECR1, ADSL, DPYD, AMPD2, GMPS, PAICS, IMPDH1, PFAS, IMPDH2, GART	1780	23	13528	4.29565	0.0359685	0.000193	0.0160232
GOTERM_BP_FAT	GO:0009161~ribonucleoside monophosphate metabolic process	13	0.636631	2.55e-05	ADSS, ATIC, ADK, CECR1, ADSL, DPYD, AMPD2, GMPS, PAICS, IMPDH1, PFAS, IMPDH2, GART	1780	25	13528	3.952	0.103469	0.000533	0.0477682
GOTERM_BP_FAT	GO:0006801~superoxide metabolic process	13	0.636631	2.55e-05	NOX3, NCF2, PRG3, NCF1, PREX1, NOX1, SOD1, PRDX1, SOD2, APOA4, CYBA, CYBB, ALOX12	1780	25	13528	3.952	0.103469	0.000533	0.0477682
GOTERM_BP_FAT	GO:0006635~fatty acid beta-oxidation	13	0.636631	0.000102	ACADVL, CPT2, ECH1, ACADM, CHKB, ETFDH, ECHS1, HSD17B4, DECR1, HADHA, CPT1A, ACAA1, HADHB	1780	28	13528	3.52857	0.353747	0.00198242	0.190794
GOTERM_BP_FAT	GO:0007159~leukocyte adhesion	13	0.636631	0.000102	APOA4, SELP, ITGAL, PTPRC, EZR, ROCK1, GMDS, ITGA5, ITGB2, MSN, ITGB1, ITGAM, SYK	1780	28	13528	3.52857	0.353747	0.00198242	0.190794
GOTERM_BP_FAT	GO:0006081~cellular aldehyde metabolic process	13	0.636631	0.000102	ALDH1A1, RBP4, TPI1, TALDO1, AKR1A1, AKR7A2, ADH5, IDH2, IDH1, GLO1, GRHPR, ALDH9A1, ALDH3B1	1780	28	13528	3.52857	0.353747	0.00198242	0.190794
GOTERM_BP_FAT	GO:0017157~regulation of exocytosis	13	0.636631	0.000862	PRKCA, RAB3A, RAB3B, UNC13D, RAB3C, RAB3D, HMOX1, PRAM1, STXBP2, RAB27B, CDK5, NSF, SYK	1780	34	13528	2.90588	0.974988	0.0134688	1.60055
GOTERM_BP_FAT	GO:0019218~regulation of steroid metabolic process	13	0.636631	0.00152934	STAT5A, STAT5B, APOC1, SF1, ATP1A1, NFKB1, SOD1, APOA4, APOA2, APOB, APOA1, APOE, AGT	1780	36	13528	2.74444	0.998569	0.0228758	2.82425
GOTERM_BP_FAT	GO:0009062~fatty acid catabolic process	13	0.636631	0.00152934	ACADVL, CPT2, ECH1, ACADM, CHKB, ETFDH, ECHS1, HSD17B4, DECR1, HADHA, CPT1A, ACAA1, HADHB	1780	36	13528	2.74444	0.998569	0.0228758	2.82425
GOTERM_BP_FAT	GO:0030301~cholesterol transport	13	0.636631	0.00199641	SOAT1, CLU, APOC1, APOC2, APOA4, APOA2, APOB, CD36, NPC2, APOA1, APOE, VPS4B, APOM	1780	37	13528	2.67027	0.999807	0.0288602	3.67163
GOTERM_BP_FAT	GO:0015918~sterol transport	13	0.636631	0.00199641	SOAT1, CLU, APOC1, APOC2, APOA4, APOA2, APOB, CD36, NPC2, APOA1, APOE, VPS4B, APOM	1780	37	13528	2.67027	0.999807	0.0288602	3.67163
GOTERM_BP_FAT	GO:0051092~positive regulation of NF-kappaB transcription factor activity	13	0.636631	0.00516052	MTDH, TMEM189-UBE2V1, TLR2, UBE2V1, PRDX3, TGFB1, UBE2N, IRAK3, KRAS, AGT, NPM1, PYCARD, CAT, LOC440577, IKBKB	1780	41	13528	2.40976	1	0.0654624	9.23057
GOTERM_BP_FAT	GO:0034329~cell junction assembly	13	0.636631	0.00516052	TLN1, TLN2, STRN, ACTN1, ACTN2, ACTN3, ITGB3, VCL, CD9, ITGA6, PTK2B, ITGA5, FN1	1780	41	13528	2.40976	1	0.0654624	9.23057
GOTERM_BP_FAT	GO:0007162~negative regulation of cell adhesion	13	0.636631	0.0078108	KNG1, ADAM10, MAP2K1, NF2, ATP5B, MYO1F, COL1A1, THBS1, TGFB1, SPN, ARHGDIA, PIK3R1, ARHGDIB	1780	43	13528	2.29767	1	0.0939739	13.6517
GOTERM_BP_FAT	GO:0070661~leukocyte proliferation	13	0.636631	0.00948415	PTPRC, DOCK2, FYN, BAX, PRDX2, FKBP1A, HSPD1, HPRT1, IMPDH1, PRKCD, ITGAM, IMPDH2, TGFB1	1780	44	13528	2.24545	1	0.109092	16.3373
GOTERM_BP_FAT	GO:0032943~mononuclear cell proliferation	13	0.636631	0.00948415	PTPRC, DOCK2, FYN, BAX, PRDX2, FKBP1A, HSPD1, HPRT1, IMPDH1, PRKCD, ITGAM, IMPDH2, TGFB1	1780	44	13528	2.24545	1	0.109092	16.3373
GOTERM_BP_FAT	GO:0045185~maintenance of protein location	13	0.636631	0.0190877	TMSL1, TLN1, PDIA3, TLN2, SPTBN4, YWHAB, PML, TMSB10, FLNB, FLNA, EZR, TMSL6, TMSB4X, TMSL3	1780	48	13528	2.05833	1	0.194624	30.2846
GOTERM_BP_FAT	GO:0009124~nucleoside monophosphate biosynthetic process	13	0.636631	0.0259925	ADSS, ATIC, ADK, CECR1, ADSL, DPYD, AMPD2, GMPS, PAICS, IMPDH1, PFAS, IMPDH2, GART	1780	50	13528	1.976	1	0.246592	38.9195
GOTERM_BP_FAT	GO:0006338~chromatin remodeling	13	0.636631	0.057344	RBBP4, NASP, CBX3, ARID1A, HDAC2, HDAC1, BAZ1B, SMARCC1, SMARCC2, SMARCA5, SUPT5H, SMARCA2, SUPT6H	1780	56	13528	1.76429	1	0.432533	66.8923
GOTERM_BP_FAT	GO:0006957~complement activation, alternative pathway	12	0.587659	1.62e-07	C8A, C8B, C7, C9, C4A, C3, CFB, C5, CFH, C2, CFD, C8G	1780	15	13528	6.08	0.000694	4.96e-06	0.000304
GOTERM_BP_FAT	GO:0045104~intermediate filament cytoskeleton organization	12	0.587659	1.06e-05	INA, KRT9, KRT25, AGFG1, KRT16, KRT14, NEFH, SYNM, KRT3, SOD1, NEFL, NEFM	1780	20	13528	4.56	0.0442791	0.000232	0.01981
GOTERM_BP_FAT	GO:0030195~negative regulation of blood coagulation	12	0.587659	5.83e-05	KNG1, F12, APOE, KLKB1, F2, APOH, KRT1, GP1BA, CPB2, PLG, ANXA2P2, ANXA2	1780	23	13528	3.96522	0.22083	0.0011708	0.109096
GOTERM_BP_FAT	GO:0030048~actin filament-based movement	12	0.587659	5.83e-05	MYL6, MYO5A, ACTC1, MYL6B, MYO1E, MYO9B, MYH14, WIPF1, MYH9, WAS, TPM1, MYH10	1780	23	13528	3.96522	0.22083	0.0011708	0.109096
GOTERM_BP_FAT	GO:0050777~negative regulation of immune response	12	0.587659	0.000149	AMBP, STAT6, IRAK3, GPX1, PTPRC, A2M, COL3A1, PPP3CB, SERPING1, INPP5D, SPN, TGFB1	1780	25	13528	3.648	0.47237	0.00280028	0.279299
GOTERM_BP_FAT	GO:0030834~regulation of actin filament depolymerization	12	0.587659	0.00034	PLEK, GSN, CAPZA2, SPTBN4, CAPG, CFL1, CAPZA1, SPTBN1, RDX, CAPZB, SPTAN1, ADD1	1780	27	13528	3.37778	0.766481	0.00580107	0.63425
GOTERM_BP_FAT	GO:0006749~glutathione metabolic process	12	0.587659	0.000494	GSS, GSR, GPX1, G6PD, GSTK1, GPX4, GPX3, IDH1, GLO1, SOD1, MGST1, SOD2	1780	28	13528	3.25714	0.879159	0.00818916	0.920198
GOTERM_BP_FAT	GO:0030168~platelet activation	12	0.587659	0.00179887	GNA13, CD9, FGG, PLEK, FGA, GP1BB, FGB, F2, COL3A1, GP1BA, PF4, TREML1	1780	32	13528	2.85	0.999549	0.0262168	3.3141
GOTERM_BP_FAT	GO:0051650~establishment of vesicle localization	12	0.587659	0.00238212	COPB2, COPA, ARF1, GBF1, MAP2K1, COPB1, ARCN1, COPZ1, TMED10, YKT6, COPE, RAB27A	1780	33	13528	2.76364	0.999963	0.0334455	4.36613
GOTERM_BP_FAT	GO:0007569~cell aging	12	0.587659	0.00238212	HSD17B10, LIMS1, HRAS, HTT, PML, SOD1, PDCD4, NRAS, KRAS, NUP62, NPM1, ILK, LOC440577	1780	33	13528	2.76364	0.999963	0.0334455	4.36613
GOTERM_BP_FAT	GO:0002366~leukocyte activation during immune response	12	0.587659	0.00509365	ITGAL, YWHAZ, UNC13D, LYN, VAMP7, PLCG2, TLR2, STXBP2, MYO1F, LBP, LCP1, RAB27A	1780	36	13528	2.53333	1	0.0648318	9.11629
GOTERM_BP_FAT	GO:0002263~cell activation during immune response	12	0.587659	0.00509365	ITGAL, YWHAZ, UNC13D, LYN, VAMP7, PLCG2, TLR2, STXBP2, MYO1F, LBP, LCP1, RAB27A	1780	36	13528	2.53333	1	0.0648318	9.11629
GOTERM_BP_FAT	GO:0010927~cellular component assembly involved in morphogenesis	12	0.587659	0.00509365	ACTG1, CD9, KRT19, ACTC1, AGFG1, ACTA1, ILK, MYH11, PAFAH1B1, TPM1, ITGB1, MYH10	1780	36	13528	2.53333	1	0.0648318	9.11629
GOTERM_BP_FAT	GO:0051648~vesicle localization	12	0.587659	0.00640401	COPB2, COPA, ARF1, GBF1, MAP2K1, COPB1, ARCN1, COPZ1, TMED10, YKT6, COPE, RAB27A	1780	37	13528	2.46486	1	0.0790118	11.331
GOTERM_BP_FAT	GO:0046651~lymphocyte proliferation	12	0.587659	0.0173089	PTPRC, DOCK2, FYN, BAX, PRDX2, FKBP1A, HSPD1, HPRT1, IMPDH1, PRKCD, ITGAM, IMPDH2	1780	42	13528	2.17143	1	0.181079	27.8797
GOTERM_BP_FAT	GO:0002699~positive regulation of immune effector process	12	0.587659	0.0242704	PTPRC, C3, HPX, TAP2, STAT5A, STAT5B, LBP, HSPD1, SASH3, B2M, GIMAP1, SYK	1780	44	13528	2.07273	1	0.233685	36.8661
GOTERM_BP_FAT	GO:0007051~spindle organization	12	0.587659	0.028427	TUBB, RAN, SUN2, RANBP1, STMN1, MYH9, TUBB1, RCC1, DYNC1H1, SMC1A, SMC3, DCTN2	1780	45	13528	2.02667	1	0.263208	41.7148
GOTERM_BP_FAT	GO:0042326~negative regulation of phosphorylation	12	0.587659	0.028427	PRKCA, PPP2R1A, PTPRC, DYNLL1, NF2, BAX, PPP2CA, PEBP1, FKBP1A, FAM129A, PRKCD, TGFB1	1780	45	13528	2.02667	1	0.263208	41.7148
GOTERM_BP_FAT	GO:0031346~positive regulation of cell projection organization	12	0.587659	0.0382255	ACTR3, CDC42, ARHGEF1, PLXNB2, ILK, NUMB, RAC1, RHOA, ITGA2, NEFL, ARAP1, ARHGDIA	1780	47	13528	1.94043	1	0.327722	51.788
GOTERM_BP_FAT	GO:0034101~erythrocyte homeostasis	12	0.587659	0.0501594	G6PD, LYN, RPS17, HMOX1, HCLS1, RPS14, SFXN1, TCEA1, ACIN1, PRDX1, ADD1, TIMP1	1780	49	13528	1.86122	1	0.396525	61.836
GOTERM_BP_FAT	GO:0007163~establishment or maintenance of cell polarity	12	0.587659	0.0501594	CDC42, DOCK2, LIMS1, EZR, MACF1, ILK, CFL1, PAFAH1B1, CLASP2, CAP1, MYH9, SPN	1780	49	13528	1.86122	1	0.396525	61.836
GOTERM_BP_FAT	GO:0045580~regulation of T cell differentiation	12	0.587659	0.0643783	PTPRC, STAT5A, STAT5B, AP3D1, PRDX2, SOD1, PNP, CD74, SASH3, GIMAP1, SYK, AP3B1	1780	51	13528	1.78824	1	0.465907	71.2235
GOTERM_BP_FAT	GO:0009166~nucleotide catabolic process	12	0.587659	0.0643783	LONP1, ATP5B, ATP2A1, VPS4B, OLA1, DERA, RAB11A, ACLY, ATP5O, CNP, MYO9B, ATP5A1	1780	51	13528	1.78824	1	0.465907	71.2235
GOTERM_BP_FAT	GO:0051291~protein heterooligomerization	12	0.587659	0.0723786	HRAS, MAP2K1, GRB2, UQCRH, ALDOC, ILK, IDE, YWHAB, SKI, SEPT7, SEPT11, SEPT9	1780	52	13528	1.75385	1	0.499857	75.4965
GOTERM_BP_FAT	GO:0006898~receptor-mediated endocytosis	12	0.587659	0.0809841	LRP1, PICALM, ARRB2, STAB1, APOE, ATP5B, IGF2R, SNX17, SORL1, PPT1, CAP1, CLTCL1	1780	53	13528	1.72075	1	0.533447	79.4194
GOTERM_BP_FAT	GO:0022411~cellular component disassembly	12	0.587659	0.0809841	AIFM1, CYCS, PPT1, ETF1, SOD1, SET, BAX, SUPT16H, LOC646817, PAFAH1B1, APAF1, STMN1, XRN2	1780	53	13528	1.72075	1	0.533447	79.4194
GOTERM_BP_FAT	GO:0008629~induction of apoptosis by intracellular signals	12	0.587659	0.0901993	PRKCA, CUL3, GPX1, CUL4A, AIFM1, HMOX1, BAX, PML, SFN, IFI16, ATM, CUL1	1780	54	13528	1.68889	1	0.567942	82.9575
GOTERM_BP_FAT	GO:0002474~antigen processing and presentation of peptide antigen via MHC class I	11	0.538688	1.22e-05	HLA-H, TAP2, HLA-A, ERAP1, HLA-C, HLA-B, HLA-E, CALR, HLA-G, TAPBP, B2M, HLA-F	1780	17	13528	4.91765	0.0507139	0.000261	0.0227646
GOTERM_BP_FAT	GO:0000059~protein import into nucleus, docking	11	0.538688	1.22e-05	XPO1, NUP98, CSE1L, IPO7, NUP205, IPO5, IPO9, TNPO2, XPO7, KPNB1, TNPO1	1780	17	13528	4.91765	0.0507139	0.000261	0.0227646
GOTERM_BP_FAT	GO:0042744~hydrogen peroxide catabolic process	11	0.538688	1.22e-05	APOA4, GPX1, PRDX6, EPX, GPX4, GPX3, MPO, PRDX2, PRDX3, CAT, PRDX1	1780	17	13528	4.91765	0.0507139	0.000261	0.0227646
GOTERM_BP_FAT	GO:0009127~purine nucleoside monophosphate biosynthetic process	11	0.538688	2.41e-05	ADSS, ATIC, CECR1, ADSL, AMPD2, PAICS, GMPS, IMPDH1, PFAS, IMPDH2, GART	1780	18	13528	4.64444	0.098126	0.000506	0.0451701
GOTERM_BP_FAT	GO:0009168~purine ribonucleoside monophosphate biosynthetic process	11	0.538688	2.41e-05	ADSS, ATIC, CECR1, ADSL, AMPD2, PAICS, GMPS, IMPDH1, PFAS, IMPDH2, GART	1780	18	13528	4.64444	0.098126	0.000506	0.0451701
GOTERM_BP_FAT	GO:0070301~cellular response to hydrogen peroxide	11	0.538688	2.41e-05	APOA4, GPX1, PRDX6, EPX, GPX4, GPX3, MPO, PRDX2, PRDX3, CAT, PRDX1	1780	18	13528	4.64444	0.098126	0.000506	0.0451701
GOTERM_BP_FAT	GO:0009126~purine nucleoside monophosphate metabolic process	11	0.538688	7.93e-05	ADSS, ATIC, CECR1, ADSL, AMPD2, PAICS, GMPS, IMPDH1, PFAS, IMPDH2, GART	1780	20	13528	4.18	0.287793	0.00156277	0.148355
GOTERM_BP_FAT	GO:0009167~purine ribonucleoside monophosphate metabolic process	11	0.538688	7.93e-05	ADSS, ATIC, CECR1, ADSL, AMPD2, PAICS, GMPS, IMPDH1, PFAS, IMPDH2, GART	1780	20	13528	4.18	0.287793	0.00156277	0.148355
GOTERM_BP_FAT	GO:0006890~retrograde vesicle-mediated transport, Golgi to ER	11	0.538688	0.000134	COPB2, COPA, COPG2, ARF1, GBF1, COPB1, ARCN1, COPZ1, RER1, COPE, TAPBP	1780	21	13528	3.98095	0.435462	0.00253788	0.2498
GOTERM_BP_FAT	GO:0009112~nucleobase metabolic process	11	0.538688	0.000338	MAPK1, ALDH6A1, TYMP, CAD, DPYD, HPRT1, AMPD2, PAICS, GMPS, APRT, GART	1780	23	13528	3.63478	0.764238	0.00578613	0.630095
GOTERM_BP_FAT	GO:0001906~cell killing	11	0.538688	0.000511	TUBB, UNC13D, C9, ALB, LYST, TUBB2C, DEFA3, DEFA1, PRDX1, S100A12, RAB27A	1780	24	13528	3.48333	0.88776	0.0084089	0.952195
GOTERM_BP_FAT	GO:0010970~microtubule-based transport	11	0.538688	0.00280749	OPA1, KIF5B, MACF1, MAP2K1, MAP1S, HTT, KLC1, PAFAH1B1, NEFL, LRPPRC, NEFM	1780	29	13528	2.88276	0.999994	0.0381844	5.12654
GOTERM_BP_FAT	GO:0032368~regulation of lipid transport	11	0.538688	0.00372237	APOA4, APOA2, TSPO, APOA1, APOE, PON1, APOC1, APOC2, NFKB1, ITGB3, THBS1	1780	30	13528	2.78667	1	0.0490939	6.74267
GOTERM_BP_FAT	GO:0019319~hexose biosynthetic process	11	0.538688	0.00485806	GPD2, GPI, RBP4, TPI1, SORD, GMDS, PGM1, ENO2, FBP1, PGAM2, PCK2	1780	31	13528	2.69677	1	0.0622911	8.71261
GOTERM_BP_FAT	GO:0046456~icosanoid biosynthetic process	11	0.538688	0.00485806	PTGES3, TBXAS1, PRG3, ALOX5AP, PTGS1, LTA4H, ALOX5, CD74, RNPEP, ALOX12, SYK	1780	31	13528	2.69677	1	0.0622911	8.71261
GOTERM_BP_FAT	GO:0001933~negative regulation of protein amino acid phosphorylation	11	0.538688	0.0062486	PRKCA, PPP2R1A, PTPRC, NF2, BAX, PPP2CA, PEBP1, FKBP1A, FAM129A, PRKCD, TGFB1	1780	32	13528	2.6125	1	0.077387	11.071
GOTERM_BP_FAT	GO:0006636~unsaturated fatty acid biosynthetic process	11	0.538688	0.00993815	PTGES3, TBXAS1, PRG3, ALOX5AP, PTGS1, LTA4H, ALOX5, CD74, RNPEP, ALOX12, SYK	1780	34	13528	2.45882	1	0.113424	17.0522
GOTERM_BP_FAT	GO:0045621~positive regulation of lymphocyte differentiation	11	0.538688	0.0123116	PTPRC, STAT5A, STAT5B, AP3D1, INPP5D, PNP, CD74, SASH3, GIMAP1, SYK, AP3B1	1780	35	13528	2.38857	1	0.136918	20.6963
GOTERM_BP_FAT	GO:0055072~iron ion homeostasis	11	0.538688	0.0150877	SRI, HTT, HPX, HMOX1, LTF, HP, CP, SOD1, FTH1, SOD2, FTL	1780	36	13528	2.32222	1	0.16203	24.7664
GOTERM_BP_FAT	GO:0030595~leukocyte chemotaxis	11	0.538688	0.0183039	PRKCA, AZU1, CORO1A, DOCK2, IL16, LYST, S100A9, ITGB2, PF4, ITGAM, SYK	1780	37	13528	2.25946	1	0.189606	29.2344
GOTERM_BP_FAT	GO:0051262~protein tetramerization	11	0.538688	0.0262008	HSD17B10, ALDOC, GPX3, IDE, PFKP, ADSL, ACTN2, DECR1, CAT, HPRT1, SOD2	1780	39	13528	2.14359	1	0.247784	39.1635
GOTERM_BP_FAT	GO:0060326~cell chemotaxis	11	0.538688	0.0262008	PRKCA, AZU1, CORO1A, DOCK2, IL16, LYST, S100A9, ITGB2, PF4, ITGAM, SYK	1780	39	13528	2.14359	1	0.247784	39.1635
GOTERM_BP_FAT	GO:0002700~regulation of production of molecular mediator of immune response	11	0.538688	0.0362731	STAT6, IRAK3, RBP4, PTPRC, APOA2, APOA1, HPX, HMOX1, SASH3, TGFB1, GIMAP1	1780	41	13528	2.03902	1	0.315544	49.9227
GOTERM_BP_FAT	GO:0000910~cytokinesis	11	0.538688	0.0362731	ROCK1, ROCK2, DIAPH2, RAB35, ANXA11, CFL1, VPS4A, MYH9, SEPT6, SEPT7, MYH10	1780	41	13528	2.03902	1	0.315544	49.9227
GOTERM_BP_FAT	GO:0006402~mRNA catabolic process	11	0.538688	0.0487526	DCPS, EXOSC10, EIF4A3, NCBP1, UPF1, RBM8A, EIF3E, MAGOH, HNRNPD, RNH1, HSPA1A, HSPA1B	1780	43	13528	1.94419	1	0.389078	60.764
GOTERM_BP_FAT	GO:0006690~icosanoid metabolic process	11	0.538688	0.0815842	PTGES3, TBXAS1, PRG3, ALOX5AP, PTGS1, LTA4H, ALOX5, CD74, RNPEP, ALOX12, SYK	1780	47	13528	1.77872	1	0.535439	79.6694
GOTERM_BP_FAT	GO:0042108~positive regulation of cytokine biosynthetic process	11	0.538688	0.0914971	AZU1, APOA2, PRG3, REL, HMOX1, STAT5A, STAT5B, ELANE, TLR8, SPN, SYK	1780	48	13528	1.74167	1	0.57263	83.4069
GOTERM_BP_FAT	GO:0042554~superoxide anion generation	10	0.489716	5.01e-06	NOX3, CYBA, CYBB, PRG3, NCF2, NCF1, NOX1, SOD1, SOD2, ALOX12	1780	13	13528	5.84615	0.0212076	0.000116	0.00937665
GOTERM_BP_FAT	GO:0045055~regulated secretory pathway	10	0.489716	0.000183	YWHAZ, UNC13D, LYN, VAMP7, GARS, TMED10, STXBP2, MYO1F, CDK5, RAB27A	1780	18	13528	4.22222	0.542996	0.00336958	0.341966
GOTERM_BP_FAT	GO:0009203~ribonucleoside triphosphate catabolic process	10	0.489716	0.000307	LONP1, ATP5B, ATP2A1, VPS4B, OLA1, RAB11A, ACLY, ATP5O, MYO9B, ATP5A1	1780	19	13528	4	0.731468	0.0053304	0.573505
GOTERM_BP_FAT	GO:0009207~purine ribonucleoside triphosphate catabolic process	10	0.489716	0.000307	LONP1, ATP5B, ATP2A1, VPS4B, OLA1, RAB11A, ACLY, ATP5O, MYO9B, ATP5A1	1780	19	13528	4	0.731468	0.0053304	0.573505
GOTERM_BP_FAT	GO:0009146~purine nucleoside triphosphate catabolic process	10	0.489716	0.000764	LONP1, ATP5B, ATP2A1, VPS4B, OLA1, RAB11A, ACLY, ATP5O, MYO9B, ATP5A1	1780	21	13528	3.61905	0.961968	0.01208	1.41999
GOTERM_BP_FAT	GO:0051693~actin filament capping	10	0.489716	0.00114283	GSN, CAPZA2, SPTBN4, CAPG, CAPZA1, SPTBN1, RDX, CAPZB, SPTAN1, ADD1	1780	22	13528	3.45455	0.992501	0.0174466	2.11769
GOTERM_BP_FAT	GO:0006903~vesicle targeting	10	0.489716	0.00114283	COPB2, COPA, ARF1, GBF1, COPB1, ARCN1, COPZ1, TMED10, YKT6, COPE	1780	22	13528	3.45455	0.992501	0.0174466	2.11769
GOTERM_BP_FAT	GO:0009154~purine ribonucleotide catabolic process	10	0.489716	0.00166046	LONP1, ATP5B, ATP2A1, VPS4B, OLA1, RAB11A, ACLY, ATP5O, MYO9B, ATP5A1	1780	23	13528	3.30435	0.999184	0.0243053	3.06284
GOTERM_BP_FAT	GO:0030835~negative regulation of actin filament depolymerization	10	0.489716	0.00235013	GSN, CAPZA2, SPTBN4, CAPG, CAPZA1, SPTBN1, RDX, CAPZB, SPTAN1, ADD1	1780	24	13528	3.16667	0.999958	0.0331118	4.30871
GOTERM_BP_FAT	GO:0009143~nucleoside triphosphate catabolic process	10	0.489716	0.00235013	LONP1, ATP5B, ATP2A1, VPS4B, OLA1, RAB11A, ACLY, ATP5O, MYO9B, ATP5A1	1780	24	13528	3.16667	0.999958	0.0331118	4.30871
GOTERM_BP_FAT	GO:0009261~ribonucleotide catabolic process	10	0.489716	0.00324905	LONP1, ATP5B, ATP2A1, VPS4B, OLA1, RAB11A, ACLY, ATP5O, MYO9B, ATP5A1	1780	25	13528	3.04	0.999999	0.0436511	5.90983
GOTERM_BP_FAT	GO:0045807~positive regulation of endocytosis	10	0.489716	0.00978487	AZU1, ACTN4, C3, ATP6AP1, CBL, ITGA2, PPT1, CD63, CALR, AHSG	1780	29	13528	2.62069	1	0.112066	16.8115
GOTERM_BP_FAT	GO:0000245~spliceosome assembly	10	0.489716	0.0190666	USP39, SNRNP200, DDX1, SF1, SNRPD2, MBNL1, SFRS1, SF3A1, PRPF6, SF3A3	1780	32	13528	2.375	1	0.194887	30.2564
GOTERM_BP_FAT	GO:0045582~positive regulation of T cell differentiation	10	0.489716	0.0190666	PTPRC, STAT5A, STAT5B, AP3D1, PNP, CD74, SASH3, GIMAP1, SYK, AP3B1	1780	32	13528	2.375	1	0.194887	30.2564
GOTERM_BP_FAT	GO:0006406~mRNA export from nucleus	10	0.489716	0.0232429	PABPN1, NUP133, NCBP1, UPF1, AGFG1, NUP160, EIF5AL1, EIF5A, THOC4, THOC2, THOC1	1780	33	13528	2.30303	1	0.227938	35.6099
GOTERM_BP_FAT	GO:0006195~purine nucleotide catabolic process	10	0.489716	0.0232429	LONP1, ATP5B, ATP2A1, VPS4B, OLA1, RAB11A, ACLY, ATP5O, MYO9B, ATP5A1	1780	33	13528	2.30303	1	0.227938	35.6099
GOTERM_BP_FAT	GO:0002705~positive regulation of leukocyte mediated immunity	10	0.489716	0.0280326	PTPRC, C3, HPX, TAP2, STAT5A, STAT5B, HSPD1, SASH3, B2M, GIMAP1	1780	34	13528	2.23529	1	0.261699	41.2703
GOTERM_BP_FAT	GO:0002708~positive regulation of lymphocyte mediated immunity	10	0.489716	0.0280326	PTPRC, C3, HPX, TAP2, STAT5A, STAT5B, HSPD1, SASH3, B2M, GIMAP1	1780	34	13528	2.23529	1	0.261699	41.2703
GOTERM_BP_FAT	GO:0050885~neuromuscular process controlling balance	10	0.489716	0.0334745	GM2A, TPP1, RAC3, HEXA, HEXB, AARS, GAA, PAFAH1B1, NEFL, MYH10	1780	35	13528	2.17143	1	0.297855	47.1294
GOTERM_BP_FAT	GO:0007259~JAK-STAT cascade	10	0.489716	0.0623899	NMI, FGFR3, PTK2B, STAT5A, F2, STAT5B, STAT1, CDK5, STAT3, STAT2	1780	39	13528	1.94872	1	0.456574	70.0569
GOTERM_BP_FAT	GO:0046148~pigment biosynthetic process	10	0.489716	0.0623899	DCT, TSPO, DDT, AP3D1, PPOX, HPRT1, PAICS, GMPS, APRT, GART	1780	39	13528	1.94872	1	0.456574	70.0569
GOTERM_BP_FAT	GO:0070507~regulation of microtubule cytoskeleton organization	10	0.489716	0.0921297	DYNC1LI1, XPO1, ARHGEF2, MACF1, ROCK2, NPM1, MAP4, RANBP1, CLASP2, MAPRE1, LOC440577	1780	42	13528	1.80952	1	0.573757	83.6218
GOTERM_BP_FAT	GO:0006120~mitochondrial electron transport, NADH to ubiquinone	10	0.489716	0.0921297	NDUFV3, NDUFA9, NDUFV1, NDUFB9, NDUFV2, DLD, NDUFS3, NDUFA10, NDUFS2, NDUFS1	1780	42	13528	1.80952	1	0.573757	83.6218
GOTERM_BP_FAT	GO:0031647~regulation of protein stability	10	0.489716	0.0921297	APOA2, APOA1, PML, IFI30, PRKDC, HSPD1, CALR, PRKCD, CPN2, FLNA	1780	42	13528	1.80952	1	0.573757	83.6218
GOTERM_BP_FAT	GO:0048199~vesicle targeting, to, from or within Golgi	9	0.440744	2.67e-05	COPB2, COPA, ARF1, GBF1, COPB1, ARCN1, COPZ1, TMED10, COPE	1780	12	13528	5.7	0.107776	0.000551	0.0498735
GOTERM_BP_FAT	GO:0042730~fibrinolysis	9	0.440744	2.67e-05	F12, KLKB1, F2, KRT1, GP1BA, CPB2, PLG, ANXA2P2, ANXA2	1780	12	13528	5.7	0.107776	0.000551	0.0498735
GOTERM_BP_FAT	GO:0019884~antigen processing and presentation of exogenous antigen	9	0.440744	0.000126	PSME1, TAP2, IFI30, AP3D1, CD74, HLA-DRA, TAPBP, B2M, AP3B1	1780	14	13528	4.88571	0.417939	0.00242387	0.23646
GOTERM_BP_FAT	GO:0006901~vesicle coating	9	0.440744	0.00024	COPB2, COPA, PICALM, ARF1, GBF1, COPB1, ARCN1, COPZ1, COPE	1780	15	13528	4.56	0.641582	0.00431999	0.447844
GOTERM_BP_FAT	GO:0006200~ATP catabolic process	9	0.440744	0.000424	LONP1, ATP5B, ATP2A1, VPS4B, OLA1, ACLY, ATP5O, MYO9B, ATP5A1	1780	16	13528	4.275	0.837351	0.00712474	0.791336
GOTERM_BP_FAT	GO:0006900~membrane budding	9	0.440744	0.000424	COPB2, COPA, PICALM, ARF1, GBF1, COPB1, ARCN1, COPZ1, COPE	1780	16	13528	4.275	0.837351	0.00712474	0.791336
GOTERM_BP_FAT	GO:0034381~lipoprotein particle clearance	9	0.440744	0.000424	APOA2, APOB, CD36, APOA1, APOE, HMOX1, APOC1, APOC2, APOM	1780	16	13528	4.275	0.837351	0.00712474	0.791336
GOTERM_BP_FAT	GO:0006739~NADP metabolic process	9	0.440744	0.000424	TPI1, PGLS, TALDO1, G6PD, H6PD, PGD, NOX1, IDH1, GLYR1	1780	16	13528	4.275	0.837351	0.00712474	0.791336
GOTERM_BP_FAT	GO:0032371~regulation of sterol transport	9	0.440744	0.00255351	APOA4, APOA2, TSPO, APOA1, APOE, PON1, APOC1, APOC2, NFKB1	1780	20	13528	3.42	0.999982	0.035463	4.67321
GOTERM_BP_FAT	GO:0034367~macromolecular complex remodeling	9	0.440744	0.00255351	APOA4, APOA2, APOB, APOE, AGT, APOC1, MPO, APOC2, APOM	1780	20	13528	3.42	0.999982	0.035463	4.67321
GOTERM_BP_FAT	GO:0032374~regulation of cholesterol transport	9	0.440744	0.00255351	APOA4, APOA2, TSPO, APOA1, APOE, PON1, APOC1, APOC2, NFKB1	1780	20	13528	3.42	0.999982	0.035463	4.67321
GOTERM_BP_FAT	GO:0034369~plasma lipoprotein particle remodeling	9	0.440744	0.00255351	APOA4, APOA2, APOB, APOE, AGT, APOC1, MPO, APOC2, APOM	1780	20	13528	3.42	0.999982	0.035463	4.67321
GOTERM_BP_FAT	GO:0034368~protein-lipid complex remodeling	9	0.440744	0.00255351	APOA4, APOA2, APOB, APOE, AGT, APOC1, MPO, APOC2, APOM	1780	20	13528	3.42	0.999982	0.035463	4.67321
GOTERM_BP_FAT	GO:0019835~cytolysis	9	0.440744	0.00365491	C8A, C8B, C7, C9, C6, C5, LYZ, HPRT1, C8G	1780	21	13528	3.25714	1	0.0483732	6.62439
GOTERM_BP_FAT	GO:0048284~organelle fusion	9	0.440744	0.00365491	CORO1A, RAB8A, OPA1, GNAI3, VAMP7, BAX, USO1, EEA1, VCPIP1	1780	21	13528	3.25714	1	0.0483732	6.62439
GOTERM_BP_FAT	GO:0051017~actin filament bundle formation	9	0.440744	0.00365491	EZR, ACTN4, AIF1, PTK2B, CALD1, RHOA, ACTN1, LCP1, ADD1	1780	21	13528	3.25714	1	0.0483732	6.62439
GOTERM_BP_FAT	GO:0007044~cell-substrate junction assembly	9	0.440744	0.00691968	TLN1, ITGA6, ITGA5, PTK2B, ACTN1, ACTN2, ITGB3, ACTN3, FN1	1780	23	13528	2.97391	1	0.0846321	12.1884
GOTERM_BP_FAT	GO:0045727~positive regulation of translation	9	0.440744	0.00691968	MAPK1, PTK2B, EIF5AL1, EIF5A, ITGA2, RPS4X, CDK4, THBS1, FAM129A, EIF5A2	1780	23	13528	2.97391	1	0.0846321	12.1884
GOTERM_BP_FAT	GO:0030433~ER-associated protein catabolic process	9	0.440744	0.00920445	HSP90B1, KIAA0368, VCP, UBC, ERLIN2, ERLIN1, UBB, UBA52, RPS27A	1780	24	13528	2.85	1	0.106322	15.894
GOTERM_BP_FAT	GO:0006094~gluconeogenesis	9	0.440744	0.012007	GPD2, GPI, RBP4, TPI1, PGM1, ENO2, FBP1, PGAM2, PCK2	1780	25	13528	2.736	1	0.134095	20.2373
GOTERM_BP_FAT	GO:0019674~NAD metabolic process	9	0.440744	0.012007	DLST, NAMPT, LDHB, KYNU, IDH3B, PNP, MDH2, NAPRT1, MDH1	1780	25	13528	2.736	1	0.134095	20.2373
GOTERM_BP_FAT	GO:0051289~protein homotetramerization	9	0.440744	0.0153889	HSD17B10, ALDOC, GPX3, IDE, PFKP, ACTN2, DECR1, HPRT1, SOD2	1780	26	13528	2.63077	1	0.164596	25.1959
GOTERM_BP_FAT	GO:0045833~negative regulation of lipid metabolic process	9	0.440744	0.0241259	APOA2, APOE, APOC1, APOC2, NFKB1, ATP1A1, SOD1, APOM, GIMAP1	1780	28	13528	2.44286	1	0.23297	36.6907
GOTERM_BP_FAT	GO:0031032~actomyosin structure organization	9	0.440744	0.0241259	ACTG1, KRT19, ACTC1, ACTA1, MYH11, CNN2, TPM1, ITGB1, MYH10	1780	28	13528	2.44286	1	0.23297	36.6907
GOTERM_BP_FAT	GO:0050920~regulation of chemotaxis	9	0.440744	0.042936	PRKCA, AZU1, ADAM10, IL16, ELANE, ITGA2, F7, THBS1, TGFB1	1780	31	13528	2.20645	1	0.356484	56.0213
GOTERM_BP_FAT	GO:0007006~mitochondrial membrane organization	9	0.440744	0.0508925	HSP90AA2, DNM1L, HSP90AA1, OPA1, SAMM50, HTT, SH3GLB1, BAX, HSPA4, GIMAP1	1780	32	13528	2.1375	1	0.400378	62.3836
GOTERM_BP_FAT	GO:0015914~phospholipid transport	9	0.440744	0.0597404	APOA4, APOA2, APOA1, NPC2, APOE, PITPNA, APOC1, ATP11A, APOC2	1780	33	13528	2.07273	1	0.443306	68.4328
GOTERM_BP_FAT	GO:0032409~regulation of transporter activity	9	0.440744	0.0597404	APOA2, GNAI2, ACTN4, PLCG2, PON1, CALM3, STIM1, FKBP1A, SLC9A3R1, CALM2, CALM1	1780	33	13528	2.07273	1	0.443306	68.4328
GOTERM_BP_FAT	GO:0045216~cell-cell junction organization	9	0.440744	0.0801699	CD9, CDC42, TLN1, NF2, TLN2, NUMB, STRN, TGFB1, VCL	1780	35	13528	1.95429	1	0.531956	79.0753
GOTERM_BP_FAT	GO:0001776~leukocyte homeostasis	9	0.440744	0.0917603	CORO1A, STAT5A, BAX, STAT5B, PPP3CB, IKBKB, SOD1, TGFB1, GIMAP1	1780	36	13528	1.9	1	0.572974	83.4966
GOTERM_BP_FAT	GO:0031348~negative regulation of defense response	9	0.440744	0.0917603	IRAK3, GPX1, A2M, SERPINF1, APOE, ELANE, SERPINC1, SERPING1, SPN	1780	36	13528	1.9	1	0.572974	83.4966
GOTERM_BP_FAT	GO:0006220~pyrimidine nucleotide metabolic process	9	0.440744	0.0917603	TYMP, NME2, NME1-NME2, NME1, RP2, DTYMK, DCK, CAD, DPYD, CMPK1, DUT	1780	36	13528	1.9	1	0.572974	83.4966
GOTERM_BP_FAT	GO:0048205~COPI coating of Golgi vesicle	8	0.391773	5.61e-05	COPB2, COPA, ARF1, GBF1, COPB1, ARCN1, COPZ1, COPE	1780	10	13528	6.08	0.213421	0.00113173	0.10496
GOTERM_BP_FAT	GO:0048200~Golgi transport vesicle coating	8	0.391773	5.61e-05	COPB2, COPA, ARF1, GBF1, COPB1, ARCN1, COPZ1, COPE	1780	10	13528	6.08	0.213421	0.00113173	0.10496
GOTERM_BP_FAT	GO:0048194~Golgi vesicle budding	8	0.391773	5.61e-05	COPB2, COPA, ARF1, GBF1, COPB1, ARCN1, COPZ1, COPE	1780	10	13528	6.08	0.213421	0.00113173	0.10496
GOTERM_BP_FAT	GO:0034377~plasma lipoprotein particle assembly	8	0.391773	0.000291	APOA4, SOAT1, APOA2, APOB, APOA1, APOE, APOC1, APOM	1780	12	13528	5.06667	0.711863	0.00510756	0.542851
GOTERM_BP_FAT	GO:0065005~protein-lipid complex assembly	8	0.391773	0.000291	APOA4, SOAT1, APOA2, APOB, APOA1, APOE, APOC1, APOM	1780	12	13528	5.06667	0.711863	0.00510756	0.542851
GOTERM_BP_FAT	GO:0045730~respiratory burst	8	0.391773	0.000558	CYBA, CD55, CYBB, NCF2, NCF1, NOX1, PGAM1, PRDX2	1780	13	13528	4.67692	0.908407	0.0090478	1.04024
GOTERM_BP_FAT	GO:0007052~mitotic spindle organization	8	0.391773	0.00164739	RAN, SUN2, STMN1, RCC1, DYNC1H1, SMC1A, SMC3, DCTN2	1780	15	13528	4.05333	0.999137	0.0242821	3.03908
GOTERM_BP_FAT	GO:0048259~regulation of receptor-mediated endocytosis	8	0.391773	0.00259864	PRKCA, ATP6AP1, CBL, RAC1, APOC1, APOC2, PPT1, ARF6	1780	16	13528	3.8	0.999985	0.0359626	4.7539
GOTERM_BP_FAT	GO:0019915~lipid storage	8	0.391773	0.00569673	SOAT1, CD36, APOA1, GM2A, HEXA, STAT5A, HEXB, STAT5B	1780	18	13528	3.37778	1	0.0716105	10.142
GOTERM_BP_FAT	GO:0033344~cholesterol efflux	8	0.391773	0.00801089	APOA4, SOAT1, APOA2, APOA1, APOE, APOC1, APOC2, APOM	1780	19	13528	3.2	1	0.0957356	13.9771
GOTERM_BP_FAT	GO:0008154~actin polymerization or depolymerization	8	0.391773	0.00801089	PAK2, GSN, DIAPH1, PREX1, RAC1, ARPC4, WIPF1, WAS, TTLL3	1780	19	13528	3.2	1	0.0957356	13.9771
GOTERM_BP_FAT	GO:0030239~myofibril assembly	8	0.391773	0.0145968	ACTG1, KRT19, ACTC1, ACTA1, MYH11, TPM1, ITGB1, MYH10	1780	21	13528	2.89524	1	0.157947	24.0614
GOTERM_BP_FAT	GO:0045861~negative regulation of proteolysis	8	0.391773	0.0190331	HSP90AB1, A2M, SERPINA5, IDE, SERPINB10, SERPING1, THBS1, TIMP1	1780	22	13528	2.76364	1	0.195037	30.2119
GOTERM_BP_FAT	GO:0006213~pyrimidine nucleoside metabolic process	8	0.391773	0.0377778	TYMP, NME2, ERH, NME1-NME2, NME1, RP2, DTYMK, DCK, DPYD, DUT	1780	25	13528	2.432	1	0.325159	51.3661
GOTERM_BP_FAT	GO:0022898~regulation of transmembrane transporter activity	8	0.391773	0.0460263	APOA2, GNAI2, ACTN4, PLCG2, CALM3, STIM1, FKBP1A, SLC9A3R1, CALM2, CALM1	1780	26	13528	2.33846	1	0.373623	58.6048
GOTERM_BP_FAT	GO:0034762~regulation of transmembrane transport	8	0.391773	0.0553421	APOA2, GNAI2, ACTN4, PLCG2, CALM3, STIM1, FKBP1A, SLC9A3R1, CALM2, CALM1	1780	27	13528	2.25185	1	0.422288	65.5511
GOTERM_BP_FAT	GO:0033077~T cell differentiation in the thymus	8	0.391773	0.0553421	PTPRC, DOCK2, STAT5A, STAT5B, JAG2, PRKDC, CD74, SPN	1780	27	13528	2.25185	1	0.422288	65.5511
GOTERM_BP_FAT	GO:0002260~lymphocyte homeostasis	8	0.391773	0.0657476	CORO1A, STAT5A, BAX, STAT5B, PPP3CB, IKBKB, TGFB1, GIMAP1	1780	28	13528	2.17143	1	0.472486	72.0016
GOTERM_BP_FAT	GO:0050821~protein stabilization	8	0.391773	0.0657476	APOA1, PML, IFI30, HSPD1, CALR, PRKCD, CPN2, FLNA	1780	28	13528	2.17143	1	0.472486	72.0016
GOTERM_BP_FAT	GO:0050921~positive regulation of chemotaxis	8	0.391773	0.0772525	PRKCA, AZU1, ADAM10, IL16, ITGA2, F7, THBS1, TGFB1	1780	29	13528	2.09655	1	0.519044	77.7975
GOTERM_BP_FAT	GO:0002824~positive regulation of adaptive immune response based on somatic recombination of immune receptors built from immunoglobulin superfamily domains	8	0.391773	0.0898546	PTPRC, C3, HPX, TAP2, HSPD1, SASH3, B2M, GIMAP1	1780	30	13528	2.02667	1	0.567239	82.8362
GOTERM_BP_FAT	GO:0000184~nuclear-transcribed mRNA catabolic process, nonsense-mediated decay	8	0.391773	0.0898546	DCPS, EXOSC10, EIF4A3, NCBP1, UPF1, RBM8A, EIF3E, MAGOH	1780	30	13528	2.02667	1	0.567239	82.8362
GOTERM_BP_FAT	GO:0051917~regulation of fibrinolysis	7	0.342801	0.000302	F12, SERPINF2, KLKB1, APOH, HRG, THBS1, PLG	1780	9	13528	5.91111	0.725272	0.00525949	0.563583
GOTERM_BP_FAT	GO:0006098~pentose-phosphate shunt	7	0.342801	0.000302	TPI1, PGLS, TALDO1, G6PD, H6PD, PGD, GLYR1	1780	9	13528	5.91111	0.725272	0.00525949	0.563583
GOTERM_BP_FAT	GO:0045109~intermediate filament organization	7	0.342801	0.000671	KRT9, KRT25, AGFG1, KRT14, NEFH, NEFL, NEFM	1780	10	13528	5.32	0.94332	0.0106927	1.24778
GOTERM_BP_FAT	GO:0030194~positive regulation of blood coagulation	7	0.342801	0.000671	F12, SERPINF2, F2, APOH, HRG, THBS1, PLG	1780	10	13528	5.32	0.94332	0.0106927	1.24778
GOTERM_BP_FAT	GO:0043299~leukocyte degranulation	7	0.342801	0.00233169	YWHAZ, UNC13D, LYN, VAMP7, STXBP2, MYO1F, RAB27A	1780	12	13528	4.43333	0.999954	0.0329644	4.27559
GOTERM_BP_FAT	GO:0050820~positive regulation of coagulation	7	0.342801	0.00385158	F12, SERPINF2, F2, APOH, HRG, THBS1, PLG	1780	13	13528	4.09231	1	0.0506017	6.96881
GOTERM_BP_FAT	GO:0006144~purine base metabolic process	7	0.342801	0.0059974	DPYD, HPRT1, AMPD2, PAICS, GMPS, APRT, GART	1780	14	13528	3.8	1	0.0746012	10.6493
GOTERM_BP_FAT	GO:0046112~nucleobase biosynthetic process	7	0.342801	0.0059974	CAD, DPYD, HPRT1, PAICS, GMPS, APRT, GART	1780	14	13528	3.8	1	0.0746012	10.6493
GOTERM_BP_FAT	GO:0002698~negative regulation of immune effector process	7	0.342801	0.0126767	IRAK3, PTPRC, A2M, HMOX1, PPP3CB, SERPING1, SPN	1780	16	13528	3.325	1	0.140341	21.2432
GOTERM_BP_FAT	GO:0043691~reverse cholesterol transport	7	0.342801	0.0126767	APOA4, APOA2, APOA1, APOE, CLU, APOC2, APOM	1780	16	13528	3.325	1	0.140341	21.2432
GOTERM_BP_FAT	GO:0006458~'de novo' protein folding	7	0.342801	0.0126767	SH3GLB1, FKBP1A, ERO1L, HSPD1, UGGT1, CD74, HSPA8	1780	16	13528	3.325	1	0.140341	21.2432
GOTERM_BP_FAT	GO:0002026~regulation of the force of heart contraction	7	0.342801	0.0126767	PRKCA, ATP2A2, GAA, PEBP1, ADRBK1, ATP1A1, ATP1A2	1780	16	13528	3.325	1	0.140341	21.2432
GOTERM_BP_FAT	GO:0051004~regulation of lipoprotein lipase activity	7	0.342801	0.0174525	APOA4, APOH, APOC1, SORT1, APOC2, PPP2R4, FKBP1A	1780	17	13528	3.12941	1	0.182008	28.0767
GOTERM_BP_FAT	GO:0006000~fructose metabolic process	7	0.342801	0.0174525	ALDOA, TALDO1, SORD, PFKL, ALDOC, PFKP, FBP1	1780	17	13528	3.12941	1	0.182008	28.0767
GOTERM_BP_FAT	GO:0008088~axon cargo transport	7	0.342801	0.0233303	OPA1, MACF1, HTT, KLC1, PAFAH1B1, NEFL, NEFM	1780	18	13528	2.95556	1	0.227672	35.7177
GOTERM_BP_FAT	GO:0006611~protein export from nucleus	7	0.342801	0.0233303	XPO1, RAN, EIF5AL1, EIF5A, XPO7, CALR, TGFB1, HSPA9	1780	18	13528	2.95556	1	0.227672	35.7177
GOTERM_BP_FAT	GO:0015669~gas transport	7	0.342801	0.0233303	HBG1, HBA2, CA2, HBG2, HBA1, HBE1, HBB, HBD	1780	18	13528	2.95556	1	0.227672	35.7177
GOTERM_BP_FAT	GO:0002275~myeloid cell activation during immune response	7	0.342801	0.0233303	YWHAZ, LYN, VAMP7, TLR2, STXBP2, MYO1F, LBP	1780	18	13528	2.95556	1	0.227672	35.7177
GOTERM_BP_FAT	GO:0043450~alkene biosynthetic process	7	0.342801	0.0304009	PRG3, ALOX5AP, LTA4H, ALOX5, RNPEP, ALOX12, SYK	1780	19	13528	2.8	1	0.277746	43.8919
GOTERM_BP_FAT	GO:0019370~leukotriene biosynthetic process	7	0.342801	0.0304009	PRG3, ALOX5AP, LTA4H, ALOX5, RNPEP, ALOX12, SYK	1780	19	13528	2.8	1	0.277746	43.8919
GOTERM_BP_FAT	GO:0051385~response to mineralocorticoid stimulus	7	0.342801	0.0387372	PRKCA, KRAS, SERPINA7, PTGS1, PEBP1, NEFL, SRC	1780	20	13528	2.66	1	0.330717	52.2658
GOTERM_BP_FAT	GO:0048678~response to axon injury	7	0.342801	0.0387372	MAP2K1, LYN, BAX, VCAN, SOD1, NEFL, SOD2	1780	20	13528	2.66	1	0.330717	52.2658
GOTERM_BP_FAT	GO:0002673~regulation of acute inflammatory response	7	0.342801	0.0483933	F12, A2M, C3, KLKB1, SERPING1, LBP, SPN	1780	21	13528	2.53333	1	0.387491	60.4856
GOTERM_BP_FAT	GO:0048169~regulation of long-term neuronal synaptic plasticity	7	0.342801	0.0483933	NRAS, HRAS, KRAS, AGT, RAB5A, NPTN, RAB11A	1780	21	13528	2.53333	1	0.387491	60.4856
GOTERM_BP_FAT	GO:0043029~T cell homeostasis	7	0.342801	0.0483933	CORO1A, STAT5A, BAX, STAT5B, PPP3CB, TGFB1, GIMAP1	1780	21	13528	2.53333	1	0.387491	60.4856
GOTERM_BP_FAT	GO:0002709~regulation of T cell mediated immunity	7	0.342801	0.0483933	PTPRC, TAP2, PPP3CB, HSPD1, SASH3, SPN, B2M	1780	21	13528	2.53333	1	0.387491	60.4856
GOTERM_BP_FAT	GO:0007030~Golgi organization	7	0.342801	0.0483933	CTBP1, SYNE1, MAP2K1, ATL3, SEC23IP, VCPIP1, GOLGB1	1780	21	13528	2.53333	1	0.387491	60.4856
GOTERM_BP_FAT	GO:0043488~regulation of mRNA stability	7	0.342801	0.0594034	DHX9, SERBP1, HNRNPD, SYNCRIP, PABPC1, HNRNPU, YBX1	1780	22	13528	2.41818	1	0.442857	68.2203
GOTERM_BP_FAT	GO:0006691~leukotriene metabolic process	7	0.342801	0.0594034	PRG3, ALOX5AP, LTA4H, ALOX5, RNPEP, ALOX12, SYK	1780	22	13528	2.41818	1	0.442857	68.2203
GOTERM_BP_FAT	GO:0003015~heart process	7	0.342801	0.0717813	GPX1, ACTC1, MAP2K3, GAA, ADRBK1, SOD1, TPM1	1780	23	13528	2.31304	1	0.498374	75.1995
GOTERM_BP_FAT	GO:0042364~water-soluble vitamin biosynthetic process	7	0.342801	0.0717813	NAMPT, KYNU, PDXK, AKR1A1, GSTO1, PNP, NAPRT1	1780	23	13528	2.31304	1	0.498374	75.1995
GOTERM_BP_FAT	GO:0030004~cellular monovalent inorganic cation homeostasis	7	0.342801	0.0717813	C7, ATP5B, AGT, NOX1, ATP6V1H, ATP1A4, PPT1	1780	23	13528	2.31304	1	0.498374	75.1995
GOTERM_BP_FAT	GO:0060047~heart contraction	7	0.342801	0.0717813	GPX1, ACTC1, MAP2K3, GAA, ADRBK1, SOD1, TPM1	1780	23	13528	2.31304	1	0.498374	75.1995
GOTERM_BP_FAT	GO:0043449~cellular alkene metabolic process	7	0.342801	0.0717813	PRG3, ALOX5AP, LTA4H, ALOX5, RNPEP, ALOX12, SYK	1780	23	13528	2.31304	1	0.498374	75.1995
GOTERM_BP_FAT	GO:0016525~negative regulation of angiogenesis	7	0.342801	0.0717813	SERPINF1, STAB1, PML, APOH, PF4, THBS1, PLG	1780	23	13528	2.31304	1	0.498374	75.1995
GOTERM_BP_FAT	GO:0032412~regulation of ion transmembrane transporter activity	7	0.342801	0.0855211	GNAI2, ACTN4, PLCG2, CALM3, STIM1, FKBP1A, SLC9A3R1, CALM2, CALM1	1780	24	13528	2.21667	1	0.551561	81.2402
GOTERM_BP_FAT	GO:0001101~response to acid	7	0.342801	0.0855211	LYN, GSN, BAX, CFL1, AARS, MMP3, SRC	1780	24	13528	2.21667	1	0.551561	81.2402
GOTERM_BP_FAT	GO:0043487~regulation of RNA stability	7	0.342801	0.0855211	DHX9, SERBP1, HNRNPD, SYNCRIP, PABPC1, HNRNPU, YBX1	1780	24	13528	2.21667	1	0.551561	81.2402
GOTERM_BP_FAT	GO:0010873~positive regulation of cholesterol esterification	6	0.29383	0.000652	APOA4, APOA2, APOA1, APOE, AGT, APOC1	1780	7	13528	6.51429	0.938703	0.0104415	1.21395
GOTERM_BP_FAT	GO:0042267~natural killer cell mediated cytotoxicity	6	0.29383	0.00155059	TUBB, UNC13D, LYST, TUBB2C, PRDX1, RAB27A	1780	8	13528	5.7	0.998693	0.0230294	2.86296
GOTERM_BP_FAT	GO:0002228~natural killer cell mediated immunity	6	0.29383	0.00155059	TUBB, UNC13D, LYST, TUBB2C, PRDX1, RAB27A	1780	8	13528	5.7	0.998693	0.0230294	2.86296
GOTERM_BP_FAT	GO:0010872~regulation of cholesterol esterification	6	0.29383	0.00155059	APOA4, APOA2, APOA1, APOE, AGT, APOC1	1780	8	13528	5.7	0.998693	0.0230294	2.86296
GOTERM_BP_FAT	GO:0006103~2-oxoglutarate metabolic process	6	0.29383	0.00555238	GOT2, DLST, STAT5A, STAT5B, DLD, IDH3B	1780	10	13528	4.56	1	0.0700614	9.8975
GOTERM_BP_FAT	GO:0018279~protein amino acid N-linked glycosylation via asparagine	6	0.29383	0.00555238	STT3B, STT3A, DAD1, RPN1, RPN2, DDOST	1780	10	13528	4.56	1	0.0700614	9.8975
GOTERM_BP_FAT	GO:0006107~oxaloacetate metabolic process	6	0.29383	0.00555238	GOT2, STAT5A, STAT5B, CS, MDH2, MDH1	1780	10	13528	4.56	1	0.0700614	9.8975
GOTERM_BP_FAT	GO:0018196~peptidyl-asparagine modification	6	0.29383	0.00555238	STT3B, STT3A, DAD1, RPN1, RPN2, DDOST	1780	10	13528	4.56	1	0.0700614	9.8975
GOTERM_BP_FAT	GO:0002886~regulation of myeloid leukocyte mediated immunity	6	0.29383	0.00555238	UNC13D, C3, HMOX1, PRAM1, STXBP2, SYK	1780	10	13528	4.56	1	0.0700614	9.8975
GOTERM_BP_FAT	GO:0001909~leukocyte mediated cytotoxicity	6	0.29383	0.00555238	TUBB, UNC13D, LYST, TUBB2C, PRDX1, RAB27A	1780	10	13528	4.56	1	0.0700614	9.8975
GOTERM_BP_FAT	GO:0033700~phospholipid efflux	6	0.29383	0.00555238	APOA4, APOA2, APOA1, APOE, APOC1, APOC2	1780	10	13528	4.56	1	0.0700614	9.8975
GOTERM_BP_FAT	GO:0030041~actin filament polymerization	6	0.29383	0.00908668	GSN, DIAPH1, PREX1, RAC1, ARPC4, WAS, TTLL3	1780	11	13528	4.14545	1	0.105313	15.7066
GOTERM_BP_FAT	GO:0051881~regulation of mitochondrial membrane potential	6	0.29383	0.00908668	HTT, BAX, PRDX3, SOD1, NDUFS1, SOD2	1780	11	13528	4.14545	1	0.105313	15.7066
GOTERM_BP_FAT	GO:0002478~antigen processing and presentation of exogenous peptide antigen	6	0.29383	0.00908668	TAP2, IFI30, CD74, HLA-DRA, TAPBP, B2M	1780	11	13528	4.14545	1	0.105313	15.7066
GOTERM_BP_FAT	GO:0006906~vesicle fusion	6	0.29383	0.0139117	CORO1A, RAB8A, GNAI3, VAMP7, USO1, EEA1	1780	12	13528	3.8	1	0.151841	23.067
GOTERM_BP_FAT	GO:0015671~oxygen transport	6	0.29383	0.0201992	HBG1, HBA2, HBG2, HBA1, HBE1, HBB, HBD	1780	13	13528	3.50769	1	0.203862	31.7486
GOTERM_BP_FAT	GO:0030865~cortical cytoskeleton organization	6	0.29383	0.0280891	TLN1, PLEK, LASP1, ARF6, CALR, CDK5	1780	14	13528	3.25714	1	0.261043	41.3343
GOTERM_BP_FAT	GO:0006268~DNA unwinding during replication	6	0.29383	0.0280891	HMGB1, TOP1, HMGB2, MCM7, HMGB1L10, MCM2, MCM6	1780	14	13528	3.25714	1	0.261043	41.3343
GOTERM_BP_FAT	GO:0045940~positive regulation of steroid metabolic process	6	0.29383	0.0280891	APOA4, APOA2, APOA1, APOE, AGT, APOC1	1780	14	13528	3.25714	1	0.261043	41.3343
GOTERM_BP_FAT	GO:0032369~negative regulation of lipid transport	6	0.29383	0.037685	APOA2, APOC1, APOC2, NFKB1, ITGB3, THBS1	1780	15	13528	3.04	1	0.325128	51.2782
GOTERM_BP_FAT	GO:0045806~negative regulation of endocytosis	6	0.29383	0.037685	PACSIN2, RAC1, APOC1, APOC2, ARF6, TGFB1	1780	15	13528	3.04	1	0.325128	51.2782
GOTERM_BP_FAT	GO:0048255~mRNA stabilization	6	0.29383	0.037685	DHX9, HNRNPD, SYNCRIP, PABPC1, HNRNPU, YBX1	1780	15	13528	3.04	1	0.325128	51.2782
GOTERM_BP_FAT	GO:0043489~RNA stabilization	6	0.29383	0.037685	DHX9, HNRNPD, SYNCRIP, PABPC1, HNRNPU, YBX1	1780	15	13528	3.04	1	0.325128	51.2782
GOTERM_BP_FAT	GO:0050764~regulation of phagocytosis	6	0.29383	0.0490524	AZU1, C3, ITGA2, CALR, TGFB1, AHSG	1780	16	13528	2.85	1	0.390279	60.9948
GOTERM_BP_FAT	GO:0007212~dopamine receptor signaling pathway	6	0.29383	0.0771762	GNAL, GNAO1, GNAQ, HTT, GNAS, FLNA	1780	18	13528	2.53333	1	0.519432	77.7632
GOTERM_BP_FAT	GO:0032392~DNA geometric change	6	0.29383	0.0771762	HMGB1, TOP1, HMGB2, MCM7, HMGB1L10, MCM2, MCM6	1780	18	13528	2.53333	1	0.519432	77.7632
GOTERM_BP_FAT	GO:0002718~regulation of cytokine production during immune response	6	0.29383	0.0771762	IRAK3, APOA2, APOA1, HMOX1, SASH3, GIMAP1	1780	18	13528	2.53333	1	0.519432	77.7632
GOTERM_BP_FAT	GO:0032508~DNA duplex unwinding	6	0.29383	0.0771762	HMGB1, TOP1, HMGB2, MCM7, HMGB1L10, MCM2, MCM6	1780	18	13528	2.53333	1	0.519432	77.7632
GOTERM_BP_FAT	GO:0051402~neuron apoptosis	6	0.29383	0.0938817	AIFM1, HTT, BAX, APAF1, CDK5, ATM	1780	19	13528	2.4	1	0.578713	84.2035
GOTERM_BP_FAT	GO:0006891~intra-Golgi vesicle-mediated transport	6	0.29383	0.0938817	COPB2, COPG2, COPB1, COPZ1, NAPA, COPE	1780	19	13528	2.4	1	0.578713	84.2035
GOTERM_BP_FAT	GO:0045058~T cell selection	6	0.29383	0.0938817	PTPRC, DOCK2, JAG2, CD74, SPN, SYK	1780	19	13528	2.4	1	0.578713	84.2035
GOTERM_BP_FAT	GO:0006309~DNA fragmentation involved in apoptosis	6	0.29383	0.0938817	AIFM1, BAX, CYCS, PPT1, APAF1, SOD1	1780	19	13528	2.4	1	0.578713	84.2035
GOTERM_BP_FAT	GO:0050688~regulation of defense response to virus	6	0.29383	0.0938817	AP2B1, AP2A2, AP2A1, PML, ATP6V1H, SPN	1780	19	13528	2.4	1	0.578713	84.2035
GOTERM_BP_FAT	GO:0070613~regulation of protein processing	5	0.244858	0.00358493	F12, A2M, KLKB1, SERPING1, THBS1	1780	6	13528	6.33333	1	0.0476148	6.50156
GOTERM_BP_FAT	GO:0006188~IMP biosynthetic process	5	0.244858	0.00358493	ATIC, ADSL, PAICS, PFAS, GART	1780	6	13528	6.33333	1	0.0476148	6.50156
GOTERM_BP_FAT	GO:0006189~'de novo' IMP biosynthetic process	5	0.244858	0.00358493	ATIC, ADSL, PAICS, PFAS, GART	1780	6	13528	6.33333	1	0.0476148	6.50156
GOTERM_BP_FAT	GO:0045588~positive regulation of gamma-delta T cell differentiation	5	0.244858	0.00358493	PTPRC, STAT5A, STAT5B, GIMAP1, SYK	1780	6	13528	6.33333	1	0.0476148	6.50156
GOTERM_BP_FAT	GO:0051918~negative regulation of fibrinolysis	5	0.244858	0.00358493	SERPINF2, APOH, HRG, THBS1, PLG	1780	6	13528	6.33333	1	0.0476148	6.50156
GOTERM_BP_FAT	GO:0045586~regulation of gamma-delta T cell differentiation	5	0.244858	0.00358493	PTPRC, STAT5A, STAT5B, GIMAP1, SYK	1780	6	13528	6.33333	1	0.0476148	6.50156
GOTERM_BP_FAT	GO:0046645~positive regulation of gamma-delta T cell activation	5	0.244858	0.00358493	PTPRC, STAT5A, STAT5B, GIMAP1, SYK	1780	6	13528	6.33333	1	0.0476148	6.50156
GOTERM_BP_FAT	GO:0042159~lipoprotein catabolic process	5	0.244858	0.00358493	APOB, CD36, APOE, PPT1, ATM	1780	6	13528	6.33333	1	0.0476148	6.50156
GOTERM_BP_FAT	GO:0034384~high-density lipoprotein particle clearance	5	0.244858	0.00358493	APOA2, APOA1, APOE, APOC2, APOM	1780	6	13528	6.33333	1	0.0476148	6.50156
GOTERM_BP_FAT	GO:0046040~IMP metabolic process	5	0.244858	0.00358493	ATIC, ADSL, PAICS, PFAS, GART	1780	6	13528	6.33333	1	0.0476148	6.50156
GOTERM_BP_FAT	GO:0010953~regulation of protein maturation by peptide bond cleavage	5	0.244858	0.00358493	F12, A2M, KLKB1, SERPING1, THBS1	1780	6	13528	6.33333	1	0.0476148	6.50156
GOTERM_BP_FAT	GO:0046643~regulation of gamma-delta T cell activation	5	0.244858	0.00358493	PTPRC, STAT5A, STAT5B, GIMAP1, SYK	1780	6	13528	6.33333	1	0.0476148	6.50156
GOTERM_BP_FAT	GO:0051131~chaperone-mediated protein complex assembly	5	0.244858	0.00749513	HSP90AA2, CCT6B, HSP90AA1, APCS, HSPA4, HSPD1	1780	7	13528	5.42857	1	0.0908489	13.136
GOTERM_BP_FAT	GO:0006101~citrate metabolic process	5	0.244858	0.00749513	ACO2, STAT5A, STAT5B, CS, ACLY	1780	7	13528	5.42857	1	0.0908489	13.136
GOTERM_BP_FAT	GO:0032365~intracellular lipid transport	5	0.244858	0.00749513	SLC25A20, CPT2, NPC2, CHKB, VPS4B	1780	7	13528	5.42857	1	0.0908489	13.136
GOTERM_BP_FAT	GO:0043300~regulation of leukocyte degranulation	5	0.244858	0.0134397	UNC13D, HMOX1, PRAM1, STXBP2, SYK	1780	8	13528	4.75	1	0.14743	22.3747
GOTERM_BP_FAT	GO:0007016~cytoskeletal anchoring at plasma membrane	5	0.244858	0.0134397	TLN1, EZR, TLN2, SPTBN4, FLNB	1780	8	13528	4.75	1	0.14743	22.3747
GOTERM_BP_FAT	GO:0046605~regulation of centrosome cycle	5	0.244858	0.0134397	DYNC1LI1, XPO1, ROCK2, NPM1, RANBP1, LOC440577	1780	8	13528	4.75	1	0.14743	22.3747
GOTERM_BP_FAT	GO:0009120~deoxyribonucleoside metabolic process	5	0.244858	0.0134397	DTYMK, DCK, DERA, DPYD, DUT	1780	8	13528	4.75	1	0.14743	22.3747
GOTERM_BP_FAT	GO:0060052~neurofilament cytoskeleton organization	5	0.244858	0.0134397	INA, NEFH, SOD1, NEFL, NEFM	1780	8	13528	4.75	1	0.14743	22.3747
GOTERM_BP_FAT	GO:0009113~purine base biosynthetic process	5	0.244858	0.0217022	HPRT1, PAICS, GMPS, APRT, GART	1780	9	13528	4.22222	1	0.215415	33.6819
GOTERM_BP_FAT	GO:0042119~neutrophil activation	5	0.244858	0.0217022	PRG3, VAMP7, PREX1, STXBP2, MYO1F	1780	9	13528	4.22222	1	0.215415	33.6819
GOTERM_BP_FAT	GO:0015991~ATP hydrolysis coupled proton transport	5	0.244858	0.0217022	ATP4A, ATP6V1E1, ATP6V1H, ATP1A4, ATP1A2	1780	9	13528	4.22222	1	0.215415	33.6819
GOTERM_BP_FAT	GO:0031529~ruffle organization	5	0.244858	0.0217022	PLEK, RAC1, CYFIP1, ARF6, TPM1	1780	9	13528	4.22222	1	0.215415	33.6819
GOTERM_BP_FAT	GO:0006105~succinate metabolic process	5	0.244858	0.0217022	SDHA, SDHB, SUCLG1, STAT5A, STAT5B	1780	9	13528	4.22222	1	0.215415	33.6819
GOTERM_BP_FAT	GO:0015988~energy coupled proton transport, against electrochemical gradient	5	0.244858	0.0217022	ATP4A, ATP6V1E1, ATP6V1H, ATP1A4, ATP1A2	1780	9	13528	4.22222	1	0.215415	33.6819
GOTERM_BP_FAT	GO:0050732~negative regulation of peptidyl-tyrosine phosphorylation	5	0.244858	0.0217022	PPP2R1A, PTPRC, NF2, PPP2CA, PRKCD	1780	9	13528	4.22222	1	0.215415	33.6819
GOTERM_BP_FAT	GO:0032411~positive regulation of transporter activity	5	0.244858	0.0324688	ACTN4, PLCG2, PON1, CALM3, STIM1, CALM2, CALM1	1780	10	13528	3.8	1	0.291416	46.0901
GOTERM_BP_FAT	GO:0045022~early endosome to late endosome transport	5	0.244858	0.0324688	LYST, VPS4B, EEA1, FLNA, HOOK3	1780	10	13528	3.8	1	0.291416	46.0901
GOTERM_BP_FAT	GO:0006206~pyrimidine base metabolic process	5	0.244858	0.0324688	MAPK1, ALDH6A1, TYMP, CAD, DPYD	1780	10	13528	3.8	1	0.291416	46.0901
GOTERM_BP_FAT	GO:0000305~response to oxygen radical	5	0.244858	0.04583	APOA4, TXNRD2, SOD1, PRDX1, SOD2	1780	11	13528	3.45455	1	0.373022	58.445
GOTERM_BP_FAT	GO:0070584~mitochondrion morphogenesis	5	0.244858	0.04583	DNM1L, OPA1, SSBP1, COL4A3BP, BAX	1780	11	13528	3.45455	1	0.373022	58.445
GOTERM_BP_FAT	GO:0050766~positive regulation of phagocytosis	5	0.244858	0.0617892	AZU1, C3, ITGA2, CALR, AHSG	1780	12	13528	3.16667	1	0.454001	69.6957
GOTERM_BP_FAT	GO:0034375~high-density lipoprotein particle remodeling	5	0.244858	0.0617892	APOA4, APOA2, APOE, APOC1, APOM	1780	12	13528	3.16667	1	0.454001	69.6957
GOTERM_BP_FAT	GO:0002920~regulation of humoral immune response	5	0.244858	0.0617892	PTPRC, A2M, HPX, SERPING1, GIMAP1	1780	12	13528	3.16667	1	0.454001	69.6957
GOTERM_BP_FAT	GO:0014823~response to activity	5	0.244858	0.0617892	UQCRC1, AGT, PEBP1, ITGA2, SOD2	1780	12	13528	3.16667	1	0.454001	69.6957
GOTERM_BP_FAT	GO:0051084~'de novo' posttranslational protein folding	5	0.244858	0.0802736	SH3GLB1, ERO1L, UGGT1, CD74, HSPA8	1780	13	13528	2.92308	1	0.531682	79.1195
GOTERM_BP_FAT	GO:0030866~cortical actin cytoskeleton organization	5	0.244858	0.0802736	TLN1, PLEK, ARF6, CALR, CDK5	1780	13	13528	2.92308	1	0.531682	79.1195
GOTERM_BP_FAT	GO:0010744~positive regulation of foam cell differentiation	5	0.244858	0.0802736	APOB, CD36, AGT, NFKB1, PF4	1780	13	13528	2.92308	1	0.531682	79.1195
GOTERM_BP_FAT	GO:0045061~thymic T cell selection	5	0.244858	0.0802736	PTPRC, DOCK2, JAG2, CD74, SPN	1780	13	13528	2.92308	1	0.531682	79.1195
GOTERM_BP_FAT	GO:0034605~cellular response to heat	5	0.244858	0.0802736	DHX9, HDAC2, LYN, THBS1, MYOF	1780	13	13528	2.92308	1	0.531682	79.1195
GOTERM_BP_FAT	GO:0050832~defense response to fungus	5	0.244858	0.0802736	DEFA3, DEFA1, COTL1, TGFB1, S100A12	1780	13	13528	2.92308	1	0.531682	79.1195
GOTERM_BP_FAT	GO:0045822~negative regulation of heart contraction	5	0.244858	0.0802736	PRKCA, ATP2A2, ADRBK1, ATP1A1, ATP1A2	1780	13	13528	2.92308	1	0.531682	79.1195
GOTERM_BP_FAT	GO:0007097~nuclear migration	4	0.195886	0.00818887	CDC42, SUN2, NUDC, MYH10	1780	4	13528	7.6	1	0.0972236	14.2655
GOTERM_BP_FAT	GO:0045110~intermediate filament bundle assembly	4	0.195886	0.00818887	KRT14, NEFH, NEFL, NEFM	1780	4	13528	7.6	1	0.0972236	14.2655
GOTERM_BP_FAT	GO:0048261~negative regulation of receptor-mediated endocytosis	4	0.195886	0.0184706	RAC1, APOC1, APOC2, ARF6	1780	5	13528	6.08	1	0.190715	29.4589
GOTERM_BP_FAT	GO:0034380~high-density lipoprotein particle assembly	4	0.195886	0.0184706	APOA2, APOA1, APOE, APOM	1780	5	13528	6.08	1	0.190715	29.4589
GOTERM_BP_FAT	GO:0002475~antigen processing and presentation via MHC class Ib	4	0.195886	0.0184706	TAP2, AP3D1, B2M, AP3B1	1780	5	13528	6.08	1	0.190715	29.4589
GOTERM_BP_FAT	GO:0042062~long-term strengthening of neuromuscular junction	4	0.195886	0.0184706	UBC, UBB, UBA52, RPS27A	1780	5	13528	6.08	1	0.190715	29.4589
GOTERM_BP_FAT	GO:0016584~nucleosome positioning	4	0.195886	0.0333562	HIST1H1E, HIST1H1D, HIST1H1C, SMARCA5	1780	6	13528	5.06667	1	0.297564	47.0081
GOTERM_BP_FAT	GO:0050748~negative regulation of lipoprotein metabolic process	4	0.195886	0.0333562	APOA4, PON1, ITGB3, APOM	1780	6	13528	5.06667	1	0.297564	47.0081
GOTERM_BP_FAT	GO:0042989~sequestering of actin monomers	4	0.195886	0.0333562	TMSL1, TMSL6, TMSB4X, TMSB10, TMSL3	1780	6	13528	5.06667	1	0.297564	47.0081
GOTERM_BP_FAT	GO:0006449~regulation of translational termination	4	0.195886	0.0333562	UPF1, EIF5AL1, EIF5A, ETF1, EIF5A2	1780	6	13528	5.06667	1	0.297564	47.0081
GOTERM_BP_FAT	GO:0046125~pyrimidine deoxyribonucleoside metabolic process	4	0.195886	0.0333562	DTYMK, DCK, DPYD, DUT	1780	6	13528	5.06667	1	0.297564	47.0081
GOTERM_BP_FAT	GO:0035304~regulation of protein amino acid dephosphorylation	4	0.195886	0.0333562	LOC440917, YWHAB, PPP2R4, YWHAE, TGFB1	1780	6	13528	5.06667	1	0.297564	47.0081
GOTERM_BP_FAT	GO:0018198~peptidyl-cysteine modification	4	0.195886	0.0333562	RAB3B, RAB3D, ADH5, RAB6A	1780	6	13528	5.06667	1	0.297564	47.0081
GOTERM_BP_FAT	GO:0032092~positive regulation of protein binding	4	0.195886	0.052752	CALD1, ITGA2, FKBP1A, ADD1	1780	7	13528	4.34286	1	0.40965	63.7395
GOTERM_BP_FAT	GO:0032372~negative regulation of sterol transport	4	0.195886	0.052752	APOA2, APOC1, APOC2, NFKB1	1780	7	13528	4.34286	1	0.40965	63.7395
GOTERM_BP_FAT	GO:0042921~glucocorticoid receptor signaling pathway	4	0.195886	0.052752	YWHAH, ARID1A, CALR, RBM14	1780	7	13528	4.34286	1	0.40965	63.7395
GOTERM_BP_FAT	GO:0019430~removal of superoxide radicals	4	0.195886	0.052752	APOA4, SOD1, PRDX1, SOD2	1780	7	13528	4.34286	1	0.40965	63.7395
GOTERM_BP_FAT	GO:0043304~regulation of mast cell degranulation	4	0.195886	0.052752	UNC13D, HMOX1, STXBP2, SYK	1780	7	13528	4.34286	1	0.40965	63.7395
GOTERM_BP_FAT	GO:0008582~regulation of synaptic growth at neuromuscular junction	4	0.195886	0.052752	UBC, UBB, UBA52, RPS27A	1780	7	13528	4.34286	1	0.40965	63.7395
GOTERM_BP_FAT	GO:0045579~positive regulation of B cell differentiation	4	0.195886	0.052752	STAT5A, STAT5B, INPP5D, SYK	1780	7	13528	4.34286	1	0.40965	63.7395
GOTERM_BP_FAT	GO:0006002~fructose 6-phosphate metabolic process	4	0.195886	0.052752	TALDO1, PFKL, PFKP, FBP1	1780	7	13528	4.34286	1	0.40965	63.7395
GOTERM_BP_FAT	GO:0045416~positive regulation of interleukin-8 biosynthetic process	4	0.195886	0.052752	APOA2, PRG3, ELANE, TLR8	1780	7	13528	4.34286	1	0.40965	63.7395
GOTERM_BP_FAT	GO:0060192~negative regulation of lipase activity	4	0.195886	0.052752	APOA2, PLEK, APOC1, SORT1	1780	7	13528	4.34286	1	0.40965	63.7395
GOTERM_BP_FAT	GO:0032375~negative regulation of cholesterol transport	4	0.195886	0.052752	APOA2, APOC1, APOC2, NFKB1	1780	7	13528	4.34286	1	0.40965	63.7395
GOTERM_BP_FAT	GO:0040023~establishment of nucleus localization	4	0.195886	0.052752	CDC42, SUN2, NUDC, MYH10	1780	7	13528	4.34286	1	0.40965	63.7395
GOTERM_BP_FAT	GO:0050665~hydrogen peroxide biosynthetic process	4	0.195886	0.052752	CYBA, CYBB, SOD1, SOD2	1780	7	13528	4.34286	1	0.40965	63.7395
GOTERM_BP_FAT	GO:0051238~sequestering of metal ion	4	0.195886	0.052752	SRI, HSP90B1, CALR, FTH1	1780	7	13528	4.34286	1	0.40965	63.7395
GOTERM_BP_FAT	GO:0043243~positive regulation of protein complex disassembly	4	0.195886	0.052752	PLEK, EIF5AL1, CFL1, EIF5A, EIF5A2	1780	7	13528	4.34286	1	0.40965	63.7395
GOTERM_BP_FAT	GO:0010894~negative regulation of steroid biosynthetic process	4	0.195886	0.0763393	APOE, NFKB1, ATP1A1, SOD1	1780	8	13528	3.8	1	0.516942	77.3826
GOTERM_BP_FAT	GO:0019883~antigen processing and presentation of endogenous antigen	4	0.195886	0.0763393	TAP2, ERAP1, CD74, TAPBP	1780	8	13528	3.8	1	0.516942	77.3826
GOTERM_BP_FAT	GO:0030069~lysogeny	4	0.195886	0.0763393	XRCC5, PPIA, LOC389901, XRCC6, BANF1	1780	8	13528	3.8	1	0.516942	77.3826
GOTERM_BP_FAT	GO:0045576~mast cell activation	4	0.195886	0.0763393	YWHAZ, LYN, NDRG1, LCP2	1780	8	13528	3.8	1	0.516942	77.3826
GOTERM_BP_FAT	GO:0050746~regulation of lipoprotein metabolic process	4	0.195886	0.0763393	APOA4, PON1, ITGB3, APOM	1780	8	13528	3.8	1	0.516942	77.3826
GOTERM_BP_FAT	GO:0045060~negative thymic T cell selection	4	0.195886	0.0763393	PTPRC, DOCK2, CD74, SPN	1780	8	13528	3.8	1	0.516942	77.3826
GOTERM_BP_FAT	GO:0060343~trabecula formation	4	0.195886	0.0763393	RBP4, FKBP1A, COL1A1, MMP2	1780	8	13528	3.8	1	0.516942	77.3826
GOTERM_BP_FAT	GO:0031958~corticosteroid receptor signaling pathway	4	0.195886	0.0763393	YWHAH, ARID1A, CALR, RBM14	1780	8	13528	3.8	1	0.516942	77.3826
GOTERM_BP_FAT	GO:0060396~growth hormone receptor signaling pathway	4	0.195886	0.0763393	STAT5A, STAT5B, STAT3, PIK3R1	1780	8	13528	3.8	1	0.516942	77.3826
GOTERM_BP_FAT	GO:0032967~positive regulation of collagen biosynthetic process	4	0.195886	0.0763393	HDAC2, F2, ITGA2, TGFB1	1780	8	13528	3.8	1	0.516942	77.3826
GOTERM_BP_FAT	GO:0010714~positive regulation of collagen metabolic process	4	0.195886	0.0763393	HDAC2, F2, ITGA2, TGFB1	1780	8	13528	3.8	1	0.516942	77.3826
GOTERM_BP_FAT	GO:0006734~NADH metabolic process	4	0.195886	0.0763393	DLST, IDH3B, MDH2, MDH1	1780	8	13528	3.8	1	0.516942	77.3826
GOTERM_BP_FAT	GO:0006108~malate metabolic process	4	0.195886	0.0763393	ME2, MDH2, FH, MDH1	1780	8	13528	3.8	1	0.516942	77.3826
GOTERM_BP_FAT	GO:0050690~regulation of defense response to virus by virus	4	0.195886	0.0763393	AP2B1, AP2A2, AP2A1, ATP6V1H	1780	8	13528	3.8	1	0.516942	77.3826
GOTERM_BP_FAT	GO:0032414~positive regulation of ion transmembrane transporter activity	4	0.195886	0.0763393	ACTN4, PLCG2, CALM3, STIM1, CALM2, CALM1	1780	8	13528	3.8	1	0.516942	77.3826
GOTERM_BP_FAT	GO:0019047~provirus integration	4	0.195886	0.0763393	XRCC5, PPIA, LOC389901, XRCC6, BANF1	1780	8	13528	3.8	1	0.516942	77.3826
GOTERM_BP_FAT	GO:0045939~negative regulation of steroid metabolic process	4	0.195886	0.0763393	APOE, NFKB1, ATP1A1, SOD1	1780	8	13528	3.8	1	0.516942	77.3826
GOTERM_BP_FAT	GO:0042167~heme catabolic process	3	0.146915	0.0473137	BLVRA, AMBP, HMOX1	1780	3	13528	7.6	1	0.381276	59.638
GOTERM_BP_FAT	GO:0035308~negative regulation of protein amino acid dephosphorylation	3	0.146915	0.0473137	LOC440917, YWHAB, PPP2R4, YWHAE	1780	3	13528	7.6	1	0.381276	59.638
GOTERM_BP_FAT	GO:0035305~negative regulation of dephosphorylation	3	0.146915	0.0473137	LOC440917, YWHAB, PPP2R4, YWHAE	1780	3	13528	7.6	1	0.381276	59.638
GOTERM_BP_FAT	GO:0032509~endosome transport via multivesicular body sorting pathway	3	0.146915	0.0473137	LYST, VPS4B, SORT1	1780	3	13528	7.6	1	0.381276	59.638
GOTERM_BP_FAT	GO:0034442~regulation of lipoprotein oxidation	3	0.146915	0.0473137	APOA4, PON1, APOM	1780	3	13528	7.6	1	0.381276	59.638
GOTERM_BP_FAT	GO:0006177~GMP biosynthetic process	3	0.146915	0.0473137	GMPS, IMPDH1, IMPDH2	1780	3	13528	7.6	1	0.381276	59.638
GOTERM_BP_FAT	GO:0018125~peptidyl-cysteine methylation	3	0.146915	0.0473137	RAB3B, RAB3D, RAB6A	1780	3	13528	7.6	1	0.381276	59.638
GOTERM_BP_FAT	GO:0006853~carnitine shuttle	3	0.146915	0.0473137	SLC25A20, CPT2, CHKB	1780	3	13528	7.6	1	0.381276	59.638
GOTERM_BP_FAT	GO:0046037~GMP metabolic process	3	0.146915	0.0473137	GMPS, IMPDH1, IMPDH2	1780	3	13528	7.6	1	0.381276	59.638
GOTERM_BP_FAT	GO:0046149~pigment catabolic process	3	0.146915	0.0473137	BLVRA, AMBP, HMOX1	1780	3	13528	7.6	1	0.381276	59.638
GOTERM_BP_FAT	GO:0033240~positive regulation of cellular amine metabolic process	3	0.146915	0.0473137	PEBP1, COMT, HPRT1	1780	3	13528	7.6	1	0.381276	59.638
GOTERM_BP_FAT	GO:0034443~negative regulation of lipoprotein oxidation	3	0.146915	0.0473137	APOA4, PON1, APOM	1780	3	13528	7.6	1	0.381276	59.638
GOTERM_BP_FAT	GO:0019322~pentose biosynthetic process	3	0.146915	0.0473137	G6PD, PYGL, PGD	1780	3	13528	7.6	1	0.381276	59.638
GOTERM_BP_FAT	GO:0010955~negative regulation of protein maturation by peptide bond cleavage	3	0.146915	0.0864385	A2M, SERPING1, THBS1	1780	4	13528	5.7	1	0.554074	81.5894
GOTERM_BP_FAT	GO:0043032~positive regulation of macrophage activation	3	0.146915	0.0864385	LBP, HSPD1, THBS1	1780	4	13528	5.7	1	0.554074	81.5894
GOTERM_BP_FAT	GO:0006104~succinyl-CoA metabolic process	3	0.146915	0.0864385	SUCLG2, SUCLG1, SUCLA2	1780	4	13528	5.7	1	0.554074	81.5894
GOTERM_BP_FAT	GO:0006166~purine ribonucleoside salvage	3	0.146915	0.0864385	ADK, HPRT1, APRT	1780	4	13528	5.7	1	0.554074	81.5894
GOTERM_BP_FAT	GO:0045824~negative regulation of innate immune response	3	0.146915	0.0864385	IRAK3, A2M, SERPING1	1780	4	13528	5.7	1	0.554074	81.5894
GOTERM_BP_FAT	GO:0006689~ganglioside catabolic process	3	0.146915	0.0864385	GM2A, HEXA, HEXB	1780	4	13528	5.7	1	0.554074	81.5894
GOTERM_BP_FAT	GO:0006907~pinocytosis	3	0.146915	0.0864385	PPT1, AHSG, EHD4	1780	4	13528	5.7	1	0.554074	81.5894
GOTERM_BP_FAT	GO:0010915~regulation of very-low-density lipoprotein particle clearance	3	0.146915	0.0864385	APOC1, APOC2, LRPAP1	1780	4	13528	5.7	1	0.554074	81.5894
GOTERM_BP_FAT	GO:0070096~mitochondrial outer membrane translocase complex assembly	3	0.146915	0.0864385	HSP90AA2, HSP90AA1, SAMM50, HSPA4	1780	4	13528	5.7	1	0.554074	81.5894
GOTERM_BP_FAT	GO:0070391~response to lipoteichoic acid	3	0.146915	0.0864385	TLR2, LBP, CD14	1780	4	13528	5.7	1	0.554074	81.5894
GOTERM_BP_FAT	GO:0043174~nucleoside salvage	3	0.146915	0.0864385	ADK, HPRT1, APRT	1780	4	13528	5.7	1	0.554074	81.5894
GOTERM_BP_FAT	GO:0060334~regulation of interferon-gamma-mediated signaling pathway	3	0.146915	0.0864385	HSP90AB1, HPX, CDC37	1780	4	13528	5.7	1	0.554074	81.5894
GOTERM_BP_FAT	GO:0042518~negative regulation of tyrosine phosphorylation of Stat3 protein	3	0.146915	0.0864385	PPP2R1A, NF2, PPP2CA	1780	4	13528	5.7	1	0.554074	81.5894
GOTERM_BP_FAT	GO:0035022~positive regulation of Rac protein signal transduction	3	0.146915	0.0864385	NRAS, HRAS, KRAS	1780	4	13528	5.7	1	0.554074	81.5894
GOTERM_BP_FAT	GO:0010916~negative regulation of very-low-density lipoprotein particle clearance	3	0.146915	0.0864385	APOC1, APOC2, LRPAP1	1780	4	13528	5.7	1	0.554074	81.5894
GOTERM_BP_FAT	GO:0010269~response to selenium ion	3	0.146915	0.0864385	GPX1, APOB, TXNRD2	1780	4	13528	5.7	1	0.554074	81.5894
GOTERM_BP_FAT	GO:0043312~neutrophil degranulation	3	0.146915	0.0864385	VAMP7, STXBP2, MYO1F	1780	4	13528	5.7	1	0.554074	81.5894
GOTERM_BP_FAT	GO:0060397~JAK-STAT cascade involved in growth hormone signaling pathway	3	0.146915	0.0864385	STAT5A, STAT5B, STAT3	1780	4	13528	5.7	1	0.554074	81.5894
GOTERM_BP_FAT	GO:0007008~outer mitochondrial membrane organization	3	0.146915	0.0864385	HSP90AA2, HSP90AA1, SAMM50, HSPA4	1780	4	13528	5.7	1	0.554074	81.5894
GOTERM_BP_FAT	GO:0051919~positive regulation of fibrinolysis	3	0.146915	0.0864385	F12, KLKB1, PLG	1780	4	13528	5.7	1	0.554074	81.5894
GOTERM_CC_FAT	GO:0043228~non-membrane-bounded organelle	527	25.808	2.75e-27	XRCC5, RPL18, HIST2H2AA3, RPL17, HIST2H2AA4, BTD, TUBB2B, PPP2R5A, TUBB2A, AIF1, TUBB2C, XRCC6, RPLP2, STRN, RANGAP1, HIST1H2BO, ACTG1, ACTG2, HIST1H2BM, HIST1H2BN, HIST1H2BK, HIST1H2BL, RPLP0, HIST1H2BI, HIST1H2BJ, ILK, RPLP1, RPL10, RPL12, STAG2, INA, NCF2, MYH1, ROCK1, KIF5B, ROCK2, PTBP1, MYH9, HNRPA1L3, MAPK1, NME2, RPS18, RCC2, NME1, RPS17, RPS14, MAPK3, RPS12, RPS13, FLII, ARL8A, ARL8B, MY…	1734	2596	12782	1.49643	1.84e-24	2.64e-25	4.13e-24
GOTERM_CC_FAT	GO:0043232~intracellular non-membrane-bounded organelle	527	25.808	2.75e-27	XRCC5, RPL18, HIST2H2AA3, RPL17, HIST2H2AA4, BTD, TUBB2B, PPP2R5A, TUBB2A, AIF1, TUBB2C, XRCC6, RPLP2, STRN, RANGAP1, HIST1H2BO, ACTG1, ACTG2, HIST1H2BM, HIST1H2BN, HIST1H2BK, HIST1H2BL, RPLP0, HIST1H2BI, HIST1H2BJ, ILK, RPLP1, RPL10, RPL12, STAG2, INA, NCF2, MYH1, ROCK1, KIF5B, ROCK2, PTBP1, MYH9, HNRPA1L3, MAPK1, NME2, RPS18, RCC2, NME1, RPS17, RPS14, MAPK3, RPS12, RPS13, FLII, ARL8A, ARL8B, MY…	1734	2596	12782	1.49643	1.84e-24	2.64e-25	4.13e-24
GOTERM_CC_FAT	GO:0005829~cytosol	413	20.2253	1.67e-69	RPL18, RPL17, LDHA, TUBB2C, PGAM1, PGAM2, RPLP2, FAH, ACTG1, RPLP0, RPLP1, VPS4B, RPL10, RPL12, OGT, CUL1, ROCK1, NCF1, ROCK2, NCF4, EIF2S3, SKP1, MYH9, MAPK1, RPS18, NME2, PPP1CA, RPS17, NME1, RPS14, EIF2S1, EIF2S2, MAPK3, RPS12, ADSL, RPS13, GNAI2, PPT1, LOC653269, RAC1, PABPC1, RPSA, MAP2K1, GARS, GGH, RPS9, HBA2, HBA1, RPS6, RPS8, ARF1, QARS, COPB2, DYNLL1, DYNLL2, COPB1, SPG21, DPP7, ARHGEF2…	1734	1330	12782	2.28901	1.12e-66	1.12e-66	2.51e-66
GOTERM_CC_FAT	GO:0031974~membrane-enclosed lumen	366	17.9236	1.15e-15	PDP1, XRCC5, A2M, BTD, XRCC6, NAA15, SYNCRIP, INTS3, SART3, OGDH, GIT2, PDHA1, OGT, CUL1, PDPR, OPA1, MYH1, NCF2, PTBP1, SERPING1, SKP1, HNRPA1L3, MAPK1, PPP1CA, RCC2, SERPINF2, RPS14, MAPK3, FLII, RPS13, MYO18A, ACAA1, RAD23B, HADHA, HADHB, CACYBP, ALDH4A1, FH, PRPF40A, DHX9, PHB, GARS, RPS9, RPS6, VDAC2, ATM, VDAC1, PCNA, PARP1, PDIA3, PDIA6, QARS, PDIA4, RTN3, TMEM109, QKI, SERPINA1, BRD4, MYB…	1734	1856	12782	1.45363	7.44e-13	4.13e-14	1.67e-12
GOTERM_CC_FAT	GO:0043233~organelle lumen	357	17.4829	6.69e-15	XRCC5, PDP1, S100A4, A2M, BTD, SRP68, XRCC6, S100A9, NAA15, SYNCRIP, CCT2, PDLIM1, INTS3, IARS2, OGDH, SART3, C1QC, GOT2, APOB, DNAJB11, RBM8A, GIT2, ERAP1, H2AFX, OGT, PDHA1, CFD, SUPT5H, CUL1, PDPR, NCF2, MYH1, SUCLG2, RAN, SUCLG1, PTBP1, SERPING1, SKP1, SFRS1, HNRPA1L3, MAPK1, PPP1CA, RCC2, HUWE1, KRT17, PPBP, SERPINF2, TXNDC5, RARS, RPS14, MAPK3, DLD, RPS13, FLII, LRCH4, MYO18A, MDH2, ACAA1, …	1734	1820	12782	1.44593	4.46e-12	2.12e-13	9.99e-12
GOTERM_CC_FAT	GO:0070013~intracellular organelle lumen	333	16.3075	4.18e-11	XRCC5, PDP1, S100A4, BTD, SRP68, XRCC6, S100A9, NAA15, SYNCRIP, CCT2, PDLIM1, INTS3, IARS2, OGDH, SART3, C1QC, GOT2, APOB, DNAJB11, RBM8A, GIT2, ERAP1, H2AFX, OGT, PDHA1, SUPT5H, CUL1, PDPR, NCF2, MYH1, SUCLG2, RAN, SUCLG1, PTBP1, SKP1, SFRS1, HNRPA1L3, MAPK1, PPP1CA, RCC2, HUWE1, KRT17, TXNDC5, RARS, RPS14, MAPK3, DLD, RPS13, FLII, LRCH4, MYO18A, MDH2, ACAA1, FUS, RAD23B, LMNB1, LMNB2, CALR, ACA…	1734	1779	12782	1.37981	2.8e-08	8.49e-10	6.27e-08
GOTERM_CC_FAT	GO:0005856~cytoskeleton	305	14.9363	2.22e-20	DYNC1LI1, VAPA, TUBB2B, AIF1, TUBB2A, TUBB2C, UTRN, STRN, PDLIM1, CCT3, HOOK3, ACTG1, ACTG2, ILK, STAG2, INA, DBNL, KIF5B, ROCK1, MYH1, ROCK2, KRT12, UBR4, KRT13, KRT10, MYH9, DCTN1, DCTN2, MAPK1, KRT19, NME2, RCC2, KRT17, KRT16, NME1, KRT15, KRT14, MAPK3, TUBA4A, FLII, ARL8A, ARL8B, ADD3, MYO18A, ADD1, ALDOA, LMNB1, LMNB2, ALDOC, MYO9B, CAPZB, PXN, TUBB4Q, LOC653269, KRT26, KRT25, PFN1, KRT28, K…	1734	1381	12782	1.62801	1.49e-17	1.65e-18	3.33e-17
GOTERM_CC_FAT	GO:0031981~nuclear lumen	242	11.8511	0.000236	S100A4, XRCC5, BTD, XRCC6, SRP68, S100A9, NAA15, SYNCRIP, PDLIM1, CCT2, INTS3, SART3, C1QC, RBM8A, GIT2, H2AFX, OGT, SUPT5H, CUL1, NCF2, MYH1, RAN, PTBP1, SKP1, SFRS1, HNRPA1L3, MAPK1, PPP1CA, RCC2, HUWE1, KRT17, RPS14, RARS, MAPK3, FLII, RPS13, LRCH4, MYO18A, FUS, RAD23B, LMNB1, LMNB2, HNRNPA3, NUP50, PRPF40A, DHX9, SUB1, PHB, CREBBP, RPS9, SKI, DDX5, RPS6, HNRNPA1, ATM, S100A12, CCT5, NUP62, PC…	1734	1450	12782	1.23026	0.146133	0.00169727	0.352878
GOTERM_CC_FAT	GO:0031090~organelle membrane	235	11.5083	7.43e-14	SEC31A, VAPA, OGDH, HOOK3, B2M, GOT2, APOB, AGPS, GBF1, COL4A3BP, VPS4B, VPS4A, RAB27B, RAB21, RAB27A, ACAA2, BSG, OPA1, SUCLG1, NNT, CD36, ARL8A, ARL8B, MDH2, ITGA2B, GLG1, TMX1, HSD17B10, LMNB1, LMNB2, CHKB, RER1, SFXN1, TAGLN2, ACAT1, HADHA, HADHB, COX6B1, TMED10, GPD2, PHB, MAOB, ARFIP1, VDAC2, CD63, AFG3L2, VDAC3, VDAC1, ARF1, NUP62, ATP2A2, COX2, ATP2A1, PCNA, CLTCL1, RTN4, AP1B1, ATP5B, AN…	1734	1096	12782	1.58055	4.98e-11	2.08e-12	1.12e-10
GOTERM_CC_FAT	GO:0000267~cell fraction	223	10.9207	2.5e-11	LDHB, RAB3GAP2, HRAS, VAPA, PPP2R5A, RAB3GAP1, XRCC6, PTGS1, UTRN, SYNCRIP, PGAM2, RANGAP1, IGHM, RAB1A, ACTG1, APOB, YARS, NCF1, AARS, MAPK1, LILRB2, NME2, CD36, NME1, RARS, F2, RAB14, IGH@, MDH1, TMX1, TALDO1, GNAI3, GNAI2, CHKB, AKAP13, ADRBK1, ARF6, MYO9B, PPT1, NAGK, CALR, LOC653269, TPI1, KRAS, RAC2, RAC1, IDH1, TMED10, ZMPSTE24, MAP2K1, GARS, NCKAP1L, EPRS, VDAC3, PTPN12, PTPN11, S100A12, …	1734	1083	12782	1.51784	1.67e-08	5.4e-10	3.75e-08
GOTERM_CC_FAT	GO:0044430~cytoskeletal part	215	10.5289	3.96e-15	DYNC1LI1, VAPA, TUBB2B, TUBB2A, AIF1, TUBB2C, UTRN, STRN, HOOK3, ILK, INA, MYH1, ROCK1, KIF5B, ROCK2, KRT12, KRT13, KRT10, MYH9, DCTN1, DCTN2, NME2, KRT19, RCC2, KRT17, NME1, KRT16, KRT15, KRT14, FLII, TUBA4A, ARL8A, ARL8B, MYO18A, ADD1, LMNB1, LMNB2, MYO9B, CAPZB, PXN, TUBB4Q, KRT26, KRT25, KRT28, KRT27, CRMP1, RAC3, NUDC, DHX9, MAP2K1, KRT31, KRT35, KRT32, ATM, SEPT11, KRT38, KRT37, KRT36, NUP6…	1734	952	12782	1.66476	2.68e-12	1.34e-13	6e-12
GOTERM_CC_FAT	GO:0005739~mitochondrion	215	10.5289	2.58e-09	PDP1, IARS2, OGDH, GOT2, AGPS, COL4A3BP, PDHA1, PDPR, ACAA2, BSG, OPA1, SUCLG2, SUCLG1, BCL2L13, NNT, DLD, NEK9, MDH2, MPST, HSD17B10, CHKB, ALDOC, SFXN1, HSPA1A, HSPA1B, ACAT1, HADHA, HADHB, COX6B1, IDH2, ALDH4A1, FH, GPD2, PHB, TAOK3, MAOB, GARS, AFG3L2, VDAC2, VDAC3, PPA2, PTPN11, VDAC1, COX2, HEBP2, ATP5B, QARS, MTHFD1, GPX1, MCCC2, EFHD1, LONP1, GPX4, GBAS, SLC25A3, ATP5O, SLC25A1, ATP5H, AT…	1734	1087	12782	1.458	1.73e-06	3.85e-08	3.87e-06
GOTERM_CC_FAT	GO:0031982~vesicle	208	10.1861	2.57e-33	A2M, SEC31A, VAPA, ATP1B3, BTK, APOB, PICALM, RAB27B, CFD, RAB21, RAB27A, BSG, NCF2, RAN, SERPING1, SPAG9, UNC13D, CD36, SERPINF1, PPBP, SERPINF2, DLD, RAB14, RAB13, ITGA2B, ALDOA, AHCY, GNAI3, PPT1, CALU, SYPL1, RAC1, TMED10, SEC23IP, GGH, GARS, ATM, FNBP1, CCT4, TREML1, CLTCL1, AP1B1, PDIA3, RAB5B, KIAA0368, RAB5C, NAP1L1, PDIA6, ANPEP, PDIA4, CANX, COPB2, AP2B1, COPB1, SPG21, SERPINA1, ATP6V0D…	1734	670	12782	2.28843	1.72e-30	5.75e-31	3.86e-30
GOTERM_CC_FAT	GO:0031410~cytoplasmic vesicle	198	9.69638	2.94e-31	A2M, SEC31A, ATP1B3, BTK, APOB, PICALM, RAB27B, CFD, RAB21, RAB27A, BSG, NCF2, RAN, SERPING1, SPAG9, UNC13D, CD36, SERPINF1, PPBP, SERPINF2, DLD, RAB14, RAB13, ITGA2B, AHCY, GNAI3, PPT1, CALU, SYPL1, RAC1, TMED10, SEC23IP, GGH, GARS, ATM, FNBP1, CCT4, TREML1, CLTCL1, PDIA3, RAB5B, KIAA0368, AP1B1, RAB5C, NAP1L1, PDIA6, PDIA4, CANX, COPB2, AP2B1, COPB1, SPG21, SERPINA1, ATP6V0D1, DPP7, AP3B1, ADAM…	1734	642	12782	2.27342	1.97e-28	3.29e-29	4.41e-28
GOTERM_CC_FAT	GO:0031988~membrane-bounded vesicle	185	9.05975	1.56e-32	GNA13, A2M, SEC31A, AP1G2, ATP1B3, AP1G1, F13A1, CNP, MMRN1, TGFB1, GP9, APOB, GP5, DMXL2, PICALM, APOA1, PACSIN2, SND1, SLC2A1, RPN1, CFD, RAB27B, RAB21, RAB27A, BSG, NCF2, ACTN4, RAN, ERP29, ACTN1, CORO7, SERPING1, ACTN2, SPAG9, COPG2, CD36, UNC13D, PPBP, SERPINF1, SERPINF2, VAMP7, DLD, RAB14, PDCD6IP, LRRK2, ITGA2B, ALDOA, RAB7A, AHCY, GNAI3, AGFG1, GRB2, CLU, COPZ1, PPT1, ITGB3, ATP6V1B2, ITG…	1734	568	12782	2.40089	1.05e-29	2.61e-30	2.34e-29
GOTERM_CC_FAT	GO:0016023~cytoplasmic membrane-bounded vesicle	180	8.81489	6.15e-32	GNA13, A2M, SEC31A, AP1G2, ATP1B3, AP1G1, F13A1, CNP, MMRN1, TGFB1, GP9, APOB, GP5, DMXL2, PICALM, APOA1, PACSIN2, SND1, SLC2A1, RPN1, CFD, RAB27B, RAB21, RAB27A, BSG, NCF2, ACTN4, RAN, ERP29, ACTN1, CORO7, SERPING1, ACTN2, SPAG9, COPG2, CD36, UNC13D, PPBP, SERPINF1, SERPINF2, VAMP7, DLD, RAB14, PDCD6IP, LRRK2, ITGA2B, RAB7A, AHCY, GNAI3, AGFG1, CLU, COPZ1, PPT1, ITGB3, ATP6V1B2, ITGB1, TIMP1, CA…	1734	550	12782	2.41246	4.12e-29	8.24e-30	9.22e-29
GOTERM_CC_FAT	GO:0012505~endomembrane system	176	8.619	2.56e-12	EIF6, XPO1, S100A6, SEC31A, AP1G2, VAPA, AP1G1, PTGS1, EIF5A, CBX3, RANGAP1, GP9, B2M, TAPBP, APOB, GP5, PICALM, GBF1, COL4A3BP, RPN1, RPN2, RAB27B, DDOST, RAB21, RAB27A, NUP133, SCAMP3, BSG, SCAMP2, SPTLC1, RAN, HLA-A, STIM1, CORO7, BCAP31, COPG2, CD36, VAMP8, VAMP7, RAB14, USO1, VPS26A, LRPPRC, ITGA2B, MVP, GLG1, TMX1, LMNB1, AGFG1, LMNB2, GRB2, COPZ1, DSCR3, RER1, ITGB3, TAGLN2, LMAN1, CSE1L, …	1734	782	12782	1.65904	1.71e-09	5.71e-11	3.84e-09
GOTERM_CC_FAT	GO:0031975~envelope	162	7.9334	1.82e-17	EIF6, XPO1, TSPO, S100A6, PTGS1, EIF5A, CBX3, RANGAP1, OGDH, COX5A, COX5B, GOT2, SLC25A20, SLC25A24, HADH, NUP133, ACAA2, OPA1, RAN, SUCLG1, PPP1CC, NNT, SLC25A31, LRRK2, LRPPRC, MDH2, MVP, HSD17B10, LMNB1, AGFG1, LMNB2, CHKB, SFXN1, TAGLN2, ACAT1, HADHA, HADHB, CSE1L, MTCH2, RAC2, GSTK1, CACYBP, NUP50, COX6B1, RGPD6, XPOT, GPD2, RGPD5, RGPD8, ATP5J2, PHB, RGPD4, MAOB, RGPD3, AK2, ITGA2, VDAC2, A…	1734	622	12782	1.91988	1.22e-14	1.02e-15	2.73e-14
GOTERM_CC_FAT	GO:0031967~organelle envelope	161	7.88443	3.11e-17	EIF6, XPO1, TSPO, S100A6, PTGS1, EIF5A, CBX3, RANGAP1, OGDH, COX5A, COX5B, GOT2, SLC25A20, SLC25A24, HADH, NUP133, ACAA2, OPA1, RAN, SUCLG1, PPP1CC, NNT, SLC25A31, LRRK2, LRPPRC, MDH2, MVP, HSD17B10, LMNB1, AGFG1, LMNB2, CHKB, SFXN1, TAGLN2, ACAT1, HADHA, HADHB, CSE1L, MTCH2, RAC2, GSTK1, CACYBP, NUP50, COX6B1, RGPD6, XPOT, GPD2, RGPD5, RGPD8, ATP5J2, PHB, RGPD4, MAOB, RGPD3, AK2, VDAC2, AFG3L2, …	1734	620	12782	1.91418	2.08e-14	1.49e-15	4.66e-14
GOTERM_CC_FAT	GO:0005783~endoplasmic reticulum	160	7.83546	0.00325525	HM13, SEC31A, VAPA, TMEM189-UBE2V1, C6ORF25, PTGS1, SRP68, EIF5A, SYNCRIP, PRKCSH, RAB1A, TAPBP, APOA4, APOB, APOA2, APOA1, DNAJB11, COL4A3BP, LRRC59, RPN1, ERAP1, RPL10, RPN2, SAR1B, SAR1A, DDOST, RAB21, SPTLC1, ERP29, STIM1, MOGS, LPCAT2, LPCAT3, TECR, POR, BCAP31, TXNDC5, VAMP7, MLEC, SURF4, RAB14, UGGT1, HLA-DRA, ERMP1, TMX1, HSD17B10, APOC1, UBE2V1, NAPA, HSPA1A, LMAN2, HSPA1B, CALR, LMAN1, …	1734	960	12782	1.22857	0.887474	0.0173248	4.77074
GOTERM_CC_FAT	GO:0005794~Golgi apparatus	154	7.54163	0.00032	HRAS, SEC31A, AP1G2, AP1G1, C6ORF25, PITPNB, PTGS1, RAB1B, TGFB1, RAB1A, B2M, HOOK3, TAPBP, CUL3, PICALM, CD44, GBF1, APOE, SND1, COL4A3BP, AKR7A2, PRKACA, RAB27B, SAR1B, SAR1A, RAB21, CCAR1, RAB27A, SCAMP3, BSG, SCAMP2, ROCK1, HLA-A, CECR1, CORO7, LPCAT2, BCAP31, COPG2, CD36, VAMP8, VAMP7, RAB14, USO1, RAB12, RAB13, RAB10, LRRK2, MYO18A, FGD2, GLG1, RAB7A, STX7, GNAI3, AGFG1, GRB2, DIAPH2, COPZ1…	1734	872	12782	1.30183	0.193002	0.00214205	0.478677
GOTERM_CC_FAT	GO:0005626~insoluble fraction	153	7.49265	7.24e-05	HRAS, SEPT2, VAPA, PPP2R5A, XRCC6, PTGS1, UTRN, JAG2, SYNCRIP, CNP, IGHM, RAB1A, TAPBP, APOB, LRRC59, SLC2A1, PRKACA, DDOST, HLA-C, CORO7, HLA-B, MOGS, POR, LILRB2, MAPK1, NME2, CD36, NME1, VAMP8, RAB14, USO1, HSPB1, IGH@, LRRK2, FGFR1, TMX1, TALDO1, GNAI3, GNAI2, CHKB, AKAP13, ARF6, PPT1, ADRBK1, CALR, LMAN1, ATP6V1B1, ITGB1, KRAS, RAC2, RAC1, TMED10, ZMPSTE24, ERO1L, SCARB2, RPL7A, P4HB, VAC14,…	1734	839	12782	1.34425	0.0473793	0.000585	0.108553
GOTERM_CC_FAT	GO:0005654~nucleoplasm	152	7.44368	0.00107854	MMS19, XRCC5, NCBP1, XPO1, STK38, SNRPD3, XRCC6, NAA15, SNRPD2, SYNCRIP, PDLIM1, INTS3, SART3, PNN, TOP1, CSNK2A1, RBM8A, SRRM2, LOC645691, GIT2, H2AFX, OGT, HIST3H3, SUPT5H, CUL1, RPS27A, PABPN1, STK24, RAN, MAGOH, MTA2, HNRNPA2B1, PTBP1, TOPBP1, SKP1, SFRS1, PPP1CC, HNRNPR, PPP1CB, HNRPA1L3, MAPK1, PPP1CA, EP300, MAPK3, SMARCA5, LRCH4, SMARCA2, LRPPRC, UBA52, RAD23B, HMGB1, HIST1H4L, HMGB2, HIS…	1734	882	12782	1.27035	0.514713	0.00661121	1.60483
GOTERM_CC_FAT	GO:0044421~extracellular region part	149	7.29677	0.0456345	A2M, LTBP1, IL16, BTD, IDE, CNP, VTN, FSTL1, MMP3, MMP2, TGFB1, APOA4, TTR, APOA2, APOB, APOA1, CD44, APOD, APOE, TPT1, APOH, CFH, CFI, CFD, APOM, SPN, F12, YARS, C4A, CRTAC1, C4B, CECR1, SERPING1, C1QB, PPBP, SERPINF1, SERPINF2, F2, DEFA3, DEFA1, COL1A1, TNFAIP2, ALDOA, GC, RBP4, HDLBP, CLU, APOC1, HDGF, APOC2, CALR, AHSG, TIMP1, FGG, LGALS3BP, FGA, FGB, ALB, KLKB1, FN1, LGALS3, LGALS1, EFEMP1, …	1734	960	12782	1.1441	1	0.162058	50.3546
GOTERM_CC_FAT	GO:0005624~membrane fraction	141	6.905	0.00104935	HRAS, SEPT2, VAPA, PPP2R5A, XRCC6, PTGS1, UTRN, JAG2, SYNCRIP, CNP, IGHM, TAPBP, APOB, LRRC59, SLC2A1, PRKACA, DDOST, HLA-C, CORO7, HLA-B, MOGS, POR, LILRB2, NME2, CD36, NME1, VAMP8, RAB14, USO1, IGH@, LRRK2, FGFR1, TMX1, TALDO1, GNAI3, GNAI2, CHKB, AKAP13, ARF6, PPT1, ADRBK1, CALR, LMAN1, ATP6V1B1, ITGB1, KRAS, RAC2, RAC1, TMED10, ZMPSTE24, ERO1L, SCARB2, RPL7A, P4HB, VAC14, CKAP4, SEC11A, NCKAP…	1734	809	12782	1.28475	0.505116	0.00649208	1.5617
GOTERM_CC_FAT	GO:0030529~ribonucleoprotein complex	137	6.70911	1.93e-15	RALY, RPL18, NCBP1, RPL17, XPO1, SNRPD3, U2AF2, SRP68, SYNCRIP, SNRPD2, RPLP2, PNN, RBM8A, SRRM2, SND1, RPLP0, RPLP1, LOC645691, RPL26L1, RPL10, RPL12, API5, RPS27A, FTL, PABPN1, SNRPA1, ACTN4, EFTUD2, MAGOH, HNRNPA2B1, PTBP1, EEF2, SFRS1, LOC649330, HNRNPR, HNRPA1L3, HNRNPU, PSMA1, PA2G4, RPS18, RPS17, RPS14, EIF2S1, RPS12, RPS13, UBA52, MVP, STRAP, PABPC4, HSPA1A, HSPA1B, CALR, HNRNPA3, HNRNPL,…	1734	515	12782	1.96093	1.26e-12	6.65e-14	2.83e-12
GOTERM_CC_FAT	GO:0044429~mitochondrial part	135	6.61117	7.31e-10	PDP1, TSPO, IARS2, COX5A, OGDH, COX5B, PDHB, GOT2, SLC25A20, SLC25A24, LRRC59, PDHA1, HADH, ACAA2, PDPR, OPA1, SUCLG2, SUCLG1, PPP1CC, NNT, SLC25A31, DLD, LRRK2, LRPPRC, MDH2, HSD17B10, ME2, GLUD2, GLUD1, CHKB, SFXN1, ACAT1, HADHA, KARS, HADHB, MTCH2, GSTK1, COX6B1, ALDH4A1, HSPE1, FH, GPD2, ATP5J2, PHB, MAOB, GARS, AK2, IDH3B, AFG3L2, VDAC2, VDAC3, VDAC1, SLC25A12, NDUFV3, TST, SLC25A11, SLC25A1…	1734	595	12782	1.6725	4.9e-07	1.22e-08	1.1e-06
GOTERM_CC_FAT	GO:0042995~cell projection	135	6.61117	1.11e-05	S100A4, GNA13, S100A6, LDHA, SEPT2, KIAA1598, AIF1, UTRN, GNA12, STRN, TGFB1, IQGAP1, APOE, ILK, SPN, RAB27A, DBNL, OPA1, ACTN4, KIF5B, ACTN1, ACTN2, ACTN3, BASP1, MYH9, DCTN2, MAPK1, PPP1CA, NME2, SLC25A31, NME1, DLD, LRRK2, FGD2, AGFG1, ACTR3B, DIAPH1, ALDOC, MYO9B, ARF6, ARPC4, PPT1, ADRBK1, ARPC5, ITGB1, CAPZB, PXN, ARPC3, CRMP1, RAC3, ARPC2, MTPN, RAC1, FGD3, GNAT1, RAB8A, MAP2K1, HTT, SPTBN…	1734	697	12782	1.42775	0.00737653	0.000106	0.0165658
GOTERM_CC_FAT	GO:0005615~extracellular space	125	6.12145	0.000348	A2M, IL16, BTD, IDE, CNP, VTN, FSTL1, MMP3, MMP2, TGFB1, APOA4, TTR, APOB, APOA2, APOA1, APOD, APOE, TPT1, APOH, CFH, CFI, CFD, APOM, SPN, F12, YARS, C4A, C4B, CECR1, SERPING1, C1QB, PPBP, SERPINF1, SERPINF2, F2, DEFA3, DEFA1, TNFAIP2, GC, RBP4, HDLBP, CLU, HDGF, APOC1, APOC2, CALR, AHSG, FGG, LGALS3BP, FGA, ALB, FGB, KLKB1, FN1, LGALS1, GGH, CHI3L1, PON1, HSPD1, CPB2, HABP2, COPA, PZP, SORL1, PR…	1734	685	12782	1.34515	0.208038	0.00230666	0.520552
GOTERM_CC_FAT	GO:0005730~nucleolus	115	5.63173	0.0174357	S100A4, EIF6, XPO1, SEPT2, BTD, SNRPD3, SRP68, S100A9, CCT2, ACSS2, C1QC, IQGAP1, PNN, TOP1, LOC645691, ACIN1, PABPN1, NCF2, MYH1, ACTN4, MTA2, HNRNPA2B1, PTBP1, ACTN1, ACTN2, ARID1A, HNRPA1L3, MAPK1, PA2G4, EP300, KRT17, HUWE1, RCC2, RPS14, RARS, MAPK3, CSTB, SMARCA5, FLII, RPS13, MYO18A, XRN2, FUS, HMGB1, HMGB2, HNRNPA3, HNRNPM, HNRNPK, HNRNPF, NPM1, EIF3L, RPL5, DHX9, SUB1, HNRPA1L-2, RPS9, SS…	1734	698	12782	1.21448	0.999992	0.0727616	23.18
GOTERM_CC_FAT	GO:0005694~chromosome	111	5.43585	7.49e-10	XRCC5, HIST2H2AA3, XPO1, HIST2H2AA4, PPP2R5A, XRCC6, CBX3, RANGAP1, HIST1H2BO, TOP1, HMGB1L1, HIST1H2BM, RAD21, HIST1H2BN, CSNK2A1, HIST1H2BK, H2AFV, HIST1H2BL, HIST1H2BI, HIST1H2BJ, H2AFZ, H2AFY, H2AFX, HIST3H3, STAG2, NUP133, RAN, TOPBP1, H2AFJ, DCTN1, DCTN2, BAZ1B, RCC2, SMARCA5, CLIP1, SEPT7, ADD3, LRPPRC, HMGB1, HIST1H4L, HMGB2, HIST1H4K, RCC1, BANF1, HIST1H4A, HIST1H4B, EIF3E, HIST1H4E, HNR…	1734	460	12782	1.77875	5.02e-07	1.22e-08	1.12e-06
GOTERM_CC_FAT	GO:0009898~internal side of plasma membrane	101	4.94613	2.61e-17	HRAS, SEC31A, AP1G1, RP2, UTRN, RAB1C, RAB1B, EIF5A, RANGAP1, VCL, ILK, RNF31, COPG2, RAB18, RAB14, RAB15, RAB13, RAB10, ADD3, GBP2, GBP1, ADD1, COPZ1, SNX1, LOC100131294, KRAS, RAC1, SEC23IP, RAB8A, RAB8B, MAOB, NCKAP1L, EPS15, SYNE1, FNBP1, SPTBN1, PTPN1, CLTCL1, CYB5R3, COPA, TLN1, GM2A, RAB5B, AP1B1, RAB5C, TLN2, FERMT3, CLTC, CDC42, COPB2, AP2B1, COPB1, RHOA, RHOC, MSN, VPS16, TPR, RHOG, AP3…	1734	316	12782	2.35605	1.75e-14	1.34e-15	3.91e-14
GOTERM_CC_FAT	GO:0005625~soluble fraction	98	4.79922	5.81e-16	LDHB, RAB3GAP2, RAB3GAP1, IDE, PGAM2, RANGAP1, RAB1A, ACTG1, YARS, DARS, NCF1, AARS, FBP1, CORO7, POR, MAPK1, NME2, NME1, RARS, F2, HSPB1, MDH1, TALDO1, MYO9B, ADRBK1, NAGK, KARS, LOC653269, TPI1, FGB, IDH1, PCYT1A, GLO1, RAB8B, MAP2K1, HTT, GARS, EPRS, PTPN12, PTPN11, CD55, ASNA1, COPA, KYNU, NARS, HEXB, ANPEP, GSS, GSR, WARS, TPP1, GPX4, GPX3, RHOB, MAN2B1, USP14, PPP2R1A, PFKL, AIFM1, RAB4A, P…	1734	313	12782	2.30798	3.72e-13	2.19e-14	8.33e-13
GOTERM_CC_FAT	GO:0005740~mitochondrial envelope	98	4.79922	4.32e-08	TSPO, COX5A, OGDH, COX5B, GOT2, SLC25A20, SLC25A24, HADH, ACAA2, OPA1, SUCLG1, PPP1CC, NNT, SLC25A31, LRRK2, MDH2, HSD17B10, CHKB, SFXN1, ACAT1, HADHA, HADHB, MTCH2, GSTK1, COX6B1, GPD2, ATP5J2, PHB, MAOB, AK2, VDAC2, AFG3L2, VDAC3, VDAC1, SLC25A12, NDUFV3, TST, SLC25A11, SLC25A13, COX2, NDUFV1, NDUFV2, HSPD1, UQCRC2, CYB5R3, UQCRC1, CPT2, ATP5B, CYC1, PPOX, EFHD1, TMEM173, GPX4, SLC25A3, SLC25A1…	1734	419	12782	1.7241	2.89e-05	5.57e-07	6.48e-05
GOTERM_CC_FAT	GO:0015630~microtubule cytoskeleton	98	4.79922	0.00318125	DYNC1LI1, SEPT2, TUBB2B, VAPA, TUBB2A, TUBB2C, CBX3, HOOK3, PPP4C, KIF5B, ROCK1, ROCK2, TOPBP1, MYH9, DCTN1, DCTN2, NME2, RCC2, NME1, LYST, FLII, CLIP1, TUBA4A, HSPB1, ARL8A, PDCD6IP, ARL8B, STMN1, SEPT7, SEPT9, ARPC4, C14ORF166, PXN, TUBB4Q, PSMB4, TUBB, MACF1, CRMP1, NPM1, CLASP2, NUDC, DHX9, MAP2K1, CKAP5, C21ORF33, ATM, NUP62, MAP4, MARCKS, MYH10, KIAA0368, TTLL3, DYNLL1, DYNLL2, ACTR1A, ACTR…	1734	549	12782	1.31584	0.881736	0.0172066	4.66469
GOTERM_CC_FAT	GO:0044427~chromosomal part	96	4.70127	2.31e-09	XRCC5, XPO1, HIST2H2AA3, HIST2H2AA4, PPP2R5A, XRCC6, CBX3, RANGAP1, HIST1H2BO, HIST1H2BM, CSNK2A1, HIST1H2BN, HIST1H2BK, H2AFV, HIST1H2BL, HIST1H2BI, HIST1H2BJ, H2AFZ, H2AFY, H2AFX, HIST3H3, STAG2, NUP133, RAN, H2AFJ, DCTN1, DCTN2, BAZ1B, RCC2, CLIP1, SEPT7, HIST1H4L, HIST1H4K, RCC1, HIST1H4A, HIST1H4B, EIF3E, HIST1H4E, HIST1H4F, HIST1H4C, CLASP2, HIST1H4D, HIST1H4I, HIST1H4J, HIST1H4H, HIST2H3A,…	1734	386	12782	1.8333	1.55e-06	3.52e-08	3.46e-06
GOTERM_CC_FAT	GO:0031966~mitochondrial membrane	94	4.60333	3.12e-08	CYB5R3, UQCRC2, TSPO, CPT2, UQCRC1, ATP5B, CYC1, PPOX, OGDH, COX5A, COX5B, GOT2, EFHD1, SLC25A20, TMEM173, SLC25A24, GPX4, SLC25A3, ATP5O, SLC25A1, NDUFS3, HADH, NDUFS2, ATP5H, NDUFS1, ATP5J, SQRDL, ACAA2, OPA1, LYN, SLC25A4, SLC25A5, SUCLG1, SLC25A6, COX4I1, PPP1CC, NDUFA10, ACADVL, NNT, SLC25A31, UQCRH, PEBP1, LRRK2, MDH2, PMPCB, UQCRB, HSD17B10, SAMM50, CHKB, NDUFB9, HK2, HK1, SFXN1, ACAT1, HA…	1734	394	12782	1.75866	2.09e-05	4.1e-07	4.68e-05
GOTERM_CC_FAT	GO:0015629~actin cytoskeleton	89	4.35847	3.39e-16	AIF1, TLN2, CAPZA2, FERMT3, CAPZA1, UTRN, IQGAP2, IQGAP1, VCL, TTLL3, ACTG1, ACTR3, ACTG2, ACTR2, PAK2, GSN, DYNLL2, ACTR1A, ILK, ACTR1B, VPS16, ZYX, CAP1, MYH1, ACTN4, ACTA1, ACTA2, ACTN2, ACTN3, MYH9, SLC9A3R1, FLNB, WAS, VASP, FLNA, DCTN2, ARPC1A, ARPC1B, CLIC4, CFL1, FKBP15, MYO18A, SEPT7, LCP1, SEPT9, ADD1, MYO5A, MYL6, ALDOA, CALD1, MYO9B, ARPC4, ARPC5, TPM2, TPM1, CAPZB, TPM4, LOC653888, M…	1734	269	12782	2.43886	2.23e-13	1.4e-14	5e-13
GOTERM_CC_FAT	GO:0019866~organelle inner membrane	86	4.21156	1.38e-09	CYB5R3, UQCRC2, EIF6, UQCRC1, CPT2, ATP5B, CYC1, CBX3, PPOX, COX5A, COX5B, GOT2, EFHD1, SLC25A20, SLC25A24, GPX4, SLC25A3, SLC25A1, ATP5O, NDUFS3, HADH, LBR, NDUFS2, ATP5H, NDUFS1, ATP5J, SQRDL, ACAA2, OPA1, LYN, SLC25A4, SLC25A5, SUCLG1, SLC25A6, COX4I1, NDUFA10, ACADVL, NNT, SLC25A31, UQCRH, MATR3, LRPPRC, PMPCB, MDH2, UQCRB, HSD17B10, LMNB1, LMNB2, NDUFB9, SFXN1, ACAT1, HADHA, HADHB, MTCH2, GS…	1734	329	12782	1.92687	9.25e-07	2.15e-08	2.07e-06
GOTERM_CC_FAT	GO:0019898~extrinsic to membrane	81	3.9667	0.0502227	GNA13, OSBP, SEC31A, AP1G2, PTGS1, STRN, ARHGAP17, EPS15L1, BTK, DMXL2, APOE, VPS4B, SPG21, VPS4A, CAP1, MSN, SAR1B, CLINT1, PRKCA, SEC23A, ROCK1, BST1, ROCK2, FLOT2, RAB4A, FLOT1, FLNC, SLC9A3R1, PRKCD, POR, PLAUR, PRKCB, DCTN2, UNC13D, GNB1, NUCB2, USO1, SH3KBP1, TOM1, GNAS, LRRK2, ANKFY1, VPS26A, GNAI1, NAPA, EEA1, RDX, ARF6, ATP6V1B2, ATP6V1B1, APBB1IP, DOCK2, ATXN2L, EZR, SH3GLB1, RAC1, SEC1…	1734	494	12782	1.20867	1	0.17541	53.8149
GOTERM_CC_FAT	GO:0005743~mitochondrial inner membrane	78	3.81978	2.84e-08	UQCRC2, CYB5R3, UQCRC1, CPT2, ATP5B, CYC1, PPOX, COX5A, COX5B, GOT2, EFHD1, SLC25A20, SLC25A24, GPX4, SLC25A3, SLC25A1, ATP5O, NDUFS3, HADH, NDUFS2, ATP5H, NDUFS1, ATP5J, SQRDL, ACAA2, OPA1, LYN, SLC25A4, SLC25A5, SUCLG1, SLC25A6, COX4I1, NDUFA10, ACADVL, NNT, SLC25A31, UQCRH, PMPCB, MDH2, UQCRB, HSD17B10, NDUFB9, SFXN1, ACAT1, HADHA, HADHB, MTCH2, GSTK1, COX6B1, ETFDH, GPD2, ATP5J2, SHMT2, NDUFA…	1734	306	12782	1.87898	1.9e-05	3.8e-07	4.26e-05
GOTERM_CC_FAT	GO:0005768~endosome	77	3.77081	2.24e-07	AP1G2, KIAA0368, RAB5B, RAB5C, PRDX3, TLR8, B2M, APOB, APOE, GRIPAP1, VPS4B, TPT1, SPG21, RHOB, VPS4A, VPS16, RAB21, RAB27A, TM9SF2, SCAMP2, RAB4A, HLA-A, ANXA2P2, UNC13D, VAMP8, IGF2R, VAMP7, RAB5A, RAB14, CLIP1, SORT1, TOM1, FKBP15, ARL8A, ARL8B, RAB11FIP1, ANKFY1, VPS26A, RIN3, RAB7A, STX7, DIAPH2, SNX17, FPR1, SNX1, EEA1, ARF6, CD74, PLIN3, NUMB, RAB11A, VPS35, EHD1, VPS36, VPS39, EHD3, EHD4,…	1734	315	12782	1.8019	0.00015	2.64e-06	0.000337
GOTERM_CC_FAT	GO:0044433~cytoplasmic vesicle part	67	3.2811	3.04e-14	COPA, A2M, SEC31A, AP1G2, F13A1, MMRN1, CLTC, TGFB1, GP9, COPB2, GP5, APOB, AP2B1, COPB1, NECAP2, SERPINA1, SEC24C, CFD, RAB27B, RAB21, RAB27A, SEC23A, ACTN4, ACTN1, ACTN2, SERPING1, COPG2, CD36, PPBP, SERPINF2, VAMP7, DLD, ARCN1, RAB5A, RAB11FIP1, PROS1, SEC23B, COPE, ITGA2B, RAB3A, COPZ1, CLU, PF4, ITGB3, TIMP1, CD9, FGG, FGA, ALB, FGB, GP1BB, TMED10, HRG, GP1BA, THBS1, THBS2, THBS3, FN1, THBS4…	1734	187	12782	2.64109	2.04e-11	9.26e-13	4.56e-11
GOTERM_CC_FAT	GO:0044432~endoplasmic reticulum part	67	3.2811	0.00243046	CYB5R3, RTN4, VAPA, PDIA3, PDIA6, PDIA4, TAPBP, APOA4, APOA2, APOB, APOA1, DNAJB11, COL4A3BP, RPN1, ERAP1, RPN2, SEC24C, DDOST, SPTLC1, AIFM1, ERP29, ERLIN2, STIM1, KTN1, ERLIN1, LRPAP1, SACM1L, BCAP31, H6PD, VAMP7, TXNDC5, UGGT1, SEC23B, HLA-DRA, TMX1, FKBP1A, LMAN1, CALR, CALU, STT3B, STT3A, TAP2, TAP1, MPDU1, DAD1, PCYT1A, ERO1L, HSPA5, SEC61A1, SOAT1, RAB2B, P4HB, NOMO3, CES1, RRBP1, SEC11A, …	1734	347	12782	1.4233	0.804147	0.0136073	3.58248
GOTERM_CC_FAT	GO:0042470~melanosome	66	3.23213	1.51e-37	HSP90AB1, GNA13, ATP1B3, PDIA3, RAB5B, RAB5C, NAP1L1, PDIA6, CNP, PDIA4, CLTC, PRDX1, CANX, LOC440917, TPP1, SND1, SLC2A1, RPN1, RAB27A, HSP90AA2, BSG, HSP90AA1, RAN, FLOT1, ERP29, SLC3A2, ANXA2P2, STOM, SERPINF1, RAB5A, CTSD, PEBP1, PDCD6IP, CTSB, RAB7A, YWHAZ, AHCY, GANAB, ATP6V1B2, ITGB1, CALU, ANXA6, DCT, SYPL1, TMEM33, RAC1, FASN, TMED10, SEC22B, HSPA5, HSPA8, RAB2A, P4HB, YWHAB, GGH, ATP1A1…	1734	89	12782	5.46643	1.01e-34	5.04e-35	2.26e-34
GOTERM_CC_FAT	GO:0048770~pigment granule	66	3.23213	1.51e-37	HSP90AB1, GNA13, ATP1B3, PDIA3, RAB5B, RAB5C, NAP1L1, PDIA6, CNP, PDIA4, CLTC, PRDX1, CANX, LOC440917, TPP1, SND1, SLC2A1, RPN1, RAB27A, HSP90AA2, BSG, HSP90AA1, RAN, FLOT1, ERP29, SLC3A2, ANXA2P2, STOM, SERPINF1, RAB5A, CTSD, PEBP1, PDCD6IP, CTSB, RAB7A, YWHAZ, AHCY, GANAB, ATP6V1B2, ITGB1, CALU, ANXA6, DCT, SYPL1, TMEM33, RAC1, FASN, TMED10, SEC22B, HSPA5, HSPA8, RAB2A, P4HB, YWHAB, GGH, ATP1A1…	1734	89	12782	5.46643	1.01e-34	5.04e-35	2.26e-34
GOTERM_CC_FAT	GO:0048471~perinuclear region of cytoplasm	66	3.23213	1.75e-05	SEC31A, SEPT2, VAPA, AP1G1, JAG2, RANGAP1, UBQLN1, GLB1, LNPEP, PAK2, GSN, ANP32A, LOC646817, VPS4A, SEC24C, CLINT1, CCAR1, SEC23A, TWF2, LYN, KIF5B, ACTN4, GAK, ANXA2P2, SPAG9, DOK1, NME2, GNB2, NME1, SERBP1, USO1, RAB5A, RAB14, SORT1, LRPPRC, GAPDHL6, SEC23B, SEPT9, GALNT2, HMGB2, MTDH, CLU, MYO9B, C14ORF166, ARF5, CALR, KRT9, ANXA6, SET, PTK2B, PSTPIP1, PAFAH1B1, HSPA5, GAPDH, APEX1, NF2, LOC7…	1734	288	12782	1.68928	0.0116592	0.000156	0.0262389
GOTERM_CC_FAT	GO:0000785~chromatin	64	3.13418	3.52e-11	HIST2H2AA3, HIST2H2AA4, CBX3, HIST1H2BO, HIST1H2BM, CSNK2A1, HIST1H2BN, H2AFV, HIST1H2BK, HIST1H2BL, HIST1H2BI, HIST1H2BJ, H2AFZ, H2AFY, H2AFX, HIST3H3, STAG2, RAN, H2AFJ, BAZ1B, HIST1H4L, HIST1H4K, RCC1, HIST1H4A, HIST1H4B, EIF3E, HIST1H4E, HIST1H4F, HIST1H4C, HIST1H4D, HIST1H4I, HIST1H4J, HIST1H4H, HIST2H3A, HIST1H3J, HIST2H3C, HIST2H3D, HDAC2, HDAC1, SMARCC1, SMARCC2, HIST1H3A, HIST1H3B, H3F3A…	1734	200	12782	2.35885	2.36e-08	7.36e-10	5.27e-08
GOTERM_CC_FAT	GO:0005635~nuclear envelope	64	3.13418	1.13e-10	RTN4, EIF6, XPO1, S100A6, PTGS1, EIF5A, CBX3, RANGAP1, TMEM109, GPX4, RANBP2, TPR, LBR, KPNB1, NUP133, RAN, IPO9, CLIC1, NRM, IPO7, IGF2R, NUP205, EIF5AL1, IPO5, NUCB2, KPNA4, EIF5A2, MATR3, LRPPRC, MVP, NUP98, MTDH, LMNB1, AGFG1, NUP160, LMNB2, PML, NUP93, TAGLN2, ANXA7, RAC2, CSE1L, NUP210, ALOX5AP, CACYBP, NUP50, PAFAH1B1, TNPO2, MYOF, TNPO1, XPOT, RGPD6, RGPD5, NUP153, RGPD8, RGPD4, RGPD3, SU…	1734	205	12782	2.30131	7.54e-08	2.22e-09	1.69e-07
GOTERM_CC_FAT	GO:0043005~neuron projection	64	3.13418	0.00633164	S100A4, KIAA1598, UTRN, STRN, TGFB1, IQGAP1, APOE, ILK, VPS16, ATP6V0D1, TUBB3, NSF, TUBB4, RAB27A, OPA1, KIF5B, ACTN2, BASP1, CDK5, DCTN2, MAPK1, PPP1CA, RAB5A, FKBP15, PEBP1, CA2, LRRK2, MYO5A, CALD1, ALDOC, VIM, PPT1, KLC3, ADRBK1, MYCBP2, NUMA1, RAC3, KLC1, PTK2B, CRMP1, MTPN, EXOC4, NEFH, PAFAH1B1, NEFL, NEFM, ACTB, MAP2K1, HTT, SPTBN4, ITGA2, ATP1A2, DPYSL2, SOD1, STAT1, PARK7, SEPT11, PPP1…	1734	342	12782	1.37944	0.985817	0.032206	9.08333
GOTERM_CC_FAT	GO:0031980~mitochondrial lumen	61	2.98727	1.55e-07	PDP1, ATP5B, QARS, IARS2, OGDH, PDHB, GOT2, MCCC2, LONP1, LRRC59, PDHA1, HADH, PDPR, ACADM, ACO2, SSBP1, SLC25A5, SUCLG2, SUCLG1, CYCS, NDUFA10, ACADVL, C1QBP, ALDH1B1, DLD, LRPPRC, PMPCB, MDH2, TUFM, ME2, GLUD2, ETHE1, GLUD1, ECHS1, ACAT1, HADHA, KARS, HADHB, GSTK1, ALDH4A1, HSPE1, ETFB, ETFA, FH, HSPA9, DLST, SHMT2, NDUFA9, CS, ATP5F1, GARS, IDH3B, KIAA1967, VDAC2, SOD1, VDAC1, SOD2, TST, ALDH2…	1734	227	12782	1.98086	0.000104	1.86e-06	0.000233
GOTERM_CC_FAT	GO:0005759~mitochondrial matrix	61	2.98727	1.55e-07	PDP1, ATP5B, QARS, IARS2, OGDH, PDHB, GOT2, MCCC2, LONP1, LRRC59, PDHA1, HADH, PDPR, ACADM, ACO2, SSBP1, SLC25A5, SUCLG2, SUCLG1, CYCS, NDUFA10, ACADVL, C1QBP, ALDH1B1, DLD, LRPPRC, PMPCB, MDH2, TUFM, ME2, GLUD2, ETHE1, GLUD1, ECHS1, ACAT1, HADHA, KARS, HADHB, GSTK1, ALDH4A1, HSPE1, ETFB, ETFA, FH, HSPA9, DLST, SHMT2, NDUFA9, CS, ATP5F1, GARS, IDH3B, KIAA1967, VDAC2, SOD1, VDAC1, SOD2, TST, ALDH2…	1734	227	12782	1.98086	0.000104	1.86e-06	0.000233
GOTERM_CC_FAT	GO:0005773~vacuole	61	2.98727	6.48e-06	SGSH, GM2A, ATP6AP1, HEXA, HEXB, ASAH1, GLB1, HOOK3, TPP1, VPS4B, CAT, VPS16, ATP6V0D1, MAN2B1, DPP7, RAB27A, CTSZ, ATP6V1H, STXBP2, CTSS, GNS, NPC2, UNC13D, PRDX6, IGF2R, VAMP7, DLD, GAA, RAB14, CTSD, SORT1, CTSC, ARL8A, ARL8B, CTSB, CTSH, HLA-DRA, RAB7A, STX7, USP5, USP4, IFI30, PPT1, ATP6V1B1, CD74, AZU1, NAGA, SCARB2, VPS36, VPS39, VPS18, RNASE2, PSAP, GUSB, GGH, CD63, NCSTN, LAMP1, LAMP2, FN…	1734	252	12782	1.78435	0.00433516	6.68e-05	0.00972115
GOTERM_CC_FAT	GO:0045111~intermediate filament cytoskeleton	59	2.88932	4.14e-10	EIF6, PRPH, GFAP, KRT33B, PNN, KRT81, DES, MICAL1, KRT85, KRT86, KRT83, KRT84, INA, KRT12, KRT13, KRT10, KRT19, NME2, KRT17, NME1, KRT16, KRT15, KRT14, CLIP1, KRT6C, KRT6A, KRT6B, LMNB1, LMNB2, VIM, KRT9, KRT26, KRT25, KRT28, KRT27, KRT5, MACF1, KRT7, KRT8, KRT1, NEFH, KRT2, KRT3, KRT4, NEFL, NEFM, KRT31, KRT35, KRT32, KRT73, KRT38, KRT75, KRT37, KRT74, KRT36, KRT77, NME1-NME2, KRT76, KRT79, KRT7…	1734	187	12782	2.32573	2.78e-07	7.31e-09	6.21e-07
GOTERM_CC_FAT	GO:0044431~Golgi apparatus part	59	2.88932	0.00184673	COPA, SEC31A, KIAA0368, AP1B1, AP1G2, AP1G1, CLTC, TGFB1, TAPBP, B2M, HOOK3, ACTR3, COPB2, GBF1, COPB1, SPG21, SEC24C, RAB21, VCPIP1, SEC23A, BSG, SCAMP3, SCAMP2, ADAM10, HLA-A, CORO7, LPCAT2, FLNA, BCAP31, COPG2, VAMP8, IGF2R, VAMP7, ARCN1, NUCB2, USO1, RAB14, GNAS, LRRK2, SEC23B, COPE, GLG1, GALNT2, AP1M1, COPZ1, RER1, LMAN1, RAB11A, TMED10, QSOX1, RAB2B, DNM1L, NSFL1C, ARFIP1, RAB30, ARF1, AP2…	1734	294	12782	1.47929	0.710169	0.0108049	2.73317
GOTERM_CC_FAT	GO:0044445~cytosolic part	58	2.84035	9.02e-14	RPL18, CYB5R3, IDE, PRDX5, RPLP2, CCT2, CCT3, PRDX3, RPS2, RPS3, RPS3A, RPLP0, RPLP1, RPL10, RPS27A, FTL, PFKL, PFKP, CCT6A, RPS4X, RPS18, RPS17, RPS14, UBC, RPS12, RPS13, HBG1, UBB, HBG2, UBA52, RPS15A, RPL30, RPL6, ENO2, PYCARD, ENO3, RPL5, RPL7A, RPL4, HSPA5, NEFL, HBB, PIK3R1, HBD, ENO1, RPSA, TCP1, RPSAP15, RPL26, RPS9, HBA2, HBA1, RPS6, RPS8, CCT7, CCT5, CCT4, BAX, IKBKB, HBE1	1734	152	12782	2.81277	6.05e-11	2.42e-12	1.35e-10
GOTERM_CC_FAT	GO:0030141~secretory granule	58	2.84035	2.41e-10	A2M, F13A1, HEXB, MMRN1, TGFB1, GP9, GP5, APOA1, SERPINA1, CFD, RAB27B, RAB27A, ACTN4, NCF2, RAB4A, ACTN1, STXBP2, SERPING1, ACTN2, SPAG9, CD36, PPBP, SERPINF2, DLD, RAB5A, RAB14, PROS1, ITGA2B, GNAI3, RAB3D, CLU, PF4, ITGB3, TIMP1, AZU1, CD9, FGG, SYPL1, FGA, GP1BB, FGB, ALB, TMED10, HRG, GP1BA, THBS1, THBS2, THBS3, THBS4, FN1, SELP, GARS, SPARC, CYBA, LAMP2, PECAM1, HSPD1, TREML1	1734	180	12782	2.37523	1.61e-07	4.6e-09	3.61e-07
GOTERM_CC_FAT	GO:0005882~intermediate filament	58	2.84035	4.9e-10	EIF6, PRPH, GFAP, KRT33B, PNN, KRT81, DES, MICAL1, KRT85, KRT86, KRT83, KRT84, INA, KRT12, KRT13, KRT10, KRT19, NME2, KRT17, NME1, KRT16, KRT15, KRT14, CLIP1, KRT6C, KRT6A, KRT6B, LMNB1, LMNB2, VIM, KRT9, KRT26, KRT25, KRT28, KRT27, KRT5, KRT7, KRT8, KRT1, NEFH, KRT2, KRT3, KRT4, NEFL, NEFM, KRT31, KRT35, KRT32, KRT73, KRT38, KRT75, KRT37, KRT74, KRT36, KRT77, NME1-NME2, KRT76, KRT79, KRT78, SYNM	1734	183	12782	2.33629	3.28e-07	8.41e-09	7.34e-07
GOTERM_CC_FAT	GO:0009986~cell surface	58	2.84035	0.0721412	SEPT2, ATP6AP1, ATP5B, IDE, TLR2, CD53, TGFB1, GSR, CD93, CD44, APOE, APOH, SPN, ADAM10, FLOT2, ELANE, SLC3A2, NRD1, HNRNPU, PLAUR, LRPAP1, CD36, HSPB1, SORT1, PEBP1, CTSB, CTSG, HLA-DRA, ITGA2B, FGFR2, ITGAL, ITGB3, COMT, CALR, ITGB1, CD74, ITGAM, FGG, HSPA2, FGA, ITGAX, FGB, HSPA5, THBS1, HSPA8, HSPA9, LY75, SELP, P4HB, PTPRC, GDI2, ITGA2, LAMP1, LRP1, ITGA6, ITGA5, HSPD1, TREML1	1734	348	12782	1.22857	1	0.232054	67.4551
GOTERM_CC_FAT	GO:0000323~lytic vacuole	55	2.69344	1.89e-06	SGSH, GM2A, HEXA, HEXB, ASAH1, GLB1, TPP1, VPS4B, CAT, VPS16, MAN2B1, DPP7, RAB27A, CTSZ, STXBP2, CTSS, GNS, NPC2, UNC13D, PRDX6, IGF2R, VAMP7, RAB14, GAA, CTSD, SORT1, CTSC, ARL8A, ARL8B, CTSB, CTSH, HLA-DRA, RAB7A, STX7, USP5, USP4, IFI30, PPT1, CD74, AZU1, NAGA, SCARB2, VPS36, VPS39, VPS18, RNASE2, PSAP, GUSB, GGH, CD63, NCSTN, LAMP1, LAMP2, FNBP1, MPO	1734	211	12782	1.92145	0.00126831	2.12e-05	0.00283977
GOTERM_CC_FAT	GO:0005764~lysosome	55	2.69344	1.89e-06	SGSH, GM2A, HEXA, HEXB, ASAH1, GLB1, TPP1, VPS4B, CAT, VPS16, MAN2B1, DPP7, RAB27A, CTSZ, STXBP2, CTSS, GNS, NPC2, UNC13D, PRDX6, IGF2R, VAMP7, RAB14, GAA, CTSD, SORT1, CTSC, ARL8A, ARL8B, CTSB, CTSH, HLA-DRA, RAB7A, STX7, USP5, USP4, IFI30, PPT1, CD74, AZU1, NAGA, SCARB2, VPS36, VPS39, VPS18, RNASE2, PSAP, GUSB, GGH, CD63, NCSTN, LAMP1, LAMP2, FNBP1, MPO	1734	211	12782	1.92145	0.00126831	2.12e-05	0.00283977
GOTERM_CC_FAT	GO:0042598~vesicular fraction	54	2.64447	0.000282	COPA, PTGS1, SYNCRIP, TAPBP, LNPEP, APOB, HMOX1, LRRC59, DDOST, AIFM1, RAB4A, IGFALS, POR, AMBP, NME2, H6PD, NME1, USO1, SORT1, LRRK2, TALDO1, CHKB, COMT, LMAN1, CALR, DCT, ACSL1, SH3GLB1, PPP3CB, TMED10, PAFAH1B1, PPP3CA, ERO1L, ACSL4, SOAT1, P4HB, DLST, VAC14, TBXAS1, SEC11A, ATP1A1, ATP1A2, APPL1, VDAC3, PLG, CPT1A, MGST3, HSP90B1, NME1-NME2, VCP, ATP2A2, ATP2A1, PON1, SPCS2, IKBKB, MGST1	1734	244	12782	1.63137	0.17204	0.0019444	0.421553
GOTERM_CC_FAT	GO:0005792~microsome	53	2.59549	0.000247	COPA, PTGS1, SYNCRIP, TAPBP, LNPEP, APOB, HMOX1, LRRC59, DDOST, AIFM1, RAB4A, IGFALS, POR, AMBP, NME2, H6PD, NME1, USO1, SORT1, LRRK2, TALDO1, CHKB, COMT, LMAN1, CALR, DCT, ACSL1, SH3GLB1, PPP3CB, TMED10, PPP3CA, ERO1L, ACSL4, SOAT1, P4HB, DLST, VAC14, TBXAS1, SEC11A, ATP1A1, ATP1A2, APPL1, VDAC3, PLG, CPT1A, MGST3, HSP90B1, NME1-NME2, VCP, ATP2A2, ATP2A1, PON1, SPCS2, IKBKB, MGST1	1734	237	12782	1.64846	0.152684	0.00176102	0.370049
GOTERM_CC_FAT	GO:0005874~microtubule	50	2.44858	0.0244654	DYNC1LI1, VAPA, TUBB2B, TUBB2A, TUBB2C, TTLL3, HOOK3, DYNLL1, DYNLL2, TUBB6, TUBB8, DYNC1H1, TUBA1A, TUBB1, TUBA1B, TUBB3, TUBA1C, TUBB4, CDK1, TBL1XR1, ARHGEF2, KIF5B, DCTN1, DCTN2, RCC2, TBCA, TUBA4A, CLIP1, STMN1, MAPRE1, SEPT9, DNAH3, ARPC4, KLC3, TUBB4Q, NUMA1, TUBB, MEFV, KLC1, TUBA3C, TUBA3D, TUBA3E, PAFAH1B1, CLASP2, NUDC, MAP2K1, TUBA8, MAP1S, TUBAL3, CALM3, MAP4, CALM2, CALM1, DNM2	1734	274	12782	1.34515	1	0.0968025	31.0199
GOTERM_CC_FAT	GO:0005681~spliceosome	47	2.30167	3.92e-10	RALY, HNRNPA1L2, SNRPD3, U2AF2, SYNCRIP, SNRPD2, SKIV2L2, PNN, PLRG1, RBM8A, SRRM2, LOC645691, API5, SNRPA1, MAGOH, EFTUD2, HNRNPA2B1, SF1, CDC5L, SFRS1, HNRNPR, HNRNPU, HNRPA1L3, PRPF6, EIF4A3, SNRNP200, THOC4, STRAP, SF3B5, SF3B3, SF3B2, HNRNPA3, PRPF19, SF3B1, HNRNPM, HNRNPK, PRPF8, HNRNPF, DHX15, PABPC1, HNRNPC, SNRNP70, HNRPA1L-2, DDX5, SF3A1, RBMX, HNRNPA1, SF3A3, PPP1R8, HNRNPH1	1734	132	12782	2.62466	2.63e-07	7.3e-09	5.88e-07
GOTERM_CC_FAT	GO:0005938~cell cortex	47	2.30167	1.54e-08	GLRX3, SEPT2, GM2A, CALD1, CAPZA2, UTRN, ARF6, MYO9B, CAPZB, LOC653269, ACTG1, FGG, EZR, MACF1, PTK2B, FGB, PSTPIP1, EXOC4, PAFAH1B1, CLASP2, CAP1, POTEF, EXOC2, ACTB, DBNL, MAP2K1, ACTN4, SPTBN4, MYO1F, MYH9, NCL, FLNB, SEPT11, FLNA, PPP1R9B, CORO1A, FNBP1, LASP1, CFL1, SPTBN1, MARCKS, MAPRE1, SEPT6, SEPT7, ADD3, SPTAN1, MYH10	1734	146	12782	2.37298	1.03e-05	2.1e-07	2.3e-05
GOTERM_CC_FAT	GO:0031252~cell leading edge	46	2.25269	6.7e-09	MYO5A, FGD2, TLN1, S100A6, AIF1, TLN2, DIAPH1, ARF6, RDX, MYO9B, ITGB1, APBB1IP, TPM1, CAPZB, IQGAP1, PXN, RPS3, ACTR3, EZR, ARPC3, ARPC2, GSN, RAC3, RAC1, ARHGAP1, PSTPIP1, PAFAH1B1, FGD3, DBNL, CCDC88A, PLEK, NF2, SWAP70, S100A11, CDK6, MYH9, SLC9A3R1, CDK5, VASP, CORO1A, NME2, NME1-NME2, NME1, ITGA5, RAB5A, CYFIP1, GNAS, LCP1	1734	138	12782	2.45713	4.49e-06	9.55e-08	1e-05
GOTERM_CC_FAT	GO:0032993~protein-DNA complex	45	2.20372	6.65e-17	XRCC5, HIST2H2AA3, HIST4H4, HIST2H2AA4, LOC644914, HP1BP3, XRCC6, HIST2H4A, HIST2H4B, HIST1H2BO, HIST2H2AB, HIST1H2BM, H2BFS, HIST1H2BN, H2AFV, HIST1H2BK, HIST1H2BL, HIST2H2AC, HIST1H2BI, HIST1H2BJ, H2AFZ, H2AFY, H2AFX, HIST3H2A, HIST3H3, HIST3H2BB, HIST1H1E, HIST1H1D, HIST1H1C, HIST1H1B, HIST1H1A, H2AFJ, HIST1H1T, HIST2H2BE, HIST2H2BF, HIST1H2AB, HIST1H2AC, HIST1H4L, HIST1H4K, HIST1H2AA, HIST1H2…	1734	86	12782	3.85713	7.44e-14	5e-15	1.67e-13
GOTERM_CC_FAT	GO:0046930~pore complex	44	2.15475	4.77e-14	XPO1, EIF5A, RANGAP1, RANBP2, TPR, KPNB1, LBR, NUP133, RAN, IPO9, C8G, C8A, C8B, IPO7, EIF5AL1, NUP205, IPO5, KPNA4, EIF5A2, MVP, C7, NUP98, C9, NUP160, AGFG1, C6, C5, NUP93, CSE1L, NUP210, NUP50, TNPO2, TNPO1, XPOT, RGPD6, RGPD5, NUP153, RGPD8, RGPD4, RGPD3, VDAC2, NUP155, VDAC3, VDAC1, NPIP, NUP62, BAX, SEC13, XPO7	1734	95	12782	3.41412	3.19e-11	1.39e-12	7.14e-11
GOTERM_CC_FAT	GO:0005840~ribosome	44	2.15475	0.00520692	ABCF1, RPL18, RPL17, SRP68, RPS15A, RPLP2, RPS2, GCN1L1, RPS3, RPL30, RPL6, RPS3A, RPLP0, RPLP1, NPM1, RPL26L1, RPL10, RPL5, RPL12, RPL7A, RPL4, LOC440577, APEX1, RPS27A, FTL, RPSA, RRBP1, RPSAP15, SF1, RPL26, RPL27, RPS9, HBA2, HBA1, RPS6, RPS4X, RPS8, RPS18, HNRNPH2, RPS17, RPL13A, RPS14, UBC, RPS12, RPS13, UBB, UBA52	1734	215	12782	1.50856	0.969735	0.02675	7.52825
GOTERM_CC_FAT	GO:0012506~vesicle membrane	43	2.10578	2.7e-06	RAB3A, COPA, SEC31A, AP1G2, GRB2, COPZ1, ANPEP, ITGB3, CLTC, GP9, CD9, COPB2, AP2B1, APOB, GP5, GP1BB, COPB1, NECAP2, TMED10, GP1BA, RAB27B, SEC24C, RAB21, RAB27A, SEC23A, SELP, APPL1, WAS, CORO1A, LAMP2, AP2A2, COPG2, CD36, AP2A1, VAMP7, PECAM1, ARCN1, RAB5A, RAB11FIP1, CLTCL1, SEC23B, COPE, ITGA2B	1734	151	12782	2.09914	0.00180707	2.92e-05	0.00404714
GOTERM_CC_FAT	GO:0000502~proteasome complex	41	2.00784	7.98e-21	PSMB10, RAD23B, KIAA0368, IDE, UBQLN1, PSMA7, PSMA8, PSMB4, PSMB1, PSMD1, PSMB2, PSMD2, PSMD3, PSMD4, PSMD5, PSMD6, TRIP12, PSMD8, PSMD9, PSMB8, PSMB9, PSMA2, PSMA1, PSMC6, PSMD13, PSMC5, PSMA6, PSME1, PSMD12, PSMC4, PSMA5, PSMD11, PSME2, PSMC3, PSMC2, PSMA4, PSMA3, PSMC1, UCHL5, HSPB1, PSME3	1734	61	12782	4.95454	5.34e-18	6.68e-19	1.2e-17
GOTERM_CC_FAT	GO:0000786~nucleosome	41	2.00784	4.63e-20	HIST2H2AA3, HIST4H4, HIST2H2AA4, LOC644914, HP1BP3, HIST2H4A, HIST2H4B, HIST1H2BO, HIST2H2AB, HIST1H2BM, H2BFS, HIST1H2BN, H2AFV, HIST1H2BK, HIST1H2BL, HIST1H2BI, HIST2H2AC, HIST1H2BJ, H2AFZ, H2AFY, HIST3H2A, H2AFX, HIST3H3, HIST3H2BB, HIST1H1E, HIST1H1D, HIST1H1C, HIST1H1B, HIST1H1A, H2AFJ, HIST1H1T, HIST2H2BE, HIST2H2BF, HIST1H2AB, HIST1H2AC, HIST1H4L, HIST1H4K, HIST1H2AA, HIST1H2AG, HIST1H2AD,…	1734	63	12782	4.79726	3.1e-17	3.1e-18	6.94e-17
GOTERM_CC_FAT	GO:0000139~Golgi membrane	41	2.00784	0.00181077	GLG1, COPA, GALNT2, AP1M1, AP1B1, AP1G2, AP1G1, COPZ1, RER1, LMAN1, CLTC, TAPBP, B2M, ACTR3, COPB2, GBF1, COPB1, SEC24C, QSOX1, RAB21, SEC23A, RAB2B, BSG, SCAMP3, SCAMP2, HLA-A, CORO7, ARFIP1, BCAP31, COPG2, ARF1, VAMP8, AP2A1, VAMP7, ARCN1, USO1, GNAS, CLTCL1, COPE, SEC23B, GOLGB1	1734	186	12782	1.62488	0.703086	0.0106886	2.68061
GOTERM_CC_FAT	GO:0030659~cytoplasmic vesicle membrane	39	1.90989	1.23e-05	RAB3A, COPA, SEC31A, AP1G2, COPZ1, ITGB3, CLTC, GP9, CD9, COPB2, AP2B1, APOB, GP5, GP1BB, COPB1, NECAP2, TMED10, GP1BA, RAB27B, SEC24C, RAB21, RAB27A, SEC23A, SELP, CORO1A, LAMP2, AP2A2, COPG2, CD36, AP2A1, VAMP7, PECAM1, ARCN1, RAB5A, RAB11FIP1, CLTCL1, SEC23B, COPE, ITGA2B	1734	139	12782	2.06823	0.00820306	0.000116	0.0184295
GOTERM_CC_FAT	GO:0030135~coated vesicle	39	1.90989	0.000281	RAB3A, COPA, RAB3B, SEC31A, RAB3C, KIAA0368, AP1G2, AP1G1, COPZ1, PPT1, CLTC, COPB2, APOB, DMXL2, SYPL1, PICALM, COPB1, NECAP2, SPG21, ATP6V0D1, SEC24C, CLINT1, SEC23A, AP2A2, COPG2, LRP1, AP2A1, IGF2R, RAB35, ARCN1, RAB14, RAB5A, PEBP1, SORT1, HSPD1, LRRK2, CLTCL1, COPE, SEC23B	1734	159	12782	1.80808	0.171619	0.00195935	0.420422
GOTERM_CC_FAT	GO:0016323~basolateral plasma membrane	39	1.90989	0.0230177	TLN1, LIMS1, TLN2, ATP6V1B1, ITGB1, APBB1IP, PXN, VCL, ACTR3, ARHGAP4, MACF1, CD44, ARPC2, PTK2B, ILK, SLC2A1, NUMB, ZYX, MSN, TES, PARVG, PTPRC, MYH1, ANXA1, ACTN1, ITGA2, ACTN2, ATP1A1, TRIM25, ACTN3, VASP, GAK, ITGA6, ITGA5, LASP1, SH3KBP1, CA2, PARVB, ITGA2B	1734	203	12782	1.41618	1	0.0923602	29.4691
GOTERM_CC_FAT	GO:0031091~platelet alpha granule	38	1.86092	1.57e-19	A2M, F13A1, CLU, PF4, ITGB3, MMRN1, TGFB1, GP9, TIMP1, CD9, GP5, FGG, FGA, FGB, ALB, GP1BB, SERPINA1, GP1BA, HRG, CFD, THBS1, THBS2, THBS3, FN1, THBS4, SELP, ACTN4, ACTN1, ACTN2, SERPING1, SPARC, CD36, PPBP, SERPINF2, PECAM1, TREML1, PROS1, ITGA2B	1734	56	12782	5.00202	1.05e-16	9.54e-18	2.35e-16
GOTERM_CC_FAT	GO:0043292~contractile fiber	36	1.76298	6.98e-06	SRI, ALDOA, TPM2, LMAN1, TPM1, MMP2, TPM4, VCL, TPM3, MYL9, ACTG2, DES, LOC652460, MYL6B, ILK, KRT8, PPP3CB, PPP3CA, ENO1, PLEC, ACTC1, ACTA1, MYH1, ACTA2, ACTN1, ACTN2, FLNC, FLNB, KRT19, SYNE1, ARF1, ATP2A1, MYH11, HSPB1, SPTBN1, SYNM, SPTAN1	1734	121	12782	2.19314	0.00466251	7.08e-05	0.0104569
GOTERM_CC_FAT	GO:0030424~axon	36	1.76298	0.00224742	KIAA1598, ALDOC, VIM, ADRBK1, PPT1, TGFB1, MYCBP2, KLC1, PTK2B, MTPN, ILK, NEFH, VPS16, ATP6V0D1, NEFL, NEFM, TUBB3, TUBB4, ACTB, MAP2K1, HTT, SPTBN4, ITGA2, DPYSL2, STAT1, CDK5, SEPT11, PARK7, MAPK1, RAB5A, PEBP1, FKBP15, CA2, MYH14, LRRK2, MYH10	1734	159	12782	1.669	0.77853	0.0130229	3.31692
GOTERM_CC_FAT	GO:0044449~contractile fiber part	35	1.71401	3.61e-06	SRI, ALDOA, TPM2, LMAN1, TPM1, MMP2, TPM4, VCL, TPM3, MYL9, ACTG2, DES, MYL6B, ILK, KRT8, PPP3CB, PPP3CA, ENO1, ACTC1, ACTA1, MYH1, ACTA2, ACTN1, ACTN2, FLNC, FLNB, KRT19, SYNE1, ARF1, ATP2A1, MYH11, HSPB1, SPTBN1, SYNM, SPTAN1	1734	113	12782	2.28318	0.00241629	3.84e-05	0.00541317
GOTERM_CC_FAT	GO:0033279~ribosomal subunit	35	1.71401	6.55e-05	RPL18, RPL17, RPS15A, RPLP2, RPS2, RPS3, RPL30, RPL6, RPS3A, RPLP0, RPLP1, NPM1, RPL26L1, RPL10, RPL5, RPL7A, RPL4, LOC440577, RPS27A, FTL, RPSA, RPSAP15, RPL26, RPS9, HBA2, HBA1, RPS6, RPS4X, RPS8, RPS18, RPL13A, RPS17, RPS14, UBC, RPS12, RPS13, UBB, UBA52	1734	128	12782	2.01562	0.0429263	0.000535	0.098128
GOTERM_CC_FAT	GO:0070161~anchoring junction	35	1.71401	0.0142378	LIMS1, TLN1, TLN2, ITGB1, APBB1IP, PXN, VCL, PNN, ARHGAP4, CD44, ARPC2, PTK2B, ILK, ZYX, TES, PARVG, PTPRC, MYH1, NF2, ITGA2, ACTN1, TRIM25, ACTN2, ACTN3, MYH9, VASP, GAK, ITGA6, ITGA5, LASP1, SH3KBP1, SYNM, PARVB, SPTAN1, ITGA2B	1734	172	12782	1.49999	0.999933	0.0616465	19.3451
GOTERM_CC_FAT	GO:0005912~adherens junction	34	1.66503	0.00509483	LIMS1, TLN1, TLN2, ITGB1, APBB1IP, PXN, VCL, ARHGAP4, CD44, ARPC2, PTK2B, ILK, ZYX, TES, PARVG, PTPRC, MYH1, NF2, ITGA2, ACTN1, TRIM25, ACTN2, ACTN3, MYH9, VASP, GAK, ITGA6, ITGA5, LASP1, SH3KBP1, SYNM, PARVB, SPTAN1, ITGA2B	1734	155	12782	1.61695	0.967362	0.0263822	7.37193
GOTERM_CC_FAT	GO:0016604~nuclear body	34	1.66503	0.0170089	XPO1, YLPM1, PML, SART3, PNN, RPA1, SF3B1, DDX46, DDX3X, PLRG1, RBM8A, EIF3E, PRPF8, SRRM2, NPM1, CDK12, LOC440577, RBM25, PRPF40A, DDX42, MAGOH, SPTBN4, UBE2I, SKI, TOPBP1, CDC5L, SFRS1, SF3A3, EIF4A3, SON, PPP1R8, PSPC1, THOC4, LRCH4, THOC1	1734	168	12782	1.49183	0.99999	0.071472	22.6782
GOTERM_CC_FAT	GO:0005643~nuclear pore	33	1.61606	2.62e-09	XPO1, NUP98, NUP160, AGFG1, EIF5A, NUP93, RANGAP1, CSE1L, NUP210, NUP50, RANBP2, TPR, TNPO2, TNPO1, KPNB1, LBR, RGPD6, XPOT, RGPD5, NUP133, RGPD8, NUP153, RAN, RGPD4, RGPD3, IPO9, NUP155, NPIP, NUP62, IPO7, NUP205, EIF5AL1, IPO5, SEC13, KPNA4, XPO7, EIF5A2, MVP	1734	79	12782	3.07919	1.76e-06	3.82e-08	3.93e-06
GOTERM_CC_FAT	GO:0043025~cell soma	33	1.61606	0.0278516	RTN4, BTD, AGFG1, CALD1, STRN, RAB1A, TGFB1, TOP1, NUMA1, RAC3, APOE, CRMP1, ILK, EXOC4, ENO2, PAFAH1B1, VPS16, TUBB4, MAP2K1, EEF1A2, SPTBN4, DPYSL2, SOD1, CDK5, MAPK1, CYBA, PPP1CA, LRP1, MAP1S, RAB5A, PEBP1, GNB2L1, MYH10	1734	168	12782	1.44795	1	0.108366	34.5236
GOTERM_CC_FAT	GO:0022626~cytosolic ribosome	31	1.51812	9.2e-08	RPL18, RPS15A, RPLP2, RPS2, RPS3, RPL30, RPL6, RPS3A, RPLP0, RPLP1, RPL10, RPL5, RPL4, RPL7A, RPS27A, FTL, RPSA, RPSAP15, RPL26, RPS9, HBA2, HBA1, RPS6, RPS4X, RPS8, RPS18, RPS17, RPS14, UBC, RPS12, RPS13, UBB, UBA52	1734	81	12782	2.82115	6.16e-05	1.16e-06	0.000138
GOTERM_CC_FAT	GO:0030055~cell-substrate junction	31	1.51812	0.000146	LIMS1, TLN1, TLN2, ITGB1, APBB1IP, PXN, VCL, ARHGAP4, ACTR3, MACF1, CD44, PTK2B, ARPC2, ILK, ZYX, TES, PARVG, PTPRC, MYH1, ITGA2, ACTN1, TRIM25, ACTN2, ACTN3, VASP, GAK, ITGA5, LASP1, SH3KBP1, PARVB, ITGA2B	1734	112	12782	2.0403	0.0933378	0.00111285	0.219016
GOTERM_CC_FAT	GO:0005769~early endosome	30	1.46915	1.11e-06	KIAA0368, SNX17, DIAPH2, SNX1, ARF6, EEA1, PRDX3, B2M, GRIPAP1, NUMB, VPS4B, VPS4A, VPS16, EHD1, RAB21, VPS18, NF2, SNX27, NOX1, HLA-A, ANXA2, ANXA2P2, VAMP8, RAB14, RAB5A, TOM1, FKBP15, SORT1, HSPD1, RIN3	1734	85	12782	2.60167	0.000743	1.26e-05	0.00166423
GOTERM_CC_FAT	GO:0030016~myofibril	30	1.46915	0.000298	SRI, ALDOA, LMAN1, TPM2, MMP2, TPM1, TPM4, TPM3, VCL, DES, ILK, KRT8, PPP3CB, PPP3CA, ENO1, ACTC1, ACTA1, MYH1, ACTN1, ACTN2, FLNC, FLNB, KRT19, SYNE1, ARF1, ATP2A1, SPTBN1, HSPB1, SYNM, SPTAN1	1734	111	12782	1.99227	0.18079	0.00203277	0.445223
GOTERM_CC_FAT	GO:0044455~mitochondrial membrane part	30	1.46915	0.00227686	UQCRC2, UQCRC1, SAMM50, ATP5B, NDUFB9, PPOX, ETFDH, ATP5O, NDUFS3, NDUFS2, ATP5H, NDUFS1, ATP5J, ATP5J2, OPA1, LYN, NDUFA9, IMMT, SLC25A6, ATP5F1, NDUFA10, SDHA, NDUFV3, NNT, UQCRH, NDUFV1, NDUFV2, ATP5A1, LRRK2, UQCRB	1734	125	12782	1.76913	0.782866	0.0130796	3.35967
GOTERM_CC_FAT	GO:0045121~membrane raft	30	1.46915	0.0160508	ABCF1, GNAI3, GNAI2, ATP1B3, ADRBK1, PPT1, SRC, BTK, EFHD2, TUBB, KRAS, PTK2B, HMOX1, SDPR, SLC2A1, PRKCA, BSG, LYN, FLOT2, CBL, FLOT1, ATP1A2, STOM, CD55, NRM, LCK, RAB5A, PEBP1, LRRK2, CD14	1734	143	12782	1.54645	0.99998	0.0679771	21.5406
GOTERM_CC_FAT	GO:0000228~nuclear chromosome	30	1.46915	0.0694242	XRCC5, HMGB2, LOC644914, XRCC6, CBX3, RCC1, RPA1, RPA2, TOP1, CSNK2A1, RAD21, MCM7, H2AFY, H2AFX, TCP1, RBBP4, TRIM28, SUN2, TOPBP1, UBE2I, MCM2, RAD50, SMC3, HIST1H1T, HDAC2, HDAC1, LOC389901, SMARCC1, H3F3A, H3F3B, SMC1A, ADD3, LRPPRC	1734	162	12782	1.36507	1	0.225135	65.9967
GOTERM_CC_FAT	GO:0031983~vesicle lumen	29	1.42018	9.78e-14	A2M, F13A1, CLU, PF4, ANPEP, MMRN1, TGFB1, TIMP1, APOB, FGG, FGA, ALB, FGB, HRG, SERPINA1, CFD, THBS1, THBS2, THBS3, THBS4, FN1, ACTN4, ACTN1, ACTN2, SERPING1, SPARC, PPBP, SERPINF2, PROS1	1734	46	12782	4.64718	6.55e-11	2.52e-12	1.47e-10
GOTERM_CC_FAT	GO:0001726~ruffle	29	1.42018	1.13e-08	FGD2, MYO5A, TLN1, S100A6, AIF1, TLN2, DIAPH1, ARF6, RDX, MYO9B, ITGB1, TPM1, RPS3, EZR, ARHGAP1, FGD3, DBNL, NF2, PLEK, S100A11, CDK6, MYH9, SLC9A3R1, NME2, NME1-NME2, ITGA5, NME1, RAB5A, CYFIP1, GNAS, LCP1	1734	67	12782	3.1906	7.56e-06	1.58e-07	1.69e-05
GOTERM_CC_FAT	GO:0005925~focal adhesion	29	1.42018	0.000153	LIMS1, TLN1, TLN2, APBB1IP, ITGB1, PXN, VCL, ARHGAP4, CD44, PTK2B, ARPC2, ILK, ZYX, TES, PARVG, PTPRC, MYH1, ITGA2, ACTN1, TRIM25, ACTN2, ACTN3, VASP, GAK, ITGA5, LASP1, SH3KBP1, PARVB, ITGA2B	1734	102	12782	2.09579	0.0972401	0.00114876	0.228646
GOTERM_CC_FAT	GO:0005924~cell-substrate adherens junction	29	1.42018	0.000309	LIMS1, TLN1, TLN2, APBB1IP, ITGB1, PXN, VCL, ARHGAP4, CD44, PTK2B, ARPC2, ILK, ZYX, TES, PARVG, PTPRC, MYH1, ITGA2, ACTN1, TRIM25, ACTN2, ACTN3, VASP, GAK, ITGA5, LASP1, SH3KBP1, PARVB, ITGA2B	1734	106	12782	2.0167	0.186783	0.00208628	0.46158
GOTERM_CC_FAT	GO:0044448~cell cortex part	28	1.3712	7.2e-06	SEPT2, GM2A, CALD1, CAPZA2, UTRN, CAPZB, LOC653269, ACTG1, EZR, EXOC4, PSTPIP1, CAP1, EXOC2, ACTB, ACTN4, SPTBN4, MYO1F, MYH9, SEPT11, PPP1R9B, CORO1A, LASP1, CFL1, SPTBN1, MAPRE1, SEPT6, SEPT7, SPTAN1	1734	83	12782	2.48674	0.00481087	7.09e-05	0.0107904
GOTERM_CC_FAT	GO:0005819~spindle	28	1.3712	0.0599686	SEPT2, CBX3, NUMA1, CRMP1, PPP2CA, NPM1, PPP2CB, PAFAH1B1, CLASP2, LOC440577, TBL1XR1, CDK1, ARHGEF2, ROCK2, MYH9, DCTN1, ATM, SMC3, RCC2, MAP1S, MAPK14, ANXA11, CALM3, HSPB1, ARL8A, MAPRE1, ARL8B, SEPT7, CALM2, CALM1, MYH10	1734	147	12782	1.40408	1	0.199697	60.4319
GOTERM_CC_FAT	GO:0031093~platelet alpha granule lumen	27	1.32223	1.87e-13	A2M, F13A1, CLU, PF4, MMRN1, TGFB1, TIMP1, FGG, FGA, ALB, FGB, HRG, SERPINA1, CFD, THBS1, THBS2, THBS3, THBS4, FN1, ACTN4, ACTN1, SERPING1, ACTN2, SPARC, PPBP, SERPINF2, PROS1	1734	41	12782	4.85433	1.25e-10	4.47e-12	2.8e-10
GOTERM_CC_FAT	GO:0060205~cytoplasmic membrane-bounded vesicle lumen	27	1.32223	2e-12	A2M, F13A1, CLU, PF4, MMRN1, TGFB1, TIMP1, FGG, FGA, ALB, FGB, HRG, SERPINA1, CFD, THBS1, THBS2, THBS3, THBS4, FN1, ACTN4, ACTN1, SERPING1, ACTN2, SPARC, PPBP, SERPINF2, PROS1	1734	44	12782	4.52336	1.34e-09	4.63e-11	3.01e-09
GOTERM_CC_FAT	GO:0030017~sarcomere	27	1.32223	0.000463	ALDOA, SRI, LMAN1, TPM2, MMP2, TPM1, TPM4, TPM3, DES, KRT8, PPP3CB, PPP3CA, ENO1, ACTC1, ACTA1, MYH1, ACTN1, ACTN2, FLNC, FLNB, KRT19, SYNE1, ARF1, ATP2A1, SPTBN1, HSPB1, SPTAN1	1734	98	12782	2.03089	0.266822	0.00300874	0.692084
GOTERM_CC_FAT	GO:0005788~endoplasmic reticulum lumen	26	1.27326	3.36e-05	PDIA3, PDIA6, PDIA4, CALR, CALU, APOA4, APOB, APOA2, APOA1, DNAJB11, TAP2, ERAP1, HSPA5, P4HB, CES1, AIFM1, ERP29, LRPAP1, HYOU1, ERP44, HSP90B1, PPIB, H6PD, TXNDC5, SDF2L1, UGGT1	1734	80	12782	2.3957	0.0222776	0.000293	0.0504002
GOTERM_CC_FAT	GO:0030136~clathrin-coated vesicle	26	1.27326	0.0503898	RAB3A, RAB3B, RAB3C, AP1G2, AP1G1, PPT1, CLTC, APOB, PICALM, SYPL1, DMXL2, NECAP2, SPG21, ATP6V0D1, CLINT1, AP2A2, LRP1, AP2A1, IGF2R, RAB35, RAB5A, RAB14, PEBP1, SORT1, LRRK2, CLTCL1	1734	132	12782	1.45194	1	0.175067	53.9366
GOTERM_CC_FAT	GO:0045095~keratin filament	25	1.22429	0.000488	KRT6C, KRT6A, KRT6B, KRT9, KRT81, KRT5, KRT7, KRT8, KRT1, KRT2, KRT3, KRT4, KRT85, KRT86, KRT83, KRT84, KRT10, KRT73, KRT75, KRT74, KRT77, KRT76, KRT79, KRT14, KRT78	1734	88	12782	2.09415	0.278989	0.00314026	0.729262
GOTERM_CC_FAT	GO:0019867~outer membrane	25	1.22429	0.00907984	CYB5R3, TSPO, SAMM50, CHKB, HK2, HK1, TMEM173, ACSL1, SH3GLB1, ACSL4, OPA1, DNM1L, SLC25A4, MAOB, ITGA2, VDAC2, PPP1CC, VDAC3, CPT1A, VDAC1, BAX, NUCB2, PEBP1, MGST1, LRPPRC	1734	108	12782	1.70634	0.997782	0.0430135	12.781
GOTERM_CC_FAT	GO:0030117~membrane coat	24	1.17532	3.82e-06	SEC23A, COPA, AP1M1, SEC31A, AP1G2, AP1B1, AP1G1, COPZ1, CLTC, COPB2, AP2A2, AP2B1, COPG2, PICALM, AP2A1, COPB1, ARCN1, NECAP2, AP3D1, SEC24C, CLTCL1, SEC23B, COPE, AP3B1	1734	63	12782	2.80815	0.00255394	4e-05	0.00572194
GOTERM_CC_FAT	GO:0048475~coated membrane	24	1.17532	3.82e-06	SEC23A, COPA, AP1M1, SEC31A, AP1G2, AP1B1, AP1G1, COPZ1, CLTC, COPB2, AP2A2, AP2B1, COPG2, PICALM, AP2A1, COPB1, ARCN1, NECAP2, AP3D1, SEC24C, CLTCL1, SEC23B, COPE, AP3B1	1734	63	12782	2.80815	0.00255394	4e-05	0.00572194
GOTERM_CC_FAT	GO:0016607~nuclear speck	24	1.17532	0.00989678	YLPM1, SART3, PNN, SF3B1, DDX46, DDX3X, PLRG1, RBM8A, PRPF8, SRRM2, NPM1, CDK12, LOC440577, RBM25, PRPF40A, DDX42, MAGOH, CDC5L, SFRS1, SF3A3, EIF4A3, SON, PPP1R8, THOC4, THOC1	1734	103	12782	1.71761	0.998724	0.0461621	13.8529
GOTERM_CC_FAT	GO:0031968~organelle outer membrane	24	1.17532	0.0111219	CYB5R3, TSPO, DNM1L, OPA1, SLC25A4, SAMM50, CHKB, MAOB, HK2, HK1, PPP1CC, VDAC2, VDAC3, CPT1A, VDAC1, TMEM173, ACSL1, SH3GLB1, BAX, NUCB2, PEBP1, ACSL4, LRPPRC, MGST1	1734	104	12782	1.70109	0.999443	0.0507067	15.4372
GOTERM_CC_FAT	GO:0005793~ER-Golgi intermediate compartment	23	1.12635	1.31e-09	P4HB, KIAA0368, PDIA6, ANPEP, LMAN2, TMED9, LMAN1, NUCB1, ERP44, C19ORF10, RAB37, ATP2A1, NUCB2, SURF4, TMED10, SEC22B, HSPA5, MYO18A, SEC23IP, UGGT1, SEC23B, GOLGB1, FN1	1734	41	12782	4.13517	8.76e-07	2.09e-08	1.96e-06
GOTERM_CC_FAT	GO:0030027~lamellipodium	22	1.07738	0.000265	FGD2, DBNL, CCDC88A, NF2, SWAP70, RDX, MYO9B, CDK5, CAPZB, APBB1IP, PXN, VASP, ACTR3, CORO1A, NME2, NME1-NME2, ARPC3, NME1, RAC3, GSN, RAC1, PSTPIP1, CYFIP1, FGD3	1734	70	12782	2.31672	0.16252	0.00186518	0.396075
GOTERM_CC_FAT	GO:0005741~mitochondrial outer membrane	22	1.07738	0.0080352	CYB5R3, TSPO, DNM1L, OPA1, SLC25A4, SAMM50, CHKB, MAOB, HK2, HK1, PPP1CC, VDAC2, VDAC3, CPT1A, VDAC1, TMEM173, ACSL1, SH3GLB1, BAX, PEBP1, ACSL4, MGST1	1734	90	12782	1.8019	0.995507	0.0389656	11.3923
GOTERM_CC_FAT	GO:0015935~small ribosomal subunit	21	1.0284	0.000157	RPSA, RPSAP15, RPS9, RPS15A, HBA2, HBA1, RPS2, RPS6, RPS4X, RPS8, RPS3, RPS18, RPS3A, RPS17, RPS14, NPM1, UBC, RPS12, RPS13, UBB, LOC440577, UBA52, RPS27A, FTL	1734	63	12782	2.45713	0.10012	0.00117147	0.235779
GOTERM_CC_FAT	GO:0022627~cytosolic small ribosomal subunit	20	0.979432	2.25e-07	RPSA, RPSAP15, RPS9, RPS15A, HBA2, HBA1, RPS2, RPS6, RPS4X, RPS8, RPS3, RPS18, RPS3A, RPS17, RPS14, UBC, RPS12, RPS13, UBB, UBA52, RPS27A, FTL	1734	40	12782	3.6857	0.000151	2.6e-06	0.000337
GOTERM_CC_FAT	GO:0030863~cortical cytoskeleton	20	0.979432	9.58e-06	ACTB, ACTN4, CAPZA2, CALD1, SPTBN4, UTRN, MYO1F, MYH9, CAPZB, LOC653269, ACTG1, PPP1R9B, CORO1A, EZR, LASP1, CFL1, SPTBN1, CAP1, MAPRE1, SPTAN1	1734	49	12782	3.00873	0.00639529	9.3e-05	0.0143553
GOTERM_CC_FAT	GO:0031965~nuclear membrane	20	0.979432	0.00324849	EIF6, MTDH, LMNB1, LMNB2, SUN2, PML, CBX3, TAGLN2, TMEM109, NPIP, NUP62, ALOX5AP, NUCB2, PCNA, PAFAH1B1, TMPO, ALOX5, LBR, MATR3, LRPPRC	1734	73	12782	2.01956	0.886962	0.0174272	4.76105
GOTERM_CC_FAT	GO:0005884~actin filament	19	0.93046	1.99e-06	VPS18, ACTC1, ACTA1, AIF1, CALD1, MYO1F, MYO9B, ACTN2, ACTN3, TPM1, IQGAP1, ACTR3, CORO1A, EZR, RAC3, FKBP15, WIPF1, VPS16, LCP1	1734	41	12782	3.41601	0.00132948	2.18e-05	0.00297684
GOTERM_CC_FAT	GO:0034399~nuclear periphery	19	0.93046	0.000883	EIF6, LMNB1, LMNB2, SPTBN4, PML, CAD, SMC3, NUMA1, CFL2, SFPQ, CFL1, PCNA, PSPC1, RUVBL2, ALOX5, RUVBL1, MYB, MATR3, THOC1	1734	61	12782	2.29601	0.446587	0.00556607	1.31518
GOTERM_CC_FAT	GO:0030662~coated vesicle membrane	19	0.93046	0.00753638	SEC23A, RAB3A, COPA, SEC31A, AP1G2, COPZ1, CLTC, COPB2, APOB, COPG2, AP2A2, AP2A1, COPB1, ARCN1, NECAP2, SEC24C, CLTCL1, SEC23B, COPE	1734	73	12782	1.91858	0.993708	0.0371182	10.722
GOTERM_CC_FAT	GO:0070469~respiratory chain	18	0.881489	0.0211584	UQCRC2, UQCRC1, NDUFA9, NDUFB9, CYC1, CYCS, NDUFA10, SDHA, NDUFV3, NNT, COX2, UQCRH, NDUFV1, NDUFV2, NDUFS3, NDUFS2, NDUFS1, UQCRB	1734	75	12782	1.76913	0.999999	0.0866947	27.4297
GOTERM_CC_FAT	GO:0030530~heterogeneous nuclear ribonucleoprotein complex	17	0.832517	1.82e-13	RALY, PTBP1, HNRNPA2B1, HNRPA1L-2, RBMX, HNRNPA1, HNRNPR, HNRNPU, HNRPA1L3, HNRNPA0, HNRPDL, HNRNPL, HNRNPH3, HNRNPH2, HNRNPK, HNRNPUL1, HNRNPF, LOC645691, HNRNPD, HNRNPH1	1734	17	12782	7.3714	1.22e-10	4.52e-12	2.73e-10
GOTERM_CC_FAT	GO:0030120~vesicle coat	17	0.832517	1.41e-05	SEC23A, COPA, SEC31A, AP1G2, COPZ1, CLTC, COPB2, COPG2, AP2A2, AP2A1, COPB1, ARCN1, NECAP2, SEC24C, CLTCL1, SEC23B, COPE	1734	38	12782	3.29773	0.0094219	0.00013	0.0211805
GOTERM_CC_FAT	GO:0016469~proton-transporting two-sector ATPase complex	17	0.832517	0.000161	TCIRG1, ATP5J2, ATP5B, ATP6AP1, ATP5F1, ATP6V1H, ATP6V1B2, ATP6V1B1, ATP6V1C1, ATP6V1A, ATP6V1E1, ATP6V0A1, ATP5O, ATP5A1, ATP6V0D1, ATP5H, ATP5J	1734	45	12782	2.78475	0.102535	0.0011881	0.241777
GOTERM_CC_FAT	GO:0005770~late endosome	17	0.832517	0.0024215	RAB7A, LAMP1, LAMP2, UNC13D, KIAA0368, APOE, VAMP7, RAB14, TPT1, VPS4B, ARL8A, ARL8B, VPS16, CD63, VPS36, CD74, RAB27A	1734	56	12782	2.23775	0.802964	0.0136715	3.56949
GOTERM_CC_FAT	GO:0044437~vacuolar part	17	0.832517	0.00993242	VPS18, STX7, PSAP, ATP6V1H, ATP6V1B1, CD63, HOOK3, NCSTN, LAMP2, VAMP7, DLD, VPS4B, ARL8A, VPS16, ARL8B, ATP6V0D1, VPS39	1734	64	12782	1.95803	0.998754	0.0460066	13.8993
GOTERM_CC_FAT	GO:0016459~myosin complex	17	0.832517	0.0115611	MYL6, MYO5A, MYH1, MYO1E, MYO1G, MYO1F, MYO9B, MYL12B, MYL12A, MYH9, MYL9, MYL6B, DYNLL2, MYH11, MYH14, MYO18A, MYH10	1734	65	12782	1.9279	0.999587	0.0523133	15.9985
GOTERM_CC_FAT	GO:0030133~transport vesicle	17	0.832517	0.0133925	SEC23A, RAB3A, SEC31A, KIAA0368, RAB3D, AP1G2, CLTC, UNC13D, AP2A1, IGF2R, RAB14, RAB11A, SPG21, SEC24C, CLTCL1, SEC23B, RAB27A	1734	66	12782	1.89869	0.999881	0.0584463	18.3019
GOTERM_CC_FAT	GO:0000776~kinetochore	17	0.832517	0.0514162	NUP133, XPO1, NUP98, NUP160, CREBBP, RANGAP1, SUGT1, DCTN1, DCTN2, SEC13, CLIP1, PAFAH1B1, CLASP2, TPR, SMC1A, SEPT7, BUB3	1734	77	12782	1.62745	1	0.176605	54.6774
GOTERM_CC_FAT	GO:0008287~protein serine/threonine phosphatase complex	16	0.783546	0.000129	PDP1, PPP2R1A, PPP2R5A, CYCS, STRN, PPM1B, PPP1CB, PPM1F, PPP1R9B, PPM1G, PPP2CA, PPP2CB, PPP3CB, PPP2R4, PPP3CA, PPP2R2A	1734	40	12782	2.94856	0.0829153	0.00100595	0.193492
GOTERM_CC_FAT	GO:0005798~Golgi-associated vesicle	16	0.783546	0.00239576	COPA, COPB2, COPG2, ADAM10, AP1G2, AP2A1, IGF2R, COPB1, VAMP7, ARCN1, COPZ1, RAB14, SPG21, CLTC, CLTCL1, COPE	1734	51	12782	2.31259	0.799529	0.0136419	3.53219
GOTERM_CC_FAT	GO:0016363~nuclear matrix	16	0.783546	0.00634225	LMNB1, SPTBN4, PML, CAD, SMC3, NUMA1, CFL2, SFPQ, CFL1, PSPC1, RUVBL2, ALOX5, RUVBL1, MYB, MATR3, THOC1	1734	56	12782	2.10611	0.985918	0.032017	9.09789
GOTERM_CC_FAT	GO:0044440~endosomal part	16	0.783546	0.00755349	SCAMP2, VAC14, HLA-A, APPL1, CD63, TLR8, B2M, APOB, VAMP7, VPS4B, VPS4A, RHOB, ARL8A, ARL8B, ANKFY1, RAB21	1734	57	12782	2.06916	0.99378	0.0369308	10.745
GOTERM_CC_FAT	GO:0010008~endosome membrane	16	0.783546	0.00755349	SCAMP2, VAC14, HLA-A, APPL1, CD63, TLR8, B2M, APOB, VAMP7, VPS4B, VPS4A, RHOB, ARL8A, ARL8B, ANKFY1, RAB21	1734	57	12782	2.06916	0.99378	0.0369308	10.745
GOTERM_CC_FAT	GO:0042383~sarcolemma	16	0.783546	0.0323515	BSG, ANXA1, ATP1A1, ATP1A2, ITGB1, ANXA2, ANXA2P2, LAMP1, KRT19, DES, DYSF, KRT8, COL6A3, GNAS, ALOX5, ALOX12	1734	67	12782	1.76033	1	0.123606	38.9233
GOTERM_CC_FAT	GO:0030667~secretory granule membrane	15	0.734574	7.08e-06	SELP, ITGB3, GP9, CD9, LAMP2, GP5, CD36, GP1BB, PECAM1, RAB5A, TMED10, GP1BA, RAB27B, RAB27A, ITGA2B	1734	29	12782	3.81279	0.00473107	7.08e-05	0.010611
GOTERM_CC_FAT	GO:0034358~plasma lipoprotein particle	15	0.734574	9.55e-05	HDLBP, CLU, SORL1, APOC1, SAA4, APOC2, HP, APOA4, APOA2, APOB, APOA1, APOE, PON1, APOH, APOM	1734	35	12782	3.15917	0.0620107	0.000753	0.143144
GOTERM_CC_FAT	GO:0032994~protein-lipid complex	15	0.734574	9.55e-05	HDLBP, CLU, SORL1, APOC1, SAA4, APOC2, HP, APOA4, APOA2, APOB, APOA1, APOE, PON1, APOH, APOM	1734	35	12782	3.15917	0.0620107	0.000753	0.143144
GOTERM_CC_FAT	GO:0031674~I band	15	0.734574	0.0130675	ALDOA, SRI, ACTC1, ACTN1, ACTN2, FLNC, FLNB, KRT19, DES, ATP2A1, KRT8, PPP3CB, HSPB1, PPP3CA, SPTAN1	1734	55	12782	2.01038	0.999851	0.0574318	17.8974
GOTERM_CC_FAT	GO:0005774~vacuolar membrane	15	0.734574	0.0153092	VPS18, STX7, ATP6V1H, ATP6V1B1, CD63, HOOK3, NCSTN, LAMP2, VAMP7, VPS4B, ARL8A, VPS16, ARL8B, ATP6V0D1, VPS39	1734	56	12782	1.97448	0.999968	0.0653272	20.6493
GOTERM_CC_FAT	GO:0030139~endocytic vesicle	15	0.734574	0.0238176	RAB7A, RAB5B, RAB5C, CORO1A, AP2A2, APOB, AP2B1, APOA1, AP2A1, VAMP7, RAB35, RAB5A, EHD1, RAB11FIP1, EHD3	1734	59	12782	1.87408	1	0.0948881	30.3298
GOTERM_CC_FAT	GO:0005746~mitochondrial respiratory chain	15	0.734574	0.0451343	UQCRC2, UQCRC1, NDUFA9, NDUFB9, NDUFA10, SDHA, NDUFV3, NNT, UQCRH, NDUFV1, NDUFV2, NDUFS3, NDUFS2, NDUFS1, UQCRB	1734	64	12782	1.72767	1	0.161228	49.963
GOTERM_CC_FAT	GO:0015934~large ribosomal subunit	15	0.734574	0.0629664	RPL18, RPL17, RPL26, RPLP2, RPL30, RPL13A, RPL6, RPLP0, NPM1, RPLP1, RPL26L1, RPL10, RPL5, RPL4, RPL7A, LOC440577	1734	67	12782	1.65031	1	0.206878	62.2821
GOTERM_CC_FAT	GO:0016585~chromatin remodeling complex	15	0.734574	0.0932948	TBL1XR1, RBBP4, MTA2, ARID1A, RBBP7, APPL1, HDAC2, CSNK2A1, HDAC1, BAZ1B, SMARCC1, SMARCC2, SMARCA5, SMARCA2, CHD4	1734	71	12782	1.55734	1	0.28451	76.9684
GOTERM_CC_FAT	GO:0005852~eukaryotic translation initiation factor 3 complex	14	0.685602	4.04e-10	EIF3C, EIF3D, EIF3CL, EIF3A, EIF3B, EIF3G, EIF3H, EIF3E, EIF3F, EIF3K, EIF3L, EIF3I, EIF3J, EIF3M	1734	15	12782	6.87997	2.71e-07	7.32e-09	6.06e-07
GOTERM_CC_FAT	GO:0005839~proteasome core complex	14	0.685602	1.53e-07	PSMB10, PSMA7, PSMA8, PSMB8, PSMB9, PSMA2, PSMA1, PSMB4, PSMA6, PSMB1, PSMA5, PSMA4, PSMA3, PSMB2	1734	20	12782	5.15998	0.000103	1.87e-06	0.00023
GOTERM_CC_FAT	GO:0042641~actomyosin	14	0.685602	1.57e-05	ACTC1, ACTA1, ACTN4, MYH9, TPM1, SEPT11, ILK, PSTPIP1, MYH11, MYH14, ZYX, SEPT7, MYH10, SEPT9	1734	27	12782	3.82221	0.0104551	0.000142	0.0235152
GOTERM_CC_FAT	GO:0008305~integrin complex	14	0.685602	4.08e-05	ITGAL, ITGAX, LYN, ITGA6, ITGA5, ITGB7, ITGA2, ITGB2, ITGAD, ITGB3, MYH9, ITGB1, ITGAM, ITGA2B	1734	29	12782	3.5586	0.026936	0.000341	0.061081
GOTERM_CC_FAT	GO:0009295~nucleoid	14	0.685602	9.52e-05	ACADVL, TUFM, LONP1, SHMT2, SSBP1, SLC25A5, ATP5B, LRRC59, VDAC2, LRPPRC, HADHA, HSPA9, HADHB, VDAC1	1734	31	12782	3.32902	0.061767	0.000759	0.142563
GOTERM_CC_FAT	GO:0042645~mitochondrial nucleoid	14	0.685602	9.52e-05	ACADVL, TUFM, LONP1, SHMT2, SSBP1, SLC25A5, ATP5B, LRRC59, VDAC2, LRPPRC, HADHA, HSPA9, HADHB, VDAC1	1734	31	12782	3.32902	0.061767	0.000759	0.142563
GOTERM_CC_FAT	GO:0042611~MHC protein complex	14	0.685602	0.038766	HLA-H, HLA-J, HLA-DRB1, HLA-DRB3, HLA-A, HLA-C, HLA-B, HLA-E, HLA-G, HLA-F, B2M, AZGP1, LOC441528, HLA-DRB5, HLA-DRA	1734	57	12782	1.81052	1	0.142738	44.7196
GOTERM_CC_FAT	GO:0001725~stress fiber	13	0.636631	2.07e-05	ACTN4, ACTA1, MYH9, TPM1, SEPT11, ILK, MYH11, PSTPIP1, MYH14, ZYX, SEPT7, SEPT9, MYH10	1734	24	12782	3.99284	0.0137464	0.000182	0.0309681
GOTERM_CC_FAT	GO:0034364~high-density lipoprotein particle	13	0.636631	3.48e-05	HDLBP, CLU, APOC1, SAA4, APOC2, HP, APOA4, APOA2, APOA1, APOE, PON1, APOH, APOM	1734	25	12782	3.83313	0.0230715	0.000299	0.0522169
GOTERM_CC_FAT	GO:0032432~actin filament bundle	13	0.636631	5.67e-05	ACTN4, ACTA1, MYH9, TPM1, SEPT11, ILK, MYH11, PSTPIP1, MYH14, ZYX, SEPT7, SEPT9, MYH10	1734	26	12782	3.6857	0.0373042	0.000469	0.0850338
GOTERM_CC_FAT	GO:0017053~transcriptional repressor complex	13	0.636631	0.00660192	TBL1XR1, CTBP1, RBBP4, CSNK2A1, HDAC2, HDAC1, MTA2, SMARCC2, YWHAB, SKI, RBBP7, APPL1, CHD4	1734	41	12782	2.33727	0.98818	0.0328175	9.45338
GOTERM_CC_FAT	GO:0005905~coated pit	13	0.636631	0.0119916	EPS15, AP2B1, AP2A2, LRP1, PICALM, AP2A1, RAB35, NECAP2, SORT1, EPS15L1, HSPD1, CLTC, CLTCL1	1734	44	12782	2.17791	0.999691	0.053858	16.5454
GOTERM_CC_FAT	GO:0005901~caveola	13	0.636631	0.0423824	ABCF1, ATP1B3, FLOT2, FLOT1, CBL, ADRBK1, ATP1A2, SRC, TUBB, NRM, HMOX1, SDPR, SLC2A1	1734	52	12782	1.84285	1	0.153594	47.7569
GOTERM_CC_FAT	GO:0030426~growth cone	13	0.636631	0.0547306	MYO5A, UTRN, BASP1, DPYSL2, CDK5, DCTN2, PTK2B, RAC3, EXOC4, FKBP15, PAFAH1B1, MYH14, MYH10	1734	54	12782	1.7746	1	0.186225	56.9944
GOTERM_CC_FAT	GO:0030427~site of polarized growth	13	0.636631	0.0617284	MYO5A, UTRN, BASP1, DPYSL2, CDK5, DCTN2, PTK2B, RAC3, EXOC4, FKBP15, PAFAH1B1, MYH14, MYH10	1734	55	12782	1.74233	1	0.204104	61.528
GOTERM_CC_FAT	GO:0030660~Golgi-associated vesicle membrane	12	0.587659	0.000911	COPB2, COPA, COPG2, AP1G2, AP2A1, COPB1, VAMP7, ARCN1, COPZ1, CLTC, CLTCL1, COPE	1734	29	12782	3.05023	0.456981	0.00569039	1.35703
GOTERM_CC_FAT	GO:0030118~clathrin coat	12	0.587659	0.0122336	AP1M1, AP2B1, AP2A2, PICALM, AP1G2, AP1B1, AP2A1, AP1G1, ARCN1, NECAP2, CLTC, CLTCL1	1734	39	12782	2.26812	0.999738	0.0545579	16.8513
GOTERM_CC_FAT	GO:0031970~organelle envelope lumen	12	0.587659	0.0213501	OPA1, LYN, AIFM1, IGF2R, CYCS, CACYBP, COX6B1, AK2, PPOX, ALOX5, CAT, NDUFS1	1734	42	12782	2.10611	0.999999	0.0869275	27.6424
GOTERM_CC_FAT	GO:0030018~Z disc	12	0.587659	0.0401811	SRI, KRT19, DES, KRT8, PPP3CB, HSPB1, ACTN1, ACTN2, PPP3CA, FLNC, FLNB, SPTAN1	1734	46	12782	1.92297	1	0.146856	45.9272
GOTERM_CC_FAT	GO:0030864~cortical actin cytoskeleton	11	0.538688	0.00262323	PPP1R9B, CORO1A, LASP1, CALD1, SPTBN4, CFL1, UTRN, MYO1F, SPTBN1, CAP1, SPTAN1	1734	28	12782	2.89591	0.827933	0.0145586	3.86143
GOTERM_CC_FAT	GO:0022625~cytosolic large ribosomal subunit	11	0.538688	0.026673	RPL18, RPL30, RPL6, RPLP0, RPLP1, RPL26, RPLP2, RPL10, RPL5, RPL7A, RPL4	1734	38	12782	2.13383	1	0.104568	33.3234
GOTERM_CC_FAT	GO:0031092~platelet alpha granule membrane	10	0.489716	1.34e-07	CD9, SELP, GP5, CD36, GP1BB, PECAM1, GP1BA, ITGB3, ITGA2B, GP9	1734	10	12782	7.3714	8.95e-05	1.66e-06	0.0002
GOTERM_CC_FAT	GO:0033178~proton-transporting two-sector ATPase complex, catalytic domain	10	0.489716	0.000232	ATP6V1C1, ATP6V1A, ATP5B, ATP6AP1, ATP6V1E1, ATP6V1H, ATP5O, ATP6V1B2, ATP5A1, ATP6V1B1	1734	18	12782	4.09522	0.144012	0.00168878	0.347346
GOTERM_CC_FAT	GO:0030175~filopodium	10	0.489716	0.00929023	PPP1R9B, CDC42, EZR, NF2, RDX, ACTN2, MSN, SLC9A3R1, CDK5, VASP	1734	28	12782	2.63264	0.998076	0.0436853	13.0583
GOTERM_CC_FAT	GO:0042612~MHC class I protein complex	10	0.489716	0.00929023	HLA-H, AZGP1, HLA-J, LOC441528, HLA-A, HLA-C, HLA-B, HLA-E, HLA-G, B2M, HLA-F	1734	28	12782	2.63264	0.998076	0.0436853	13.0583
GOTERM_CC_FAT	GO:0000792~heterochromatin	10	0.489716	0.0946409	TCP1, HDAC2, LOC644914, BAZ1B, SMARCC1, TRIM28, H3F3A, H2AFY, CBX3, H3F3B, H2AFX, TOP2B	1734	41	12782	1.7979	1	0.286905	77.4757
GOTERM_CC_FAT	GO:0022624~proteasome accessory complex	9	0.440744	1.27e-05	PSMD13, PSMD12, PSME1, PSME2, PSMD1, PSMD2, PSME3, PSMD8, PSMD9	1734	11	12782	6.03114	0.00845144	0.000118	0.0189898
GOTERM_CC_FAT	GO:0034361~very-low-density lipoprotein particle	9	0.440744	0.00310647	APOA4, APOA2, APOB, APOA1, APOE, APOH, APOC1, APOC2, APOM	1734	20	12782	3.31713	0.87564	0.0169415	4.55741
GOTERM_CC_FAT	GO:0034385~triglyceride-rich lipoprotein particle	9	0.440744	0.00310647	APOA4, APOA2, APOB, APOA1, APOE, APOH, APOC1, APOC2, APOM	1734	20	12782	3.31713	0.87564	0.0169415	4.55741
GOTERM_CC_FAT	GO:0030658~transport vesicle membrane	9	0.440744	0.0182978	SEC23A, RAB3A, SEC31A, AP1G2, AP2A1, CLTC, SEC24C, CLTCL1, SEC23B	1734	26	12782	2.55164	0.999996	0.075784	24.1843
GOTERM_CC_FAT	GO:0016581~NuRD complex	8	0.391773	0.000675	RBBP4, CSNK2A1, HDAC2, HDAC1, MTA2, RBBP7, APPL1, CHD4	1734	13	12782	4.53624	0.363952	0.00430008	1.00738
GOTERM_CC_FAT	GO:0000159~protein phosphatase type 2A complex	8	0.391773	0.0128867	PPP2R1A, PPP2R5A, PPP2CA, CYCS, PPP2CB, STRN, PPP2R4, PPP2R2A	1734	20	12782	2.94856	0.999832	0.057027	17.6717
GOTERM_CC_FAT	GO:0031594~neuromuscular junction	8	0.391773	0.0222349	PRKAR1A, UTRN, PRKACA, MYH9, CDK5, ITGB1, NEFM, MYH10	1734	22	12782	2.68051	1	0.0898625	28.6171
GOTERM_CC_FAT	GO:0005637~nuclear inner membrane	8	0.391773	0.0283221	EIF6, LMNB1, LMNB2, PCNA, CBX3, LBR, MATR3, LRPPRC	1734	23	12782	2.56396	1	0.109491	34.9971
GOTERM_CC_FAT	GO:0031256~leading edge membrane	8	0.391773	0.0283221	PLEK, AIF1, ITGA5, DIAPH1, TPM1, ITGB1, VASP, RPS3	1734	23	12782	2.56396	1	0.109491	34.9971
GOTERM_CC_FAT	GO:0033177~proton-transporting two-sector ATPase complex, proton-transporting domain	8	0.391773	0.0354435	TCIRG1, ATP5J2, ATP5F1, ATP6V0A1, ATP5O, ATP6V0D1, ATP5H, ATP5J	1734	24	12782	2.45713	1	0.133303	41.7846
GOTERM_CC_FAT	GO:0030131~clathrin adaptor complex	8	0.391773	0.0880191	AP1M1, AP2B1, AP2A2, AP1G2, AP1B1, AP2A1, AP1G1, ARCN1	1734	29	12782	2.03349	1	0.272545	74.8754
GOTERM_CC_FAT	GO:0005885~Arp2/3 protein complex	7	0.342801	3.82e-05	ACTR3, ACTR2, ARPC1B, ARPC3, ARPC2, ARPC4, ARPC5, LOC653888, TTLL3	1734	7	12782	7.3714	0.0252409	0.000324	0.0571888
GOTERM_CC_FAT	GO:0005579~membrane attack complex	7	0.342801	3.82e-05	C8A, C8B, C7, C9, C6, C5, C8G	1734	7	12782	7.3714	0.0252409	0.000324	0.0571888
GOTERM_CC_FAT	GO:0005832~chaperonin-containing T-complex	7	0.342801	3.82e-05	CCT7, CCT5, TCP1, CCT4, CCT2, CCT3, CCT6A	1734	7	12782	7.3714	0.0252409	0.000324	0.0571888
GOTERM_CC_FAT	GO:0070688~MLL5-L complex	7	0.342801	0.000135	ACTB, PPP1CA, STK38, HCFC1, OGT, PPP1CC, PPP1CB	1734	8	12782	6.44997	0.0864777	0.00103909	0.202184
GOTERM_CC_FAT	GO:0034366~spherical high-density lipoprotein particle	7	0.342801	0.000135	APOA2, APOA1, CLU, PON1, APOC2, HP, APOM	1734	8	12782	6.44997	0.0864777	0.00103909	0.202184
GOTERM_CC_FAT	GO:0043020~NADPH oxidase complex	7	0.342801	0.000358	NOX3, CYBA, CYBB, NCF2, NCF1, NCF4, NOX1	1734	9	12782	5.73331	0.213451	0.00235115	0.535816
GOTERM_CC_FAT	GO:0030126~COPI vesicle coat	7	0.342801	0.00154431	COPB2, COPA, COPG2, COPB1, ARCN1, COPZ1, COPE	1734	11	12782	4.69089	0.644946	0.00928532	2.2904
GOTERM_CC_FAT	GO:0005833~hemoglobin complex	7	0.342801	0.00273576	CYB5R3, HBG1, HBA2, HBG2, HBA1, HBE1, HBB, HBD	1734	12	12782	4.29998	0.840461	0.0150547	4.02392
GOTERM_CC_FAT	GO:0030663~COPI coated vesicle membrane	7	0.342801	0.00273576	COPB2, COPA, COPG2, COPB1, ARCN1, COPZ1, COPE	1734	12	12782	4.29998	0.840461	0.0150547	4.02392
GOTERM_CC_FAT	GO:0032587~ruffle membrane	7	0.342801	0.00273576	PLEK, AIF1, ITGA5, DIAPH1, TPM1, ITGB1, RPS3	1734	12	12782	4.29998	0.840461	0.0150547	4.02392
GOTERM_CC_FAT	GO:0042627~chylomicron	7	0.342801	0.00273576	APOA4, APOA2, APOB, APOE, APOH, APOC1, APOC2	1734	12	12782	4.29998	0.840461	0.0150547	4.02392
GOTERM_CC_FAT	GO:0030137~COPI-coated vesicle	7	0.342801	0.0103227	COPB2, COPA, COPG2, COPB1, ARCN1, COPZ1, COPE	1734	15	12782	3.43998	0.999043	0.0474534	14.4067
GOTERM_CC_FAT	GO:0005753~mitochondrial proton-transporting ATP synthase complex	7	0.342801	0.0347611	ATP5J2, ATP5B, ATP5F1, ATP5O, ATP5A1, ATP5H, ATP5J	1734	19	12782	2.71578	1	0.131595	41.1641
GOTERM_CC_FAT	GO:0033176~proton-transporting V-type ATPase complex	7	0.342801	0.0441358	ATP6V1C1, ATP6V1A, ATP6AP1, ATP6V1H, ATP6V1B2, ATP6V0D1, ATP6V1B1	1734	20	12782	2.57999	1	0.158711	49.1728
GOTERM_CC_FAT	GO:0034708~methyltransferase complex	7	0.342801	0.054944	ACTB, PPP1CA, STK38, HCFC1, OGT, PPP1CC, PPP1CB	1734	21	12782	2.45713	1	0.185983	57.1397
GOTERM_CC_FAT	GO:0035097~histone methyltransferase complex	7	0.342801	0.054944	ACTB, PPP1CA, STK38, HCFC1, OGT, PPP1CC, PPP1CB	1734	21	12782	2.45713	1	0.185983	57.1397
GOTERM_CC_FAT	GO:0045259~proton-transporting ATP synthase complex	7	0.342801	0.054944	ATP5J2, ATP5B, ATP5F1, ATP5O, ATP5A1, ATP5H, ATP5J	1734	21	12782	2.45713	1	0.185983	57.1397
GOTERM_CC_FAT	GO:0030140~trans-Golgi network transport vesicle	7	0.342801	0.0960988	AP1G2, AP2A1, IGF2R, RAB14, SPG21, CLTC, CLTCL1	1734	24	12782	2.14999	1	0.289572	78.0134
GOTERM_CC_FAT	GO:0005838~proteasome regulatory particle	6	0.29383	0.00178575	PSMD13, PSMD12, PSMD1, PSMD2, PSMD8, PSMD9	1734	8	12782	5.52855	0.698059	0.0106352	2.64404
GOTERM_CC_FAT	GO:0033180~proton-transporting V-type ATPase, V1 domain	6	0.29383	0.00357007	ATP6V1C1, ATP6V1A, ATP6AP1, ATP6V1H, ATP6V1B2, ATP6V1B1	1734	9	12782	4.91426	0.908939	0.018838	5.22068
GOTERM_CC_FAT	GO:0042824~MHC class I peptide loading complex	6	0.29383	0.00357007	TAP2, TAP1, CALR, PSMB8, HLA-DRA, TAPBP	1734	9	12782	4.91426	0.908939	0.018838	5.22068
GOTERM_CC_FAT	GO:0016281~eukaryotic translation initiation factor 4F complex	6	0.29383	0.00357007	EIF4B, EIF4G1, EIF4G2, EIF4H, EIF4A2, EIF4A1	1734	9	12782	4.91426	0.908939	0.018838	5.22068
GOTERM_CC_FAT	GO:0016600~flotillin complex	6	0.29383	0.00357007	ABCF1, TUBB, NRM, FLOT2, CBL, FLOT1	1734	9	12782	4.91426	0.908939	0.018838	5.22068
GOTERM_CC_FAT	GO:0008250~oligosaccharyltransferase complex	6	0.29383	0.00634734	STT3B, STT3A, DAD1, RPN1, RPN2, DDOST	1734	10	12782	4.42284	0.985966	0.0318035	9.10487
GOTERM_CC_FAT	GO:0060053~neurofilament cytoskeleton	6	0.29383	0.00634734	INA, MACF1, NEFH, SYNM, NEFL, NEFM	1734	10	12782	4.42284	0.985966	0.0318035	9.10487
GOTERM_CC_FAT	GO:0030496~midbody	6	0.29383	0.0857814	CDK1, ANXA11, VPS4A, ARL8A, ARL8B, MYH10	1734	18	12782	2.45713	1	0.268725	73.9351
GOTERM_CC_FAT	GO:0005853~eukaryotic translation elongation factor 1 complex	5	0.244858	0.00150215	EEF1A1, EEF1B2, EEF1A2, EEF1G, EEF1D	1734	5	12782	7.3714	0.634758	0.00911452	2.22853
GOTERM_CC_FAT	GO:0001931~uropod	5	0.244858	0.00402106	EZR, ICAM2, MSN, MYH9, SPN	1734	6	12782	6.14283	0.932764	0.0210319	5.86177
GOTERM_CC_FAT	GO:0031254~trailing edge	5	0.244858	0.00402106	EZR, ICAM2, MSN, MYH9, SPN	1734	6	12782	6.14283	0.932764	0.0210319	5.86177
GOTERM_CC_FAT	GO:0008290~F-actin capping protein complex	5	0.244858	0.0083771	CAPZA2, CAPG, CAPZA1, CAPZB, ADD1	1734	7	12782	5.26528	0.996434	0.0403061	11.8491
GOTERM_CC_FAT	GO:0005577~fibrinogen complex	5	0.244858	0.0083771	FGG, FGA, FGB, THBS1, FN1	1734	7	12782	5.26528	0.996434	0.0403061	11.8491
GOTERM_CC_FAT	GO:0005890~sodium:potassium-exchanging ATPase complex	5	0.244858	0.0149685	ATP1B3, ATP1A3, ATP1A4, ATP1A1, ATP1A2	1734	8	12782	4.60712	0.999959	0.0643167	20.2367
GOTERM_CC_FAT	GO:0042588~zymogen granule	5	0.244858	0.0359137	GNAI3, RAB3D, RAB5A, TMED10, RAB27B	1734	10	12782	3.6857	1	0.134239	42.2087
GOTERM_CC_FAT	GO:0000307~cyclin-dependent protein kinase holoenzyme complex	5	0.244858	0.0505216	PCNA, CDK6, CDK4, CDK5, CDK2	1734	11	12782	3.35063	1	0.174613	54.0324
GOTERM_CC_FAT	GO:0030134~ER to Golgi transport vesicle	5	0.244858	0.0505216	SEC23A, SEC31A, KIAA0368, SEC24C, SEC23B	1734	11	12782	3.35063	1	0.174613	54.0324
GOTERM_CC_FAT	GO:0034362~low-density lipoprotein particle	5	0.244858	0.0879085	APOB, APOE, SORL1, APOC2, APOM	1734	13	12782	2.83515	1	0.273437	74.8297
GOTERM_CC_FAT	GO:0019773~proteasome core complex, alpha-subunit complex	4	0.195886	0.00894357	PSMA2, PSMA6, PSMA5, PSMA4	1734	4	12782	7.3714	0.997568	0.0426795	12.601
GOTERM_CC_FAT	GO:0005862~muscle thin filament tropomyosin	4	0.195886	0.00894357	TPM2, TPM1, TPM4, TPM3	1734	4	12782	7.3714	0.997568	0.0426795	12.601
GOTERM_CC_FAT	GO:0030485~smooth muscle contractile fiber	4	0.195886	0.00894357	ACTG2, ACTC1, ACTA2, MYH11	1734	4	12782	7.3714	0.997568	0.0426795	12.601
GOTERM_CC_FAT	GO:0005652~nuclear lamina	4	0.195886	0.0361903	EIF6, LMNB1, LMNB2, PCNA	1734	6	12782	4.91426	1	0.134483	42.4568
GOTERM_CC_FAT	GO:0005883~neurofilament	4	0.195886	0.0361903	INA, NEFH, NEFL, NEFM	1734	6	12782	4.91426	1	0.134483	42.4568
GOTERM_CC_FAT	GO:0031143~pseudopodium	4	0.195886	0.0570503	ACTN4, ACTN1, ACTN2, ACTN3	1734	7	12782	4.21223	1	0.191636	58.5497
GOTERM_CC_FAT	GO:0042825~TAP complex	4	0.195886	0.0570503	TAP2, TAP1, PSMB8, HLA-DRA	1734	7	12782	4.21223	1	0.191636	58.5497
GOTERM_CC_FAT	GO:0016580~Sin3 complex	4	0.195886	0.0822993	RBBP4, CSNK2A1, HDAC2, HDAC1	1734	8	12782	3.6857	1	0.260121	72.4065
GOTERM_CC_FAT	GO:0070822~Sin3-type complex	4	0.195886	0.0822993	RBBP4, CSNK2A1, HDAC2, HDAC1	1734	8	12782	3.6857	1	0.260121	72.4065
GOTERM_CC_FAT	GO:0030127~COPII vesicle coat	4	0.195886	0.0822993	SEC23A, SEC31A, SEC24C, SEC23B	1734	8	12782	3.6857	1	0.260121	72.4065
GOTERM_CC_FAT	GO:0012507~ER to Golgi transport vesicle membrane	4	0.195886	0.0822993	SEC23A, SEC31A, SEC24C, SEC23B	1734	8	12782	3.6857	1	0.260121	72.4065
GOTERM_CC_FAT	GO:0005850~eukaryotic translation initiation factor 2 complex	3	0.146915	0.0501422	EIF2S1, EIF2S2, EIF2A	1734	3	12782	7.3714	1	0.17604	53.7562
GOTERM_CC_FAT	GO:0008537~proteasome activator complex	3	0.146915	0.0501422	PSME1, PSME2, PSME3	1734	3	12782	7.3714	1	0.17604	53.7562
GOTERM_CC_FAT	GO:0042587~glycogen granule	3	0.146915	0.0913409	FASN, PCYT1A, PPP1CB	1734	4	12782	5.52855	1	0.280435	76.213
GOTERM_CC_FAT	GO:0031428~box C/D snoRNP complex	3	0.146915	0.0913409	NOP58, NOP56, FBL	1734	4	12782	5.52855	1	0.280435	76.213
GOTERM_CC_FAT	GO:0034363~intermediate-density lipoprotein particle	3	0.146915	0.0913409	APOB, APOE, APOC2	1734	4	12782	5.52855	1	0.280435	76.213
GOTERM_MF_FAT	GO:0000166~nucleotide binding	520	25.4652	1.81e-44	XRCC5, LDHB, HRAS, TUBB2B, TUBB2A, RP2, PGD, XRCC6, TUBB2C, SYNCRIP, SART3, BTK, ACTG1, ACTG2, LTB4R, ILK, VPS4B, VPS4A, RAB27B, RAB27A, SYK, YARS, OPA1, MYH1, ROCK1, KIF5B, ROCK2, NCF1, PTBP1, EIF2S3, MYH9, HNRPA1L3, MAPK1, NME2, NME1, MAPK3, ARL8A, ARL8B, MYO18A, GAPDHL6, HLA-DRA, ADSS, HSD17B10, GNAI3, GNAI2, GNAI1, PABPC4, UBA7, UBA6, ARF6, HSPA1A, HSPA1B, ARF5, ATP12A, NAGK, HADHA, HADHB, TU…	1744	2245	12983	1.72431	2.51e-41	2.51e-41	2.99e-41
GOTERM_MF_FAT	GO:0017076~purine nucleotide binding	435	21.3026	9.56e-34	XRCC5, HRAS, TUBB2B, TUBB2A, RP2, TUBB2C, XRCC6, BTK, ACTG1, ACTG2, ILK, VPS4B, VPS4A, RAB27B, RAB27A, SYK, YARS, OPA1, ROCK1, MYH1, KIF5B, ROCK2, NCF1, EIF2S3, MYH9, MAPK1, NME2, NME1, MAPK3, ARL8A, ARL8B, MYO18A, HLA-DRA, ADSS, GNAI3, GNAI2, GNAI1, UBA7, UBA6, HSPA1A, ARF6, ARF5, HSPA1B, NAGK, ATP12A, TUBB4Q, HSPA1L, RAC2, RAC3, RAC1, POTEF, POTEE, DHX9, MAP2K1, MAP2K3, TAOK3, GARS, ATP11A, SEP…	1744	1918	12983	1.68838	1.32e-30	6.61e-31	1.57e-30
GOTERM_MF_FAT	GO:0032555~purine ribonucleotide binding	416	20.3722	5.6e-32	XRCC5, HRAS, TUBB2B, TUBB2A, RP2, TUBB2C, XRCC6, BTK, ACTG1, ACTG2, ILK, VPS4B, VPS4A, RAB27B, RAB27A, SYK, YARS, OPA1, KIF5B, ROCK1, MYH1, NCF1, ROCK2, EIF2S3, MYH9, MAPK1, NME2, NME1, MAPK3, ARL8A, ARL8B, MYO18A, HLA-DRA, ADSS, GNAI3, GNAI2, GNAI1, UBA7, UBA6, HSPA1A, ARF6, ARF5, HSPA1B, NAGK, ATP12A, TUBB4Q, HSPA1L, RAC2, RAC3, RAC1, POTEF, POTEE, DHX9, MAP2K1, MAP2K3, TAOK3, GARS, ATP11A, SEP…	1744	1836	12983	1.68674	7.74e-29	2.58e-29	9.21e-29
GOTERM_MF_FAT	GO:0032553~ribonucleotide binding	416	20.3722	5.6e-32	XRCC5, HRAS, TUBB2B, TUBB2A, RP2, TUBB2C, XRCC6, BTK, ACTG1, ACTG2, ILK, VPS4B, VPS4A, RAB27B, RAB27A, SYK, YARS, OPA1, KIF5B, ROCK1, MYH1, NCF1, ROCK2, EIF2S3, MYH9, MAPK1, NME2, NME1, MAPK3, ARL8A, ARL8B, MYO18A, HLA-DRA, ADSS, GNAI3, GNAI2, GNAI1, UBA7, UBA6, HSPA1A, ARF6, ARF5, HSPA1B, NAGK, ATP12A, TUBB4Q, HSPA1L, RAC2, RAC3, RAC1, POTEF, POTEE, DHX9, MAP2K1, MAP2K3, TAOK3, GARS, ATP11A, SEP…	1744	1836	12983	1.68674	7.74e-29	2.58e-29	9.21e-29
GOTERM_MF_FAT	GO:0001882~nucleoside binding	319	15.6219	2.5e-14	XRCC5, DYNC1LI1, RP2, XRCC6, CCT2, IARS2, CCT3, RAB1A, BTK, ACTG1, ACTG2, DDX17, ATP2B4, AGPS, ILK, VPS4B, VPS4A, SYK, YARS, KIF5B, ROCK1, MYH1, SUCLG2, ROCK2, SUCLG1, AARS, OLA1, MYH9, MAPK1, NME2, RAB18, BAZ1B, NME1, RARS, MAPK3, DLD, HARS, NEK9, ARL8B, MYO18A, HLA-DRA, CHKB, UBA7, UBA6, ADRBK2, MYO9B, ADRBK1, HSPA1A, HSPA1B, NAGK, ATP12A, HSPA1L, LOC652797, KRAS, POTEF, POTEE, GNAT1, DHX9, MAP…	1744	1612	12983	1.47317	3.45e-11	3.45e-12	4.11e-11
GOTERM_MF_FAT	GO:0001883~purine nucleoside binding	316	15.475	4.9e-14	XRCC5, DYNC1LI1, RP2, XRCC6, CCT2, IARS2, CCT3, RAB1A, BTK, ACTG1, ACTG2, DDX17, ATP2B4, AGPS, ILK, VPS4B, VPS4A, SYK, YARS, KIF5B, ROCK1, MYH1, SUCLG2, ROCK2, SUCLG1, AARS, OLA1, MYH9, MAPK1, NME2, RAB18, BAZ1B, NME1, RARS, MAPK3, DLD, HARS, NEK9, ARL8B, MYO18A, HLA-DRA, CHKB, UBA7, UBA6, ADRBK2, MYO9B, ADRBK1, HSPA1A, HSPA1B, NAGK, ATP12A, HSPA1L, LOC652797, KRAS, POTEF, POTEE, GNAT1, DHX9, MAP…	1744	1601	12983	1.46935	6.77e-11	5.64e-12	8.05e-11
GOTERM_MF_FAT	GO:0030554~adenyl nucleotide binding	311	15.2302	9.5e-14	XRCC5, DYNC1LI1, RP2, XRCC6, CCT2, IARS2, CCT3, RAB1A, BTK, ACTG1, ACTG2, DDX17, ATP2B4, AGPS, ILK, VPS4B, VPS4A, SYK, YARS, KIF5B, ROCK1, MYH1, SUCLG2, ROCK2, AARS, OLA1, MYH9, MAPK1, NME2, RAB18, BAZ1B, NME1, RARS, MAPK3, DLD, HARS, NEK9, MYO18A, HLA-DRA, CHKB, UBA7, UBA6, ADRBK2, MYO9B, ADRBK1, HSPA1A, HSPA1B, NAGK, ATP12A, HSPA1L, LOC652797, POTEF, POTEE, DHX9, MAP2K1, MAP2K3, TAOK3, DDX1, GA…	1744	1577	12983	1.46811	1.31e-10	1.01e-11	1.56e-10
GOTERM_MF_FAT	GO:0032559~adenyl ribonucleotide binding	293	14.3487	1.6e-12	XRCC5, DYNC1LI1, RP2, XRCC6, CCT2, IARS2, CCT3, RAB1A, BTK, ACTG1, ACTG2, DDX17, ATP2B4, ILK, VPS4B, VPS4A, SYK, YARS, KIF5B, MYH1, ROCK1, SUCLG2, ROCK2, AARS, OLA1, MYH9, MAPK1, NME2, RAB18, BAZ1B, NME1, RARS, MAPK3, HARS, NEK9, MYO18A, HLA-DRA, CHKB, UBA7, UBA6, ADRBK2, MYO9B, ADRBK1, HSPA1A, HSPA1B, NAGK, ATP12A, HSPA1L, LOC652797, POTEF, POTEE, DHX9, MAP2K1, MAP2K3, TAOK3, DDX1, GARS, ATP11A,…	1744	1497	12983	1.45705	2.21e-09	1.38e-10	2.63e-09
GOTERM_MF_FAT	GO:0005524~ATP binding	290	14.2018	1.46e-12	XRCC5, DYNC1LI1, RP2, XRCC6, CCT2, IARS2, CCT3, RAB1A, BTK, ACTG1, ACTG2, DDX17, ATP2B4, ILK, VPS4B, VPS4A, SYK, YARS, KIF5B, MYH1, ROCK1, SUCLG2, ROCK2, AARS, OLA1, MYH9, MAPK1, NME2, RAB18, BAZ1B, NME1, RARS, MAPK3, HARS, NEK9, MYO18A, HLA-DRA, CHKB, UBA7, UBA6, ADRBK2, MYO9B, ADRBK1, HSPA1A, HSPA1B, NAGK, ATP12A, HSPA1L, LOC652797, POTEF, POTEE, DHX9, MAP2K1, MAP2K3, TAOK3, DDX1, GARS, ATP11A,…	1744	1477	12983	1.46166	2.02e-09	1.35e-10	2.4e-09
GOTERM_MF_FAT	GO:0005198~structural molecule activity	168	8.22723	2.7e-19	MMS19, RPL18, RPL17, SEPT2, TUBB2B, VAPA, TUBB2A, TUBB2C, RPLP2, VCL, PNN, ACTG1, KRT81, RPLP0, RPLP1, PLS1, RPL26L1, RPL10, RPL12, KRT85, KRT86, KRT83, RPS27A, KRT84, INA, ROCK2, KRT12, KRT13, KRT10, ACTN2, ACTN3, ARPC1B, KRT19, RPS18, COPG2, KRT17, RPS17, KRT16, RPS14, KRT15, KRT14, RPS12, RPS13, TUBA4A, CSTA, COL1A1, SEPT7, ADD3, UBA52, ADD1, MYL6, LMNB1, LMNB2, ARPC5, MYL9, TUBB4Q, KRT26, KRT…	1744	634	12983	1.97264	3.74e-16	5.34e-17	4.45e-16
GOTERM_MF_FAT	GO:0003723~RNA binding	160	7.83546	3.14e-11	RALY, RPL18, NCBP1, XPO1, ZC3HAV1, U2AF2, SRP68, EIF5A, RPLP2, SYNCRIP, SART3, TLR8, NONO, DDX17, RBM8A, SRRM2, RPLP0, RPLP1, LOC645691, RPL12, PABPN1, SNRPA1, YARS, CARS, MAGOH, AARS, HNRNPA2B1, PTBP1, SFRS1, LOC649330, HNRNPR, HNRNPU, SFRS3, HNRPA1L3, PSMA1, PA2G4, RPS18, PSMA6, RPS14, SERBP1, EIF2S1, EIF2S2, RPS13, LRPPRC, SUPT6H, FUS, HDLBP, AGFG1, PABPC4, CALR, HNRNPA3, HNRNPL, HNRNPM, EIF3B…	1744	718	12983	1.65891	4.34e-08	2.41e-09	5.16e-08
GOTERM_MF_FAT	GO:0005509~calcium ion binding	142	6.95397	0.0445923	S100A4, PDP1, S100A6, LTBP1, S100A8, AIF1, F13A1, STAT5A, STAT5B, S100A9, UTRN, JAG2, FSTL1, PRKCSH, MMP3, MMP2, FAH, ATP2B4, SLC25A24, TPT1, PLS1, PLS3, CAPNS2, CAPNS1, ACTN4, CRTAC1, ACTN1, STIM1, F9, ACTN2, ACTN3, F7, LPCAT2, GNS, F2, ITGA2B, MYL6, SRI, ITGAL, MST1, LMAN2, CALR, ITGAM, MYL9, CALU, FGG, ITGAX, MACF1, EFCAB2, GPD2, HPCAL1, EFEMP1, S100A11, S100A10, ITGA2, TKT, MYL12B, MYL12A, S1…	1744	919	12983	1.15027	1	0.371165	52.7869
GOTERM_MF_FAT	GO:0005525~GTP binding	136	6.66014	6.68e-30	GNA13, HRAS, SEPT2, TUBB2B, TUBB2A, EIF5, TUBB2C, GNA12, RAB1C, RAB1B, RAB1A, MX1, SAR1B, RAB27B, SAR1A, RAB21, RAB27A, OPA1, SUCLG2, NCF1, RAN, SUCLG1, EFTUD2, EIF2S3, OLA1, EEF2, NME2, RAB18, NME1, RAB14, TUBA4A, RAB15, ARL8A, RAB12, RAB13, ARL8B, RAB10, LRRK2, SEPT6, SEPT7, GBP2, SEPT9, GBP1, RAB7A, ADSS, GNAI3, GNAI2, GLUD2, GNAI1, GLUD1, ARF6, ARF5, LOC100131294, TUBB4Q, TUBB, KRAS, RAC2, RA…	1744	372	12983	2.7216	9.23e-27	1.85e-27	1.1e-26
GOTERM_MF_FAT	GO:0019001~guanyl nucleotide binding	136	6.66014	1.43e-28	GNA13, HRAS, SEPT2, TUBB2B, TUBB2A, EIF5, TUBB2C, GNA12, RAB1C, RAB1B, RAB1A, MX1, SAR1B, RAB27B, SAR1A, RAB21, RAB27A, OPA1, SUCLG2, NCF1, RAN, SUCLG1, EFTUD2, EIF2S3, OLA1, EEF2, NME2, RAB18, NME1, RAB14, TUBA4A, RAB15, ARL8A, RAB12, RAB13, ARL8B, RAB10, LRRK2, SEPT6, SEPT7, GBP2, SEPT9, GBP1, RAB7A, ADSS, GNAI3, GNAI2, GLUD2, GNAI1, GLUD1, ARF6, ARF5, LOC100131294, TUBB4Q, TUBB, KRAS, RAC2, RA…	1744	382	12983	2.65036	1.97e-25	3.29e-26	2.35e-25
GOTERM_MF_FAT	GO:0032561~guanyl ribonucleotide binding	136	6.66014	1.43e-28	GNA13, HRAS, SEPT2, TUBB2B, TUBB2A, EIF5, TUBB2C, GNA12, RAB1C, RAB1B, RAB1A, MX1, SAR1B, RAB27B, SAR1A, RAB21, RAB27A, OPA1, SUCLG2, NCF1, RAN, SUCLG1, EFTUD2, EIF2S3, OLA1, EEF2, NME2, RAB18, NME1, RAB14, TUBA4A, RAB15, ARL8A, RAB12, RAB13, ARL8B, RAB10, LRRK2, SEPT6, SEPT7, GBP2, SEPT9, GBP1, RAB7A, ADSS, GNAI3, GNAI2, GLUD2, GNAI1, GLUD1, ARF6, ARF5, LOC100131294, TUBB4Q, TUBB, KRAS, RAC2, RA…	1744	382	12983	2.65036	1.97e-25	3.29e-26	2.35e-25
GOTERM_MF_FAT	GO:0008092~cytoskeletal protein binding	136	6.66014	3.09e-16	AIF1, CAPZA2, CAPZA1, UTRN, IQGAP2, VCL, HOOK3, PACSIN2, APOE, PLS1, PLS3, RAB27A, DBNL, TWF2, MYH1, ACTN4, KIF5B, ACTN1, TMSB10, ACTN2, ACTN3, MYH9, ARPC1A, SPAG9, ARPC1B, NME2, NME1, FLII, CLIP1, ARL8A, STMN1, ARL8B, ADD3, LRPPRC, ADD1, ALDOA, GC, ACTR3B, DIAPH1, DIAPH2, ALDOC, ARPC4, MYO9B, ARPC5, ARFGEF1, CAPZB, PXN, PFN1, MACF1, ARPC3, ARPC2, TMSL6, CLASP2, ACTR3C, TMSL3, TMSL1, HTT, MYO1E, …	1744	504	12983	2.0088	4.61e-13	5.76e-14	5.44e-13
GOTERM_MF_FAT	GO:0019899~enzyme binding	132	6.46425	2.36e-13	A2M, SNRPD3, U2AF2, RAB3GAP1, PGAM1, CBX3, STRN, PRKCSH, UBQLN1, IQGAP1, CUL3, APOB, DMXL2, APOA1, SLC2A1, VPS4A, LUC7L2, H2AFX, PRKACA, ACIN1, SUPT5H, CUL1, NCF2, ROCK1, PPP1CC, PPP1CB, PLAUR, LILRB1, SPAG9, MAPK1, PA2G4, NPC2, SERPINF2, CSTB, CSTA, ADD3, FGD2, DIAPH1, DIAPH2, APOC2, MYO9B, ITGB2, SNX3, FTH1, PFN1, RAC1, FGD3, GNAT1, RGPD6, RGPD5, RGPD8, MAP2K1, RGPD4, RGPD3, SKI, DOCK8, ATG3, P…	1744	523	12983	1.87889	3.26e-10	2.33e-11	3.88e-10
GOTERM_MF_FAT	GO:0042802~identical protein binding	131	6.41528	4.65e-07	S100A4, LDHB, S100A6, IDE, TGFB1, BTK, HOOK3, APOA4, ACTG1, NONO, NLRC4, APOA2, APOA1, APOE, ATG7, FTL, DBNL, CARS, PDXK, ROCK1, ACTN4, FBP1, ACTN2, ACTN3, MYH9, PPP1CC, STK4, C1QB, NME2, NME1, PSMA4, CLIP1, HSPB1, COL1A1, LRRK2, MYO18A, ADD1, ITGA2B, ALDOA, HSD17B10, OSTF1, FGFR3, SNX6, STRAP, GLUD1, APOC2, MYO9B, C14ORF166, ITGB3, LMAN1, PSMA7, ITGB1, CD74, IRAK3, ITGB7, GSTK1, NPM1, HNRNPC, AR…	1744	640	12983	1.52377	0.000643	2.01e-05	0.000765
GOTERM_MF_FAT	GO:0008233~peptidase activity	108	5.28893	0.000202	HM13, CNDP1, CNDP2, IDE, MMP3, MMP2, ERAP1, CFI, CFD, TMPRSS13, F12, CAPNS1, F9, NRD1, NPEPPS, F7, PSMA2, PSMA1, PSMA6, PSMA5, PSMA4, PSMA3, F2, ERMP1, MST1, PSMA7, PSMA8, PSMB4, PSMB1, KLKB1, PSMB2, ZMPSTE24, CFB, SEC11A, GGH, SPPL2A, AFG3L2, PSMB8, PSMB9, APEH, OTUB1, SPCS2, CPB2, HABP2, UQCRC2, DPP3, UQCRC1, PDIA3, ANPEP, HP, DDI2, LNPEP, LONP1, TPP1, TPP2, LTF, SERPINA1, CASP1, USP15, DPP7, U…	1744	574	12983	1.40068	0.243344	0.00505711	0.331166
GOTERM_MF_FAT	GO:0070011~peptidase activity, acting on L-amino acid peptides	105	5.14202	0.000132	HM13, CNDP1, CNDP2, IDE, MMP3, MMP2, ERAP1, CFI, CFD, TMPRSS13, F12, CAPNS1, F9, NRD1, NPEPPS, F7, PSMA2, PSMA1, PSMA6, PSMA5, PSMA4, PSMA3, F2, ERMP1, MST1, PSMA7, PSMA8, PSMB4, PSMB1, KLKB1, PSMB2, ZMPSTE24, CFB, SEC11A, GGH, SPPL2A, AFG3L2, PSMB8, PSMB9, APEH, OTUB1, CPB2, HABP2, UQCRC2, DPP3, UQCRC1, PDIA3, ANPEP, HP, DDI2, LNPEP, LONP1, TPP1, TPP2, LTF, CASP1, USP15, DPP7, USP14, NSF, VCPIP1…	1744	549	12983	1.42379	0.16686	0.00357309	0.21693
GOTERM_MF_FAT	GO:0003779~actin binding	100	4.89716	6.33e-16	AIF1, CAPZA2, CAPZA1, UTRN, IQGAP2, VCL, PLS1, PLS3, DBNL, TWF2, MYH1, ACTN4, ACTN1, ACTN2, TMSB10, ACTN3, MYH9, ARPC1A, ARPC1B, FLII, ADD3, LRPPRC, ADD1, GC, ALDOA, DIAPH1, ACTR3B, DIAPH2, MYO9B, ARPC4, ARPC5, CAPZB, PFN1, ARPC3, MACF1, ARPC2, TMSL6, ACTR3C, TMSL3, TMSL1, MYO1E, SPTBN4, MYO1G, MYO1F, CORO1C, CORO1B, SYNE1, CORO1A, LASP1, MYH11, CYFIP1, TMOD3, SPTBN1, MARCKS, WDR1, MYH14, MYH10, …	1744	326	12983	2.28355	9.21e-13	1.02e-13	1.1e-12
GOTERM_MF_FAT	GO:0003924~GTPase activity	98	4.79922	3.5e-31	GNA13, HRAS, TUBB2B, TUBB2A, GNA12, EIF5, TUBB2C, RAB1A, RAB27B, MX1, SAR1A, RAB27A, OPA1, RAN, NCF1, EFTUD2, EIF2S3, EEF2, RAB18, RAB14, TUBA4A, ARL8A, ARL8B, RAB13, GBP2, SEPT9, GBP1, RAB7A, GNAI3, GNAI2, GNAI1, ARF6, ARF5, LOC100131294, TUBB4Q, TUBB, KRAS, RAC2, RAC3, RAC1, GNAT1, EEF1A1, RAB8B, EEF1A2, GNAT3, ARF1, ARF3, ARF4, RAP1A, RAP1B, RAB5B, RAB5C, ATL3, CDC42, RHOA, TUBB6, RHOB, RHOC, …	1744	211	12983	3.45758	4.85e-28	1.21e-28	5.77e-28
GOTERM_MF_FAT	GO:0046983~protein dimerization activity	97	4.75024	0.00233128	RAB3GAP2, S100A6, CNDP1, VAPA, CNDP2, IDE, SAE1, TGFB1, APOA4, NLRC4, APOB, APOA2, APOE, ATG7, SUPT5H, CARS, CAPNS1, PDXK, ACTN4, SUCLG1, NCF4, ACTN2, ACTN3, MYH9, STK4, STK3, C1QB, CLIP1, LRRK2, ADD1, ITGAL, SNX6, APOC2, MYO9B, ITGB1, ITGAM, IRAK3, NPM1, LGALS1, S100A11, ITGA2, TPD52L2, CORO1A, ATP2A1, PON1, SMC1A, IKBKB, PDCD6, KYNU, HEXA, HEXB, NFKB1, GSS, GSR, CAT, TOP2B, SHBG, HSP90AA2, PPP2…	1744	542	12983	1.3323	0.96036	0.0368384	3.76714
GOTERM_MF_FAT	GO:0008289~lipid binding	96	4.70127	3.14e-06	TSPO, PITPNA, PTGS1, PITPNB, APOA4, HMHA1, AZGP1, APOA2, APOB, PICALM, APOA1, APOD, APOE, PGRMC2, APOH, FABP5L2, ALDH6A1, ROCK1, NCF1, ROCK2, NCF4, GLTP, CD36, NPC2, PRAM1, GC, RBP4, HSD17B10, HDLBP, SNX6, SNX5, SNX2, APOC1, AKAP13, SNX1, APOC2, MYO9B, SNX3, HADHA, HADHB, GMIP, ALB, PLTP, VAV1, FNBP1, VCP, PON1, CPNE1, CPNE3, FABP5, OSBP, PREX1, SERPINA6, SDPR, ATP5O, LBP, CLINT1, PRKCA, SHBG, AR…	1744	450	12983	1.58813	0.00433267	0.000124	0.00516519
GOTERM_MF_FAT	GO:0016887~ATPase activity	86	4.21156	1.89e-09	XRCC5, ABCF1, ATP1B3, ATP6AP1, ATP5B, XRCC6, IDE, SKIV2L2, TAPBP, DDX17, LONP1, ATP2B4, VPS4B, VPS4A, ATP5O, ACIN1, DYNC1H1, PSMD6, ATP6V0D1, ATP5H, NSF, ATP5J, ABCE1, RBBP4, ATP4A, G3BP1, ATP6V1H, MYH9, ATP6V1C1, RECQL, ATP6V1A, EIF4A3, EIF4A2, SNRNP200, EIF4A1, SMARCA5, RUVBL2, RUVBL1, SMARCA2, MYO18A, MYL6, DNAH3, MYO9B, ATP6V1B2, ATP6V1B1, ATP12A, DDX46, DDX3X, TAP2, DDX3Y, TAP1, DHX15, HSPA8…	1744	334	12983	1.91682	2.61e-06	1.24e-07	3.11e-06
GOTERM_MF_FAT	GO:0004175~endopeptidase activity	80	3.91773	2.29e-05	UQCRC2, UQCRC1, HM13, PDIA3, IDE, HP, MMP3, MMP2, DDI2, LONP1, TPP1, TPP2, LTF, CFI, CASP1, CFD, TMPRSS13, USP15, USP14, NSF, F12, CTSZ, CAPNS1, ADAM10, ELANE, NRD1, F9, CTSS, F7, PSMA2, PSMA1, PSMA6, PSMA5, PSMA4, PSMA3, CAPN14, F2, SERPINB2, CTSD, CTSC, CTSB, CTSH, CTSG, PMPCB, PSMB10, USP7, PREP, PRTN3, USP5, USP9X, USP4, PRSS1, MST1, C1R, C1S, PSMA7, PSMA8, AZU1, PSMB4, PSMB1, PRSS2, KLKB1, P…	1744	375	12983	1.58813	0.0311792	0.000833	0.0376741
GOTERM_MF_FAT	GO:0030246~carbohydrate binding	79	3.86876	4.69e-06	ATP6AP1, LGALS9C, C6ORF25, LGALS9B, HEXB, TLR2, VTN, FSTL1, CANX, APOB, CD93, CD44, APOE, SERPINA5, PGLYRP2, APOH, HSPC159, MAN2B1, KNG1, BSG, APCS, PRG3, PFKL, PRG4, FBP1, PFKP, LRPAP1, G6PD, CLEC12A, IGF2R, MLEC, SIGLEC7, GAA, VCAN, FGFR2, ALDOA, GALNT2, FGFR1, TALDO1, SORD, HK2, HDGF, PF4, LMAN2, PF4V1, CALR, LMAN1, ITGAM, SIGLEC9, AZU1, GALK1, FCN3, COMP, FCN1, SERPINC1, ACAN, KRT1, PAFAH1B1,…	1744	354	12983	1.66132	0.00646121	0.00018	0.00771088
GOTERM_MF_FAT	GO:0000287~magnesium ion binding	74	3.6239	0.0518826	PDP1, STK38, DAK, FAH, NLRC4, ATP2B4, RHOA, PRKACB, SAR1B, CDK15, NSF, OPA1, PDXK, ATP4A, PFKL, FBP1, PFKP, STK4, STK3, PGM2, LAP3, PPM1F, PPM1G, NME2, NME1, ADK, PKM2, PGM1, PKLR, FARSB, NEK9, ADSS, ITGAL, ADPGK, DCK, PPM1B, COMT, ATP12A, HPRT1, POLR2B, ITGAM, POLR2A, LOC652797, ADPRHL2, IRAK3, ACSL1, ITGAX, ITGB7, IDH2, ENO2, IDH1, ENO3, ACSL4, APEX1, FEN1, ENO1, MAT2A, ATP1A3, IDH3B, ATP11A, A…	1744	452	12983	1.21877	1	0.409213	58.3771
GOTERM_MF_FAT	GO:0004857~enzyme inhibitor activity	68	3.33007	2.72e-07	CAST, A2M, PZP, IQGAP2, PRDX5, PRDX3, IQGAP1, APOA2, SERPINA7, ITIH1, SERPINA6, SERPINA5, SERPINA4, SERPINA3, ITIH4, LOC646817, PRKACA, ITIH2, SERPINA1, ITIH3, KNG1, ABCE1, C4A, C4B, ANP32E, SERPING1, ANXA2P2, AMBP, SERPINB9, SERPINF1, SERPINB6, SERPINF2, SERPINB8, IPO5, CSTB, SERPINB2, SERPINB1, PEBP1, SERPINB4, SERPINB3, CSTA, PROS1, C3, C5, RNH1, APOC1, APOC2, SFN, AHSG, TIMP1, SET, AGT, COL6A…	1744	270	12983	1.87488	0.000376	1.3e-05	0.000448
GOTERM_MF_FAT	GO:0042623~ATPase activity, coupled	68	3.33007	3.65e-07	XRCC5, ABCF1, ATP1B3, ATP6AP1, ATP5B, XRCC6, SKIV2L2, TAPBP, LONP1, DDX17, ATP2B4, VPS4B, VPS4A, ATP5O, DYNC1H1, ATP6V0D1, NSF, ATP5J, RBBP4, ATP4A, G3BP1, ATP6V1H, MYH9, ATP6V1C1, ATP6V1A, EIF4A3, RECQL, EIF4A2, SNRNP200, EIF4A1, RUVBL2, MYO18A, SMARCA2, MYL6, MYO9B, ATP6V1B2, ATP12A, ATP6V1B1, DDX46, DDX3X, TAP2, DDX3Y, TAP1, DHX15, HSPA8, CHD4, DDX42, DHX9, UPF1, MYO1E, ATP5F1, DDX1, ATP1A3, A…	1744	272	12983	1.8611	0.000504	1.68e-05	0.0006
GOTERM_MF_FAT	GO:0048037~cofactor binding	66	3.23213	5.46e-08	LDHB, KYNU, PGD, PGAM2, PPOX, OGDH, GOT2, GSR, AGPS, CAT, ACAD9, HADH, NDUFS2, NQO2, ALDH6A1, CTBP1, PDXK, ACADM, SPTLC1, AIFM1, GRHPR, DECR1, POR, ACADVL, NNT, G6PD, DLD, TXNRD2, TXNRD1, GAPDHL6, MDH1, HSD17B10, ME2, SORD, GLUD1, ADH5, HADHA, HADHB, ALB, IDH2, FASN, ETFDH, IDH1, ERO1L, GAPDH, ETFA, SOAT1, NOX3, DLST, SHMT2, GMDS, NDUFA9, NOX1, IDH3B, DBI, SDHA, GAPDHS, CYBB, PYGL, NDUFV1, NDUFV2…	1744	249	12983	1.97321	7.55e-05	3.02e-06	8.98e-05
GOTERM_MF_FAT	GO:0042803~protein homodimerization activity	66	3.23213	0.00113604	S100A6, KYNU, IDE, HEXB, NFKB1, TGFB1, APOA4, GSS, GSR, NLRC4, APOA2, APOE, ATG7, CAT, HSP90AA2, SHBG, CARS, HSP90AA1, PDXK, ADAM10, CCDC88A, ACTN4, ACTN3, MYH9, STK4, FLNA, AMBP, TARS, C1QB, G6PD, CLIP1, TXNRD2, LRRK2, ADD1, SNX6, ADH5, PML, APOC2, EEA1, MYO9B, HPRT1, MYCBP2, IRAK3, SH3GLB1, TAP2, TAP1, NPM1, ENO2, PYCARD, ENO3, PAFAH1B1, LOC440577, PTPRE, PLEK, LGALS1, S100A11, TPD52L2, SOD1, C…	1744	334	12983	1.47105	0.792377	0.0210196	1.8527
GOTERM_MF_FAT	GO:0019904~protein domain specific binding	62	3.03624	0.00573061	HSP90AB1, TLN1, STRN, CBX3, ARHGAP17, LOC440917, GPX1, DYNLL1, SRRM2, ILK, ARHGAP1, VPS4A, QKI, MICAL1, TUBA1A, KPNB1, SYK, HSP90AA2, RAP2B, KHDRBS1, CTBP1, HSP90AA1, ADAM10, NCF1, ACTN2, UBE2I, CDC5L, SLC9A3R1, SIRPA, VASP, ELMO2, ELMO1, LCK, SH3KBP1, YWHAZ, GRB2, SFN, SRC, HNRNPM, KRAS, PPP2CB, PYCARD, EXOC4, INPP5D, NEFL, HCLS1, CBL, YWHAB, SKI, YWHAE, PTPN12, PTPN11, EPS15, CYBA, SH3BGRL, YWH…	1744	331	12983	1.39442	0.999647	0.0786732	9.02195
GOTERM_MF_FAT	GO:0008047~enzyme activator activity	61	2.98727	0.0111754	RAB3GAP2, GM2A, PREX1, RAB3GAP1, IQGAP2, SAE1, ARHGAP17, RANGAP1, IQGAP1, APOA4, ARHGAP4, HMHA1, CTAGE5, APOA2, APOA1, APOE, ARHGAP1, GIT2, APOH, RANBP1, CASP1, DBNL, ARHGEF1, ARHGEF6, RAP1GDS1, BCL2L13, PRKCD, ARHGAP25, ARHGAP30, ACAP1, ACAP2, LRRK2, RIN3, AGFG1, APOC1, APOC2, MYO9B, ARFGEF1, ALDH1A1, PLAA, DOCK2, GMIP, ALOX5AP, AGT, PYCARD, TBC1D5, ARHGDIA, ARHGDIB, TBC1D2, FN1, GDI1, GDI2, PSA…	1744	335	12983	1.35554	1	0.129575	16.8808
GOTERM_MF_FAT	GO:0050662~coenzyme binding	56	2.74241	1.89e-09	LDHB, PGD, PPOX, OGDH, GSR, AGPS, CAT, HADH, ACAD9, NDUFS2, NQO2, ALDH6A1, CTBP1, ACADM, AIFM1, DECR1, GRHPR, POR, ACADVL, NNT, G6PD, DLD, TXNRD2, TXNRD1, GAPDHL6, MDH1, HSD17B10, ME2, SORD, GLUD1, ADH5, HADHA, HADHB, ETFDH, IDH2, IDH1, ERO1L, GAPDH, ETFA, SOAT1, NOX3, DLST, GMDS, NDUFA9, NOX1, IDH3B, DBI, SDHA, GAPDHS, CYBB, NDUFV1, NDUFV2, BLVRB, PHGDH, DPYD, PARP1, GLYR1	1744	181	12983	2.30323	2.61e-06	1.3e-07	3.1e-06
GOTERM_MF_FAT	GO:0009055~electron carrier activity	50	2.44858	0.000225	CYB5R3, CYC1, PPOX, COX5A, GSR, AKR7A2, ACAD9, NDUFS3, NDUFS2, NDUFS1, NQO2, ABCE1, ACADM, NCF2, AIFM1, NCF1, CYCS, POR, ACADVL, NNT, DLD, TXNRD2, TXNRD1, GLRX3, ME2, ADH5, DOCK2, AKR1A1, ETFDH, ALDH4A1, ERO1L, ETFB, GLRX, ETFA, NOX3, TBXAS1, NOX1, MAOB, IDH3B, SDHA, SDHB, CYBA, CYBB, COX2, NDUFV2, AKR1B1, PHGDH, ALDH2, DPYD, SH3BGRL3	1744	221	12983	1.68425	0.267715	0.00535776	0.369975
GOTERM_MF_FAT	GO:0032403~protein complex binding	48	2.35064	4.07e-05	UQCRC2, PDP1, YWHAZ, UQCRC1, COL3A1, STRN, FKBP1A, ITGB3, CALR, ITGB1, DOCK2, PTK2B, FCGR1A, ILK, FCGR1B, ATP5O, PRKACA, ATP6V0D1, THBS1, PIK3R1, SYK, GNAT1, ADAM10, GNAO1, LYN, LGALS3, ACTN4, ICAM2, ICAM3, YWHAB, ITGA2, ACTN1, ACTN2, ACTN3, PTPN11, AMBP, DOK1, C8B, DOK3, ITGA6, CLIC4, UQCRH, ITGA5, PCNA, SPTBN1, SYNM, PTPN1, RNF40	1744	196	12983	1.82311	0.0547478	0.00125041	0.0669561
GOTERM_MF_FAT	GO:0004866~endopeptidase inhibitor activity	45	2.20372	8.08e-08	CAST, A2M, PZP, C3, C5, PRDX5, PRDX3, AHSG, TIMP1, SERPINA7, ITIH1, SERPINA6, SERPINA5, AGT, SERPINA4, COL6A3, SERPINB10, SERPINC1, ITIH4, SERPINA3, SERPINA1, ITIH2, HRG, ITIH3, HSPA5, KNG1, C4A, C4B, SERPING1, SERPINI2, AMBP, SERPINB9, SERPINF1, SERPINB6, SERPINF2, SERPINB8, CSTB, SERPINB2, PEBP1, SERPINB1, SERPINB4, CSTA, SERPINB3, SERPIND1, PROS1	1744	145	12983	2.31033	0.000112	4.3e-06	0.000133
GOTERM_MF_FAT	GO:0030414~peptidase inhibitor activity	45	2.20372	4.4e-07	CAST, A2M, PZP, C3, C5, PRDX5, PRDX3, AHSG, TIMP1, SERPINA7, ITIH1, SERPINA6, SERPINA5, AGT, SERPINA4, COL6A3, SERPINB10, SERPINC1, ITIH4, SERPINA3, SERPINA1, ITIH2, HRG, ITIH3, HSPA5, KNG1, C4A, C4B, SERPING1, SERPINI2, AMBP, SERPINB9, SERPINF1, SERPINB6, SERPINF2, SERPINB8, CSTB, SERPINB2, PEBP1, SERPINB1, SERPINB4, CSTA, SERPINB3, SERPIND1, PROS1	1744	153	12983	2.18952	0.000608	1.96e-05	0.000724
GOTERM_MF_FAT	GO:0051082~unfolded protein binding	43	2.10578	3.17e-10	PTGES3, HSP90AB1, COPA, RP2, TUBB2C, CCT2, HSPA1A, CCT3, HSPA1B, LMAN1, CALR, NAP1L4, CANX, CDC37, TAPBP, HSP90AB2P, CCT6B, DNAJB11, HSPA2, HSP90AB4P, NPM1, HSPE1, HSPA5, LOC440577, HSPA8, HSPA9, HSP90AA2, TCP1, HSP90AA1, APCS, HSP90AA5P, CCT6A, AFG3L2, LRPAP1, CCT7, HSP90B1, CCT5, CCT4, PPIB, TBCA, PPIA, HSP90AB3P, CCT8, RUVBL2, HSPD1, UGGT1	1744	115	12983	2.78355	4.38e-07	2.3e-08	5.21e-07
GOTERM_MF_FAT	GO:0005529~sugar binding	43	2.10578	0.00112905	ALDOA, GALNT2, SORD, TALDO1, LGALS9C, HEXB, LGALS9B, HK2, LMAN2, LMAN1, CALR, CANX, SIGLEC9, GALK1, CD93, FCN3, FCN1, KRT1, ACAN, MAN2B1, HSPC159, LY75, SELP, BSG, APCS, PRG3, PFKL, LGALS3, LGALS1, ATRN, FBP1, CHI3L1, PFKP, GYG1, LGALS9, G6PD, CLEC12A, CLEC3B, PYGL, IGF2R, SIGLEC7, GAA, VCAN	1744	195	12983	1.64158	0.790358	0.0211747	1.84141
GOTERM_MF_FAT	GO:0008135~translation factor activity, nucleic acid binding	41	2.00784	1.52e-11	ABCF1, EIF6, TUFM, EEF1B2, EIF5, EIF5A, EIF2A, GCN1L1, EIF3C, EIF3D, EIF3CL, EIF3A, DMXL2, EIF3B, EIF3G, EIF3H, EIF3E, EIF3F, EIF3K, EIF3L, EIF3I, TCEA1, EIF3J, EIF3M, EEF1A1, EEF1A2, EIF2S3, EEF2, ETF1, EIF4G1, EIF4B, EIF4G2, EIF5AL1, EIF4H, EIF2S1, EIF4A2, EIF4A1, EIF2S2, TCEB2, EEF1G, EEF1D, EIF5A2	1744	98	12983	3.11449	2.1e-08	1.23e-09	2.49e-08
GOTERM_MF_FAT	GO:0005543~phospholipid binding	39	1.90989	0.00201128	SNX6, SNX5, PREX1, SNX17, PITPNA, APOC1, SNX2, SNX1, NCF1B, EEA1, SNX3, ANXA6, APOA4, ANXA7, APOB, APOA2, APOA1, PICALM, APOE, SDPR, APOH, PIK3R1, CCDC88A, PLEK, SNX27, NCF1, NCF4, ANXA1, ANXA5, ANXA4, ANXA2, ANXA2P2, RAB35, ANXA11, PON1, CPNE1, PEBP1, CPNE3, ARAP1	1744	177	12983	1.64029	0.938234	0.0322269	3.25805
GOTERM_MF_FAT	GO:0005200~structural constituent of cytoskeleton	38	1.86092	4.22e-14	GFAP, TLN1, KRT6A, KRT6B, TLN2, VIM, ARPC5, TPM1, LOC653888, ACTG1, KRT9, TUBB, DES, ARPC3, KRT5, ARPC2, PLS1, KRT1, KRT2, MSN, TUBB1, TUBA1B, NEFL, NEFM, ACTB, INA, ACTA1, SPTBN4, KRT31, ARPC1B, KRT19, KRT17, KRT16, KRT15, KRT14, SPTBN1, SYNM, ADD3, SPTAN1	1744	74	12983	3.82279	5.83e-11	5.3e-12	6.94e-11
GOTERM_MF_FAT	GO:0046982~protein heterodimerization activity	38	1.86092	0.043181	ITGAL, RAB3GAP2, VAPA, HEXA, HEXB, PML, APOC2, SAE1, ITGB1, TGFB1, ITGAM, IRAK3, APOB, APOA2, APOE, PPP2CA, TAP2, PPP2CB, NPM1, TAP1, ENO2, ENO3, PPP3CA, LOC440577, TOP2B, SUPT5H, PPP2R1A, CAPNS1, ATP4A, SUCLG1, ITGA2, SMC3, CYBA, CYBB, BAX, PPP2R4, IKBKB, SMC1A, ADD1	1744	208	12983	1.36003	1	0.363773	51.6263
GOTERM_MF_FAT	GO:0030247~polysaccharide binding	37	1.81195	0.00052	FGFR2, FGFR1, C6ORF25, ATP6AP1, TLR2, HDGF, FSTL1, PF4, VTN, PF4V1, ITGAM, AZU1, APOB, CD44, APOE, SERPINA5, PGLYRP2, COMP, SERPINC1, APOH, ACAN, PAFAH1B1, HRG, THBS1, THBS2, FN1, THBS4, KNG1, PTPRC, SELP, PRG4, LRPAP1, STAB1, VCAN, SERPIND1, CD14, HABP2	1744	154	12983	1.78858	0.512938	0.0110061	0.852101
GOTERM_MF_FAT	GO:0001871~pattern binding	37	1.81195	0.00052	FGFR2, FGFR1, C6ORF25, ATP6AP1, TLR2, HDGF, FSTL1, PF4, VTN, PF4V1, ITGAM, AZU1, APOB, CD44, APOE, SERPINA5, PGLYRP2, COMP, SERPINC1, APOH, ACAN, PAFAH1B1, HRG, THBS1, THBS2, FN1, THBS4, KNG1, PTPRC, SELP, PRG4, LRPAP1, STAB1, VCAN, SERPIND1, CD14, HABP2	1744	154	12983	1.78858	0.512938	0.0110061	0.852101
GOTERM_MF_FAT	GO:0008236~serine-type peptidase activity	37	1.81195	0.0071635	PREP, PRTN3, MST1, PRSS1, C1R, HP, C1S, AZU1, LONP1, TPP1, PRSS2, KLKB1, TPP2, PRSS3, LTF, C2, CFI, CFD, HGFAC, DPP7, TMPRSS13, NSF, ENO1, F12, CFB, SEC11A, ELANE, F9, F7, CPVL, PLG, APEH, F2, C1RL, SERPINB2, CTSG, HABP2	1744	178	12983	1.54743	0.999952	0.092019	11.1552
GOTERM_MF_FAT	GO:0019900~kinase binding	37	1.81195	0.00783985	GLRX3, HINT1, VIM, PGAM1, ITGB2, PRDX3, UBQLN1, PRKCSH, FTH1, RPS3, PTK2B, SLC2A1, PRKACA, CDK5RAP3, TOP2B, ACTB, GNAT1, PTPRC, ADAM10, CCDC88A, MAP2K1, PLEK, PFKL, SKI, APPL1, PPP1CC, PPP1CB, FLNA, STAT3, MAPK1, SPAG9, CORO1A, YWHAG, LCK, PEBP1, MARCKS, ADD3	1744	179	12983	1.53878	0.999981	0.0993744	12.1457
GOTERM_MF_FAT	GO:0017171~serine hydrolase activity	37	1.81195	0.00856849	PREP, PRTN3, MST1, PRSS1, C1R, HP, C1S, AZU1, LONP1, TPP1, PRSS2, KLKB1, TPP2, PRSS3, LTF, C2, CFI, CFD, HGFAC, DPP7, TMPRSS13, NSF, ENO1, F12, CFB, SEC11A, ELANE, F9, F7, CPVL, PLG, APEH, F2, C1RL, SERPINB2, CTSG, HABP2	1744	180	12983	1.53023	0.999993	0.106203	13.2012
GOTERM_MF_FAT	GO:0005539~glycosaminoglycan binding	36	1.76298	0.000158	FGFR2, FGFR1, C6ORF25, ATP6AP1, TLR2, HDGF, FSTL1, PF4, VTN, PF4V1, ITGAM, AZU1, APOB, CD44, APOE, SERPINA5, PGLYRP2, COMP, SERPINC1, APOH, ACAN, PAFAH1B1, HRG, THBS1, THBS2, FN1, THBS4, KNG1, PTPRC, SELP, LRPAP1, STAB1, VCAN, SERPIND1, CD14, HABP2	1744	140	12983	1.91427	0.196204	0.00419138	0.259482
GOTERM_MF_FAT	GO:0008022~protein C-terminus binding	36	1.76298	0.000183	XRCC5, USP7, HRAS, SNX17, XRCC6, VIM, SAE1, PRDX3, SRC, NIPBL, DYNLL1, PPP2CA, PPP2CB, VPS4B, VPS4A, PABPC1, TOP2B, CSK, NEFL, ARL6IP5, NSF, CTBP1, NCF2, YWHAB, IGFALS, TOPBP1, SLC9A3R1, NCL, PRKCD, CORO1A, EP300, ATP2A2, LOC389901, SMARCC1, SMARCC2, LCK, MAPRE1	1744	141	12983	1.90069	0.22408	0.00468724	0.301353
GOTERM_MF_FAT	GO:0022890~inorganic cation transmembrane transporter activity	35	1.71401	0.00146482	UQCRC1, ATP5B, ATP6AP1, ATP6V1B2, COX5A, ATP12A, ATP6V1B1, COX5B, ATP2B4, COX6B1, ATP5O, ATP6V0D1, ATP5H, ATP5J, TCIRG1, ATP4A, ATP5F1, ATP1A3, COX4I1, ATP6V1H, ATP1A4, ATP1A1, ATP1A2, ATP6V1C1, ATP6V1A, NNT, ATP2A2, UQCRH, COX2, ATP2A3, ATP6V1E1, ATP2A1, ATP6V0A1, ATP5A1, UQCRB	1744	151	12983	1.72552	0.868313	0.0253359	2.38286
GOTERM_MF_FAT	GO:0003735~structural constituent of ribosome	35	1.71401	0.00869392	RPL18, RPL17, RPS15A, RPLP2, RPS2, RPS3, RPL30, RPL6, RPS3A, RPLP0, RPLP1, RPL26L1, RPL10, RPL5, RPL12, RPL4, RPL7A, RPS27A, RPSA, RPSAP15, RPL26, RPS9, RPL27, RPS6, RPS4X, RPS8, RPS18, HNRNPH2, RPL13A, RPS17, RPS14, UBC, RPS12, RPS13, UBB, UBA52	1744	168	12983	1.55091	0.999994	0.105792	13.3817
GOTERM_MF_FAT	GO:0004252~serine-type endopeptidase activity	34	1.66503	0.00394266	PREP, PRTN3, MST1, PRSS1, C1R, HP, C1S, AZU1, LONP1, TPP1, PRSS2, KLKB1, TPP2, PRSS3, LTF, C2, CFI, CFD, HGFAC, TMPRSS13, NSF, ENO1, F12, CFB, ELANE, F9, F7, PLG, APEH, F2, C1RL, SERPINB2, CTSG, HABP2	1744	154	12983	1.64356	0.995761	0.0576567	6.29263
GOTERM_MF_FAT	GO:0051020~GTPase binding	32	1.56709	2.72e-05	FGD2, DIAPH1, DIAPH2, RAB3GAP1, MYO9B, PFN1, DMXL2, VPS4A, RANBP1, RANBP2, DOCK10, DOCK11, EXOC2, FGD3, RGPD6, FMNL1, INF2, RGPD5, RGPD8, ARHGEF2, MAP2K1, NCF2, ROCK1, RGPD4, RGPD3, NOX1, IPO9, DOCK8, FLNA, ANXA2P2, ANXA2, IPO7, IPO5, RAP1A, CYFIP1, RIN3	1744	109	12983	2.18551	0.0369121	0.000895	0.0447315
GOTERM_MF_FAT	GO:0019901~protein kinase binding	32	1.56709	0.00650104	GLRX3, HINT1, VIM, PGAM1, ITGB2, PRDX3, PRKCSH, RPS3, PTK2B, PRKACA, CDK5RAP3, TOP2B, ACTB, GNAT1, PTPRC, ADAM10, CCDC88A, MAP2K1, PLEK, SKI, PPP1CC, APPL1, PPP1CB, FLNA, STAT3, MAPK1, SPAG9, YWHAG, LCK, PEBP1, MARCKS, ADD3	1744	147	12983	1.62055	0.999879	0.0846367	10.1748
GOTERM_MF_FAT	GO:0004867~serine-type endopeptidase inhibitor activity	31	1.51812	1.75e-06	A2M, PZP, SERPINA7, SERPINA6, ITIH1, SERPINA5, AGT, SERPINA4, COL6A3, SERPINB10, SERPINA3, ITIH4, SERPINC1, HRG, ITIH2, SERPINA1, ITIH3, SERPING1, SERPINI2, AMBP, SERPINB9, SERPINB6, SERPINF1, SERPINF2, SERPINB8, SERPINB2, PEBP1, SERPINB1, SERPINB4, SERPINB3, SERPIND1	1744	92	12983	2.50843	0.0024144	7.11e-05	0.00287559
GOTERM_MF_FAT	GO:0015077~monovalent inorganic cation transmembrane transporter activity	31	1.51812	2.71e-05	UQCRC1, ATP5B, ATP6AP1, ATP6V1B2, ATP12A, COX5A, ATP6V1B1, COX5B, COX6B1, ATP5O, ATP6V0D1, ATP5H, ATP5J, TCIRG1, ATP4A, ATP1A3, ATP5F1, COX4I1, ATP1A4, ATP6V1H, ATP1A1, ATP1A2, ATP6V1C1, ATP6V1A, NNT, UQCRH, COX2, ATP6V1E1, ATP6V0A1, ATP5A1, UQCRB	1744	104	12983	2.219	0.0367415	0.000913	0.0445208
GOTERM_MF_FAT	GO:0015399~primary active transmembrane transporter activity	31	1.51812	0.000608	ABCF1, ATP1B3, ATP5B, ATP6AP1, ATP6V1B2, ATP6V1B1, ATP12A, TAPBP, ATP2B4, TAP2, TAP1, ATP5O, ATP6V0D1, SEC61A1, ATP5J, ATP4A, ATP1A3, ATP5F1, ATP1A4, ATP11A, ATP6V1H, ATP1A1, ATP1A2, ATP6V1C1, ATP6V1A, ATP2A2, ATP2A3, ATP6V1E1, ATP2A1, ATP5A1, ASNA1	1744	122	12983	1.8916	0.568535	0.0122852	0.994956
GOTERM_MF_FAT	GO:0015405~P-P-bond-hydrolysis-driven transmembrane transporter activity	31	1.51812	0.000608	ABCF1, ATP1B3, ATP5B, ATP6AP1, ATP6V1B2, ATP6V1B1, ATP12A, TAPBP, ATP2B4, TAP2, TAP1, ATP5O, ATP6V0D1, SEC61A1, ATP5J, ATP4A, ATP1A3, ATP5F1, ATP1A4, ATP11A, ATP6V1H, ATP1A1, ATP1A2, ATP6V1C1, ATP6V1A, ATP2A2, ATP2A3, ATP6V1E1, ATP2A1, ATP5A1, ASNA1	1744	122	12983	1.8916	0.568535	0.0122852	0.994956
GOTERM_MF_FAT	GO:0031267~small GTPase binding	30	1.46915	4.02e-05	FGD2, DIAPH1, RAB3GAP1, DIAPH2, MYO9B, PFN1, DMXL2, VPS4A, RANBP1, RANBP2, DOCK10, EXOC2, FGD3, RGPD6, FMNL1, INF2, RGPD5, RGPD8, ARHGEF2, MAP2K1, ROCK1, NCF2, RGPD4, RGPD3, NOX1, IPO9, FLNA, ANXA2P2, ANXA2, IPO7, IPO5, RAP1A, CYFIP1, RIN3	1744	101	12983	2.2112	0.0541451	0.00126434	0.0661983
GOTERM_MF_FAT	GO:0042626~ATPase activity, coupled to transmembrane movement of substances	30	1.46915	0.000179	ABCF1, ATP1B3, ATP5B, ATP6AP1, ATP6V1B2, ATP6V1B1, ATP12A, TAPBP, ATP2B4, TAP2, TAP1, ATP5O, ATP6V0D1, ATP5J, ATP4A, ATP1A3, ATP5F1, ATP1A4, ATP11A, ATP6V1H, ATP1A1, ATP1A2, ATP6V1C1, ATP6V1A, ATP2A2, ATP2A3, ATP6V1E1, ATP2A1, ATP5A1, ASNA1	1744	109	12983	2.04891	0.219474	0.00466433	0.294334
GOTERM_MF_FAT	GO:0043492~ATPase activity, coupled to movement of substances	30	1.46915	0.000213	ABCF1, ATP1B3, ATP5B, ATP6AP1, ATP6V1B2, ATP6V1B1, ATP12A, TAPBP, ATP2B4, TAP2, TAP1, ATP5O, ATP6V0D1, ATP5J, ATP4A, ATP1A3, ATP5F1, ATP1A4, ATP11A, ATP6V1H, ATP1A1, ATP1A2, ATP6V1C1, ATP6V1A, ATP2A2, ATP2A3, ATP6V1E1, ATP2A1, ATP5A1, ASNA1	1744	110	12983	2.03029	0.254776	0.00523749	0.349214
GOTERM_MF_FAT	GO:0016820~hydrolase activity, acting on acid anhydrides, catalyzing transmembrane movement of substances	30	1.46915	0.000252	ABCF1, ATP1B3, ATP5B, ATP6AP1, ATP6V1B2, ATP6V1B1, ATP12A, TAPBP, ATP2B4, TAP2, TAP1, ATP5O, ATP6V0D1, ATP5J, ATP4A, ATP1A3, ATP5F1, ATP1A4, ATP11A, ATP6V1H, ATP1A1, ATP1A2, ATP6V1C1, ATP6V1A, ATP2A2, ATP2A3, ATP6V1E1, ATP2A1, ATP5A1, ASNA1	1744	111	12983	2.01199	0.293825	0.00587913	0.412996
GOTERM_MF_FAT	GO:0003774~motor activity	29	1.42018	0.0223852	MYL6, MYO5A, DYNC1LI1, DNAH3, KLC3, MYO9B, MYL9, DYNLL1, MYL6B, KLC1, DYNLL2, DYNC1H1, MYH1, KIF5B, MYO1E, MYO1G, MYO1F, MYL12B, MYL12A, MYH9, DCTN1, SMC3, DCTN2, MYH11, MYH14, SMC1A, MYO18A, DNM2, MYH10	1744	142	12983	1.52033	1	0.221576	31.0969
GOTERM_MF_FAT	GO:0017016~Ras GTPase binding	28	1.3712	3.9e-05	DIAPH1, RAB3GAP1, DIAPH2, MYO9B, PFN1, DMXL2, VPS4A, RANBP1, RANBP2, DOCK10, EXOC2, RGPD6, FMNL1, INF2, RGPD5, RGPD8, ARHGEF2, MAP2K1, ROCK1, NCF2, RGPD4, RGPD3, NOX1, IPO9, FLNA, ANXA2P2, ANXA2, IPO7, IPO5, RAP1A, CYFIP1, RIN3	1744	91	12983	2.29058	0.052486	0.00125302	0.0641149
GOTERM_MF_FAT	GO:0008201~heparin binding	28	1.3712	0.000382	FGFR2, FGFR1, C6ORF25, ATP6AP1, HDGF, FSTL1, PF4, VTN, PF4V1, ITGAM, AZU1, APOB, APOE, SERPINA5, COMP, SERPINC1, APOH, PAFAH1B1, HRG, THBS1, THBS2, THBS4, FN1, KNG1, SELP, PTPRC, LRPAP1, SERPIND1	1744	103	12983	2.02372	0.410532	0.00862707	0.626771
GOTERM_MF_FAT	GO:0003743~translation initiation factor activity	27	1.32223	1.87e-08	EIF6, EIF5, EIF2A, EIF3C, EIF3D, EIF3CL, EIF3A, EIF3B, DMXL2, EIF3G, EIF3H, EIF3E, EIF3F, EIF3K, EIF3L, EIF3I, EIF3J, EIF3M, EIF2S3, EIF4B, EIF4G1, EIF4G2, EIF2S1, EIF4H, EIF4A2, EIF4A1, EIF2S2	1744	61	12983	3.29505	2.59e-05	1.18e-06	3.08e-05
GOTERM_MF_FAT	GO:0008565~protein transporter activity	27	1.32223	4.7e-05	XPO1, AP1B1, AP1G2, AP1G1, SNX2, SNX1, AZGP1, AP2B1, CCT6B, CSE1L, AP3D1, TNPO2, TNPO1, KPNB1, SEC61A1, AP3B1, RAB4A, RUFY1, IPO9, AP2A2, IPO7, AP2A1, IPO5, USO1, KPNA4, XPO7, VPS26A	1744	87	12983	2.31033	0.0629344	0.00141209	0.0772963
GOTERM_MF_FAT	GO:0015078~hydrogen ion transmembrane transporter activity	27	1.32223	8.85e-05	UQCRC1, ATP5B, ATP6AP1, ATP6V1B2, ATP12A, COX5A, ATP6V1B1, COX5B, COX6B1, ATP5O, ATP6V0D1, ATP5H, ATP5J, TCIRG1, ATP4A, ATP5F1, ATP6V1H, COX4I1, ATP6V1C1, ATP6V1A, NNT, UQCRH, COX2, ATP6V1E1, ATP6V0A1, ATP5A1, UQCRB	1744	90	12983	2.23331	0.1152	0.00254662	0.145493
GOTERM_MF_FAT	GO:0004386~helicase activity	27	1.32223	0.0518879	XRCC5, XRCC6, SKIV2L2, DDX17, MCM7, DDX46, DDX3X, DDX3Y, DHX15, CHD4, DDX42, DHX9, UPF1, G3BP1, DDX1, DDX5, DDX6, MCM6, EIF4A3, RECQL, LOC389901, EIF4A2, SNRNP200, EIF4A1, SMARCA5, RUVBL2, RUVBL1, SMARCA2	1744	140	12983	1.4357	1	0.407037	58.3809
GOTERM_MF_FAT	GO:0042625~ATPase activity, coupled to transmembrane movement of ions	26	1.27326	6.16e-06	ATP1B3, ATP5B, ATP6AP1, ATP6V1B2, ATP6V1B1, ATP12A, ATP2B4, ATP5O, ATP6V0D1, ATP5J, ATP4A, ATP1A3, ATP5F1, ATP1A4, ATP11A, ATP6V1H, ATP1A1, ATP1A2, ATP6V1C1, ATP6V1A, ATP2A2, ATP2A3, ATP6V1E1, ATP2A1, ATP5A1, ASNA1	1744	74	12983	2.61559	0.00848109	0.00023	0.0101316
GOTERM_MF_FAT	GO:0051015~actin filament binding	24	1.17532	8.23e-08	MYO5A, DBNL, ACTN4, AIF1, UTRN, ACTN1, MYO9B, ARPC4, MYH9, FLNA, TTLL3, CORO1A, EZR, MACF1, MAP1S, LASP1, PLS1, CYFIP1, MARCKS, MYH14, VPS16, LRPPRC, LCP1, MYH10, ADD1	1744	53	12983	3.37104	0.000114	4.22e-06	0.000135
GOTERM_MF_FAT	GO:0016651~oxidoreductase activity, acting on NADH or NADPH	24	1.17532	0.00043	CYB5R3, NOX3, NCF2, NDUFA9, NDUFB9, NOX1, PRDX3, NDUFA10, POR, NDUFV3, GSR, CYBA, CYBB, NNT, NDUFV1, DLD, NDUFV2, TXNRD2, TXNRD1, GSTO1, NDUFS3, NDUFS2, NDUFS1, NQO2	1744	83	12983	2.15259	0.448652	0.00940611	0.705771
GOTERM_MF_FAT	GO:0016875~ligase activity, forming carbon-oxygen bonds	23	1.12635	2.92e-08	YARS, CARS, NARS, DARS, SARS, AARS, GARS, EPRS, QARS, LRRC47, IARS2, VARS, KARS, IARS, WARS, TARS, RARS, HARS, FARSB, LARS, FARSA, TPR, MARS	1744	47	12983	3.64299	4.04e-05	1.75e-06	4.8e-05
GOTERM_MF_FAT	GO:0016876~ligase activity, forming aminoacyl-tRNA and related compounds	23	1.12635	2.92e-08	YARS, CARS, NARS, DARS, SARS, AARS, GARS, EPRS, QARS, LRRC47, IARS2, VARS, KARS, IARS, WARS, TARS, RARS, HARS, FARSB, LARS, FARSA, TPR, MARS	1744	47	12983	3.64299	4.04e-05	1.75e-06	4.8e-05
GOTERM_MF_FAT	GO:0051287~NAD or NADH binding	23	1.12635	2.92e-08	LDHB, HSD17B10, CTBP1, ME2, SORD, GLUD1, ADH5, IDH3B, GRHPR, HADHA, HADHB, GAPDHS, NNT, NDUFV1, DLD, NDUFV2, PHGDH, IDH2, IDH1, PARP1, NDUFS2, GAPDH, GAPDHL6, MDH1	1744	47	12983	3.64299	4.04e-05	1.75e-06	4.8e-05
GOTERM_MF_FAT	GO:0016209~antioxidant activity	23	1.12635	2.92e-08	PTGS1, PRDX4, PRDX5, PRDX2, PRDX3, SOD1, PRDX1, SOD2, MGST3, APOA4, GPX1, GSR, ALB, APOE, PRDX6, GSTK1, GPX4, EPX, GPX3, MPO, TXNRD2, TXNRD1, CAT	1744	47	12983	3.64299	4.04e-05	1.75e-06	4.8e-05
GOTERM_MF_FAT	GO:0004812~aminoacyl-tRNA ligase activity	23	1.12635	2.92e-08	YARS, CARS, NARS, DARS, SARS, AARS, GARS, EPRS, QARS, LRRC47, IARS2, VARS, KARS, IARS, WARS, TARS, RARS, HARS, FARSB, LARS, FARSA, TPR, MARS	1744	47	12983	3.64299	4.04e-05	1.75e-06	4.8e-05
GOTERM_MF_FAT	GO:0017124~SH3 domain binding	22	1.07738	0.0150671	KHDRBS1, ADAM10, NCF1, HCLS1, CBL, ARHGAP17, SIRPA, ELMO2, VASP, PTPN12, ELMO1, EPS15, SH3BGRL, GPX1, CYBA, ILK, ARHGAP1, SH3KBP1, QKI, MICAL1, INPP5D, SH3BP1	1744	96	12983	1.706	1	0.164275	22.1021
GOTERM_MF_FAT	GO:0070035~purine NTP-dependent helicase activity	22	1.07738	0.0188393	XRCC5, DHX9, UPF1, XRCC6, G3BP1, DDX1, SKIV2L2, DDX5, DDX6, EIF4A3, RECQL, DDX17, DDX46, DDX3X, LOC389901, EIF4A2, DDX3Y, EIF4A1, SNRNP200, DHX15, RUVBL2, CHD4, DDX42	1744	98	12983	1.67119	1	0.196834	26.8679
GOTERM_MF_FAT	GO:0008026~ATP-dependent helicase activity	22	1.07738	0.0188393	XRCC5, DHX9, UPF1, XRCC6, G3BP1, DDX1, SKIV2L2, DDX5, DDX6, EIF4A3, RECQL, DDX17, DDX46, DDX3X, LOC389901, EIF4A2, DDX3Y, EIF4A1, SNRNP200, DHX15, RUVBL2, CHD4, DDX42	1744	98	12983	1.67119	1	0.196834	26.8679
GOTERM_MF_FAT	GO:0015631~tubulin binding	22	1.07738	0.0233084	ALDOA, ARHGEF2, CCDC88A, KIF5B, HTT, SUN2, KLC3, HOOK3, NME2, NUMA1, MACF1, NME1-NME2, MAP1S, NME1, FYN, CLIP1, ARL8A, PAFAH1B1, CLASP2, ARL8B, MAPRE1, STMN1, LRPPRC, DNM2	1744	100	12983	1.63776	1	0.224945	32.1596
GOTERM_MF_FAT	GO:0030674~protein binding, bridging	21	1.0284	0.0231517	KHDRBS1, MMS19, GRB2, FKBP4, ANXA1, ARPC4, SKAP2, RAD50, SRC, TTLL3, ARHGAP4, SH3BGRL, FGG, PSMC6, CRKL, FGA, FGB, LASP1, ARHGAP1, HSPA5, CSTA, RBM14	1744	94	12983	1.66311	1	0.226713	31.9803
GOTERM_MF_FAT	GO:0003729~mRNA binding	20	0.979432	0.000795	PABPC4, SYNCRIP, SSB, TSN, CALR, RPS3, HNRPDL, EIF4A3, RBM8A, SERBP1, RPS14, EIF4A1, HNRNPD, RPS13, PABPC3, HNRNPC, PABPC1, RBM25, CPSF1, HNRNPAB	1744	66	12983	2.25587	0.666968	0.0155846	1.29946
GOTERM_MF_FAT	GO:0008238~exopeptidase activity	20	0.979432	0.0054792	DPP3, F12, PEPD, CNDP1, CNDP2, GGH, ANPEP, NPEPPS, CPVL, XPNPEP1, CPN1, LAP3, LNPEP, TPP1, TPP2, ERAP1, ZMPSTE24, DPP7, CPB2, RNPEP	1744	77	12983	1.93361	0.999499	0.0761003	8.64273
GOTERM_MF_FAT	GO:0004693~cyclin-dependent protein kinase activity	18	0.881489	2.93e-08	CDK1, CDK17, CDK18, MAK, CDK9, CDK6, CDK4, CDK5, CDK2, CDK3, ICK, CDK11A, CDK12, CDK11B, CDK16, CDK15, CDK20, CDK14, CDK13	1744	30	12983	4.46663	4.05e-05	1.69e-06	4.82e-05
GOTERM_MF_FAT	GO:0019829~cation-transporting ATPase activity	18	0.881489	9.45e-07	ATP5B, ATP6AP1, ATP5F1, ATP6V1H, ATP1A2, ATP6V1B2, ATP6V1B1, ATP6V1C1, ATP6V1A, ATP2B4, ATP2A2, ATP2A3, ATP6V1E1, ATP2A1, ATP5O, ATP5A1, ASNA1, ATP5J	1744	36	12983	3.72219	0.00130578	3.96e-05	0.00155435
GOTERM_MF_FAT	GO:0003697~single-stranded DNA binding	18	0.881489	0.000606	RAD23B, HMGB2, SSBP1, SUB1, HNRNPA2B1, HNRPA1L-2, HNRNPA1, HNRPA1L3, YBX1, MCM6, RPA1, HNRPDL, FUBP1, RPA2, RECQL, LONP1, MCM7, PCBP1, LOC645691, HSPD1, LRPPRC	1744	55	12983	2.43634	0.567341	0.0124267	0.991702
GOTERM_MF_FAT	GO:0005178~integrin binding	18	0.881489	0.0014559	ADAM10, LYN, ACTN4, ICAM2, COL3A1, ICAM3, ACTN1, ITGA2, ACTN2, ITGB3, ACTN3, CALR, ITGB1, ITGA6, ITGA5, ILK, THBS1, SYK	1744	59	12983	2.27117	0.866677	0.0255023	2.36851
GOTERM_MF_FAT	GO:0050660~FAD binding	18	0.881489	0.013053	NOX3, ACADM, AIFM1, NOX1, PPOX, SDHA, ACADVL, GSR, CYBB, AGPS, DLD, ETFDH, TXNRD2, TXNRD1, DPYD, ERO1L, ACAD9, ETFA	1744	72	12983	1.8611	1	0.148544	19.4397
GOTERM_MF_FAT	GO:0004197~cysteine-type endopeptidase activity	18	0.881489	0.013053	USP7, CTSZ, CAPNS1, PDIA3, USP9X, USP5, USP4, CTSS, CAPN2, CAPN1, CAPN14, PYCARD, CTSC, CTSB, CASP1, USP15, CTSH, USP14	1744	72	12983	1.8611	1	0.148544	19.4397
GOTERM_MF_FAT	GO:0048029~monosaccharide binding	17	0.832517	2.7e-05	ALDOA, SELP, BSG, TALDO1, PFKL, LGALS1, HK2, FBP1, PFKP, GYG1, LMAN1, LGALS9, GALK1, G6PD, PYGL, IGF2R, MAN2B1	1744	40	12983	3.16386	0.0366586	0.000933	0.0444185
GOTERM_MF_FAT	GO:0015662~ATPase activity, coupled to transmembrane movement of ions, phosphorylative mechanism	16	0.783546	0.00328307	ATP4A, ATP1B3, ATP5B, ATP1A3, ATP1A4, ATP11A, ATP1A1, ATP1A2, ATP12A, ATP6V1C1, ATP2B4, ATP2A2, ATP2A3, ATP6V1E1, ATP2A1, ATP6V0D1	1744	53	12983	2.24736	0.989411	0.049817	5.26649
GOTERM_MF_FAT	GO:0003823~antigen binding	16	0.783546	0.00578737	IGHG1, IGHG2, PPP2R1A, IGHG3, IGHG4, IGKV3D-20, IGL@, IGHM, TAPBP, IGKV1-5, LILRA2, LILRA3, TAP2, FCN1, IGHA1, IGHA2, IGH@, IGHV4-31, IGKV3-20, IGKC, IGLC1, IGLV3-21	1744	56	12983	2.12697	0.999674	0.0778826	9.10736
GOTERM_MF_FAT	GO:0008017~microtubule binding	16	0.783546	0.0529549	ARHGEF2, CCDC88A, KIF5B, HTT, SUN2, KLC3, HOOK3, NUMA1, MACF1, MAP1S, CLIP1, PAFAH1B1, CLASP2, MAPRE1, LRPPRC, DNM2	1744	72	12983	1.65431	1	0.411342	59.1448
GOTERM_MF_FAT	GO:0047485~protein N-terminus binding	16	0.783546	0.0648983	TBL1XR1, ACTN4, EIF5A, ATM, TGFB1, CSNK2A2, CSNK2A1, SMARCC1, SRRM2, EIF3E, ALOX5AP, EIF5AL1, YWHAQ, EXOC4, CALM3, PARP1, CALM2, CALM1, GLRX	1744	74	12983	1.6096	1	0.46582	66.8437
GOTERM_MF_FAT	GO:0004601~peroxidase activity	15	0.734574	2.58e-05	PTGS1, PRDX4, PRDX5, PRDX2, PRDX3, PRDX1, MGST3, GPX1, PRDX6, GPX4, EPX, GSTK1, GPX3, MPO, CAT	1744	32	12983	3.48955	0.0350622	0.000915	0.0424496
GOTERM_MF_FAT	GO:0016684~oxidoreductase activity, acting on peroxide as acceptor	15	0.734574	2.58e-05	PTGS1, PRDX4, PRDX5, PRDX2, PRDX3, PRDX1, MGST3, GPX1, PRDX6, GPX4, EPX, GSTK1, GPX3, MPO, CAT	1744	32	12983	3.48955	0.0350622	0.000915	0.0424496
GOTERM_MF_FAT	GO:0004722~protein serine/threonine phosphatase activity	15	0.734574	0.0016748	PDP1, PPP6C, CYCS, PPM1B, PPP1CC, PPP1CB, PPM1F, PPM1G, PPP1CA, LCK, PPP2CB, PPP3CB, PPP3CA, PPP4C, PPP2R2A	1744	45	12983	2.48146	0.901549	0.0285616	2.72004
GOTERM_MF_FAT	GO:0070003~threonine-type peptidase activity	14	0.685602	1.36e-07	PSMB10, PSMA7, PSMA8, PSMB8, PSMB9, PSMA2, PSMA1, PSMB4, PSMA6, PSMB1, PSMA5, PSMA4, PSMA3, PSMB2	1744	20	12983	5.21107	0.000188	6.73e-06	0.000224
GOTERM_MF_FAT	GO:0004298~threonine-type endopeptidase activity	14	0.685602	1.36e-07	PSMB10, PSMA7, PSMA8, PSMB8, PSMB9, PSMA2, PSMA1, PSMB4, PSMA6, PSMB1, PSMA5, PSMA4, PSMA3, PSMB2	1744	20	12983	5.21107	0.000188	6.73e-06	0.000224
GOTERM_MF_FAT	GO:0043021~ribonucleoprotein binding	14	0.685602	0.000261	ABCF1, EIF6, RPSA, RPSAP15, SRP68, NAA15, EIF5A, EIF2A, ETF1, PPP1CA, EIF5AL1, NPM1, EIF3K, HSPA5, LOC440577, EIF5A2, SEC61A1	1744	34	12983	3.06533	0.303369	0.00600688	0.429115
GOTERM_MF_FAT	GO:0001948~glycoprotein binding	14	0.685602	0.00068	SELP, PTPRC, LGALS1, ITGB2, F7, FLNA, ITGAM, FYN, COMP, IGF2R, LCK, RAB14, APOH, THBS1	1744	37	12983	2.81679	0.609574	0.0135382	1.1126
GOTERM_MF_FAT	GO:0017048~Rho GTPase binding	14	0.685602	0.000908	INF2, FMNL1, ARHGEF2, NCF2, ROCK1, DIAPH1, DIAPH2, NOX1, MYO9B, FLNA, PFN1, VPS4A, CYFIP1, DOCK10	1744	38	12983	2.74267	0.715245	0.0172949	1.48318
GOTERM_MF_FAT	GO:0016667~oxidoreductase activity, acting on sulfur group of donors	14	0.685602	0.00119658	GLRX3, TMX1, AIFM1, PRDX3, GSR, STAB1, GSTK1, DLD, TXNRD2, TXNRD1, SH3BGRL3, ERO1L, QSOX1, GLRX	1744	39	12983	2.67234	0.809072	0.021552	1.95053
GOTERM_MF_FAT	GO:0004715~non-membrane spanning protein tyrosine kinase activity	14	0.685602	0.00200506	FGR, LYN, BLK, HCK, FES, SRC, BTK, BAZ1B, PTK2B, FYN, LCK, YES1, CSK, SYK	1744	41	12983	2.54198	0.937699	0.032505	3.24814
GOTERM_MF_FAT	GO:0016836~hydro-lyase activity	14	0.685602	0.00401525	ECH1, ACO2, GMDS, ECHS1, HADHA, HADHB, TAP2, FASN, ENO2, ENO3, HSD17B4, CA2, FH, ENO1	1744	44	12983	2.36867	0.996168	0.0580761	6.40492
GOTERM_MF_FAT	GO:0005496~steroid binding	14	0.685602	0.0806916	SOAT1, SHBG, GC, HSD17B10, OSBP, TSPO, ALDH1A1, APOA2, NPC2, APOA1, SERPINA6, PYGL, PGRMC2, ATP5O	1744	64	12983	1.62846	1	0.532568	74.947
GOTERM_MF_FAT	GO:0016860~intramolecular oxidoreductase activity	13	0.636631	0.00306706	PTGES3, P4HB, GNPDA1, TBXAS1, PDIA3, ERP29, PDIA6, PDIA4, DCT, GPI, ERP44, TPI1, DDT	1744	38	12983	2.54676	0.985711	0.047129	4.92815
GOTERM_MF_FAT	GO:0033293~monocarboxylic acid binding	13	0.636631	0.0513956	SOAT1, ALDH6A1, ADH5, APOC1, DBI, HADHA, HADHB, AZGP1, PYGL, SH3GLB1, ALB, ALOX5AP, FABP5L2, FABP5	1744	54	12983	1.79217	1	0.408431	58.0239
GOTERM_MF_FAT	GO:0046961~proton-transporting ATPase activity, rotational mechanism	12	0.587659	7.08e-05	ATP6V1C1, ATP6V1A, ATP5B, ATP6AP1, ATP6V1E1, ATP5F1, ATP6V1H, ATP5O, ATP6V1B2, ATP5A1, ATP6V1B1, ATP5J	1744	23	12983	3.88402	0.0932162	0.00207978	0.116336
GOTERM_MF_FAT	GO:0043498~cell surface binding	12	0.587659	0.000838	APOA4, SELP, FGG, FGA, FGB, ATP5B, APOH, ATP5A1, LBP, HSPD1, ANXA5, THBS1	1744	29	12983	3.08043	0.686169	0.0161901	1.36917
GOTERM_MF_FAT	GO:0004177~aminopeptidase activity	12	0.587659	0.00116381	DPP3, LAP3, LNPEP, F12, PEPD, TPP2, ERAP1, ANPEP, NPEPPS, DPP7, RNPEP, XPNPEP1	1744	30	12983	2.97775	0.800209	0.0212442	1.89759
GOTERM_MF_FAT	GO:0005504~fatty acid binding	12	0.587659	0.00928041	SOAT1, ALDH6A1, APOC1, ADH5, DBI, HADHA, HADHB, AZGP1, SH3GLB1, ALB, ALOX5AP, FABP5L2, FABP5	1744	38	12983	2.35086	0.999997	0.110615	14.221
GOTERM_MF_FAT	GO:0008307~structural constituent of muscle	12	0.587659	0.0199609	MYL6, KRT19, LOC652460, MYL6B, MYH11, SYNM, ACTN2, ACTN3, TPM2, TPM1, TPM4, PLEC, MYL9	1744	42	12983	2.12697	1	0.202847	28.2313
GOTERM_MF_FAT	GO:0016765~transferase activity, transferring alkyl or aryl (other than methyl) groups	12	0.587659	0.0568338	GSTM1, MGST3, NANS, GSTM4, SRM, MAT2A, AGPS, GSTK1, FDPS, GSTO1, MGST1, GSTP1	1744	49	12983	1.82311	1	0.427699	61.8124
GOTERM_MF_FAT	GO:0019888~protein phosphatase regulator activity	12	0.587659	0.0908711	PPP1R9B, PPP2R1A, PPP1CA, CSNK2A1, SET, PPP1R7, PPP1R8, PPP2R5A, IGBP1, ANP32E, LOC646817, PPP2R4, PPP2R2A	1744	53	12983	1.68552	1	0.570267	79.1406
GOTERM_MF_FAT	GO:0016620~oxidoreductase activity, acting on the aldehyde or oxo group of donors, NAD or NADP as acceptor	11	0.538688	0.0004	ALDH1A1, GAPDHS, ALDH6A1, ALDH1B1, ALDH2, ADH5, ALDH4A1, OGDH, GAPDH, GAPDHL6, ALDH9A1, ALDH3B1	1744	23	12983	3.56036	0.425232	0.00889231	0.65662
GOTERM_MF_FAT	GO:0003746~translation elongation factor activity	11	0.538688	0.000604	TUFM, EEF1A1, EEF1B2, EEF1A2, EIF5AL1, TCEB2, EEF1G, EIF5A, EEF2, TCEA1, EEF1D, EIF5A2	1744	24	12983	3.41201	0.566553	0.0125866	0.989557
GOTERM_MF_FAT	GO:0003727~single-stranded RNA binding	11	0.538688	0.00177647	PTBP1, PABPC4, HNRPA1L-2, SYNCRIP, HNRNPA1, TLR8, HNRPA1L3, HNRPDL, EIF4A3, LONP1, LOC645691, PABPC3, PABPC1, HNRNPH1	1744	27	12983	3.0329	0.914483	0.0295431	2.8829
GOTERM_MF_FAT	GO:0008034~lipoprotein binding	11	0.538688	0.0141421	APOA2, CD36, APOA1, LRP1, STAB1, APOE, ATP5B, SORL1, TLR2, THBS1, LRPAP1	1744	35	12983	2.33966	1	0.157421	20.8898
GOTERM_MF_FAT	GO:0050661~NADP or NADPH binding	11	0.538688	0.0172865	GSR, NNT, G6PD, PGD, NOX1, IDH1, TXNRD2, TXNRD1, DECR1, DPYD, CAT	1744	36	12983	2.27467	1	0.183442	24.9403
GOTERM_MF_FAT	GO:0031625~ubiquitin protein ligase binding	11	0.538688	0.0172865	CUL3, PA2G4, LYN, CUL4A, UBE2K, PML, SKI, CUL4B, RNF40, CUL1, POLR2A	1744	36	12983	2.27467	1	0.183442	24.9403
GOTERM_MF_FAT	GO:0019903~protein phosphatase binding	11	0.538688	0.0297911	LILRB1, PPP1R9B, PSTPIP1, STRN, PPP2R4, SNX3, SOD1, GNB2L1, IQGAP1, PIK3R1, AP3B1	1744	39	12983	2.0997	1	0.276925	39.1997
GOTERM_MF_FAT	GO:0019902~phosphatase binding	11	0.538688	0.0628367	LILRB1, PPP1R9B, PSTPIP1, STRN, PPP2R4, SNX3, SOD1, GNB2L1, IQGAP1, PIK3R1, AP3B1	1744	44	12983	1.8611	1	0.456958	65.6204
GOTERM_MF_FAT	GO:0042393~histone binding	11	0.538688	0.0628367	TBL1XR1, RBBP4, DEK, IPO9, RCC1, SET, BAZ1B, IPO7, NPM1, SMARCA5, LOC646817, H2AFX, LOC440577	1744	44	12983	1.8611	1	0.456958	65.6204
GOTERM_MF_FAT	GO:0043499~eukaryotic cell surface binding	10	0.489716	0.000122	APOA4, SELP, FGG, FGA, FGB, ATP5B, APOH, ATP5A1, ANXA5, THBS1	1744	17	12983	4.37905	0.155253	0.00343729	0.200505
GOTERM_MF_FAT	GO:0043022~ribosome binding	10	0.489716	0.000215	EIF6, RPSA, RPSAP15, EIF5AL1, NAA15, EIF3K, EIF5A, EIF2A, HSPA5, ETF1, EIF5A2, SEC61A1	1744	18	12983	4.13577	0.257193	0.00520255	0.353065
GOTERM_MF_FAT	GO:0005544~calcium-dependent phospholipid binding	10	0.489716	0.00505728	ANXA6, ANXA7, ANXA11, CPNE1, ANXA1, CPNE3, ANXA5, ANXA4, ANXA2P2, ANXA2	1744	26	12983	2.86322	0.999099	0.071152	8.00299
GOTERM_MF_FAT	GO:0003724~RNA helicase activity	10	0.489716	0.0111652	EIF4A3, DHX9, DDX17, UPF1, DDX3X, G3BP1, DDX1, DHX15, DDX5, DDX6	1744	29	12983	2.56703	1	0.13055	16.8667
GOTERM_MF_FAT	GO:0003678~DNA helicase activity	10	0.489716	0.079406	XRCC5, RECQL, DHX9, MCM7, LOC389901, G3BP1, XRCC6, RUVBL2, RUVBL1, CHD4, MCM6	1744	40	12983	1.8611	1	0.531292	74.3643
GOTERM_MF_FAT	GO:0046933~hydrogen ion transporting ATP synthase activity, rotational mechanism	9	0.440744	0.00049	ATP6V1A, ATP5B, ATP6AP1, ATP5F1, ATP5O, ATP6V1B2, ATP5A1, ATP6V1B1, ATP5J	1744	16	12983	4.18746	0.492159	0.0105315	0.802816
GOTERM_MF_FAT	GO:0000049~tRNA binding	9	0.440744	0.00416365	XPOT, YARS, CARS, AARS, EIF2A, SSB, FARSA, NSUN2, MARS	1744	21	12983	3.19045	0.996881	0.0595406	6.6341
GOTERM_MF_FAT	GO:0005080~protein kinase C binding	9	0.440744	0.00578393	GLRX3, YWHAG, PLEK, HINT1, MARCKS, PRKCSH, TOP2B, ADD3, FLNA	1744	22	12983	3.04543	0.999672	0.0786001	9.10218
GOTERM_MF_FAT	GO:0042287~MHC protein binding	9	0.440744	0.0135384	TUBB, ATP5B, TAP2, TUBB2C, ATP5A1, CD74, PSMB8, HLA-DRA, TAPBP	1744	25	12983	2.67998	1	0.152415	20.0891
GOTERM_MF_FAT	GO:0048306~calcium-dependent protein binding	9	0.440744	0.056397	S100A4, ANXA7, SELP, S100A6, SEC31A, ANXA11, S100A11, PDCD6IP, PDCD6	1744	32	12983	2.09373	1	0.427372	61.5204
GOTERM_MF_FAT	GO:0070325~lipoprotein receptor binding	8	0.391773	0.00186358	APOA2, APOB, HSP90B1, APOA1, LRP1, APOE, SNX17, LRPAP1	1744	15	12983	3.97034	0.924206	0.0306031	3.02224
GOTERM_MF_FAT	GO:0055102~lipase inhibitor activity	8	0.391773	0.00186358	APOA2, ANXA1, APOC1, APOC2, ANXA5, ANXA4, ANXA2P2, ANXA2	1744	15	12983	3.97034	0.924206	0.0306031	3.02224
GOTERM_MF_FAT	GO:0042288~MHC class I protein binding	8	0.391773	0.00293206	TUBB, ATP5B, TAP2, TUBB2C, ATP5A1, PSMB8, HLA-DRA, TAPBP	1744	16	12983	3.72219	0.982768	0.0456055	4.71612
GOTERM_MF_FAT	GO:0016408~C-acyltransferase activity	8	0.391773	0.00293206	ACAA2, SPTLC1, SLC27A3, ACAT1, SCP2, HADHA, ACAA1, HADHB	1744	16	12983	3.72219	0.982768	0.0456055	4.71612
GOTERM_MF_FAT	GO:0015036~disulfide oxidoreductase activity	8	0.391773	0.00639473	GLRX3, TMX1, GSR, STAB1, GSTK1, TXNRD1, SH3BGRL3, GLRX	1744	18	12983	3.30861	0.99986	0.0840968	10.0166
GOTERM_MF_FAT	GO:0043531~ADP binding	8	0.391773	0.0089696	LONP1, ACTA1, GLUD2, GLUD1, MYO9B, ATP5A1, MYH9, MYH10	1744	19	12983	3.13448	0.999996	0.108028	13.7771
GOTERM_MF_FAT	GO:0051219~phosphoprotein binding	8	0.391773	0.0607581	LOC440917, MAPK1, LYN, CD44, GRB2, FKBP4, YWHAB, PAFAH1B1, YWHAE	1744	27	12983	2.20574	1	0.447755	64.3441
GOTERM_MF_FAT	GO:0051059~NF-kappaB binding	8	0.391773	0.0844143	MTDH, HDAC1, CFB, NPM1, CLIC1, VARS, LOC440577, APOM, RPS3	1744	29	12983	2.05362	1	0.547064	76.5649
GOTERM_MF_FAT	GO:0051920~peroxiredoxin activity	7	0.342801	0.000128	PRDX6, PRDX4, PRDX5, PRDX2, PRDX3, PRDX1, PARK7	1744	8	12983	6.51383	0.161752	0.00352262	0.209675
GOTERM_MF_FAT	GO:0000146~microfilament motor activity	7	0.342801	0.0192073	MYO5A, MYO1E, MYO1F, MYO9B, MYH14, MYH9, MYH10	1744	17	12983	3.06533	1	0.198821	27.3179
GOTERM_MF_FAT	GO:0002020~protease binding	7	0.342801	0.0332955	LRP1, SERPINF2, SERPINA5, CSTB, SERPINC1, SERPINA1, CSTA	1744	19	12983	2.74267	1	0.300573	42.7137
GOTERM_MF_FAT	GO:0004364~glutathione transferase activity	7	0.342801	0.042324	GSTM1, MGST3, GSTM4, GSTK1, GSTO1, MGST1, GSTP1	1744	20	12983	2.60553	1	0.360031	50.9085
GOTERM_MF_FAT	GO:0019200~carbohydrate kinase activity	7	0.342801	0.042324	GALK1, PFKL, HK3, HK2, PFKP, HK1, NAGK	1744	20	12983	2.60553	1	0.360031	50.9085
GOTERM_MF_FAT	GO:0031202~RNA splicing factor activity, transesterification mechanism	7	0.342801	0.092571	SF3B1, PRPF8, TRA2B, KHSRP, SF3B3, PRPF6, SF3A3	1744	24	12983	2.17128	1	0.575014	79.7731
GOTERM_MF_FAT	GO:0008143~poly(A) RNA binding	6	0.29383	0.00170627	HNRPDL, EIF4A3, PABPC4, SYNCRIP, PABPC3, PABPC1	1744	8	12983	5.58329	0.905749	0.0287369	2.77048
GOTERM_MF_FAT	GO:0001848~complement binding	6	0.29383	0.00170627	CR1, C1QBP, CD93, CFB, SERPING1, CALR	1744	8	12983	5.58329	0.905749	0.0287369	2.77048
GOTERM_MF_FAT	GO:0004579~dolichyl-diphosphooligosaccharide-protein glycotransferase activity	6	0.29383	0.00341532	STT3B, STT3A, DAD1, RPN1, RPN2, DDOST	1744	9	12983	4.96292	0.991187	0.0512139	5.47307
GOTERM_MF_FAT	GO:0070717~poly-purine tract binding	6	0.29383	0.00341532	HNRPDL, EIF4A3, PABPC4, SYNCRIP, PABPC3, PABPC1	1744	9	12983	4.96292	0.991187	0.0512139	5.47307
GOTERM_MF_FAT	GO:0016801~hydrolase activity, acting on ether bonds	6	0.29383	0.00341532	AHCY, AHCYL1, LTA4H, AHCYL2, RNPEP, ALOX12	1744	9	12983	4.96292	0.991187	0.0512139	5.47307
GOTERM_MF_FAT	GO:0003756~protein disulfide isomerase activity	6	0.29383	0.00341532	ERP44, P4HB, PDIA3, ERP29, PDIA6, PDIA4	1744	9	12983	4.96292	0.991187	0.0512139	5.47307
GOTERM_MF_FAT	GO:0016864~intramolecular oxidoreductase activity, transposing S-S bonds	6	0.29383	0.00341532	ERP44, P4HB, PDIA3, ERP29, PDIA6, PDIA4	1744	9	12983	4.96292	0.991187	0.0512139	5.47307
GOTERM_MF_FAT	GO:0008641~small protein activating enzyme activity	6	0.29383	0.00341532	UBA1, ATG7, UBA2, UBA7, UBA6, SAE1	1744	9	12983	4.96292	0.991187	0.0512139	5.47307
GOTERM_MF_FAT	GO:0004576~oligosaccharyl transferase activity	6	0.29383	0.0060795	STT3B, STT3A, DAD1, RPN1, RPN2, DDOST	1744	10	12983	4.46663	0.999783	0.0808777	9.54575
GOTERM_MF_FAT	GO:0016862~intramolecular oxidoreductase activity, interconverting keto- and enol-groups	6	0.29383	0.0060795	ERP44, P4HB, PDIA3, ERP29, PDIA6, PDIA4	1744	10	12983	4.46663	0.999783	0.0808777	9.54575
GOTERM_MF_FAT	GO:0008536~Ran GTPase binding	6	0.29383	0.0151581	RGPD6, RGPD5, RGPD8, IPO7, RGPD4, RGPD3, IPO5, RANBP1, IPO9, RANBP2	1744	12	12983	3.72219	1	0.16391	22.2206
GOTERM_MF_FAT	GO:0004859~phospholipase inhibitor activity	6	0.29383	0.0151581	ANXA1, APOC1, ANXA5, ANXA4, ANXA2P2, ANXA2	1744	12	12983	3.72219	1	0.16391	22.2206
GOTERM_MF_FAT	GO:0005344~oxygen transporter activity	6	0.29383	0.0219561	HBG1, HBA2, HBG2, HBA1, HBE1, HBB, HBD	1744	13	12983	3.43587	1	0.219336	30.5977
GOTERM_MF_FAT	GO:0015248~sterol transporter activity	6	0.29383	0.0304597	APOA4, APOA2, APOB, APOA1, APOE, HSD17B4	1744	14	12983	3.19045	1	0.280416	39.8854
GOTERM_MF_FAT	GO:0015035~protein disulfide oxidoreductase activity	6	0.29383	0.0304597	GLRX3, STAB1, GSTK1, TXNRD1, SH3BGRL3, GLRX	1744	14	12983	3.19045	1	0.280416	39.8854
GOTERM_MF_FAT	GO:0032393~MHC class I receptor activity	6	0.29383	0.0670002	HLA-H, HLA-A, HLA-C, HLA-B, HLA-E, HLA-G, HLA-F	1744	17	12983	2.62743	1	0.472396	68.0488
GOTERM_MF_FAT	GO:0008601~protein phosphatase type 2A regulator activity	6	0.29383	0.0670002	PPP2R1A, SET, PPP2R5A, IGBP1, LOC646817, PPP2R4, PPP2R2A	1744	17	12983	2.62743	1	0.472396	68.0488
GOTERM_MF_FAT	GO:0004459~L-lactate dehydrogenase activity	5	0.244858	0.00144585	LDHC, LDHB, LDHA, LDHAL6B, LDHAL6A	1744	5	12983	7.44438	0.864808	0.025653	2.35235
GOTERM_MF_FAT	GO:0060228~phosphatidylcholine-sterol O-acyltransferase activator activity	5	0.244858	0.00144585	APOA4, APOA2, APOA1, APOE, APOC1	1744	5	12983	7.44438	0.864808	0.025653	2.35235
GOTERM_MF_FAT	GO:0043295~glutathione binding	5	0.244858	0.00144585	GSS, GSR, GPX1, GPX4, GPX3	1744	5	12983	7.44438	0.864808	0.025653	2.35235
GOTERM_MF_FAT	GO:0005092~GDP-dissociation inhibitor activity	5	0.244858	0.00387492	GDI1, GDI2, RANBP1, ARHGDIA, ARHGDIB	1744	6	12983	6.20365	0.995343	0.0572976	6.18772
GOTERM_MF_FAT	GO:0003857~3-hydroxyacyl-CoA dehydrogenase activity	5	0.244858	0.00387492	HSD17B10, HSD17B4, HADH, HADHA, HADHB	1744	6	12983	6.20365	0.995343	0.0572976	6.18772
GOTERM_MF_FAT	GO:0004457~lactate dehydrogenase activity	5	0.244858	0.00387492	LDHC, LDHB, LDHA, LDHAL6B, LDHAL6A	1744	6	12983	6.20365	0.995343	0.0572976	6.18772
GOTERM_MF_FAT	GO:0016175~superoxide-generating NADPH oxidase activity	5	0.244858	0.00387492	NOX3, CYBA, CYBB, NCF2, NOX1	1744	6	12983	6.20365	0.995343	0.0572976	6.18772
GOTERM_MF_FAT	GO:0017166~vinculin binding	5	0.244858	0.00808202	TLN1, ACTN1, C22ORF28, SYNM, PXN	1744	7	12983	5.31741	0.999987	0.10137	12.4978
GOTERM_MF_FAT	GO:0001846~opsonin binding	5	0.244858	0.00808202	C1QBP, CD93, CALR, ITGAM, CD14	1744	7	12983	5.31741	0.999987	0.10137	12.4978
GOTERM_MF_FAT	GO:0016405~CoA-ligase activity	5	0.244858	0.0144578	SUCLG2, SUCLG1, ACLY, SUCLA2, ACSS2	1744	8	12983	4.65274	1	0.159392	21.3055
GOTERM_MF_FAT	GO:0030898~actin-dependent ATPase activity	5	0.244858	0.0144578	MYL6, MYO9B, MYH14, MYH9, MYH10	1744	8	12983	4.65274	1	0.159392	21.3055
GOTERM_MF_FAT	GO:0004029~aldehyde dehydrogenase (NAD) activity	5	0.244858	0.0144578	ALDH1A1, ALDH1B1, ALDH2, ALDH4A1, ALDH9A1	1744	8	12983	4.65274	1	0.159392	21.3055
GOTERM_MF_FAT	GO:0016668~oxidoreductase activity, acting on sulfur group of donors, NAD or NADP as acceptor	5	0.244858	0.0232917	GSR, DLD, TXNRD2, TXNRD1, PRDX3	1744	9	12983	4.13577	1	0.226355	32.1406
GOTERM_MF_FAT	GO:0005391~sodium:potassium-exchanging ATPase activity	5	0.244858	0.0347666	ATP1B3, ATP1A3, ATP1A4, ATP1A1, ATP1A2	1744	10	12983	3.72219	1	0.309778	44.1312
GOTERM_MF_FAT	GO:0050750~low-density lipoprotein receptor binding	5	0.244858	0.0489618	APOB, HSP90B1, APOE, SNX17, LRPAP1	1744	11	12983	3.38381	1	0.397564	56.2165
GOTERM_MF_FAT	GO:0050664~oxidoreductase activity, acting on NADH or NADPH, with oxygen as acceptor	5	0.244858	0.0489618	NOX3, CYBA, CYBB, NCF2, NOX1	1744	11	12983	3.38381	1	0.397564	56.2165
GOTERM_MF_FAT	GO:0004602~glutathione peroxidase activity	5	0.244858	0.0489618	GPX1, PRDX6, GSTK1, GPX4, GPX3	1744	11	12983	3.38381	1	0.397564	56.2165
GOTERM_MF_FAT	GO:0016868~intramolecular transferase activity, phosphotransferases	5	0.244858	0.0658636	PGM2, PGAM4, PGM1, PGAM1, PGAM2	1744	12	12983	3.10183	1	0.468685	67.4023
GOTERM_MF_FAT	GO:0001530~lipopolysaccharide binding	5	0.244858	0.0658636	SELP, TLR2, LBP, HSPD1, CD14	1744	12	12983	3.10183	1	0.468685	67.4023
GOTERM_MF_FAT	GO:0048365~Rac GTPase binding	5	0.244858	0.0658636	ARHGEF2, NCF2, NOX1, CYFIP1, FLNA	1744	12	12983	3.10183	1	0.468685	67.4023
GOTERM_MF_FAT	GO:0017127~cholesterol transporter activity	5	0.244858	0.0658636	APOA4, APOA2, APOB, APOA1, APOE	1744	12	12983	3.10183	1	0.468685	67.4023
GOTERM_MF_FAT	GO:0004774~succinate-CoA ligase activity	4	0.195886	0.00869284	SUCLG2, SUCLG1, ACLY, SUCLA2	1744	4	12983	7.44438	0.999994	0.106714	13.3801
GOTERM_MF_FAT	GO:0002060~purine binding	4	0.195886	0.00869284	PYGL, HPRT1, PNP, APRT	1744	4	12983	7.44438	0.999994	0.106714	13.3801
GOTERM_MF_FAT	GO:0003988~acetyl-CoA C-acyltransferase activity	4	0.195886	0.00869284	ACAA2, HADHA, ACAA1, HADHB	1744	4	12983	7.44438	0.999994	0.106714	13.3801
GOTERM_MF_FAT	GO:0002054~nucleobase binding	4	0.195886	0.0195633	PYGL, HPRT1, PNP, APRT	1744	5	12983	5.9555	1	0.20066	27.7507
GOTERM_MF_FAT	GO:0005007~fibroblast growth factor receptor activity	4	0.195886	0.0195633	FGFR2, FGFR1, FGFR4, FGFR3	1744	5	12983	5.9555	1	0.20066	27.7507
GOTERM_MF_FAT	GO:0010860~proteasome regulator activity	4	0.195886	0.0352517	GPX1, PSME1, PSME2, PSME3	1744	6	12983	4.96292	1	0.31146	44.5914
GOTERM_MF_FAT	GO:0060229~lipase activator activity	4	0.195886	0.0352517	PLAA, GM2A, APOH, APOC2	1744	6	12983	4.96292	1	0.31146	44.5914
GOTERM_MF_FAT	GO:0004300~enoyl-CoA hydratase activity	4	0.195886	0.0352517	ECH1, ECHS1, HADHA, HADHB	1744	6	12983	4.96292	1	0.31146	44.5914
GOTERM_MF_FAT	GO:0005536~glucose binding	4	0.195886	0.055629	G6PD, PYGL, HK2, GYG1	1744	7	12983	4.25393	1	0.425095	61.0019
GOTERM_MF_FAT	GO:0008553~hydrogen-exporting ATPase activity, phosphorylative mechanism	4	0.195886	0.0803317	ATP6V1C1, ATP5B, ATP6V1E1, ATP6V0D1	1744	8	12983	3.72219	1	0.533242	74.7852
GOTERM_MF_FAT	GO:0017134~fibroblast growth factor binding	4	0.195886	0.0803317	FGFR4, RPS2, THBS1, API5	1744	8	12983	3.72219	1	0.533242	74.7852
GOTERM_MF_FAT	GO:0043274~phospholipase binding	4	0.195886	0.0803317	APOC2, PAFAH1B1, NEFL, PTPN11	1744	8	12983	3.72219	1	0.533242	74.7852
GOTERM_MF_FAT	GO:0004013~adenosylhomocysteinase activity	3	0.146915	0.0492121	AHCY, AHCYL1, AHCYL2	1744	3	12983	7.44438	1	0.396941	56.4057
GOTERM_MF_FAT	GO:0016802~trialkylsulfonium hydrolase activity	3	0.146915	0.0492121	AHCY, AHCYL1, AHCYL2	1744	3	12983	7.44438	1	0.396941	56.4057
GOTERM_MF_FAT	GO:0004775~succinate-CoA ligase (ADP-forming) activity	3	0.146915	0.0492121	SUCLG1, ACLY, SUCLA2	1744	3	12983	7.44438	1	0.396941	56.4057
GOTERM_MF_FAT	GO:0001849~complement component C1q binding	3	0.146915	0.0492121	C1QBP, CD93, CALR	1744	3	12983	7.44438	1	0.396941	56.4057
GOTERM_MF_FAT	GO:0070053~thrombospondin receptor activity	3	0.146915	0.0897313	CD47, CD36, F2	1744	4	12983	5.58329	1	0.567797	78.7062
GOTERM_MF_FAT	GO:0004082~bisphosphoglycerate mutase activity	3	0.146915	0.0897313	PGAM4, PGAM1, PGAM2	1744	4	12983	5.58329	1	0.567797	78.7062
GOTERM_MF_FAT	GO:0046978~TAP1 binding	3	0.146915	0.0897313	TAP2, TAP1, TAPBP	1744	4	12983	5.58329	1	0.567797	78.7062
GOTERM_MF_FAT	GO:0008538~proteasome activator activity	3	0.146915	0.0897313	PSME1, PSME2, PSME3	1744	4	12983	5.58329	1	0.567797	78.7062
GOTERM_MF_FAT	GO:0016004~phospholipase activator activity	3	0.146915	0.0897313	PLAA, GM2A, APOC2	1744	4	12983	5.58329	1	0.567797	78.7062
GOTERM_MF_FAT	GO:0046979~TAP2 binding	3	0.146915	0.0897313	TAP2, TAP1, TAPBP	1744	4	12983	5.58329	1	0.567797	78.7062
GOTERM_MF_FAT	GO:0004095~carnitine O-palmitoyltransferase activity	3	0.146915	0.0897313	CPT2, CHKB, CPT1A	1744	4	12983	5.58329	1	0.567797	78.7062
GOTERM_MF_FAT	GO:0016416~O-palmitoyltransferase activity	3	0.146915	0.0897313	CPT2, CHKB, CPT1A	1744	4	12983	5.58329	1	0.567797	78.7062
GOTERM_MF_FAT	GO:0004032~aldehyde reductase activity	3	0.146915	0.0897313	AKR1A1, AKR1B1, AKR7A2	1744	4	12983	5.58329	1	0.567797	78.7062
GOTERM_MF_FAT	GO:0004083~2,3-bisphospho-D-glycerate 2-phosphohydrolase activity	3	0.146915	0.0897313	PGAM4, PGAM1, PGAM2	1744	4	12983	5.58329	1	0.567797	78.7062
GOTERM_MF_FAT	GO:0004619~phosphoglycerate mutase activity	3	0.146915	0.0897313	PGAM4, PGAM1, PGAM2	1744	4	12983	5.58329	1	0.567797	78.7062
GOTERM_MF_FAT	GO:0046977~TAP binding	3	0.146915	0.0897313	TAP2, TAP1, TAPBP	1744	4	12983	5.58329	1	0.567797	78.7062
GOTERM_MF_FAT	GO:0004563~beta-N-acetylhexosaminidase activity	3	0.146915	0.0897313	GM2A, HEXA, HEXB	1744	4	12983	5.58329	1	0.567797	78.7062
GOTERM_MF_FAT	GO:0008599~protein phosphatase type 1 regulator activity	3	0.146915	0.0897313	PPP1CA, PPP1R7, PPP1R8	1744	4	12983	5.58329	1	0.567797	78.7062
GOTERM_MF_FAT	GO:0008379~thioredoxin peroxidase activity	3	0.146915	0.0897313	PRDX4, PRDX2, PRDX1	1744	4	12983	5.58329	1	0.567797	78.7062
INTERPRO	IPR017441:Protein kinase, ATP binding site	68	3.33007	0.032639	CDK17, CDK18, STK38, TBK1, FES, BTK, CSNK2A2, CSNK2A1, PAK2, ILK, CDK12, PRKACA, PRKACB, CDK16, CSK, CDK15, CDK14, SYK, CDK13, PRKCA, CDK1, LYN, ROCK1, ROCK2, STK24, PKN1, CDK9, CDK6, CDK4, STK4, PRKCD, CDK5, STK3, CDK2, GAK, PRKCB, CDK3, MAPK1, CDK11A, MAPK3, LCK, NEK9, CDK11B, LRRK2, FGFR2, FGFR1, FGFR4, FGFR3, FGR, BLK, STK10, ADRBK2, ADRBK1, SRC, IRAK3, PTK2B, YES1, MAP2K1, MAK, HCK, MAP2K3, …	1968	455	16659	1.26509	1	0.470389	44.0908
INTERPRO	IPR000719:Protein kinase, core	68	3.33007	0.071293	CDK17, CDK18, STK38, TBK1, FES, BTK, CSNK2A2, CSNK2A1, PAK2, ILK, CDK12, PRKACA, PRKACB, CDK16, CSK, CDK15, CDK14, SYK, CDK13, PRKCA, CDK1, LYN, ROCK1, ROCK2, STK24, PKN1, CDK9, CDK6, CDK4, STK4, PRKCD, CDK5, STK3, CDK2, GAK, PRKCB, CDK3, MAPK1, CDK11A, MAPK3, LCK, NEK9, CDK11B, LRRK2, FGFR2, FGFR1, FGFR4, FGFR3, FGR, BLK, STK10, ADRBK2, ADRBK1, SRC, IRAK3, PTK2B, YES1, MAP2K1, MAK, HCK, MAP2K3, …	1968	476	16659	1.20928	1	0.714533	72.6366
INTERPRO	IPR005225:Small GTP-binding protein	65	3.18315	6.8e-19	HRAS, RAB5B, RAB5C, RAB1C, RAB1B, RAB1A, CDC42, RHOA, RHOB, RHOC, RAB6A, SAR1B, RAB27B, SAR1A, RAB21, RHOG, RAB27A, RAP2B, RAP2A, RAP2C, RAB39B, RAN, EFTUD2, RAB4A, RAB4B, EEF2, RAB18, RAB5A, RAB14, RAB15, RAB12, ARL8A, ARL8B, RAB13, LRRK2, RAB10, RAB7A, RAB3A, RAB3B, RAB3C, RAB3D, ARF6, ARF5, LOC100131294, RAB44, KRAS, RAB43, RAC2, RAC3, RAC1, RAB11B, RAB11A, RAB2A, RAB2B, RAB8A, RAB8B, NRAS, RA…	1968	167	16659	3.29474	1.6e-15	4e-16	1.19e-15
INTERPRO	IPR011992:EF-Hand type	58	2.84035	8.11e-08	S100A4, S100A6, S100A8, AIF1, STAT5A, STAT5B, UTRN, S100A9, EPS15L1, EFHD2, EFHD1, SLC25A24, PLS1, PLS3, CAPNS2, CAPNS1, ACTN4, ACTN1, ACTN2, ACTN3, LPCAT2, NUCB1, CAPN14, NUCB2, LCP1, SRI, MYL6, CALU, MYL9, STAT6, MACF1, MYL6B, CALML3, EFCAB2, EHD1, EHD3, EHD4, GPD2, HPCAL1, CBL, S100A11, S100A10, MYL12B, SPARC, MYL12A, CAPN2, STAT1, STAT3, S100A12, STAT2, CAPN1, SLC25A12, EPS15, SLC25A13, CALM3…	1968	236	16659	2.08037	0.000191	8.68e-06	0.000142
INTERPRO	IPR013753:Ras	54	2.64447	3.73e-18	HRAS, RAB5B, RAB5C, RAB1C, RAB1B, RAB1A, CDC42, RHOA, RHOB, RHOC, RAB6A, RAB27B, RAB21, RHOG, RAB27A, RAP2B, RAP2A, RAP2C, RAB39B, RAN, RAB4A, RAB4B, RAB18, RAB14, RAB5A, RAB15, RAB12, RAB13, RAB10, RAB7A, RAB3A, RAB3B, RAB3C, RAB3D, LOC100131294, RAB44, KRAS, RAB43, RAC2, RAC3, RAC1, RAB11B, RAB11A, RANP1, RAB2A, RAB2B, RAB8A, RAB8B, NRAS, RAB32, RAB30, RAB37, RAB35, RAP1A, RAP1B	1968	125	16659	3.65685	8.8e-15	1.76e-15	6.54e-15
INTERPRO	IPR001806:Ras GTPase	54	2.64447	2.01e-16	HRAS, RAB5B, RAB5C, RAB1C, RAB1B, RAB1A, CDC42, RHOA, RHOB, RHOC, RAB6A, RAB27B, RAB21, RHOG, RAB27A, RAP2B, RAP2A, RABL3, RAP2C, RAB39B, RAB4A, RAB4B, RAB18, RAB14, RAB5A, RAB15, RAB12, RAB13, LRRK2, RAB10, RAB7A, RAB3A, RAB3B, RAB3C, RAB3D, LOC100131294, RAB44, KRAS, RAB43, RAC2, RAC3, RAC1, RAB11B, RAB11A, RAB2A, RAB2B, RAB8A, RAB8B, NRAS, RAB32, RAB30, RAB37, RAB35, RAP1A, RAP1B	1968	135	16659	3.38598	5.23e-13	7.47e-14	3.89e-13
INTERPRO	IPR000504:RNA recognition motif, RNP-1	53	2.59549	1.5e-07	HNRNPA1L2, RALY, U2AF2, SYNCRIP, SART3, NONO, RBM8A, HNRNPCL1, LOC645691, ACIN1, PABPN1, PTBP1, G3BP1, HNRNPA2B1, SFRS1, LOC649330, HNRNPR, NCL, SFRS3, HNRPA1L3, HNRPDL, TAF15, THOC4, LOC440563, MATR3, FUS, TRA2B, PABPC4, HNRNPL, HNRNPA3, HNRNPM, EIF3B, EIF3G, SAFB, HNRNPF, HNRNPD, PABPC3, SNRNP70, PABPC1, HNRNPC, RBM25, HNRNPAB, HNRPA1L-2, SSB, RBMX, HNRNPA1, HNRNPA0, SAFB2, EIF4B, HNRNPH3, HNRN…	1968	211	16659	2.12626	0.000352	1.53e-05	0.000262
INTERPRO	IPR012677:Nucleotide-binding, alpha-beta plait	53	2.59549	2.06e-07	HNRNPA1L2, RALY, U2AF2, SYNCRIP, SART3, NONO, RBM8A, HNRNPCL1, LOC645691, ACIN1, PABPN1, PTBP1, G3BP1, HNRNPA2B1, SFRS1, LOC649330, HNRNPR, NCL, SFRS3, HNRPA1L3, HNRPDL, TAF15, THOC4, LOC440563, MATR3, FUS, TRA2B, PABPC4, HNRNPL, HNRNPA3, HNRNPM, EIF3B, EIF3G, SAFB, HNRNPF, HNRNPD, PABPC3, SNRNP70, PABPC1, HNRNPC, RBM25, HNRNPAB, HNRPA1L-2, SSB, RBMX, HNRNPA1, HNRNPA0, SAFB2, EIF4B, HNRNPH3, HNRN…	1968	213	16659	2.1063	0.000486	1.87e-05	0.000361
INTERPRO	IPR016044:Filament	51	2.49755	2.8e-30	PRPH, GFAP, KRT33B, KRT81, DES, KRT85, KRT86, KRT83, KRT84, INA, KRT12, KRT13, KRT10, KRT19, KRT17, KRT16, KRT15, KRT14, KRT6C, KRT6A, LMNB1, LMNB2, VIM, KRT26, KRT9, KRT25, KRT28, KRT27, KRT5, KRT7, KRT8, NEFH, KRT2, KRT3, KRT4, NEFL, NEFM, KRT31, KRT35, KRT32, KRT73, KRT38, KRT75, KRT37, KRT74, KRT36, KRT77, KRT76, KRT79, KRT78, SYNM	1968	72	16659	5.996	6.6e-27	6.6e-27	4.91e-27
INTERPRO	IPR018039:Intermediate filament protein, conserved site	51	2.49755	2.8e-30	PRPH, GFAP, KRT33B, KRT81, DES, KRT85, KRT86, KRT83, KRT84, INA, KRT12, KRT13, KRT10, KRT19, KRT17, KRT16, KRT15, KRT14, KRT6C, KRT6A, LMNB1, LMNB2, VIM, KRT26, KRT9, KRT25, KRT28, KRT27, KRT5, KRT7, KRT8, NEFH, KRT2, KRT3, KRT4, NEFL, NEFM, KRT31, KRT35, KRT32, KRT73, KRT38, KRT75, KRT37, KRT74, KRT36, KRT77, KRT76, KRT79, KRT78, SYNM	1968	72	16659	5.996	6.6e-27	6.6e-27	4.91e-27
INTERPRO	IPR018249:EF-HAND 2	51	2.49755	1.65e-06	S100A4, S100A6, S100A8, AIF1, S100A9, FSTL1, EPS15L1, PRKCSH, ZZEF1, EFHD2, EFHD1, SLC25A24, PLS1, PLS3, CAPNS2, CAPNS1, ACTN4, ACTN1, ACTN2, ACTN3, LPCAT2, NUCB1, NUCB2, CAPN14, LCP1, MYL6, SRI, CALU, MYL9, MACF1, MYL6B, CALML3, EFCAB2, EHD1, EHD3, EHD4, GPD2, HPCAL1, S100A11, MYL12B, MYL12A, CAPN2, S100A12, CAPN1, SLC25A12, EPS15, SLC25A13, CALM3, PDCD6, CALM2, GCA, CALM1, SPTAN1	1968	215	16659	2.00796	0.00387831	0.000114	0.00288993
INTERPRO	IPR018247:EF-HAND 1	50	2.44858	5.04e-06	S100A4, S100A6, S100A8, AIF1, S100A9, EPS15L1, PRKCSH, EFHD2, EFHD1, SLC25A24, PLS1, PLS3, CAPNS2, CAPNS1, ACTN4, STIM1, ACTN1, LPCAT2, NUCB1, NUCB2, CAPN14, LCP1, SRI, PML, AKAP13, CALU, MYL9, MACF1, CALML3, COMP, EHD1, EHD3, HSPA9, EHD4, GPD2, HPCAL1, S100A11, MYL12B, SPARC, MYL12A, CAPN2, S100A12, CAPN1, SLC25A12, EPS15, SLC25A13, CALM3, PDCD6, CALM2, GCA, CALM1, SPTAN1	1968	217	16659	1.95045	0.011812	0.000313	0.00883674
INTERPRO	IPR001664:Intermediate filament protein	49	2.39961	1.88e-27	PRPH, GFAP, KRT33B, KRT81, DES, KRT85, KRT86, KRT83, KRT84, INA, KRT12, KRT13, KRT10, KRT19, KRT17, KRT16, KRT15, KRT14, KRT6C, KRT6A, LMNB1, LMNB2, VIM, KRT26, KRT9, KRT25, KRT28, KRT27, KRT5, KRT7, KRT8, KRT2, KRT3, KRT4, NEFL, NEFM, KRT31, KRT35, KRT32, KRT73, KRT38, KRT75, KRT37, KRT36, KRT77, KRT76, KRT79, KRT78, SYNM	1968	73	16659	5.68195	4.42e-24	2.21e-24	3.29e-24
INTERPRO	IPR011993:Pleckstrin homology-type	48	2.35064	0.0304044	TLN1, OSBP, TLN2, FERMT3, SKAP2, BTK, COL4A3BP, RANBP1, MSN, RANBP2, DOCK10, DOCK11, ARHGEF2, ARHGEF1, ARHGEF6, WAS, ELMO2, VASP, ARHGAP25, ELMO1, DOK1, DOK3, DEF6, ACAP1, ACAP2, FGD2, AKAP13, ADRBK2, RDX, ADRBK1, APBB1IP, EZR, NUP50, NUMB, PLEKHO2, FGD3, TBC1D2, RGPD6, RGPD5, RGPD8, OSBPL8, PLEK, RGPD2, RGPD1, SWAP70, RGPD4, RGPD3, SPTBN4, APPL1, PLCG2, SPTBN1, ARAP1, DNM2	1968	303	16659	1.34098	1	0.454582	41.7842
INTERPRO	IPR002290:Serine/threonine protein kinase	45	2.20372	0.00816444	CDK17, CDK18, STK38, STK10, ADRBK2, ADRBK1, CSNK2A2, CSNK2A1, PAK2, CDK12, PRKACA, PRKACB, CDK16, CDK15, CDK14, CDK13, PRKCA, CDK1, MAP2K1, ROCK1, ROCK2, MAK, STK24, MAP2K3, TAOK3, CDK9, PKN1, CDK6, CDK4, STK4, CDK5, PRKCD, STK3, CDK2, PRKCB, CDK3, MAPK1, ICK, RPS6KA3, RPS6KA1, CDK11A, MAPK14, MAPK3, NEK9, CDK11B, CDK20	1968	259	16659	1.47074	1	0.183974	13.3804
INTERPRO	IPR016040:NAD(P)-binding domain	43	2.10578	5.32e-08	HSD17B11, HSD17B10, LDHB, LDHA, ME2, AHCY, GLUD2, GLUD1, PGD, UBA7, SAE1, HADHA, MTHFD1, CBR1, ATG7, FASN, HSD17B4, HADH, GAPDH, CTBP1, LDHAL6B, GMDS, BST1, LDHAL6A, NDUFA9, SUCLG1, ACLY, DECR1, GRHPR, VAT1, BLVRA, RDH11, NNT, G6PD, H6PD, UBA1, BLVRB, PHGDH, AHCYL1, DPYD, GLYR1, GAPDHL6, MDH2, MDH1	1968	150	16659	2.42662	0.000125	5.96e-06	9.31e-05
INTERPRO	IPR001452:Src homology-3 domain	37	1.81195	0.0167583	OSTF1, FGR, GRB2, BLK, SKAP2, SRC, BTK, ARHGAP4, DOCK2, PACSIN2, SH3GLB1, PSTPIP1, YES1, CSK, PIK3R1, FYB, DBNL, LYN, NCF2, NCF1, ARHGEF6, HCK, MYO1E, NCF4, HCLS1, MYO1F, VAV1, FNBP1, CRKL, FYN, LASP1, PRAM1, PLCG2, LCK, SH3KBP1, SASH3, SPTAN1	1968	213	16659	1.47044	1	0.303699	25.6307
INTERPRO	IPR003579:Ras small GTPase, Rab type	36	1.76298	1.25e-17	RAB7A, RAB3A, RAB3B, RAB3C, RAB3D, RAB5B, RAB5C, RAB1C, RAB1B, RAB1A, LOC100131294, RAB44, RAB43, RAB11B, RAB11A, RAB6A, RAB27B, RAB21, RAB27A, RAB2A, RAB2B, RAB8A, RAB8B, RAB39B, RAB4A, RAB4B, RAB32, RAB30, RAB37, RAB18, RAB35, RAB14, RAB5A, RAB15, RAB12, RAB13, RAB10	1968	61	16659	4.9957	2.95e-14	4.92e-15	2.2e-14
INTERPRO	IPR011989:Armadillo-like helical	36	1.76298	1.23e-06	MMS19, XPO1, KIAA0368, AP1B1, AP1G2, AP1G1, GCN1L1, SF3B1, AP2B1, CSE1L, COPB1, PSMD1, AP3D1, CLASP2, PSMD5, TNPO2, TNPO1, KPNB1, TRIP12, AP3B1, TNPO3, PPP2R1A, VAC14, CKAP5, RAP1GDS1, ATP6V1H, IPO9, AP2A2, COPG2, IPO7, AP2A1, IPO5, USO1, CAND1, KPNA4, LRRK2	1968	128	16659	2.38076	0.00289719	9.07e-05	0.0021578
INTERPRO	IPR002048:Calcium-binding EF-hand	36	1.76298	1.81e-05	SRI, MYL6, FSTL1, EPS15L1, MYL9, CALU, EFHD2, EFHD1, MACF1, MYL6B, SLC25A24, CALML3, PLS1, EFCAB2, PLS3, GPD2, CAPNS1, HPCAL1, ACTN4, ACTN1, ACTN2, MYL12B, ACTN3, MYL12A, CAPN2, LPCAT2, CAPN1, SLC25A12, EPS15, SLC25A13, NUCB2, CALM3, PDCD6, CALM2, GCA, LCP1, CALM1, SPTAN1	1968	143	16659	2.13103	0.0417356	0.000991	0.0317008
INTERPRO	IPR007125:Histone core	34	1.66503	1.24e-21	HIST2H2AA3, HIST4H4, HIST2H2AA4, LOC644914, HIST2H4A, HIST2H4B, HIST1H2BO, HIST2H2AB, HIST1H2BM, H2BFS, HIST1H2BN, H2AFV, HIST1H2BK, HIST1H2BL, HIST1H2BI, HIST2H2AC, HIST1H2BJ, H2AFZ, H2AFY, HIST3H2A, H2AFX, HIST3H3, HIST3H2BB, H2AFJ, HIST2H2BE, HIST2H2BF, HIST1H2AB, HIST1H2AC, HIST1H4L, HIST1H4K, HIST1H2AA, HIST1H2AG, HIST1H2AD, HIST1H2AE, HIST1H4A, HIST1H4B, HIST1H4E, HIST1H4F, HIST1H4C, HIST1H…	1968	45	16659	6.39573	2.91e-18	9.7e-19	2.16e-18
INTERPRO	IPR012335:Thioredoxin fold	32	1.56709	3.17e-07	GLRX3, TMX1, PDIA3, PRDX4, PDIA6, PRDX5, PRDX2, PRDX3, PDIA4, PRDX1, GSTM1, GPX1, GSTM4, GPX4, GPX3, GSTO1, QSOX1, GLRX, P4HB, AIFM1, ERP29, CLIC1, SH3BGRL, CLIC4, PRDX6, TXNDC5, NDUFV2, TXN, EEF1G, TXNRD1, SH3BGRL3, GSTP1	1968	101	16659	2.68196	0.000746	2.76e-05	0.000555
INTERPRO	IPR018248:EF hand	31	1.51812	0.000216	MYL6, SRI, S100A6, S100A8, S100A9, EPS15L1, ZZEF1, MYL9, CALU, EFHD2, EFHD1, MACF1, SLC25A24, CALML3, PLS1, PLS3, GPD2, HPCAL1, ACTN4, S100A11, ACTN1, MYL12B, ACTN2, ACTN3, MYL12A, LPCAT2, S100A12, CALM3, PDCD6, CALM2, LCP1, CALM1, SPTAN1	1968	130	16659	2.01856	0.399124	0.00921846	0.378109
INTERPRO	IPR000980:SH2 motif	29	1.42018	6.81e-05	FGR, GRB2, STAT5A, BLK, STAT5B, FES, SRC, BTK, STAT6, INPP5D, CSK, YES1, PIK3R1, SYK, PTPN6, LYN, HCK, STAT1, VAV1, STAT3, PTPN11, STAT2, CRKL, FYN, LCK, PLCG2, LCP2, RIN3, SUPT6H	1968	111	16659	2.21156	0.148187	0.00333585	0.119213
INTERPRO	IPR001715:Calponin-like actin-binding	28	1.3712	8.27e-09	UTRN, IQGAP2, TAGLN2, EHBP1L1, IQGAP1, MACF1, LOC652460, PLS1, CNN2, MICAL1, PLS3, PLEC, PARVG, ACTN4, ARHGEF6, SPTBN4, ACTN1, ACTN2, ACTN3, FLNC, FLNB, VAV1, FLNA, SYNE1, SPTBN1, LRCH4, MAPRE1, PARVB, LCP1	1968	70	16659	3.38598	1.95e-05	1.15e-06	1.45e-05
INTERPRO	IPR003006:Immunoglobulin/major histocompatibility complex, conserved site	27	1.32223	4.81e-06	IGHG1, IGHG2, IGHG3, IGHG4, HLA-DRB1, HLA-DRB3, IGHM, SF3B3, TAPBP, B2M, AZGP1, TPP2, IGHA1, ACAN, IGK@, IGHA2, HLA-DRB5, IGKC, LOC100126583, HLA-H, IGL@, HLA-A, HLA-C, HLA-B, HLA-E, HLA-G, HLA-F, IPO7, IGHV4-31, IGH@, IGKV3-20, IGLC1, HLA-DRA, IGLV3-21	1968	87	16659	2.62705	0.0112767	0.000315	0.00843396
INTERPRO	IPR003593:ATPase, AAA+ type, core	27	1.32223	0.0177279	ABCF1, ATP5B, DNAH3, RNF213, LONP1, ATAD3A, MCM7, TAP2, TAP1, DHX15, VPS4B, VPS4A, DYNC1H1, NSF, ABCE1, AFG3L2, PSMC6, PSMC5, VCP, PSMC4, PSMC3, PSMC2, PSMC1, SNRNP200, RUVBL2, NAIP, RUVBL1	1968	144	16659	1.58718	1	0.315902	26.9054
INTERPRO	IPR009072:Histone-fold	26	1.27326	2.98e-10	HIST4H4, LOC644914, HIST2H4A, HIST2H4B, HIST1H2BO, HIST1H2BM, H2BFS, HIST1H2BN, H2AFV, HIST1H2BK, HIST1H2BL, HIST1H2BI, HIST1H2BJ, H2AFZ, H2AFY, HIST3H3, HIST3H2BB, H2AFJ, HIST2H2BE, HIST2H2BF, HIST1H2AB, HIST1H4L, HIST1H4K, HIST1H2AG, HIST1H2AD, HIST1H2AE, HIST1H4A, HIST1H4B, HIST1H4E, HIST1H4F, HIST1H4C, HIST1H4D, HIST1H4I, HIST1H4J, HIST1H4H, HIST1H2BA, HIST2H3A, HIST1H2BB, HIST1H3J, HIST1H2BC…	1968	54	16659	4.07571	7.03e-07	5.02e-08	5.23e-07
INTERPRO	IPR003597:Immunoglobulin C1-set	25	1.22429	3.9e-07	IGHG1, IGHG2, IGHG3, IGHG4, HLA-DRB1, HLA-DRB3, IGHM, SIRPB1, B2M, TAPBP, AZGP1, IGHA1, IGHA2, IGK@, HLA-DRB5, IGKC, LOC100126583, HLA-H, IGL@, HLA-A, HLA-C, HLA-B, HLA-E, SIRPA, HLA-G, HLA-F, IGKV3-20, IGHV4-31, IGH@, IGLC1, IGLV3-21, HLA-DRA	1968	68	16659	3.11211	0.000919	3.28e-05	0.000684
INTERPRO	IPR001314:Peptidase S1A, chymotrypsin	25	1.22429	0.000885	PRTN3, PRSS1, MST1, HP, C1R, C1S, AZU1, PRSS2, KLKB1, PRSS3, C2, CFI, CFD, TMPRSS13, HGFAC, F12, CFB, ELANE, F9, F7, PLG, F2, C1RL, CTSG, HABP2	1968	104	16659	2.03484	0.875948	0.0302258	1.5402
INTERPRO	IPR001254:Peptidase S1 and S6, chymotrypsin/Hap	25	1.22429	0.00416771	PRTN3, PRSS1, MST1, HP, C1R, C1S, AZU1, PRSS2, KLKB1, PRSS3, C2, CFI, CFD, TMPRSS13, HGFAC, F12, CFB, ELANE, F9, F7, PLG, F2, C1RL, CTSG, HABP2	1968	116	16659	1.82434	0.999947	0.111793	7.05658
INTERPRO	IPR018114:Peptidase S1/S6, chymotrypsin/Hap, active site	23	1.12635	0.00506226	F12, PRTN3, CFB, ELANE, PRSS1, F9, C1R, C1S, F7, PLG, AZU1, PRSS2, KLKB1, F2, PRSS3, C1RL, C2, CFI, CFD, TMPRSS13, HGFAC, CTSG, HABP2	1968	105	16659	1.85422	0.999994	0.127048	8.50869
INTERPRO	IPR002957:Keratin, type I	22	1.07738	2.56e-12	PRPH, KRT12, KRT31, KRT13, KRT10, KRT35, KRT32, KRT33B, KRT26, KRT9, KRT25, KRT38, KRT19, KRT28, KRT37, KRT27, KRT36, KRT17, KRT16, KRT15, KRT14, NEFM	1968	33	16659	5.64329	6.03e-09	6.7e-10	4.48e-09
INTERPRO	IPR000215:Protease inhibitor I4, serpin	21	1.0284	3.32e-09	SERPING1, SERPINI2, SERPINB9, SERPINB6, SERPINF1, SERPINA7, SERPINA6, SERPINF2, SERPINB8, SERPINA5, AGT, SERPINA4, SERPINB10, SERPINA3, SERPINC1, SERPINB2, SERPINB1, SERPINA1, SERPINB4, SERPIND1, SERPINB3	1968	40	16659	4.44409	7.83e-06	4.89e-07	5.82e-06
INTERPRO	IPR002035:von Willebrand factor, type A	21	1.0284	0.000676	XRCC5, ITGAL, CFB, ITGA2, ITGB2, ITGB3, ITGB1, ITGAM, ITGAX, ITIH1, ITGB7, COL6A3, CPNE1, ITIH4, ITIH2, PSMD4, CPNE3, ITGAD, CPNE2, ITIH3, C2	1968	79	16659	2.25017	0.796607	0.0245775	1.17747
INTERPRO	IPR003054:Type II keratin	20	0.979432	5.21e-12	KRT6C, KRT6A, KRT73, KRT81, KRT75, KRT74, KRT77, KRT5, KRT76, KRT79, KRT7, KRT78, KRT8, KRT2, KRT3, KRT4, KRT85, KRT86, KRT83, KRT84	1968	28	16659	6.04639	1.23e-08	1.23e-09	9.12e-09
INTERPRO	IPR016060:Complement control module	20	0.979432	1.61e-05	SELP, C7, CR1, CFB, C6, C1R, HP, C4BPA, C1S, F13B, CFHR1, CFHR2, CD55, ACAN, APOH, CFH, C1RL, VCAN, C2, FN1	1968	57	16659	2.97015	0.0372848	0.000926	0.0282555
INTERPRO	IPR001650:DNA/RNA helicase, C-terminal	19	0.93046	0.0766185	DHX9, DDX1, SKIV2L2, DDX5, DDX6, EIF4A3, RECQL, DDX17, DDX46, DDX3X, EIF4A2, DDX3Y, SNRNP200, EIF4A1, DHX15, SMARCA5, SMARCA2, CHD4, DDX42	1968	107	16659	1.50312	1	0.736035	75.2595
INTERPRO	IPR014021:Helicase, superfamily 1 and 2, ATP-binding	19	0.93046	0.0766185	DHX9, DDX1, SKIV2L2, DDX5, DDX6, EIF4A3, RECQL, DDX17, DDX46, DDX3X, EIF4A2, DDX3Y, SNRNP200, EIF4A1, DHX15, SMARCA5, SMARCA2, CHD4, DDX42	1968	107	16659	1.50312	1	0.736035	75.2595
INTERPRO	IPR014001:DEAD-like helicase, N-terminal	19	0.93046	0.0881776	DHX9, DDX1, SKIV2L2, DDX5, DDX6, EIF4A3, RECQL, DDX17, DDX46, DDX3X, EIF4A2, DDX3Y, SNRNP200, EIF4A1, DHX15, SMARCA5, SMARCA2, CHD4, DDX42	1968	109	16659	1.47554	1	0.776843	80.1597
INTERPRO	IPR018316:Tubulin/FtsZ, 2-layer sandwich domain	18	0.881489	2.32e-12	TUBB2B, TUBB2A, TUBB2C, TUBB4Q, TUBA8, TUBB, TUBAL3, TUBA3C, TUBB6, TUBA4A, TUBA3D, TUBA3E, TUBB8, TUBA1A, TUBB1, TUBA1B, TUBA1C, TUBB3, TUBB4	1968	22	16659	6.92586	5.47e-09	6.84e-10	4.07e-09
INTERPRO	IPR017975:Tubulin, conserved site	18	0.881489	7.92e-12	TUBB2B, TUBB2A, TUBB2C, TUBB4Q, TUBA8, TUBB, TUBAL3, TUBA3C, TUBB6, TUBA4A, TUBA3D, TUBA3E, TUBB8, TUBA1A, TUBB1, TUBA1B, TUBA1C, TUBB3, TUBB4	1968	23	16659	6.62473	1.87e-08	1.7e-09	1.39e-08
INTERPRO	IPR000217:Tubulin	18	0.881489	2.42e-11	TUBB2B, TUBB2A, TUBB2C, TUBB4Q, TUBA8, TUBB, TUBAL3, TUBA3C, TUBB6, TUBA4A, TUBA3D, TUBA3E, TUBB8, TUBA1A, TUBB1, TUBA1B, TUBA1C, TUBB3, TUBB4	1968	24	16659	6.3487	5.69e-08	4.74e-09	4.23e-08
INTERPRO	IPR003008:Tubulin/FtsZ, GTPase domain	18	0.881489	2.42e-11	TUBB2B, TUBB2A, TUBB2C, TUBB4Q, TUBA8, TUBB, TUBAL3, TUBA3C, TUBB6, TUBA4A, TUBA3D, TUBA3E, TUBB8, TUBA1A, TUBB1, TUBA1B, TUBA1C, TUBB3, TUBB4	1968	24	16659	6.3487	5.69e-08	4.74e-09	4.23e-08
INTERPRO	IPR004000:Actin/actin-like	18	0.881489	6.19e-07	ACTBL2, ACTB, ACTC1, ACTA1, ACTR3B, ACTA2, LOC653269, ACTR3, ACTG1, ACTR2, ACTG2, ACTR1A, P704P, ACTR1B, ACTR3C, LOC653781, POTEF, POTEE	1968	39	16659	3.90689	0.00145765	5.03e-05	0.00108486
INTERPRO	IPR000436:Sushi/SCR/CCP	18	0.881489	0.000166	SELP, C7, CR1, CFB, C6, C1R, HP, C4BPA, C1S, CFHR1, F13B, CFHR2, CD55, ACAN, APOH, CFH, VCAN, C2	1968	56	16659	2.72087	0.324038	0.00722596	0.29083
INTERPRO	IPR013320:Concanavalin A-like lectin/glucanase, subgroup	18	0.881489	0.00753221	SHBG, APCS, LGALS3, LGALS1, LGALS9C, LGALS9B, LMAN2, LMAN1, CALR, CANX, LGALS9, COMP, HSPC159, THBS1, THBS2, PROS1, THBS3, THBS4	1968	77	16659	1.97882	1	0.172628	12.4079
INTERPRO	IPR017936:Thioredoxin-like	17	0.832517	9.63e-07	GLRX3, P4HB, TMX1, PDIA3, AIFM1, PRDX4, PDIA6, PRDX5, PRDX2, PDIA4, PRDX3, PRDX1, ERP44, PRDX6, TXNDC5, TXN, QSOX1	1968	36	16659	3.99733	0.0022661	7.32e-05	0.00168724
INTERPRO	IPR000357:HEAT	17	0.832517	0.000439	MMS19, PPP2R1A, VAC14, PDS5B, PDS5A, KIAA0368, CKAP5, HTT, PRKDC, GCN1L1, SF3B1, IPO5, CAND1, CLASP2, TNPO2, KPNB1, TNPO1	1968	55	16659	2.61644	0.644579	0.0165463	0.76639
INTERPRO	IPR018097:EGF-like calcium-binding, conserved site	17	0.832517	0.0971217	CD97, LTBP1, LRP1, CD93, CRTAC1, COMP, EFEMP1, JAG2, F9, NID1, C1R, VCAN, F7, C1S, PROS1, THBS3, THBS4	1968	96	16659	1.499	1	0.801205	83.307
INTERPRO	IPR003596:Immunoglobulin V-set, subgroup	16	0.783546	0.0378098	IGHG1, F11R, IGHG2, IGHG3, IGHG4, IGKV3D-20, IGHV3-48, IGL@, IGHM, IGKV1-5, IGHA1, IGHA2, IGK@, IGH@, IGHV4-31, IGKV3-20, IGLV3-25, IGKC, IGLC1, IGLV3-21, IGLV4-3, LOC100126583	1968	78	16659	1.7364	1	0.510818	49.1023
INTERPRO	IPR000558:Histone H2B	15	0.734574	1.89e-10	HIST1H2BA, HIST1H2BB, HIST1H2BC, HIST1H2BD, HIST1H2BE, HIST1H2BF, HIST1H2BG, HIST1H2BH, HIST1H2BO, HIST1H2BM, HIST1H2BN, H2BFS, HIST1H2BK, HIST1H2BL, HIST2H2BE, HIST1H2BI, HIST2H2BF, HIST1H2BJ, HIST3H2BB	1968	18	16659	7.05412	4.46e-07	3.43e-08	3.31e-07
INTERPRO	IPR002119:Histone H2A	15	0.734574	6.4e-10	HIST1H2AB, HIST1H2AC, HIST2H2AA3, HIST2H2AA4, HIST1H2AA, HIST1H2AG, HIST1H2AD, HIST1H2AE, HIST2H2AB, H2AFV, HIST2H2AC, H2AFZ, H2AFY, HIST3H2A, H2AFX, HIST2H3A, HIST1H3J, H2AFJ, HIST2H3C, HIST2H3D, HIST1H3A, HIST1H2AI, HIST1H3B, HIST1H2AH, HIST1H3C, HIST1H2AK, HIST1H3D, HIST1H2AJ, HIST1H3E, HIST1H2AM, HIST1H3F, HIST1H2AL, HIST1H3G, HIST1H3H, HIST1H3I	1968	19	16659	6.68285	1.51e-06	1.01e-07	1.12e-06
INTERPRO	IPR001589:Actinin-type, actin-binding, conserved site	15	0.734574	2.83e-08	ACTN4, SPTBN4, UTRN, ACTN1, ACTN2, FLNC, FLNB, FLNA, SYNE1, MACF1, LOC652460, PLS1, SPTBN1, PLS3, LCP1, PLEC	1968	23	16659	5.52061	6.68e-05	3.34e-06	4.97e-05
INTERPRO	IPR014729:Rossmann-like alpha/beta/alpha sandwich fold	15	0.734574	0.000114	CARS, YARS, QARS, IARS2, VARS, GMPS, IARS, WARS, RARS, LARS, PCYT1A, PAPSS1, ETFB, MARS, ETFA	1968	40	16659	3.17435	0.236109	0.00526705	0.200105
INTERPRO	IPR003959:ATPase, AAA-type, core	15	0.734574	0.00119553	PSMC6, LONP1, ATAD3A, PSMC5, VCP, PSMC4, PSMC3, PSMC2, PSMC1, VPS4B, VPS4A, RUVBL2, RUVBL1, AFG3L2, NSF	1968	49	16659	2.59131	0.940295	0.0394624	2.07424
INTERPRO	IPR011545:DNA/RNA helicase, DEAD/DEAH box type, N-terminal	15	0.734574	0.0103214	DHX9, DDX1, SKIV2L2, DDX5, DDX6, RECQL, EIF4A3, DDX17, DDX46, DDX3X, EIF4A2, DDX3Y, EIF4A1, SNRNP200, DDX42	1968	61	16659	2.08154	1	0.216854	16.6225
INTERPRO	IPR001353:Proteasome, subunit alpha/beta	14	0.685602	1.14e-08	PSMB10, PSMA7, PSMA8, PSMB8, PSMB9, PSMA2, PSMA1, PSMB4, PSMA6, PSMB1, PSMA5, PSMA4, PSMA3, PSMB2	1968	19	16659	6.23732	2.68e-05	1.49e-06	1.99e-05
INTERPRO	IPR012340:Nucleic acid-binding, OB-fold	14	0.685602	0.00744965	YARS, SSBP1, DARS, NARS, EIF5A, MCM2, YBX1, MCM5, MCM6, RPA1, RPA2, MCM7, EIF2S1, EIF5AL1, EIF5A2	1968	53	16659	2.23602	1	0.17257	12.2801
INTERPRO	IPR013091:EGF calcium-binding	14	0.685602	0.0773146	CD97, LTBP1, LRP1, CD93, CRTAC1, COMP, EFEMP1, JAG2, NID1, C1R, THBS2, PROS1, THBS3, THBS4	1968	72	16659	1.64596	1	0.73686	75.5842
INTERPRO	IPR000717:Proteasome component region PCI	13	0.636631	2.49e-08	EIF3C, COPS2, EIF3CL, EIF3A, PSMD13, PSMD12, PSMD11, COPS3, EIF3E, COPS4, PSMD3, PSMD6, EIF3M	1968	17	16659	6.47319	5.86e-05	3.08e-06	4.36e-05
INTERPRO	IPR001412:Aminoacyl-tRNA synthetase, class I, conserved site	13	0.636631	0.00032	IARS, WARS, YARS, CARS, DNAJC13, PLXNB2, RARS, LARS, EPRS, QARS, IARS2, VARS, MARS	1968	34	16659	3.23659	0.529293	0.0131326	0.558839
INTERPRO	IPR000886:Endoplasmic reticulum, targeting sequence	13	0.636631	0.0048925	ERP44, P4HB, HSP90B1, TXNDC5, SDF2L1, ERP29, PDIA6, HSPA5, PDIA4, PRKCSH, CALR, UGGT1, LRPAP1	1968	45	16659	2.44543	0.99999	0.125725	8.23477
INTERPRO	IPR000961:AGC-kinase, C-terminal	13	0.636631	0.0247046	PRKCA, RPS6KA3, ROCK1, RPS6KA1, STK38, ROCK2, ADRBK2, PKN1, PRKACA, ADRBK1, PRKACB, PRKCD, PRKCB	1968	55	16659	2.0008	1	0.398339	35.4875
INTERPRO	IPR004001:Actin, conserved site	12	0.587659	1.5e-07	ACTBL2, ACTG1, ACTB, ACTG2, ACTC1, ACTA1, ACTA2, ACTR1A, ACTR1B, ACTR3C, POTEF, POTEE	1968	16	16659	6.3487	0.000353	1.47e-05	0.000263
INTERPRO	IPR001019:Guanine nucleotide binding protein (G-protein), alpha subunit	12	0.587659	1.5e-07	GNA13, GNAT1, GNAL, GNAO1, GNAI3, GNAQ, GNAI2, GNAI1, GNA12, GNAS, GNAT3, GNAT2	1968	16	16659	6.3487	0.000353	1.47e-05	0.000263
INTERPRO	IPR018159:Spectrin/alpha-actinin	12	0.587659	0.000537	ACTN4, UTRN, SPTBN4, ACTN1, ACTN2, ACTN3, SYNE1, LOC652460, MACF1, KRT77, SPTBN1, SPTAN1, PLEC	1968	31	16659	3.27675	0.717639	0.0198724	0.936074
INTERPRO	IPR018108:Mitochondrial substrate/solute carrier	12	0.587659	0.0605184	SLC25A12, SLC25A11, SLC25A20, SLC25A31, SLC25A13, SLC25A4, MTCH2, SLC25A5, SLC25A24, SLC25A6, SLC25A3, SLC25A1	1968	56	16659	1.81392	1	0.660899	66.5075
INTERPRO	IPR016160:Aldehyde dehydrogenase, conserved site	11	0.538688	0.000903	ALDH1A1, ALDH6A1, ALDH1B1, TLR2, ALDH2, ALDH4A1, RPL4, ALDH16A1, ALDH9A1, ALDH3B1, FN1	1968	28	16659	3.32551	0.880937	0.0303713	1.57025
INTERPRO	IPR010987:Glutathione S-transferase, C-terminal-like	11	0.538688	0.00123371	GSTM1, GSTM4, AIMP2, CLIC4, EEF1G, EPRS, CLIC1, GSTO1, VARS, GSTP1, MARS	1968	29	16659	3.21084	0.945438	0.0401359	2.13981
INTERPRO	IPR000629:RNA helicase, ATP-dependent, DEAD-box, conserved site	11	0.538688	0.00285379	EIF4A3, DDX17, DDX46, DDX3X, EIF4A2, DDX3Y, EIF4A1, DDX1, DDX5, DDX42, DDX6	1968	32	16659	2.90982	0.998809	0.0827015	4.88425
INTERPRO	IPR003960:ATPase, AAA-type, conserved site	11	0.538688	0.00465579	PSMC6, PSMC5, VCP, PSMC4, PSMC3, PSMC2, PSMC1, VPS4B, VPS4A, AFG3L2, NSF	1968	34	16659	2.73866	0.999983	0.121333	7.85155
INTERPRO	IPR018303:ATPase, P-type phosphorylation site	11	0.538688	0.00724873	ATP2B4, ATP2A2, ATP4A, ATP2A3, ATP2A1, ATP1A3, ATP11A, ATP1A4, ATP1A1, ATP1A2, ATP12A	1968	36	16659	2.58651	1	0.169981	11.9684
INTERPRO	IPR008250:ATPase, P-type, ATPase-associated region	11	0.538688	0.00724873	ATP2B4, ATP2A2, ATP4A, ATP2A3, ATP2A1, ATP1A3, ATP11A, ATP1A4, ATP1A1, ATP1A2, ATP12A	1968	36	16659	2.58651	1	0.169981	11.9684
INTERPRO	IPR001757:ATPase, P-type, K/Mg/Cd/Cu/Zn/Na/Ca/Na/H-transporter	11	0.538688	0.00724873	ATP2B4, ATP2A2, ATP4A, ATP2A3, ATP2A1, ATP1A3, ATP11A, ATP1A4, ATP1A1, ATP1A2, ATP12A	1968	36	16659	2.58651	1	0.169981	11.9684
INTERPRO	IPR004087:K Homology	11	0.538688	0.00890469	KHDRBS1, FUBP1, FUBP3, HDLBP, HNRNPK, PCBP3, PCBP2, SF1, KHSRP, QKI, RPS3	1968	37	16659	2.5166	1	0.193487	14.5062
INTERPRO	IPR014014:RNA helicase, DEAD-box type, Q motif	11	0.538688	0.00890469	EIF4A3, DDX17, DDX46, DDX3X, EIF4A2, DDX3Y, EIF4A1, DDX1, DDX5, DDX42, DDX6	1968	37	16659	2.5166	1	0.193487	14.5062
INTERPRO	IPR001609:Myosin head, motor region	11	0.538688	0.0108353	MYO5A, MYH1, MYO1E, MYH11, MYO1G, MYO1F, MYO9B, MYH14, MYH9, MYO18A, MYH10	1968	38	16659	2.45038	1	0.220573	17.3778
INTERPRO	IPR000626:Ubiquitin	11	0.538688	0.0392839	DDI2, RAD23B, TCEB2, UBC, UBB, UBQLN1, IKBKB, SF3A1, UBA52, RPS27A, USP14	1968	46	16659	2.02422	1	0.516308	50.4515
INTERPRO	IPR019955:Ubiquitin supergroup	11	0.538688	0.0802964	DDI2, RAD23B, TCEB2, UBC, UBB, UBQLN1, IKBKB, SF3A1, UBA52, RPS27A, USP14	1968	52	16659	1.79066	1	0.745763	76.9305
INTERPRO	IPR001993:Mitochondrial substrate carrier	11	0.538688	0.0802964	SLC25A12, SLC25A11, SLC25A20, SLC25A31, SLC25A13, SLC25A4, SLC25A5, SLC25A24, SLC25A6, SLC25A3, SLC25A1	1968	52	16659	1.79066	1	0.745763	76.9305
INTERPRO	IPR002078:RNA polymerase sigma factor 54, interaction	10	0.489716	1.93e-07	RAB2B, RAB8A, RAB18, RAB37, RAB35, RAB11B, RAB1B, RAB13, RAB10, RAB1A, LOC100131294	1968	11	16659	7.6954	0.000455	1.82e-05	0.000338
INTERPRO	IPR017998:Chaperone, tailless complex polypeptide 1	10	0.489716	1.93e-07	CCT7, CCT5, TCP1, CCT6B, CCT4, CCT8, CCT2, CCT3, CCT6A, HSPD1	1968	11	16659	7.6954	0.000455	1.82e-05	0.000338
INTERPRO	IPR002453:Beta tubulin	10	0.489716	1.93e-07	TUBB, TUBB2B, TUBB2A, TUBB2C, TUBB6, TUBB8, TUBB1, TUBB3, TUBB4, TUBB4Q	1968	11	16659	7.6954	0.000455	1.82e-05	0.000338
INTERPRO	IPR001023:Heat shock protein Hsp70	10	0.489716	6.91e-07	HSPA1L, HYOU1, HSPH1, HSPA2, HSPA6, HSPA7, HSPA4, HSPA1A, HSPA5, HSPA1B, HSPA8, HSPA9	1968	12	16659	7.05412	0.00162573	5.42e-05	0.00121006
INTERPRO	IPR013126:Heat shock protein 70	10	0.489716	6.91e-07	HSPA1L, HYOU1, HSPH1, HSPA2, HSPA6, HSPA7, HSPA4, HSPA1A, HSPA5, HSPA1B, HSPA8, HSPA9	1968	12	16659	7.05412	0.00162573	5.42e-05	0.00121006
INTERPRO	IPR002553:Clathrin/coatomer adaptor, adaptin-like, N-terminal	10	0.489716	5.03e-06	COPG2, AP2B1, AP2A2, AP1G2, AP1B1, AP2A1, AP1G1, COPB1, AP3D1, AP3B1	1968	14	16659	6.04639	0.0117795	0.00032	0.00881224
INTERPRO	IPR006068:ATPase, P-type cation-transporter, C-terminal	10	0.489716	1.13e-05	ATP2B4, ATP2A2, ATP4A, ATP2A3, ATP2A1, ATP1A3, ATP1A4, ATP1A1, ATP1A2, ATP12A	1968	15	16659	5.64329	0.0261587	0.000662	0.0197117
INTERPRO	IPR002423:Chaperonin Cpn60/TCP-1	10	0.489716	1.13e-05	CCT7, CCT5, TCP1, CCT6B, CCT4, CCT8, CCT2, CCT3, CCT6A, HSPD1	1968	15	16659	5.64329	0.0261587	0.000662	0.0197117
INTERPRO	IPR018181:Heat shock protein 70, conserved site	10	0.489716	1.13e-05	HSPA1L, HYOU1, HSPH1, HSPA2, HSPA6, HSPA7, HSPA4, HSPA1A, HSPA5, HSPA1B, HSPA8, HSPA9	1968	15	16659	5.64329	0.0261587	0.000662	0.0197117
INTERPRO	IPR004014:ATPase, P-type cation-transporter, N-terminal	10	0.489716	4.38e-05	ATP2B4, ATP2A2, ATP4A, ATP2A3, ATP2A1, ATP1A3, ATP1A4, ATP1A1, ATP1A2, ATP12A	1968	17	16659	4.97938	0.0979897	0.00228914	0.0766698
INTERPRO	IPR013838:Beta tubulin, autoregulation binding site	10	0.489716	7.84e-05	TUBB, TUBB2B, TUBB2A, TUBB2C, TUBB6, TUBB8, TUBB1, TUBB3, TUBB4, TUBB4Q	1968	18	16659	4.70274	0.1686	0.00376117	0.137229
INTERPRO	IPR002017:Spectrin repeat	10	0.489716	0.00034	SYNE1, MACF1, ACTN4, SPTBN4, UTRN, SPTBN1, ACTN1, ACTN2, ACTN3, SPTAN1	1968	21	16659	4.03092	0.551413	0.0134954	0.594429
INTERPRO	IPR003034:DNA-binding SAP	10	0.489716	0.000759	HNRNPUL2, HNRNPUL1, LOC389901, SAFB, XRCC6, DEK, ACIN1, HNRNPU, SF3B2, CCAR1, SAFB2	1968	23	16659	3.68041	0.83288	0.0271484	1.32173
INTERPRO	IPR013517:FG-GAP	10	0.489716	0.000759	ITGAL, ITGAX, ITGA6, CRTAC1, ITGA5, GPLD1, ITGA2, ITGAD, ITGAM, ITGA2B	1968	23	16659	3.68041	0.83288	0.0271484	1.32173
INTERPRO	IPR002113:Adenine nucleotide translocator 1	10	0.489716	0.00208931	SLC25A12, SLC25A11, SLC25A20, SLC25A31, SLC25A13, SLC25A4, SLC25A5, SLC25A6, SLC25A3, SLC25A1	1968	26	16659	3.25575	0.992756	0.0644202	3.59839
INTERPRO	IPR013766:Thioredoxin domain	10	0.489716	0.00280976	GLRX3, ERP44, TMX1, P4HB, PDIA3, TXNDC5, TXN, PDIA6, PDIA4, QSOX1	1968	27	16659	3.13516	0.998679	0.0824906	4.81064
INTERPRO	IPR004843:Metallophosphoesterase	10	0.489716	0.00371303	PPP6C, PPP1CA, CPPED1, PPP2CA, PPP2CB, PPP3CB, PPP3CA, PPP1CC, PPP4C, PPP1CB	1968	28	16659	3.02319	0.999844	0.101367	6.3102
INTERPRO	IPR004088:K Homology, type 1	10	0.489716	0.0120556	KHDRBS1, FUBP1, FUBP3, HDLBP, HNRNPK, PCBP3, PCBP1, PCBP2, SF1, KHSRP	1968	33	16659	2.56513	1	0.240249	19.1457
INTERPRO	IPR018111:K Homology, type 1, subgroup	10	0.489716	0.0177928	KHDRBS1, FUBP1, FUBP3, HDLBP, HNRNPK, PCBP3, PCBP1, PCBP2, SF1, KHSRP	1968	35	16659	2.41855	1	0.314532	26.9899
INTERPRO	IPR013785:Aldolase-type TIM barrel	10	0.489716	0.0297813	ALDOA, TPI1, TALDO1, NANS, ALDOC, NAGA, DERA, DPYD, IMPDH1, IMPDH2	1968	38	16659	2.22762	1	0.450407	41.1251
INTERPRO	IPR005834:Haloacid dehalogenase-like hydrolase	10	0.489716	0.0347955	ATP2B4, ATP2A2, ATP4A, ATP2A3, ATP2A1, ATP1A3, ATP1A4, ATP1A1, ATP1A2, ATP12A	1968	39	16659	2.1705	1	0.484289	46.2349
INTERPRO	IPR002194:Chaperonin TCP-1, conserved site	9	0.440744	1.35e-06	CCT7, CCT5, TCP1, CCT6B, CCT4, CCT8, CCT2, CCT3, CCT6A	1968	10	16659	7.61845	0.00316672	9.61e-05	0.00235886
INTERPRO	IPR006186:Serine/threonine-specific protein phosphatase and bis(5-nucleosyl)-tetraphosphatase	9	0.440744	2.77e-05	PPP6C, PPP1CA, PPP2CA, PPP2CB, PPP3CB, PPP3CA, PPP1CC, PPP4C, PPP1CB	1968	13	16659	5.86034	0.0631426	0.00148127	0.0484967
INTERPRO	IPR001353:Proteasome, alpha and beta subunits	9	0.440744	5.79e-05	PSMB10, PSMB4, PSMA1, PSMB1, PSMA5, PSMB2, PSMA7, PSMB8, PSMB9	1968	14	16659	5.44175	0.1275	0.00296066	0.101386
INTERPRO	IPR001494:Importin-beta, N-terminal	9	0.440744	0.000111	XPO1, CSE1L, IPO7, IPO5, IPO9, TNPO2, XPO7, KPNB1, TNPO1	1968	15	16659	5.07896	0.230475	0.00522594	0.194651
INTERPRO	IPR006195:Aminoacyl-tRNA synthetase, class II, conserved region	9	0.440744	0.000338	TARS, NARS, DARS, SARS, HARS, GARS, EPRS, FARSA, KARS	1968	17	16659	4.48144	0.548737	0.0136254	0.590032
INTERPRO	IPR013027:FAD-dependent pyridine nucleotide-disulphide oxidoreductase	9	0.440744	0.000845	SDHA, SQRDL, GSR, AIFM1, DLD, ETFDH, TXNRD2, TXNRD1, DPYD	1968	19	16659	4.00971	0.86341	0.0297129	1.46967
INTERPRO	IPR013519:Integrin alpha beta-propellor	9	0.440744	0.000845	ITGAL, ITGAX, ITGA6, ITGA5, GPLD1, ITGA2, ITGAD, ITGAM, ITGA2B	1968	19	16659	4.00971	0.86341	0.0297129	1.46967
INTERPRO	IPR017937:Thioredoxin, conserved site	9	0.440744	0.00820633	GLRX3, TMX1, P4HB, PDIA3, AIFM1, TXNDC5, TXN, PDIA6, PDIA4	1968	26	16659	2.93017	1	0.183091	13.4445
INTERPRO	IPR001039:MHC class I, alpha chain, alpha1 and alpha2	9	0.440744	0.0104786	HLA-H, AZGP1, HLA-J, LOC441528, HLA-A, HLA-C, HLA-B, HLA-E, HLA-G, HLA-F	1968	27	16659	2.82165	1	0.217859	16.8542
INTERPRO	IPR011161:MHC class I-like antigen recognition	9	0.440744	0.0131848	HLA-H, AZGP1, HLA-J, LOC441528, HLA-A, HLA-C, HLA-B, HLA-E, HLA-G, HLA-F	1968	28	16659	2.72087	1	0.255468	20.7498
INTERPRO	IPR017933:Glutathione S-transferase/chloride channel, C-terminal	9	0.440744	0.0200698	GSTM1, GSTM4, CLIC4, EEF1G, CLIC1, GSTO1, VARS, GSTP1, MARS	1968	30	16659	2.53948	1	0.342293	29.8995
INTERPRO	IPR006689:ARF/SAR superfamily	9	0.440744	0.0200698	ARF1, ARF3, ARF4, ARL8A, ARF6, ARF5, ARL8B, SAR1B, SAR1A	1968	30	16659	2.53948	1	0.342293	29.8995
INTERPRO	IPR003594:ATP-binding region, ATPase-like	9	0.440744	0.0200698	HSP90AB2P, HSP90AA2, HSP90AB1, HSP90B1, HSP90AA1, SMCHD1, HSP90AB4P, HSP90AB3P, HSP90AA5P, TOP2B	1968	30	16659	2.53948	1	0.342293	29.8995
INTERPRO	IPR017892:Protein kinase, C-terminal	9	0.440744	0.092421	PRKCA, RPS6KA3, ROCK1, RPS6KA1, STK38, ROCK2, PKN1, PRKCD, PRKCB	1968	40	16659	1.90461	1	0.788649	81.7169
INTERPRO	IPR000426:Proteasome, alpha-subunit, conserved site	8	0.391773	2.27e-06	PSMA2, PSMA1, PSMA6, PSMA5, PSMA4, PSMA3, PSMA7, PSMA8	1968	8	16659	8.46494	0.00534433	0.000153	0.00398526
INTERPRO	IPR002452:Alpha tubulin	8	0.391773	9.18e-06	TUBA8, TUBAL3, TUBA3C, TUBA4A, TUBA3D, TUBA3E, TUBA1A, TUBA1B, TUBA1C	1968	9	16659	7.52439	0.0214026	0.000555	0.016089
INTERPRO	IPR001107:Band 7 protein	8	0.391773	0.000284	STOM, PHB, PHB2, FLOT2, FLOT1, PEBP1, ERLIN2, ERLIN1	1968	13	16659	5.20919	0.488145	0.011888	0.49684
INTERPRO	IPR000413:Integrin alpha chain	8	0.391773	0.00308795	ITGAL, ITGAX, ITGA6, ITGA5, ITGA2, ITGAD, ITGAM, ITGA2B	1968	18	16659	3.7622	0.999315	0.0881081	5.27487
INTERPRO	IPR015590:Aldehyde dehydrogenase	8	0.391773	0.00308795	ALDH1A1, ALDH6A1, ALDH1B1, ALDH2, ALDH4A1, ALDH16A1, ALDH9A1, ALDH3B1	1968	18	16659	3.7622	0.999315	0.0881081	5.27487
INTERPRO	IPR018184:Integrin alpha chain, C-terminal cytoplasmic region, conserved site	8	0.391773	0.00308795	ITGAL, ITGAX, ITGA6, ITGA5, ITGA2, ITGAD, ITGAM, ITGA2B	1968	18	16659	3.7622	0.999315	0.0881081	5.27487
INTERPRO	IPR013649:Integrin alpha-2	8	0.391773	0.00308795	ITGAL, ITGAX, ITGA6, ITGA5, ITGA2, ITGAD, ITGAM, ITGA2B	1968	18	16659	3.7622	0.999315	0.0881081	5.27487
INTERPRO	IPR016162:Aldehyde dehydrogenase, N-terminal	8	0.391773	0.00439656	ALDH1A1, ALDH6A1, ALDH1B1, ALDH2, ALDH4A1, ALDH16A1, ALDH9A1, ALDH3B1	1968	19	16659	3.56418	0.999969	0.116253	7.43012
INTERPRO	IPR003578:Ras small GTPase, Rho type	8	0.391773	0.00608386	CDC42, RAC2, RAC3, RAC1, RHOA, RHOB, RHOC, RHOG	1968	20	16659	3.38598	0.999999	0.146144	10.1409
INTERPRO	IPR003577:Ras small GTPase, Ras type	8	0.391773	0.0140226	RAP2B, RAP2A, NRAS, HRAS, RAP2C, KRAS, RAP1A, RAP1B	1968	23	16659	2.94433	1	0.265132	21.9205
INTERPRO	IPR002067:Mitochondrial carrier protein	8	0.391773	0.0334427	SLC25A12, SLC25A31, SLC25A13, SLC25A4, SLC25A5, SLC25A24, SLC25A6, SLC25A1	1968	27	16659	2.50813	1	0.473292	44.8992
INTERPRO	IPR019954:Ubiquitin conserved site	8	0.391773	0.0986258	RAD23B, TCEB2, UBC, UBB, UBQLN1, UBA52, RPS27A, USP14	1968	34	16659	1.99175	1	0.804246	83.7876
INTERPRO	IPR006821:Intermediate filament, DNA-binding region	7	0.342801	1.69e-05	INA, PRPH, GFAP, DES, VIM, NEFL, NEFM	1968	7	16659	8.46494	0.0391237	0.00095	0.0296771
INTERPRO	IPR000308:14-3-3 protein	7	0.342801	1.69e-05	LOC440917, YWHAZ, YWHAG, YWHAH, YWHAB, YWHAQ, SFN, YWHAE	1968	7	16659	8.46494	0.0391237	0.00095	0.0296771
INTERPRO	IPR001557:L-lactate/malate dehydrogenase	7	0.342801	6.09e-05	LDHC, LDHB, LDHA, LDHAL6B, LDHAL6A, MDH2, MDH1	1968	8	16659	7.40682	0.133736	0.00304992	0.106715
INTERPRO	IPR001236:Lactate/malate dehydrogenase	7	0.342801	6.09e-05	LDHC, LDHB, LDHA, LDHAL6B, LDHAL6A, MDH2, MDH1	1968	8	16659	7.40682	0.133736	0.00304992	0.106715
INTERPRO	IPR001408:G-protein alpha subunit, group I	7	0.342801	6.09e-05	GNAT1, GNAO1, GNAI3, GNAI2, GNAI1, GNAT3, GNAT2	1968	8	16659	7.40682	0.133736	0.00304992	0.106715
INTERPRO	IPR005819:Histone H5	7	0.342801	0.000164	HIST1H1T, HIST1H1E, HIST1H1D, HIST1H1C, HP1BP3, HIST1H1B, HIST1H1A	1968	9	16659	6.58384	0.321211	0.00728363	0.287735
INTERPRO	IPR015955:Lactate dehydrogenase/glycoside hydrolase, family 4, C-terminal	7	0.342801	0.000164	LDHC, LDHB, LDHA, LDHAL6B, LDHAL6A, MDH2, MDH1	1968	9	16659	6.58384	0.321211	0.00728363	0.287735
INTERPRO	IPR002108:Actin-binding, cofilin/tropomyosin type	7	0.342801	0.00037	GMFB, DBNL, TWF2, GMFG, CFL2, CFL1, COTL1	1968	10	16659	5.92546	0.581727	0.014422	0.646144
INTERPRO	IPR016050:Proteasome, beta-type subunit, conserved site	7	0.342801	0.00131871	PSMB10, PSMB4, PSMB1, PSMA4, PSMB2, PSMB8, PSMB9	1968	12	16659	4.93788	0.955351	0.0422606	2.28564
INTERPRO	IPR001404:Heat shock protein Hsp90	7	0.342801	0.00131871	HSP90AB2P, HSP90AA2, HSP90AB1, HSP90B1, HSP90AA1, HSP90AB4P, HSP90AB3P, HSP90AA5P	1968	12	16659	4.93788	0.955351	0.0422606	2.28564
[truncated: 979 more rows]
