# Supplementary material for: Mass spectrometry based proteomics profiling of human monocytes
Source: Protein Cell. 2016 Nov 22;8(2):123–33. doi: 10.1007/s13238-016-0342-x (PMC5291777; doi:10.1007/s13238-016-0342-x)
Supplement: Supplementary file 5 — Supplementary material 5 (XLSX 66 kb) [file 13238_2016_342_MOESM5_ESM.xlsx]

## Sheet: Sheet1
Genes	Diseases
ACADVL	Anoxia
ACADVL	VLCAD deficiency
ACTA1	Congenital Fiber-Type Disproportion
ACTA1	Dystrophia Myotonica 1
ACTA1	Hypertrophy, Left Ventricular
ACTA1	Muscular Diseases
ACTA1	Myopathies, Nemaline
ACTA1	Myopathy, Actin, Congenital, With Cores
ACTA1	Myopathy, Actin, Congenital, with Excess of Thin Myofilaments
ACTA1	Nemaline myopathy 3
ACTA1	Ventricular Fibrillation
ACTA2	Aortic Aneurysm, Familial Thoracic 6
ACTA2	Aortic Aneurysm, Thoracic
ACTA2	Colonic Neoplasms
ACTA2	Endometriosis
ACTA2	Glomerulosclerosis, Focal Segmental
ACTA2	Ischemia
ACTA2	Kidney Diseases
ACTA2	Liver Cirrhosis
ACTA2	Liver Diseases
ACTA2	MOYAMOYA DISEASE 5
ACTA2	MULTISYSTEMIC SMOOTH MUSCLE DYSFUNCTION SYNDROME
ACTA2	Nephrogenic Fibrosing Dermopathy
ACTB	Anoxia
ACTB	Carcinoma
ACTB	Carcinoma, Hepatocellular
ACTB	Coloboma
ACTB	Craniofacial Abnormalities
ACTB	Drug-Induced Liver Injury
ACTB	Dysostoses
ACTB	Dystonia
ACTB	Epilepsy, Temporal Lobe
ACTB	Esophageal Neoplasms
ACTB	Hearing Loss, Sensorineural
ACTB	Iris Coloboma with Ptosis, Hypertelorism, and Mental Retardation
ACTB	Juvenile-onset dystonia
ACTB	Lung Neoplasms
ACTB	Mammary Neoplasms, Animal
ACTB	Mammary Neoplasms, Experimental
ACTB	Myocardial Ischemia
ACTB	Neoplasm Invasiveness
ACTB	Nervous System Malformations
ACTB	Osteoarthritis
ACTB	Seizures, Febrile
ACTC1	Atrial Septal Defect 5
ACTC1	Cardiomyopathies
ACTC1	Cardiomyopathy, Dilated
ACTC1	CARDIOMYOPATHY, DILATED, 1R
ACTC1	Cardiomyopathy, Familial Hypertrophic, 1
ACTC1	Cardiomyopathy, Familial Hypertrophic, 11
ACTC1	Cardiomyopathy, Hypertrophic
ACTC1	Endotoxemia
ACTC1	Hypertension
ACTC1	Myocardial Reperfusion Injury
ACTC1	Precancerous Conditions
ACTC1	Refractive Errors
ACTC1	Stomach Neoplasms
ACTG1	Acute Coronary Syndrome
ACTG1	BARAITSER-WINTER SYNDROME 2
ACTG1	Carcinoma
ACTG1	Cell Transformation, Neoplastic
ACTG1	Coloboma
ACTG1	Craniofacial Abnormalities
ACTG1	Deafness, Autosomal Dominant 20
ACTG1	Mammary Neoplasms, Animal
ACTG1	Mammary Neoplasms, Experimental
ACTG1	Nervous System Malformations
ACTG1	Osteoporosis
ACTG2	Colonic Neoplasms
ACTG2	Megacystis microcolon intestinal hypoperistalsis syndrome
ACTG2	Megaduodenum and/or Megacystis
ACTG2	Visceral Myopathy, Familial
ACTN1	BLEEDING DISORDER, PLATELET-TYPE, 15
ACTN2	Cardiomyopathies
ACTN2	Cardiomyopathy, Dilated, 1AA
ACTN2	Cardiomyopathy, Familial Hypertrophic, 1
ACTN2	Cardiomyopathy, Hypertrophic, Familial
ACTN4	Carcinoma
ACTN4	Diabetic Nephropathies
ACTN4	Glomerulosclerosis, Focal Segmental
ACTN4	Mammary Neoplasms, Animal
ACTN4	Mammary Neoplasms, Experimental
ACTN4	Segmental glomerulosclerosis
ACTR2	Glomerulonephritis, IGA
ADH5	Alcoholism
ADH5	Asthma
ADH5	Cholestasis
AHNAK	Autoimmune Diseases
AHNAK	Carcinoma, Renal Cell
AHNAK	Chloracne
AIF1	Alcohol-Induced Disorders, Nervous System
AIF1	Arthritis, Rheumatoid
AIF1	Brain Infarction
AIF1	Brain Injuries
AIF1	Brain Ischemia
AIF1	Cerebral Palsy
AIF1	Diabetes Mellitus, Type 1
AIF1	Encephalomyelitis, Autoimmune, Experimental
AIF1	Glomerulonephritis
AIF1	Hyperalgesia
AIF1	Hypoxia-Ischemia, Brain
AIF1	Inflammation
AIF1	Lewy Body Disease
AIF1	Meningoencephalitis
AIF1	Motor Neuron Disease
AIF1	Neuritis, Autoimmune, Experimental
AIF1	Pain
AIF1	Parkinson Disease
AIF1	Radiation Injuries, Experimental
AIF1	Reperfusion Injury
AIF1	Scleroderma, Systemic
AIF1	Seizures
AIF1	Spinal Cord Injuries
AIF1	Status Epilepticus
AK2	Deafness
AK2	Reticular dysgenesis
AK2	Severe Combined Immunodeficiency
ALB	Acute Kidney Injury
ALB	Acute Lung Injury
ALB	Adenocarcinoma of lung
ALB	Albuminuria
ALB	Angioedema
ALB	Anuria
ALB	Brain Diseases
ALB	Brain Injuries
ALB	Brain Ischemia
ALB	Carcinoma, Hepatocellular
ALB	Cardiovascular Diseases
ALB	Coronary Artery Disease
ALB	Depressive Disorder
ALB	Diabetes
ALB	Diabetes Mellitus
ALB	Diabetes Mellitus, Type 1
ALB	Diabetes Mellitus, Type 2
ALB	Diabetic Angiopathies
ALB	Diabetic Nephropathies
ALB	Disease Models, Animal
ALB	Drug-Induced Liver Injury
ALB	Drug-Related Side Effects and Adverse Reactions
ALB	Ehlers-Danlos Syndrome, Type VII, Autosomal Dominant
ALB	Epilepsy
ALB	Fibrosis
ALB	Glomerulonephritis
ALB	Glomerulonephritis, Membranoproliferative
ALB	Glomerulonephritis, Membranous
ALB	Heart Diseases
ALB	Heart Failure
ALB	Hemolytic-Uremic Syndrome
ALB	HIV Infections
ALB	HIV Seropositivity
ALB	Hyperlipidemias
ALB	Hypersensitivity
ALB	Hypersensitivity, Delayed
ALB	Hypertension
ALB	Hyperthyroxinemia, Familial Dysalbuminemic
ALB	Hypoalbuminemia
ALB	Hypoproteinemia
ALB	Hypotension
ALB	Keloid
ALB	Kidney Diseases
ALB	Kidney Failure, Chronic
ALB	Liver Cirrhosis
ALB	Liver Cirrhosis, Experimental
ALB	Liver Failure, Acute
ALB	Liver Neoplasms
ALB	Melanoma
ALB	Meningitis, Aseptic
ALB	Microalbuminuria
ALB	Muscular Diseases
ALB	Myocardial Reperfusion Injury
ALB	Nephritis
ALB	Nephritis, Interstitial
ALB	Nephrosis
ALB	Nephrotic Syndrome
ALB	Occupational Diseases
ALB	Pain
ALB	Pancreatic Diseases
ALB	Pancreatitis
ALB	Poisoning
ALB	Proteinuria
ALB	Reperfusion Injury
ALB	Respiratory Distress Syndrome, Adult
ALB	Respiratory Tract Diseases
ALB	Rhinitis, Allergic, Perennial
ALB	Serum Sickness
ALB	Stevens-Johnson Syndrome
ALB	Stomach Neoplasms
ALB	Stroke
ALB	Thrombocytopenia
ALB	Urticaria
ALB	Uveitis
ALB	ZINC, ELEVATED PLASMA
ALDH2	Alcohol abuse
ALDH2	ALCOHOL SENSITIVITY, ACUTE
ALDH2	Alcoholic Intoxication
ALDH2	Alcoholism
ALDH2	Alcohol-Related Disorders
ALDH2	Alzheimer Disease
ALDH2	Arterial Pressure
ALDH2	'as if' personality
ALDH2	Asthma
ALDH2	Carcinoma, Hepatocellular
ALDH2	Carcinoma, Squamous Cell
ALDH2	Cirrhosis
ALDH2	Colorectal Cancer
ALDH2	Colorectal Neoplasms
ALDH2	Coronary Artery Disease
ALDH2	Coronary Disease
ALDH2	Dermatitis, Occupational
ALDH2	Diabetes Complications
ALDH2	Diabetes Mellitus
ALDH2	Diabetes Mellitus, Type 2
ALDH2	Drug-Induced Liver Injury
ALDH2	Enterocolitis, Necrotizing
ALDH2	Esophageal Cancer
ALDH2	ESOPHAGEAL CARCINOMA
ALDH2	Esophageal Neoplasms
ALDH2	Esophageal Squamous Cell Carcinoma
ALDH2	Fatty Liver, Alcoholic
ALDH2	Flushing
ALDH2	Genetic Predisposition to Disease
ALDH2	HANGOVER, SUSCEPTIBILITY TO (finding)
ALDH2	head and neck cancer
ALDH2	Head and Neck Neoplasms
ALDH2	Heart Diseases
ALDH2	Heart Injuries
ALDH2	Hypertension
ALDH2	Infertility, Male
ALDH2	Laryngeal Neoplasms
ALDH2	Liver Cirrhosis
ALDH2	Liver Cirrhosis, Alcoholic
ALDH2	Liver Cirrhosis, Experimental
ALDH2	Liver Diseases
ALDH2	Liver Diseases, Alcoholic
ALDH2	Liver Neoplasms
ALDH2	MALIGNANT LUNG NEOPLASM
ALDH2	Malignant neoplasm breast
ALDH2	Malignant neoplasm stomach
ALDH2	Mouth Neoplasms
ALDH2	Myocardial Infarction
ALDH2	Myocardial Ischemia
ALDH2	Myocardial Reperfusion Injury
ALDH2	NEOPLASM, MALIGNANT
ALDH2	Neoplasms
ALDH2	Pancreatitis
ALDH2	Pancreatitis, Alcoholic
ALDH2	Pancreatitis, Chronic
ALDH2	Pharyngeal Neoplasms
ALDH2	Precancerous Conditions
ALDH2	Primary malignant neoplasm
ALDH2	Vascular Diseases
ALDH2	Ventricular Dysfunction
ALDOA	Adenocarcinoma of lung
ALDOA	Breast Neoplasms
ALDOA	Endotoxemia
ALDOA	Glycogen Storage Disease XII
ALDOA	Myocardial Ischemia
ALDOA	Neoplasm Invasiveness
ALDOA	Neoplasm Metastasis
ALDOA	Reperfusion Injury
ALDOC	Borna Disease
ALDOC	Carcinoma, Hepatocellular
ANXA1	Acute Kidney Injury
ANXA1	Adenocarcinoma
ANXA1	Adenocarcinoma of lung
ANXA1	Arthritis, Experimental
ANXA1	Brain Ischemia
ANXA1	Carcinoma
ANXA1	Carcinoma, Renal Cell
ANXA1	Carcinoma, Squamous Cell
ANXA1	Carcinoma, Transitional Cell
ANXA1	Cataract
ANXA1	Cerebral Hemorrhage
ANXA1	Cerebral Infarction
ANXA1	Colitis
ANXA1	Craniofacial Abnormalities
ANXA1	Diabetes Mellitus, Experimental
ANXA1	Encephalomyelitis, Autoimmune, Experimental
ANXA1	Esophageal Squamous Cell Carcinoma
ANXA1	Hyperalgesia
ANXA1	Hypertension
ANXA1	Hyperthyroidism
ANXA1	Hypothyroidism
ANXA1	Inflammation
ANXA1	Ischemia
ANXA1	Kidney Diseases
ANXA1	Liver Cirrhosis, Experimental
ANXA1	Lymphatic Metastasis
ANXA1	Mammary Neoplasms, Animal
ANXA1	Mammary Neoplasms, Experimental
ANXA1	Mouth Neoplasms
ANXA1	Myocardial Reperfusion Injury
ANXA1	Neoplasm Invasiveness
ANXA1	Neoplasm Metastasis
ANXA1	Neuritis, Autoimmune, Experimental
ANXA1	Pleurisy
ANXA1	Prostatic Neoplasms
ANXA1	Pulmonary Fibrosis
ANXA1	Stomach Diseases
ANXA1	Stomach Neoplasms
ANXA1	Uveitis
ANXA11	Sarcoidosis
ANXA2	Carcinoma, Renal Cell
ANXA2	Carcinoma, Squamous Cell
ANXA2	Diabetes Mellitus, Experimental
ANXA2	Leukemia, Myeloid, Acute
ANXA2	Liver Neoplasms
ANXA2	Mammary Neoplasms, Animal
ANXA2	Mouth Neoplasms
ANXA2	Neoplasm Invasiveness
ANXA2	Neoplasm Metastasis
ANXA2	NEOPLASM, MALIGNANT
ANXA2	Osteoporosis
ANXA2	Prostatic Neoplasms
ANXA2	Weight Gain
ANXA4	Carcinoma
ANXA4	Carcinoma, Hepatocellular
ANXA4	Carcinoma, Renal Cell
ANXA4	Leukemia, Myeloid, Acute
ANXA4	Liver Neoplasms
ANXA4	Mammary Neoplasms, Animal
ANXA4	Mammary Neoplasms, Experimental
ANXA4	Precancerous Conditions
ANXA4	Prostatic Neoplasms
ANXA5	Adenocarcinoma of lung
ANXA5	Carcinoma, Squamous Cell
ANXA5	Glomerulonephritis
ANXA5	Glomerulonephritis, IGA
ANXA5	Hepatolenticular Degeneration
ANXA5	Leukemia, Myeloid, Acute
ANXA5	Mouth Neoplasms
ANXA5	Myocardial Infarction
ANXA5	Myocardial Ischemia
ANXA5	Pre-Eclampsia
ANXA5	PREGNANCY LOSS, RECURRENT, SUSCEPTIBILITY TO, 3
ANXA5	Stomach Neoplasms
ANXA5	Weight Gain
ANXA6	Leukemia, Myeloid, Acute
ARHGDIA	Breast Neoplasms
ARHGDIA	HIV Infections
ARHGDIA	Hypertension
ARHGDIA	Keloid
ARHGDIA	Neoplasm Metastasis
ARHGDIA	Nephrotic syndrome, idiopathic, steroid-resistant
ARHGDIA	NEPHROTIC SYNDROME, TYPE 8
ARHGDIB	Acute Coronary Syndrome
ARHGDIB	HIV Infections
ARPC2	Colitis, Ulcerative
ATIC	AICAR Transformylase Inosine Monophosphate Cyclohydrolase Deficiency
ATIC	Arthritis, Experimental
ATIC	Arthritis, Rheumatoid
ATIC	Methotrexate poisoning
ATIC	Osteoporosis
ATL3	NEUROPATHY, HEREDITARY SENSORY, TYPE IF
ATP1A1	Adenoma
ATP1A1	Hearing Loss, Sensorineural
ATP1A1	Hyperaldosteronism
ATP1A1	Hypertension
ATP1A1	Myocardial Ischemia
ATP1A1	Vestibular Diseases
ATP1A3	Alternating hemiplegia of childhood
ATP1A3	ALTERNATING HEMIPLEGIA OF CHILDHOOD 2
ATP1A3	CAPOS syndrome
ATP1A3	Dystonia
ATP1A3	Dystonia 12
ATP1A3	Heart Failure
ATP1A3	Osteoarthritis
ATP1A3	Parkinsonian Disorders
ATP1A3	Ventricular Dysfunction, Left
ATP2A2	Acrokeratosis verruciformis of Hopf
ATP2A2	Cardiomegaly
ATP2A2	Darier Disease
ATP2A2	Darier Disease, Acral Hemorrhagic Type
ATP2A2	Darier Disease, Segmental
ATP2A2	Diabetes Mellitus, Experimental
ATP2A2	Diabetes Mellitus, Type 2
ATP2A2	Diabetic Cardiomyopathies
ATP2A2	Heart Diseases
ATP2A2	Heart Failure
ATP2A2	Hypertension
ATP2A2	Hypothyroidism
ATP2A2	Myocardial Reperfusion Injury
ATP2A2	Myocardial Stunning
ATP2A2	Status Epilepticus
ATP2A2	Ventricular Dysfunction, Left
ATP2A3	Adenoma
ATP2A3	Diabetes Mellitus, Experimental
ATP2A3	Diabetes Mellitus, Type 2
ATP2A3	Hypertension
ATP5A1	Alzheimer Disease
ATP5A1	Endotoxemia
ATP5A1	MITOCHONDRIAL COMPLEX V (ATP SYNTHASE) DEFICIENCY, NUCLEAR TYPE 4
ATP5B	Anoxia
ATP5B	Precancerous Conditions
ATP5B	Spinocerebellar Ataxia 17
ATP5H	Adenocarcinoma of lung
ATP5H	Carcinoma, Hepatocellular
ATP6V1B2	Glomerulonephritis, IGA
ATP6V1B2	Osteoarthritis
B2M	Acute Kidney Injury
B2M	Amyloidosis
B2M	Amyloidosis, familial visceral
B2M	Autoimmune Diseases
B2M	Diabetes Mellitus, Type 1
B2M	Esophageal Squamous Cell Carcinoma
B2M	Heart Diseases
B2M	Hypergammaglobulinemia
B2M	Hypoproteinemia, Hypercatabolic
B2M	Kidney Diseases
B2M	Liver Cirrhosis, Experimental
B2M	Lymphoma, Large B-Cell, Diffuse
B2M	Lymphoma, T-Cell, Peripheral
B2M	Melanoma
B2M	Multiple Myeloma
B2M	Neoplasm Metastasis
B2M	Prostatic Neoplasms
B2M	Pyelonephritis
B2M	Ureteral Obstruction
BASP1	Carcinoma
BASP1	Mammary Neoplasms, Animal
BASP1	Mammary Neoplasms, Experimental
BLVRB	Esophageal Squamous Cell Carcinoma
BLVRB	Stomach Neoplasms
C1QBP	Breast Neoplasms
CALM1	Alzheimer Disease
CALM1	Cocaine-Related Disorders
CALM1	Diabetes Mellitus, Type 2
CALM1	Marijuana Abuse
CALM1	Phencyclidine Abuse
CALM1	VENTRICULAR TACHYCARDIA, CATECHOLAMINERGIC POLYMORPHIC, 4
CALM1	Weight Gain
CALR	Colorectal Neoplasms
CALR	Esophageal Squamous Cell Carcinoma
CALR	Fibrosis
CALR	Melanoma, Experimental
CALR	Myocardial Ischemia
CALR	Neoplasm Invasiveness
CALR	Primary Myelofibrosis
CALR	Prostatic Neoplasms
CANX	Glomerulonephritis, IGA
CANX	Myocardial Ischemia
CAP1	Osteoporosis
CAPG	Adenocarcinoma of lung
CAPG	Carcinoma, Renal Cell
CAPG	Keloid
CAPG	Leukemia, Myeloid, Acute
CAPN1	Melanoma
CAPN1	Neoplasms
CAPN2	Leukemia, Myeloid, Acute
CAPNS1	Prostatic Neoplasms
CAPZA1	Esophageal Squamous Cell Carcinoma
CAPZA2	Glomerulonephritis, IGA
CAPZB	Acute Coronary Syndrome
CAPZB	Carcinoma
CAPZB	Dementia
CAPZB	Mammary Neoplasms, Animal
CAPZB	Mammary Neoplasms, Experimental
CAPZB	Spinal Cord Injuries
CAT	Abnormalities, Drug-Induced
CAT	Acatalasemia Japanese type
CAT	Acatalasia
CAT	Acute Lung Injury
CAT	Arthritis, Experimental
CAT	Arthritis, Rheumatoid
CAT	Asphyxia Neonatorum
CAT	Asthma
CAT	Autistic Disorder
CAT	Behcet Syndrome
CAT	Brain Ischemia
CAT	Breast Carcinoma
CAT	Breast Neoplasms
CAT	Bronchopulmonary Dysplasia
CAT	Carcinoma, Hepatocellular
CAT	Carcinoma, Non-Small-Cell Lung
CAT	Carcinoma, Squamous Cell
CAT	Cardiomyopathies
CAT	Cataract
CAT	Cell Transformation, Neoplastic
CAT	Cholestasis
CAT	Colitis
CAT	Diabetes Mellitus
CAT	Diabetes Mellitus, Experimental
CAT	Diabetes Mellitus, Type 1
CAT	Diabetes Mellitus, Type 2
CAT	Diabetic Nephropathies
CAT	Diabetic Neuropathies
CAT	Diabetic Retinopathy
CAT	Disease Progression
CAT	Drug-Induced Liver Injury
CAT	Dyskinesia, Drug-Induced
CAT	Edema
CAT	Fatty Liver
CAT	Glioma
CAT	Hearing Loss, Sensorineural
CAT	Heart Failure
CAT	Hepatitis
CAT	HIV Infections
CAT	Huntington Disease
CAT	Hyperalgesia
CAT	Hyperemia
CAT	Hypertension
CAT	Hyperthyroidism
CAT	Hypertrophy, Left Ventricular
CAT	Hypotension
CAT	Keratosis
CAT	Kidney Failure, Chronic
CAT	Liver Cirrhosis, Alcoholic
CAT	Liver Neoplasms
CAT	Lung Diseases
CAT	Lupus Erythematosus, Systemic
CAT	Lymphoma, Large B-Cell, Diffuse
CAT	Malignant neoplasm breast
CAT	Mesothelioma
CAT	Myocardial Infarction
CAT	Myocardial Reperfusion Injury
CAT	Necrosis
CAT	Neoplasm Invasiveness
CAT	Neoplasm Metastasis
CAT	Neoplasms
CAT	Neurotoxicity Syndromes
CAT	Osteoporosis, Postmenopausal
CAT	Otitis Media
CAT	Phenylketonurias
CAT	Phobic Disorders
CAT	Pneumonia, Bacterial
CAT	Precancerous Conditions
CAT	Prehypertension
CAT	Protein Deficiency
CAT	Psoriasis
CAT	Pulmonary Disease, Chronic Obstructive
CAT	Pulmonary Edema
CAT	Pulmonary Embolism
CAT	Renoprival hypertension
CAT	Reperfusion Injury
CAT	Retinal Diseases
CAT	Sciatic Neuropathy
CAT	Seizures
CAT	Sepsis
CAT	Status Epilepticus
CAT	Stomach Ulcer
CAT	Stomatitis
CAT	Stress (Psychology)
CAT	Ureteral Obstruction
CAT	Vitiligo
CCT2	Osteoporosis
CCT3	Congenital myotonic dystrophy
CCT3	HIV Infections
CCT3	Myotonic Dystrophy
CCT5	Breast Neoplasms
CCT5	Glomerulonephritis, IGA
CCT5	HIV Infections
CCT5	Neuropathy, Hereditary Sensory, with Spastic Paraplegia, Autosomal Recessive
CD14	Acute Coronary Syndrome
CD14	Acute myocardial infarction
CD14	Acute pancreatitis
CD14	Alzheimer Disease
CD14	Arthritis, Rheumatoid
CD14	Asthma
CD14	Atherosclerosis
CD14	Atopy
CD14	Brain Injuries
CD14	Burns
CD14	Cerebral Hemorrhage
CD14	Cholestasis
CD14	Chronic Periodontitis
CD14	Colitis, Ulcerative
CD14	Communicable Diseases
CD14	CORONARY ARTERIOSCLEROSIS
CD14	Coronary Artery Disease
CD14	Critical Illness
CD14	Crohn Disease
CD14	Diabetes Mellitus, Type 1
CD14	Diabetes Mellitus, Type 2
CD14	Diarrhea
CD14	Eczema
CD14	Endotoxemia
CD14	Enterocolitis, Necrotizing
CD14	Glomerulonephritis, IGA
CD14	Hepatitis C, Chronic
CD14	Hirschsprung Disease
CD14	HIV Infections
CD14	Hypersensitivity
CD14	Hypersensitivity, Immediate
CD14	Infection
CD14	Inflammation
CD14	Inflammatory Bowel Diseases
CD14	Jaundice, Obstructive
CD14	Liver Cirrhosis
CD14	Liver Diseases, Alcoholic
CD14	Liver Failure, Acute
CD14	Multiple Sclerosis
CD14	Myocardial Infarction
CD14	Neuritis, Autoimmune, Experimental
CD14	Non-alcoholic Fatty Liver Disease
CD14	Pancreatitis
CD14	Periodontal Diseases
CD14	Periodontitis
CD14	Premature Birth
CD14	Rhinitis
CD14	Sarcoidosis
CD14	Sepsis
CD14	Stomach Neoplasms
CD14	Stroke
CD14	Tuberculosis
CD14	Wounds and Injuries
CD36	Arrhythmias, Cardiac
CD36	Arteriosclerosis
CD36	Atherosclerosis
CD36	Cardiomyopathy, Dilated
CD36	Cardiomyopathy, Hypertrophic
CD36	Coronary Disease
CD36	CORONARY HEART DISEASE, SUSCEPTIBILITY TO, 7
CD36	Dermatitis, Allergic Contact
CD36	Diabetes Mellitus
CD36	Diabetes Mellitus, Experimental
CD36	Diabetes Mellitus, Type 2
CD36	Diabetic Nephropathies
CD36	Glomerulonephritis, IGA
CD36	Glucose Intolerance
CD36	Hypertension
CD36	Immunologic Deficiency Syndromes
CD36	Insulin Resistance
CD36	Macular Degeneration
CD36	Malaria
CD36	Malaria, Falciparum
CD36	Metabolic Syndrome X
CD36	Myocardial Infarction
CD36	Myocardial Ischemia
CD36	Nephrosis
CD36	Obesity
CD36	Osteoarthritis, Knee
CD36	PLASMODIUM FALCIPARUM BLOOD INFECTION LEVEL
CD36	Platelet Glycoprotein IV Deficiency
CD36	Pterygium Of Conjunctiva And Cornea
CD36	Pulmonary Fibrosis
CD36	Reperfusion Injury
CD36	Staphylococcal Infections
CD36	Weight Gain
CD47	NEOPLASM, MALIGNANT
CD47	Primary malignant neoplasm
CDC42	Adrenal Gland Neoplasms
CDC42	Carcinoma
CDC42	Epilepsy, Temporal Lobe
CDC42	HIV Infections
CDC42	Mammary Neoplasms, Animal
CDC42	Mammary Neoplasms, Experimental
CDC42	Necrosis
CDC42	Neoplasm Metastasis
CDC42	Reperfusion Injury
CDC42	Spinal Cord Injuries
CES1	Brain Injuries
CES1	Cocaine-Related Disorders
CES1	Hypercholesterolemia
CES1	Lung Neoplasms
CES1	Metabolism, Inborn Errors
CES1	Obesity
CES1	Opioid-Related Disorders
CES1	Peripheral Nervous System Diseases
CFL1	Breast Neoplasms
CFL1	Esophageal Squamous Cell Carcinoma
CFL1	Neoplasm Invasiveness
CFL1	Neoplasm Metastasis
CFL1	Precancerous Conditions
CFL1	Spinal Dysraphism
CFL2	Nemaline Myopathy 7
CKAP4	Carcinogenesis
CKAP4	Carcinoma, Squamous Cell
CKAP4	Ectodermal Dysplasia
CKAP4	NEOPLASM, MALIGNANT
CKAP4	Primary malignant neoplasm
CLIC1	Breast Neoplasms
CLIC1	Esophageal Squamous Cell Carcinoma
CLIC1	HIV Infections
CLIC1	Keloid
CLIC1	Neoplasm Metastasis
CLIC1	Osteoarthritis
CLTC	Lymphoma, Large B-Cell, Diffuse
CLU	Acute Kidney Injury
CLU	Alzheimer Disease
CLU	Amyotrophic lateral sclerosis 1
CLU	Anti-Glomerular Basement Membrane Disease
CLU	Atherosclerosis
CLU	Atrophy
CLU	Brain Ischemia
CLU	Carcinoma
CLU	Chronic rejection of renal transplant
CLU	Diabetes Mellitus, Experimental
CLU	Diabetic Nephropathies
CLU	Drug-Induced Liver Injury
CLU	Drug-Related Side Effects and Adverse Reactions
CLU	Exfoliation Syndrome
CLU	Hypertension, Pulmonary
CLU	Kidney Diseases
CLU	Lupus Erythematosus, Systemic
CLU	Malignant neoplasm of prostate
CLU	Melanoma
CLU	NEOPLASM, MALIGNANT
CLU	Neovascularization, Pathologic
CLU	Optic Nerve Injuries
CLU	Osteoarthritis
CLU	Primary malignant neoplasm
CLU	prostate carcinoma
CLU	Prostatic Hyperplasia
CLU	Prostatic Neoplasms
CLU	Proteinuria
CLU	Renal fibrosis
CLU	Renal Insufficiency, Chronic
CLU	Retinal Degeneration
CLU	Seizures
CLU	Stress (Psychology)
CNDP2	Diabetic Nephropathies
COMT	Alcoholism
COMT	Alzheimer Disease
COMT	Amphetamine-Related Disorders
COMT	Anorexia Nervosa
COMT	Anxiety Disorders
COMT	'as if' personality
COMT	Attention Deficit Disorder with Hyperactivity
COMT	Autistic Disorder
COMT	Bipolar Disorder
COMT	Brain Injuries
COMT	Breast Carcinoma
COMT	Breast Neoplasms
COMT	Carcinoma, Hepatocellular
COMT	Catalepsy
COMT	Cocaine-Related Disorders
COMT	Cognition Disorders
COMT	Colorectal Cancer
COMT	Depression
COMT	depression
COMT	Depressive Disorder
COMT	Depressive Disorder, Major
COMT	Diabetes Mellitus, Experimental
COMT	DiGeorge Syndrome
COMT	Dyskinesia, Drug-Induced
COMT	Endometrial Carcinoma
COMT	Endometrial Neoplasms
COMT	Endometriosis
COMT	Fetal Growth Retardation
COMT	Fibromyalgia
COMT	Hallucinations
COMT	Headache
COMT	HEARING LOSS, CISPLATIN-INDUCED, SUSCEPTIBILITY TO
COMT	Heroin Dependence
COMT	Hypertension
COMT	Leiomyoma
COMT	MALIGNANT LUNG NEOPLASM
COMT	Malignant neoplasm breast
COMT	Malignant neoplasm of bladder
COMT	Malignant neoplasm of liver
COMT	Malignant neoplasm of ovary
COMT	Malignant neoplasm of prostate
COMT	Mammary Neoplasms, Animal
COMT	Mammographic Density
COMT	Marijuana Abuse
COMT	Mental Disorders
COMT	Mental Retardation
COMT	Mood Disorders
COMT	NEOPLASM, MALIGNANT
COMT	Neoplasms
COMT	Obesity
COMT	Obsessive-Compulsive Disorder
COMT	Pain
COMT	Pain, Postoperative
COMT	Panic Disorder
COMT	Parkinson Disease
COMT	Parkinsonian Disorders
COMT	personality traits
COMT	Pheochromocytoma
COMT	Pre-Eclampsia
COMT	Prostatic Neoplasms
COMT	psychosis
COMT	Psychotic Disorders
COMT	Schizophrenia
COMT	Shprintzen syndrome
COMT	Sleep Deprivation
COMT	Stress (Psychology)
COMT	Substance-Related Disorders
COMT	Temporomandibular Joint Disorders
COMT	Tobacco Use Disorder
COMT	Unipolar Depression
COMT	Uterine Neoplasms
COMT	Vitiligo
CORO1A	Carcinoma
CORO1A	IMMUNODEFICIENCY 8
CORO1A	Mammary Neoplasms, Animal
CORO1A	Severe Combined Immunodeficiency, Autosomal Recessive, T Cell Negative, B Cell Positive, NK Cell Positive
CORO1A	Tuberculosis
CORO1C	Carcinoma, Non-Small-Cell Lung
CORO1C	Glomerulonephritis, IGA
COTL1	Breast Neoplasms
CS	Anoxia
CS	Cardiomyopathies
CS	Heart Failure
CS	Obesity
CSTB	Esophageal Squamous Cell Carcinoma
CSTB	Glioblastoma
CSTB	Meningioma
CSTB	Myoclonic Epilepsies, Progressive
CSTB	Neoplasm Invasiveness
CSTB	Recurrence
CSTB	Unverricht-Lundborg Syndrome
CTSB	Acidosis, Renal Tubular
CTSB	Albuminuria
CTSB	Arthritis, Experimental
CTSB	Brain Infarction
CTSB	Brain Ischemia
CTSB	Carcinoma, Hepatocellular
CTSB	Carcinoma, Renal Cell
CTSB	Diabetes Mellitus, Experimental
CTSB	Disease Progression
CTSB	Fascioliasis
CTSB	Fatty Liver
CTSB	Fatty Liver, Alcoholic
CTSB	Glioblastoma
CTSB	Glioma
CTSB	Intracranial Aneurysm
CTSB	Mercury Poisoning, Nervous System
CTSB	Muscular Diseases
CTSB	Myocardial Infarction
CTSB	Necrosis
CTSB	Neoplasm Invasiveness
CTSB	Neoplasm Metastasis
CTSB	NEOPLASM, MALIGNANT
CTSB	Optic Nerve Injuries
CTSB	Otitis Media
CTSB	Pancreatitis, Acute Necrotizing
CTSB	Polycystic Kidney Diseases
CTSB	Primary malignant neoplasm
CTSB	Prostatic Neoplasms
CTSB	Proteinuria
CTSB	Reperfusion Injury
CTSD	Alzheimer Disease
CTSD	Amyotrophic lateral sclerosis 1
CTSD	Arthritis, Rheumatoid
CTSD	Breast Carcinoma
CTSD	Breast Neoplasms
CTSD	Carcinoma, Hepatocellular
CTSD	Carcinoma, Renal Cell
CTSD	Ceroid Lipofuscinosis, Neuronal, 10
CTSD	Creutzfeldt-Jakob Syndrome
CTSD	Kidney Diseases
CTSD	Malignant neoplasm breast
CTSD	Neoplasm Invasiveness
CTSD	Neoplasm Metastasis
CTSD	Osteoarthritis
CTSD	Prostatic Neoplasms
CTSD	Weight Gain
CTSS	Glomerulonephritis, IGA
CTSS	Hyperalgesia
CTSS	Intracranial Aneurysm
CTSS	Neoplasm Invasiveness
CTSS	Neuralgia
CTSS	Obesity
CTSS	Spinal Cord Injuries
CTSZ	Leukemia, Myeloid, Acute
CTSZ	MYCOBACTERIUM TUBERCULOSIS, SUSCEPTIBILITY TO
CTSZ	Neuralgia
CYB5R3	Cyanosis
CYB5R3	Methemoglobinemia
CYB5R3	Methemoglobinemia, Type I
CYB5R3	Methemoglobinemia, Type Ii
CYB5R3	NADH cytochrome B5 reductase deficiency
DDOST	CONGENITAL DISORDER OF GLYCOSYLATION, TYPE Ir
DDX5	Endometriosis
DECR1	Granulomatous Disease, Chronic
DECR1	Lipid Metabolism, Inborn Errors
DECR1	Stress (Psychology)
DES	Atrial Fibrillation
DES	Carcinoma
DES	Cardiomyopathies
DES	Cardiomyopathy, Dilated
DES	Cardiomyopathy, Dilated, 1i
DES	Cardiomyopathy, Hypertrophic, Familial
DES	Cardiomyopathy, Restrictive
DES	Glomerulonephritis
DES	Hyperhomocysteinemia
DES	Mammary Neoplasms, Animal
DES	Mammary Neoplasms, Experimental
DES	Muscular Diseases
DES	MUSCULAR DYSTROPHY, LIMB-GIRDLE, TYPE 2R
DES	Myofibrillar Myopathy
DES	Myopathy, Myofibrillar, Desmin-Related
DES	Nephrosis
DES	Scapuloperoneal Syndrome, Neurogenic, Kaeser Type
DES	Stomach Neoplasms
DIAPH1	Deafness, Autosomal Dominant 1
DNM1L	Acidosis, Lactic
DNM1L	ENCEPHALOPATHY, LETHAL, DUE TO DEFECTIVE MITOCHONDRIAL AND PEROXISOMAL FISSION
DNM1L	Microcephaly
DNM1L	Mitochondrial Encephalomyopathies
DNM1L	Myocardial Ischemia
DNM1L	Optic Atrophy
DPYSL2	Alzheimer Disease
DPYSL2	Brain Injuries
DPYSL2	Brain Ischemia
DPYSL2	Hypothyroidism
DPYSL2	Osteoarthritis
DPYSL2	Schizophrenia
DPYSL2	Schizophrenia, Paranoid
ECHS1	Leigh Disease
ECHS1	Obesity
ECHS1	Stomach Neoplasms
EEF1A1	Carcinoma
EEF1A1	Mammary Neoplasms, Animal
EEF1A1	Mammary Neoplasms, Experimental
EEF1A1	Stomach Neoplasms
EEF1A2	Cardiovascular Diseases
EEF1A2	CORONARY ARTERIOSCLEROSIS
EEF1A2	Coronary Artery Disease
EEF1A2	Coronary Disease
EEF1A2	Hyperlipoproteinemia Type II
EEF1A2	Muscular Diseases
EEF1A2	Stomach Neoplasms
EEF2	Adenocarcinoma
EEF2	Breast Neoplasms
EEF2	Carcinoma, Renal Cell
EEF2	Lung Neoplasms
EEF2	Neoplasm Invasiveness
EEF2	Neoplasm Metastasis
EEF2	Osteoarthritis
EEF2	Recurrence
EEF2	Spinocerebellar ataxia 26
EFHD1	Carcinoma, Adenoid Cystic
EFHD1	Salivary Gland Neoplasms
EHD3	Leukemia, Myeloid, Acute
EIF4A1	HIV Infections
EIF4A3	Richieri Costa Pereira syndrome
EIF4H	Williams Syndrome
EIF6	Breast Neoplasms
EIF6	HIV Infections
ENO1	Acute Coronary Syndrome
ENO1	Adenocarcinoma
ENO1	Adenocarcinoma of lung
ENO1	Alzheimer Disease
ENO1	Arthritis, Rheumatoid
ENO1	Breast Neoplasms
ENO1	Carcinoma
ENO1	Carcinoma, Hepatocellular
ENO1	Carcinoma, Non-Small-Cell Lung
ENO1	Carcinoma, Squamous Cell
ENO1	Drug-Induced Liver Injury
ENO1	Enterocolitis, Necrotizing
ENO1	Esophageal Neoplasms
ENO1	Hypertension
ENO1	Mammary Neoplasms, Animal
ENO1	Mammary Neoplasms, Experimental
ENO1	Mouth Neoplasms
ENO1	Neoplasm Invasiveness
ENO1	Osteoarthritis
ENO1	Osteoporosis
ENO1	Stomach Neoplasms
ENO2	Carcinoma, Non-Small-Cell Lung
ENO2	Cell Transformation, Neoplastic
ENO2	Diabetes Mellitus, Experimental
ENO2	Leukemia, Myeloid, Acute
ENO2	Liver Neoplasms, Experimental
ENO2	Neoplasms, Experimental
ENO2	Neoplasms, Nerve Tissue
ENO2	Parkinsonian Disorders
ENO2	Reperfusion Injury
ENO2	Seizures
ENO2	Shock, Septic
ENO2	Spinal Cord Injuries
ENO2	Urinary Bladder Neoplasms
ENO3	Aortic Valve Stenosis
ENO3	Glycogen Storage Disease XIII
ENO3	Liver Diseases
EPX	Presentey Anomaly
ERO1L	Glomerulonephritis, IGA
ERP29	Adenocarcinoma of lung
ERP29	Carcinoma, Hepatocellular
ERP29	Prostatic Neoplasms
ESD	Anoxia
ESD	Osteoarthritis
ESD	Retinoblastoma
ESD	Tuberculosis
ETFA	Carcinoma, Hepatocellular
ETFA	Multiple Acyl Coenzyme A Dehydrogenase Deficiency
ETFA	Osteoarthritis
ETHE1	Ethylmalonic encephalopathy
EZR	Breast Neoplasms
EZR	Carcinoma
EZR	Mammary Neoplasms, Animal
EZR	Mammary Neoplasms, Experimental
EZR	Metastatic Neoplasm
EZR	Neoplasm Metastasis
EZR	NEOPLASM, MALIGNANT
EZR	Osteoarthritis
EZR	Osteosarcoma
EZR	Osteosarcoma of bone
EZR	Prostatic Neoplasms
EZR	Sarcoma
F13A1	Atherosclerosis
F13A1	brain hemorrhage
F13A1	Brain Ischemia
F13A1	Cardiovascular Diseases
F13A1	Coronary Artery Disease
F13A1	Coronary Disease
F13A1	Dermatitis, Allergic Contact
F13A1	Factor XIII Deficiency
F13A1	Factor Xiii, A Subunit, Deficiency Of
F13A1	Hypertension
F13A1	Ischemic stroke
F13A1	Myocardial Infarction
F13A1	Myocardial Ischemia
F13A1	Pulmonary Embolism
F13A1	Stroke
F13A1	Thrombosis
F13A1	Varicose Ulcer
F13A1	Vascular Diseases
F13A1	Venous Thromboembolism
F13A1	Venous Thrombosis
FABP5	Carcinoma, Hepatocellular
FABP5	Myocardial Ischemia
FAM49B	Glomerulonephritis, IGA
FBP1	Carcinoma, Hepatocellular
FBP1	Colonic Neoplasms
FBP1	Fructose-1,6-Diphosphatase Deficiency
FBP1	Parkinson Disease
FBP1	Stomach Neoplasms
FERMT3	Blood Platelet Disorders
FERMT3	Hemorrhage
FERMT3	Leukocyte Adhesion Deficiency, Type III
FERMT3	Osteopetrosis
FGA	Acute Kidney Injury
FGA	Afibrinogenemia
FGA	Afibrinogenemia congenital
FGA	Amyloidosis, Familial
FGA	Amyloidosis, familial visceral
FGA	Brain Ischemia
FGA	Cardiovascular Diseases
FGA	Cholestasis
FGA	Diabetes Mellitus, Experimental
FGA	Drug-Induced Liver Injury
FGA	Drug-Related Side Effects and Adverse Reactions
FGA	Dysfibrinogenemia
FGA	Fibrinogen Adverse Event
FGA	Hypertension
FGA	Hypodysfibrinogenemia, Congenital
FGA	Kidney Diseases
FGA	Mouth Neoplasms
FGA	Myocardial Infarction
FGA	Osteoporosis
FGA	Pancreatitis
FGA	Pulmonary Embolism
FGA	Sepsis
FGA	Stroke
FGA	Thrombophilia
FGA	Thrombosis
FGA	Venous Thromboembolism
FGA	Venous Thrombosis
FGB	Acute Coronary Syndrome
FGB	Afibrinogenemia congenital
FGB	Atherosclerosis
FGB	Atrial Fibrillation
FGB	Brain Ischemia
FGB	Cardiovascular Diseases
FGB	Cerebral Infarction
FGB	Cerebral Palsy
FGB	Coronary Artery Disease
FGB	Deep Vein Thrombosis
FGB	Diabetes Mellitus, Type 2
FGB	Fibrinogen Adverse Event
FGB	Hypertension
FGB	Ischemic stroke
FGB	Lupus Nephritis
FGB	Myocardial Infarction
FGB	Myocardial Ischemia
FGB	Obesity
FGB	Osteoporosis
FGB	Pancreatitis
FGB	Parkinson Disease
FGB	Pulmonary Embolism
FGB	Sepsis
FGB	Stroke
FGB	Thrombophilia
FGB	Thrombosis
FGB	Vascular Diseases
FGB	Venous Thromboembolism
FGB	Venous Thrombosis
FGG	Afibrinogenemia congenital
FGG	Brain Ischemia
FGG	Cardiovascular Diseases
FGG	Fibrinogen Adverse Event
FGG	Keloid
FGG	Liver Cirrhosis, Experimental
FGG	Myocardial Infarction
FGG	Pancreatitis
FGG	Pulmonary Embolism
FGG	Stomach Neoplasms
FGG	Stroke
FGG	Thrombosis
FGG	Venous Thrombosis
FLII	Carcinogenesis
FLII	Neuroectodermal Tumors, Primitive
FLII	Neuroectodermal Tumors, Primitive, Peripheral
FLII	Sarcoma
FLII	Sarcoma, Ewing
FLNA	Cardiac valvular dysplasia, X-linked
FLNA	Congenital idiopathic intestinal pseudoobstruction
FLNA	Epilepsy
FLNA	FG SYNDROME 2
FLNA	Frontometaphyseal dysplasia
FLNA	Heterotopia, Periventricular, Ehlers-Danlos Variant
FLNA	Melnick-Needles syndrome
FLNA	Opitz-Kaveggia syndrome
FLNA	Osteochondrodysplasias
FLNA	Otopalatodigital Spectrum Disorder
FLNA	Oto-Palato-digital syndrome type 1
FLNA	Oto-palato-digital syndrome, type 2
FLNA	Periventricular Nodular Heterotopia
FLNA	Terminal Osseous Dysplasia and Pigmentary Defects
FLNA	X-linked periventricular heterotopia
FLNB	Atelosteogenesis, type 1
FLNB	ATELOSTEOGENESIS, TYPE III
FLNB	Boomerang dysplasia
FLNB	LARSEN SYNDROME
FLNB	Larsen syndrome, dominant type
FLNB	Spondylocarpotarsal synostosis
FUS	Amyotrophic Lateral Sclerosis
FUS	Amyotrophic lateral sclerosis 1
FUS	Amyotrophic Lateral Sclerosis 6, Autosomal Recessive
FUS	AMYOTROPHIC LATERAL SCLEROSIS 6, WITH OR WITHOUT FRONTOTEMPORAL DEMENTIA
FUS	Frontotemporal Dementia
FUS	Frontotemporal Lobar Degeneration
FUS	Liposarcoma
FUS	Liposarcoma, Myxoid
FUS	Low-grade fibromyxoid sarcoma
FUS	Sarcoma
FUS	TREMOR, HEREDITARY ESSENTIAL, 4
G6PD	Acute Kidney Injury
G6PD	alpha-Thalassemia
G6PD	Anemia
G6PD	Anemia, Hemolytic
G6PD	Anemia, Hemolytic, Congenital Nonspherocytic
G6PD	Anemia, Nonspherocytic Hemolytic, Due To G6pd Deficiency
G6PD	Anemia, Sickle Cell
G6PD	beta-Thalassemia
G6PD	Brain Injuries
G6PD	Cholestasis
G6PD	Diabetes Mellitus, Experimental
G6PD	Enzyme Deficiency
G6PD	Enzymopathy
G6PD	Favism
G6PD	Glucosephosphate Dehydrogenase Deficiency
G6PD	Glycogen Storage Disease Type I
G6PD	Granulomatous Disease, Chronic
G6PD	Hemolysis
G6PD	Hyperbilirubinemia
G6PD	Hyperbilirubinemia, Neonatal
G6PD	Jaundice, Neonatal
G6PD	Malaria
G6PD	Malaria, Falciparum
G6PD	Metabolic Syndrome X
G6PD	Obesity
G6PD	Phagocyte Bactericidal Dysfunction
G6PD	Reperfusion Injury
G6PD	Sickle Cell Trait
G6PD	Stress (Psychology)
GAPDH	Acute Coronary Syndrome
GAPDH	Alzheimer Disease
GAPDH	Anoxia
GAPDH	Carcinoma, Hepatocellular
GAPDH	Carcinoma, Squamous Cell
GAPDH	Diabetic Retinopathy
GAPDH	Esophageal Neoplasms
GAPDH	Mouth Neoplasms
GAPDH	NEOPLASM, MALIGNANT
GAPDH	Osteoarthritis
GAPDH	Osteoporosis
GAPDH	Pregnancy in Diabetics
GDI1	Amyotrophic lateral sclerosis 1
GDI1	GDP DISSOCIATION INHIBITOR 1
GDI1	Mental Retardation, X-Linked
GDI1	Mental Retardation, X-Linked 3
GDI2	Esophageal Squamous Cell Carcinoma
GLUD1	Brain Ischemia
GLUD1	Congenital Hyperinsulinism
GLUD1	Epilepsy, Absence
GLUD1	Epilepsy, Temporal Lobe
GLUD1	Fascioliasis
GLUD1	Fetal Growth Retardation
GLUD1	Hepatic Encephalopathy
GLUD1	Hyperammonemia
GLUD1	Hyperinsulinemic hypoglycemia, familial, 6
GLUD1	Hyperinsulinism
GLUD1	Reperfusion Injury
GLUD1	Seizures
GLUD2	Parkinson Disease
GNAI1	Amnesia
GNAI1	Substance Withdrawal Syndrome
GNAI2	Atrioventricular Block
GNAI2	Bradycardia
GNAI2	Carcinoma
GNAI2	Familial ventricular tachycardia
GNAI2	Granulosa cell tumor of the ovary
GNAI2	Inflammatory Bowel Disease 12
GNAI2	Mammary Neoplasms, Animal
GNAI2	Mammary Neoplasms, Experimental
GNAI2	Pituitary ACTH Hypersecretion
GNAI3	Amnesia
GNAI3	Auriculo-condylar syndrome
GNAO1	EPILEPTIC ENCEPHALOPATHY, EARLY INFANTILE, 17
GNAO1	Substance Withdrawal Syndrome
GNAQ	Albuminuria
GNAQ	Blood Coagulation Disorders
GNAQ	Craniofacial Abnormalities
GNAQ	Glomerulosclerosis, Focal Segmental
GNAQ	Heart Defects, Congenital
GNAQ	Melanoma
GNAQ	Port-Wine Stain
GNAQ	Sturge-Weber Syndrome
GNAQ	Uveal melanoma
GNAQ	Uveal Neoplasms
GNAS	Acromegaly
GNAS	Acth-Independent Macronodular Adrenal Hyperplasia
GNAS	ACTH-Secreting Pituitary Adenoma
GNAS	Adenoma
GNAS	Adrenal Gland Neoplasms
GNAS	Albright's hereditary osteodystrophy
GNAS	Anoxia
GNAS	Brachydactyly
GNAS	Cafe-au-Lait Spots
GNAS	Cholangiocarcinoma
GNAS	Endocrine System Diseases
GNAS	Fibrous Dysplasia
GNAS	Fibrous Dysplasia of Bone
GNAS	Fibrous Dysplasia, Polyostotic
GNAS	Gallstones
GNAS	Growth Hormone-Secreting Pituitary Adenoma
GNAS	Hemorrhagic Disorders
GNAS	Hypertension
GNAS	Insulin Resistance
GNAS	Intellectual Disability
GNAS	Leukemia, Lymphocytic, Chronic, B-Cell
GNAS	Liver Diseases, Parasitic
GNAS	McCune-Albright Syndrome
GNAS	Neuroblastoma
GNAS	Obesity
GNAS	Osseous Heteroplasia, Progressive
GNAS	Ossification, Heterotopic
GNAS	Pituitary ACTH Hypersecretion
GNAS	Polycystic Ovary Syndrome
GNAS	Pseudohypoaldosteronism
GNAS	Pseudohypoparathyroidism
GNAS	Pseudohypoparathyroidism Type 1B
GNAS	Pseudohypoparathyroidism Type 1C
GNAS	PSEUDOHYPOPARATHYROIDISM, TYPE IA
GNAS	PSEUDOHYPOPARATHYROIDISM, TYPE IB
GNAS	Pseudopseudohypoparathyroidism
GNAS	Puberty, Precocious
GNAS	Respiration Disorders
GNAS	STIMULATORY G PROTEIN
GNAS	Substance Withdrawal Syndrome
GNAS	Syncope, Vasovagal
GNAS	Tachycardia
GNB1	Anxiety Disorders
GNB1	Depressive Disorder
GNB2L1	Carcinoma, Squamous Cell
GNB2L1	Mouth Neoplasms
GPD2	Diabetes Mellitus, Experimental
GPD2	Diabetes Mellitus, Type 2
GPD2	Methylmalonic acidemia
GPD2	Osteoporosis
GPI	Anemia, Hemolytic
GPI	Arthritis
GPI	Arthritis, Rheumatoid
GPI	Breast Neoplasms
GPI	HEMOLYTIC ANEMIA, NONSPHEROCYTIC, DUE TO GLUCOSE PHOSPHATE ISOMERASE DEFICIENCY
GPI	Pancreatic Neoplasms
GPI	Paroxysmal nocturnal hemoglobinuria
GPX1	Autistic Disorder
GPX1	Brain Injuries
GPX1	Brain Ischemia
GPX1	Breast Neoplasms
GPX1	Carcinoma, Squamous Cell
GPX1	Carcinoma, Transitional Cell
GPX1	Cardiomyopathy, Dilated
GPX1	Cardiovascular Diseases
GPX1	Colorectal Cancer
GPX1	Diabetes Mellitus
GPX1	Diabetes Mellitus, Experimental
GPX1	Diabetes Mellitus, Type 2
GPX1	Epilepsy
GPX1	Fatty Liver
GPX1	Head and Neck Neoplasms
GPX1	Hyperglycemia
GPX1	Hyperinsulinism
GPX1	Hypertension
GPX1	Hyperthyroidism
GPX1	Lung Neoplasms
GPX1	Lymphoma, Non-Hodgkin
GPX1	MALIGNANT LUNG NEOPLASM
GPX1	Malignant neoplasm breast
GPX1	Malignant neoplasm of bladder
GPX1	Malignant neoplasm of prostate
GPX1	NEOPLASM, MALIGNANT
GPX1	Obesity
GPX1	Osteoporosis
GPX1	Parkinson Disease
GPX1	Peripheral Nervous System Diseases
GPX1	Reperfusion Injury
GPX1	Schizophrenia
GPX1	Urinary Bladder Neoplasms
GRN	Alzheimer Disease
GRN	Amyotrophic Lateral Sclerosis
GRN	Aphasia, Primary Progressive
GRN	Breast Neoplasms
GRN	Dementia
GRN	Frontotemporal Dementia
GRN	Frontotemporal Lobar Degeneration
GRN	FRONTOTEMPORAL LOBAR DEGENERATION WITH TDP43 INCLUSIONS, GRN-RELATED
GRN	GRN-related frontotemporal dementia
GRN	Nerve Degeneration
GRN	Neurodegenerative Diseases
GRN	Parkinson Disease
GRN	Pick Disease of the Brain
GSN	Acute Coronary Syndrome
GSN	Amyloidosis
GSN	Amyloidosis, Familial
GSN	Brain Injuries
GSN	Drug-Induced Liver Injury
GSN	Familial Amyloid Polyneuropathy, Type IV
GSN	Hypothyroidism
GSN	Liver Cirrhosis, Experimental
GSN	Lung Diseases
GSN	Mammary Neoplasms, Experimental
GSN	Meretoja syndrome
GSN	Mesothelioma
GSN	Osteoporosis
GSN	Paratuberculosis
GSN	Weight Gain
GSTK1	Asthma
GSTK1	Breast Carcinoma
GSTK1	Carcinoma of lung
GSTK1	Carcinoma, Hepatocellular
GSTK1	Colorectal Cancer
GSTK1	Colorectal Carcinoma
GSTK1	MALIGNANT LUNG NEOPLASM
GSTK1	Malignant neoplasm breast
GSTK1	NEOPLASM, MALIGNANT
GSTK1	Osteoarthritis
GSTK1	Primary malignant neoplasm
GSTK1	prostate carcinoma
GSTK1	Prostatic Neoplasms
GSTK1	Stress (Psychology)
GSTP1	Acute Coronary Syndrome
GSTP1	Acute Kidney Injury
GSTP1	Adenocarcinoma
GSTP1	Adenoma
GSTP1	Alcoholism
GSTP1	Alzheimer Disease
GSTP1	Amphetamine-Related Disorders
GSTP1	Amyotrophic Lateral Sclerosis
GSTP1	Arthritis, Rheumatoid
GSTP1	Asthma
GSTP1	Astrocytoma
GSTP1	Atherosclerosis
GSTP1	Autistic Disorder
GSTP1	Barrett Esophagus
GSTP1	Brain Neoplasms
GSTP1	Breast Carcinoma
GSTP1	Breast Neoplasms
GSTP1	Bronchial Hyperreactivity
GSTP1	Carcinogenesis
GSTP1	Carcinoma
GSTP1	Carcinoma of lung
GSTP1	Carcinoma, Basal Cell
GSTP1	Carcinoma, Hepatocellular
GSTP1	Carcinoma, Non-Small-Cell Lung
GSTP1	Carcinoma, Renal Cell
GSTP1	Carcinoma, Squamous Cell
GSTP1	Carotid Artery Diseases
GSTP1	childhood all
GSTP1	Chromosome Aberrations
GSTP1	Colorectal Cancer
GSTP1	Colorectal Carcinoma
GSTP1	Colorectal Neoplasms
GSTP1	Cystic Fibrosis
GSTP1	Dermatitis, Atopic
GSTP1	Diabetes Mellitus, Type 2
GSTP1	Disease Progression
GSTP1	Drug Hypersensitivity
GSTP1	Drug-Induced Liver Injury
GSTP1	Emphysema
GSTP1	Endometrial Neoplasms
GSTP1	Endometriosis
GSTP1	Esophageal Cancer
GSTP1	Esophageal Neoplasms
GSTP1	Esophagitis, Peptic
GSTP1	Glioma
GSTP1	head and neck cancer
GSTP1	Head and Neck Neoplasms
GSTP1	Helicobacter Infections
GSTP1	Hodgkin Disease
GSTP1	Infection
GSTP1	Inflammation
GSTP1	Kidney Diseases
GSTP1	Laryngeal Neoplasms
GSTP1	Leukemia
GSTP1	Leukemia, Lymphocytic, Chronic, B-Cell
GSTP1	Leukemia, Myelogenous, Chronic, BCR-ABL Positive
GSTP1	Leukemia, Myeloid
GSTP1	Leukemia, Myeloid, Acute
GSTP1	Liver Cirrhosis
GSTP1	Liver Diseases
GSTP1	Liver Diseases, Alcoholic
GSTP1	Liver Neoplasms
GSTP1	Liver Neoplasms, Experimental
GSTP1	Lung Neoplasms
GSTP1	Lupus Erythematosus, Systemic
GSTP1	Lymphoma, Large B-Cell, Diffuse
GSTP1	Lymphoma, Non-Hodgkin
GSTP1	MALIGNANT LUNG NEOPLASM
GSTP1	Malignant neoplasm breast
GSTP1	Malignant neoplasm of bladder
GSTP1	Malignant neoplasm of ovary
GSTP1	Malignant neoplasm of prostate
GSTP1	Malignant neoplasm stomach
GSTP1	Melanoma
GSTP1	Mouth Neoplasms
GSTP1	Mouth--Cancer
GSTP1	Multiple Myeloma
GSTP1	Myocardial Ischemia
GSTP1	Necrosis
GSTP1	NEOPLASM, MALIGNANT
GSTP1	Neoplasms
GSTP1	Nephrotic Syndrome
GSTP1	Non-alcoholic Fatty Liver Disease
GSTP1	Oligodendroglioma
GSTP1	Osteosarcoma
GSTP1	Ovarian Neoplasms
GSTP1	Pancreatitis
GSTP1	Parkinson Disease
GSTP1	Peripheral Nervous System Diseases
GSTP1	Pharyngeal Neoplasms
GSTP1	Precancerous Conditions
GSTP1	Precursor Cell Lymphoblastic Leukemia-Lymphoma
GSTP1	Pre-Eclampsia
GSTP1	Premature Birth
GSTP1	Prenatal Exposure Delayed Effects
GSTP1	Primary malignant neoplasm
GSTP1	prostate carcinoma
GSTP1	Prostatic Hyperplasia
GSTP1	Prostatic Intraepithelial Neoplasia
GSTP1	Prostatic Neoplasms
GSTP1	Psychoses, Substance-Induced
GSTP1	Pulmonary Disease, Chronic Obstructive
GSTP1	Respiratory Hypersensitivity
GSTP1	Respiratory Sounds
GSTP1	Sarcoma
GSTP1	SKIN CARCINOMA
GSTP1	Skin Diseases
GSTP1	Skin Neoplasms
GSTP1	Stomach Neoplasms
GSTP1	Stress (Psychology)
GSTP1	Testicular Neoplasms
GSTP1	Thyroid Neoplasms
GSTP1	Urinary Bladder Neoplasms
GSTP1	Urologic Neoplasms
GSTP1	Uterine Cervical Neoplasms
GSTP1	Vestibular Diseases
H2AFX	Ataxia Telangiectasia
H2AFX	Breast Neoplasms
H2AFX	Drug-Induced Liver Injury
H2AFX	Hypertension
H2AFX	Ischemic Attack, Transient
H2AFX	Liver Neoplasms
H2AFX	Malignant neoplasm breast
H2AFX	Myocardial Reperfusion Injury
H2AFX	NEOPLASM, MALIGNANT
H2AFX	Status Epilepticus
H2AFY	Glomerulonephritis, IGA
H2AFZ	Glomerulonephritis, IGA
H3F3B	Carcinoma
H3F3B	Chondroblastoma
H3F3B	Mammary Neoplasms, Animal
H3F3B	Mammary Neoplasms, Experimental
HADHA	Fetal Growth Retardation
HADHA	Myocardial Ischemia
HADHA	Osteoarthritis
HADHA	Trifunctional Protein Deficiency With Myopathy And Neuropathy
HADHB	Breast Neoplasms
HADHB	Fatty Liver
HADHB	Heart Diseases
HADHB	Lipid Metabolism Disorders
HADHB	Trifunctional Protein Deficiency With Myopathy And Neuropathy
HBA1	alpha^+^ Thalassemia
HBA1	alpha^0^ Thalassemia
HBA1	alpha-Thalassemia
HBA1	Anemia
HBA1	Anemia, Hypochromic
HBA1	Anemia, Sickle Cell
HBA1	Beta thalassemia trait
HBA1	beta-Thalassemia
HBA1	Carcinoma
HBA1	Cerebral Infarction
HBA1	Chloracne
HBA1	Diabetes Mellitus, Type 2
HBA1	Glucosephosphate Dehydrogenase Deficiency
HBA1	Heinz Body Anemias
HBA1	Hemoglobinopathies
HBA1	Malaria, Falciparum
HBA1	Mammary Neoplasms, Animal
HBA1	Mammary Neoplasms, Experimental
HBA1	Methemoglobinemia
HBA1	Polycythemia
HBA1	Polycythemia Vera
HBA1	Thalassemia
HBB	alpha-Thalassemia
HBB	Anemia
HBB	Anemia, Hemolytic
HBB	Anemia, Sickle Cell
HBB	Beta thalassemia intermedia
HBB	beta thalassemia major anemia
HBB	Beta Thalassemia, Dominant Inclusion Body Type
HBB	beta^0^ Thalassemia
HBB	beta-Thalassemia
HBB	Chloracne
HBB	Cooley's Anemia
HBB	Cyanosis
HBB	Disease Models, Animal
HBB	Erythrocytosis
HBB	Fetal Diseases
HBB	FETAL HEMOGLOBIN QUANTITATIVE TRAIT LOCUS 1
HBB	Glucosephosphate Dehydrogenase Deficiency
HBB	Heinz Body Anemias
HBB	Hemoglobin E
HBB	Hemoglobin SC Disease
HBB	Hemoglobinopathies
HBB	Hereditary persistence of fetal haemoglobin [HPFH]
HBB	Hereditary persistence of fetal hemoglobin thalassemia
HBB	Leukemia, Erythroblastic, Acute
HBB	Malaria
HBB	Malaria, Falciparum
HBB	MALARIA, RESISTANCE TO
HBB	Methemoglobinemia
HBB	Parasitemia
HBB	Polycythemia
HBB	Polycythemia Vera
HBB	Sickle Cell Trait
HBB	Thalassemia
HBB	thalassemia intermedia
HBD	Chloracne
HBD	delta-Thalassemia
HBD	Keloid
HIST1H1C	Breast Neoplasms
HIST1H1C	Leukemia, Myeloid, Acute
HIST1H1E	Carcinoma, Adenoid Cystic
HIST1H2BK	Breast Neoplasms
HIST1H2BM	Esophageal Squamous Cell Carcinoma
HIST1H4H	Prostatic Neoplasms
HIST3H3	Intellectual Disability
HK1	Diabetes Mellitus, Experimental
HK1	Diabetes Mellitus, Type 2
HK1	Hemolytic anemia due to hexokinase deficiency
HK1	HEMOLYTIC ANEMIA, NONSPHEROCYTIC, DUE TO HEXOKINASE DEFICIENCY
HK1	Myocardial Ischemia
HK1	Neuropathy, hereditary motor and sensory, Russe type
HK1	Obesity
HK3	Liver Diseases
HLA-A	Acquired Immunodeficiency Syndrome
HLA-A	Alopecia Areata
HLA-A	Alzheimer Disease
HLA-A	Anemia, Aplastic
HLA-A	Arthritis, Psoriatic
HLA-A	Autistic Disorder
HLA-A	Autoimmune Diseases
HLA-A	Behcet Syndrome
HLA-A	Brain Neoplasms
HLA-A	Carcinoma
HLA-A	Carcinoma, Renal Cell
HLA-A	Celiac Disease
HLA-A	Cervix carcinoma
HLA-A	Common Variable Immunodeficiency
HLA-A	Dengue
HLA-A	Diabetes Mellitus
HLA-A	Diabetes Mellitus, Type 1
HLA-A	Diabetes Mellitus, Type 2
HLA-A	Drug-Induced Liver Injury
HLA-A	Endometriosis
HLA-A	Epstein-Barr Virus Infections
HLA-A	Genetic Predisposition to Disease
HLA-A	Glioblastoma
HLA-A	Glioma
HLA-A	Graft vs Host Disease
HLA-A	Graves Disease
HLA-A	Helicobacter Infections
HLA-A	Hematologic Neoplasms
HLA-A	Hemochromatosis
HLA-A	Hemoglobinuria, Paroxysmal
HLA-A	Hemophilia A
HLA-A	Hepatitis B
HLA-A	Hepatitis B, Chronic
HLA-A	Hepatitis C
HLA-A	Hepatitis C, Chronic
HLA-A	Hepatitis, Autoimmune
HLA-A	Herpes Zoster
HLA-A	HIV Infections
HLA-A	Hodgkin Disease
HLA-A	HTLV-I Infections
HLA-A	Hypersensitivity
HLA-A	Hypertension, Pulmonary
HLA-A	Infection
HLA-A	Leukemia
HLA-A	Leukemia, Myelogenous, Chronic, BCR-ABL Positive
HLA-A	Leukemia, Myeloid, Acute
HLA-A	Lupus Erythematosus, Systemic
HLA-A	Lymphoma, Non-Hodgkin
HLA-A	Malaria, Falciparum
HLA-A	MALIGNANT LUNG NEOPLASM
HLA-A	Malignant neoplasm of prostate
HLA-A	Melanoma
HLA-A	Mucocutaneous Lymph Node Syndrome
HLA-A	Multiple Myeloma
HLA-A	Multiple Sclerosis
HLA-A	Myasthenia Gravis
HLA-A	Nasopharyngeal carcinoma
HLA-A	Nasopharyngeal Neoplasms
HLA-A	NEOPLASM, MALIGNANT
HLA-A	Papillomavirus Infections
HLA-A	Paraparesis, Tropical Spastic
HLA-A	Parapsoriasis
HLA-A	Periodontitis
HLA-A	Precursor Cell Lymphoblastic Leukemia-Lymphoma
HLA-A	Psoriasis
HLA-A	Recurrence
HLA-A	Sarcoidosis
HLA-A	Schizophrenia
HLA-A	Spondylitis, Ankylosing
HLA-A	Stevens-Johnson Syndrome
HLA-A	Thrombocytopenia
HLA-A	Toxic Epidermal Necrolysis
HLA-A	Tuberculosis, Pulmonary
HLA-A	Uterine Cervical Neoplasms
HLA-A	Uveitis
HLA-A	Vitiligo
HLA-B	ABACAVIR HYPERSENSITIVITY, SUSCEPTIBILITY TO
HLA-B	Acquired Immunodeficiency Syndrome
HLA-B	Adrenal Hyperplasia, Congenital
HLA-B	Alopecia Areata
HLA-B	Anemia, Aplastic
HLA-B	Arthritis
HLA-B	Arthritis, Psoriatic
HLA-B	Arthritis, Reactive
HLA-B	Asthma
HLA-B	Autoimmune Diseases
HLA-B	Behcet Syndrome
HLA-B	Brain Neoplasms
HLA-B	Carcinoma
HLA-B	Celiac Disease
HLA-B	Cervical Intraepithelial Neoplasia
HLA-B	Cervix carcinoma
HLA-B	Cholangitis, Sclerosing
HLA-B	Chronic ulcerative colitis
HLA-B	Colitis, Ulcerative
HLA-B	Common Variable Immunodeficiency
HLA-B	Cytomegalovirus Infections
HLA-B	Dengue
HLA-B	Dermatitis
HLA-B	Dermatomyositis
HLA-B	Diabetes Mellitus, Type 1
HLA-B	Diabetes Mellitus, Type 2
HLA-B	Drug Eruptions
HLA-B	Drug Hypersensitivity
HLA-B	Drug-Induced Liver Injury
HLA-B	Drug-Related Side Effects and Adverse Reactions
HLA-B	Endometriosis
HLA-B	Epilepsy
HLA-B	Exanthema
HLA-B	Genetic Predisposition to Disease
HLA-B	Glioma
HLA-B	Graft vs Host Disease
HLA-B	Graves Disease
HLA-B	Helicobacter Infections
HLA-B	Hematologic Neoplasms
HLA-B	Hemochromatosis
HLA-B	Hemoglobinuria, Paroxysmal
HLA-B	Hemophilia A
HLA-B	Hemorrhagic Fever with Renal Syndrome
HLA-B	Hepatitis B
HLA-B	Hepatitis B, Chronic
HLA-B	Hepatitis C
HLA-B	Hepatitis C, Chronic
HLA-B	Hepatitis, Autoimmune
HLA-B	HIV Infections
HLA-B	Hypersensitivity
HLA-B	Infection
HLA-B	Leukemia
HLA-B	Leukemia, Myelogenous, Chronic, BCR-ABL Positive
HLA-B	Leukemia, Myeloid, Acute
HLA-B	Lupus Erythematosus, Systemic
HLA-B	Lymphoma, Non-Hodgkin
HLA-B	Malaria
HLA-B	Malaria, Falciparum
HLA-B	MALIGNANT LUNG NEOPLASM
HLA-B	Malignant neoplasm breast
HLA-B	Melanoma
HLA-B	Mucocutaneous Lymph Node Syndrome
HLA-B	Multiple Sclerosis
HLA-B	Myasthenia Gravis
HLA-B	Mycobacterium avium-intracellulare Infection
HLA-B	Myositis
HLA-B	Nasopharyngeal Neoplasms
HLA-B	Nephritis
HLA-B	Papillomavirus Infections
HLA-B	Paraparesis, Tropical Spastic
HLA-B	Periodontitis
HLA-B	Precursor Cell Lymphoblastic Leukemia-Lymphoma
HLA-B	Proteinuria
HLA-B	Psoriasis
HLA-B	Recurrence
HLA-B	Respiratory Tract Infections
HLA-B	Sarcoidosis
HLA-B	Schizophrenia
HLA-B	Spondylarthritis
HLA-B	Spondylarthropathies
HLA-B	Spondylitis, Ankylosing
HLA-B	Stevens-Johnson Syndrome
HLA-B	Synovitis
HLA-B	Takayasu Arteritis
HLA-B	Toxic Epidermal Necrolysis
HLA-B	Tuberculosis
HLA-B	Tuberculosis, Pulmonary
HLA-B	Tumor Virus Infections
HLA-B	Urticaria
HLA-B	Uterine Cervical Neoplasms
HLA-B	Viremia
HLA-B	Vitiligo
HLA-C	Alopecia Areata
HLA-C	Arthritis, Psoriatic
HLA-C	Arthritis, Rheumatoid
HLA-C	Autoimmune Diseases
HLA-C	Behcet Syndrome
HLA-C	Carcinoma
HLA-C	Celiac Disease
HLA-C	Diabetes Mellitus, Type 1
HLA-C	Diabetes Mellitus, Type 2
HLA-C	Drug Hypersensitivity
HLA-C	Drug-Related Side Effects and Adverse Reactions
HLA-C	Glioma
HLA-C	Graft vs Host Disease
HLA-C	Hematologic Neoplasms
HLA-C	Hepatitis B
HLA-C	Hepatitis B, Chronic
HLA-C	Hepatitis C
HLA-C	Hepatitis C, Chronic
HLA-C	HIV Infections
HLA-C	Leukemia
HLA-C	Leukemia, Myeloid, Acute
HLA-C	Liver Cirrhosis
HLA-C	Lupus Erythematosus
HLA-C	Lymphoma, Non-Hodgkin
HLA-C	Melanoma
HLA-C	Mucocutaneous Lymph Node Syndrome
HLA-C	Multiple Sclerosis
HLA-C	Paraparesis, Tropical Spastic
HLA-C	Psoriasis
HLA-C	PSORIASIS SUSCEPTIBILITY 1
HLA-C	Psoriasis vulgaris
HLA-C	Recurrence
HLA-C	Sarcoidosis
HLA-C	Spondylitis, Ankylosing
HLA-C	Stevens-Johnson Syndrome
HLA-C	Thyroid Neoplasms
HLA-C	Toxic Epidermal Necrolysis
HLA-C	Uterine Cervical Neoplasms
HLA-C	Viremia
HLA-C	Vitiligo
HLA-DRB5	Arthritis, Rheumatoid
HLA-DRB5	Diabetes Mellitus, Type 1
HLA-DRB5	Diabetes, Gestational
HLA-DRB5	HIV Infections
HLA-DRB5	Hypersensitivity
HLA-DRB5	Lupus Erythematosus, Systemic
HLA-DRB5	Multiple Sclerosis
HLA-DRB5	Sarcoidosis
HLA-DRB5	Scleroderma, Systemic
HMGB1	Arthritis, Rheumatoid
HMGB1	Drug-Induced Liver Injury
HMGB1	Esophageal Squamous Cell Carcinoma
HMGB1	Hyperalgesia
HMGB1	Inflammation
HMGB1	Myocardial Ischemia
HMGB1	Necrosis
HMGB1	Neoplasm Metastasis
HMGB1	NEOPLASM, MALIGNANT
HMGB1	Primary malignant neoplasm
HMGB1	Sepsis
HMGB1	Systemic Vasculitis
HMGB2	Adenocarcinoma of lung
HMGB2	Carcinoma, Hepatocellular
HMGB2	Obesity
HNRNPA1	AMYOTROPHIC LATERAL SCLEROSIS 20
HNRNPA1	Carcinoma
HNRNPA1	INCLUSION BODY MYOPATHY WITH EARLY-ONSET PAGET DISEASE WITH OR WITHOUT FRONTOTEMPORAL DEMENTIA 3
HNRNPA1	Mammary Neoplasms, Animal
HNRNPA1	Mammary Neoplasms, Experimental
HNRNPA1	Multiple Sclerosis, Chronic Progressive
HNRNPA1	Multiple Sclerosis, Relapsing-Remitting
HNRNPA2B1	Arthritis, Rheumatoid
HNRNPA2B1	Carcinoma, Hepatocellular
HNRNPA2B1	Diabetes Mellitus, Experimental
HNRNPA2B1	INCLUSION BODY MYOPATHY WITH EARLY-ONSET PAGET DISEASE WITH OR WITHOUT FRONTOTEMPORAL DEMENTIA 2
HNRNPAB	Mammary Neoplasms, Experimental
HNRNPH1	Prostatic Neoplasms
HNRNPK	Breast Neoplasms
HNRNPL	Breast Neoplasms
HNRNPL	Disease Progression
HNRNPL	Stomach Neoplasms
HNRNPR	Breast Neoplasms
HSD17B10	Adenocarcinoma of lung
HSD17B10	Alzheimer Disease
HSD17B10	Hydroxyacyl-CoA Dehydrogenase, Type 2, Deficiency
HSD17B10	Mental Retardation, X-Linked 17
HSD17B10	Mental Retardation, X-Linked, Syndromic 10
HSD17B4	Bifunctional peroxisomal enzyme deficiency
HSD17B4	Gonadal dysgenesis XX type deafness
HSD17B4	Malignant neoplasm of prostate
HSD17B4	Peroxisomal Disorders
HSD17B4	Spasms, Infantile
HSD17B4	Zellweger Syndrome
HSP90AA1	Breast Carcinoma
HSP90AA1	Breast Neoplasms
HSP90AA1	Diabetes Mellitus, Experimental
HSP90AA1	HIV Infections
HSP90AA1	Hypertension, Portal
HSP90AA1	Lymphoma, Large-Cell, Anaplastic
HSP90AA1	Malignant neoplasm breast
HSP90AA1	Melanoma
HSP90AA1	Neoplasm Metastasis
HSP90AA1	NEOPLASM, MALIGNANT
HSP90AA1	Primary malignant neoplasm
HSP90AA1	Stress (Psychology)
HSP90AB1	Muscular Atrophy
HSP90AB1	Pancreatitis
HSP90AB1	Prostatic Neoplasms
HSP90B1	Carcinoma
HSP90B1	Neoplasm Metastasis
HSP90B1	Prostatic Neoplasms
HSPA1A	Acute Kidney Injury
HSPA1A	Brain Injuries
HSPA1A	Carcinoma
HSPA1A	Carcinoma, Pancreatic Ductal
HSPA1A	Drug Hypersensitivity
HSPA1A	Graft vs Host Disease
HSPA1A	Heat Stress Disorders
HSPA1A	Hypoxia-Ischemia, Brain
HSPA1A	Liver Diseases
HSPA1A	Lupus Erythematosus, Systemic
HSPA1A	Myocardial Ischemia
HSPA1A	Parkinson Disease
HSPA1A	Prostatic Neoplasms
HSPA1A	Schizophrenia
HSPA1A	Shock, Hemorrhagic
HSPA1A	Stress (Psychology)
HSPA1L	Drug Hypersensitivity
HSPA1L	Graft vs Host Disease
HSPA1L	Schizophrenia
HSPA2	Colonic Neoplasms
HSPA2	Myocardial Ischemia
HSPA4	Brain Injuries
HSPA4	Glomerulonephritis, IGA
HSPA4	Heat Stroke
HSPA4	Infarction, Middle Cerebral Artery
HSPA4	Inflammation
HSPA4	Ischemia
HSPA4	Liver Neoplasms
HSPA4	Muscular Dystrophy, Facioscapulohumeral
HSPA4	NEOPLASM, MALIGNANT
HSPA4	Parkinson Disease
HSPA4	Premature Birth
HSPA4	Primary malignant neoplasm
HSPA4	Respiratory Distress Syndrome, Adult
HSPA4	Stress (Psychology)
HSPA5	Carcinoma, Hepatocellular
HSPA5	Esophageal Squamous Cell Carcinoma
HSPA5	Glioma
HSPA5	Hematologic Neoplasms
HSPA5	Hepatitis B
HSPA5	Leukemia, Myelogenous, Chronic, BCR-ABL Positive
HSPA5	NEOPLASM, MALIGNANT
HSPA5	Nerve Degeneration
HSPA5	Peripheral Nerve Injuries
HSPA5	Primary malignant neoplasm
HSPA5	Prostatic Neoplasms
HSPA5	Reperfusion Injury
HSPA5	Respiratory Hypersensitivity
HSPA5	Spinocerebellar Ataxia 17
HSPA5	Stress (Psychology)
HSPA6	Premature Birth
HSPA8	Acute Coronary Syndrome
HSPA8	Acute Kidney Injury
HSPA8	Adenocarcinoma
HSPA8	Brain Ischemia
HSPA8	Carcinoma, Squamous Cell
HSPA8	Graft vs Host Disease
HSPA8	Metabolic Diseases
HSPA8	Mouth Neoplasms
HSPA8	Parkinson Disease
HSPA8	Spinocerebellar Ataxia 17
HSPA8	Stomach Neoplasms
HSPA9	Autoimmune Diseases
HSPA9	Brain Ischemia
HSPA9	Carcinoma, Hepatocellular
HSPA9	Carcinoma, Renal Cell
HSPA9	Cockayne Syndrome
HSPA9	Endotoxemia
HSPA9	Enterocolitis, Necrotizing
HSPA9	HIV Infections
HSPA9	Myocardial Ischemia
HSPA9	Parkinson Disease
HSPA9	Parkinsonian Disorders
HSPA9	Uveitis
HSPD1	Acute Coronary Syndrome
HSPD1	Adenocarcinoma
HSPD1	Alzheimer Disease
HSPD1	Anoxia
HSPD1	Arthritis, Experimental
HSPD1	Atherosclerosis
HSPD1	Carcinoma, Renal Cell
HSPD1	Cardiomyopathies
HSPD1	Cardiomyopathy, Hypertrophic
HSPD1	Coronary Disease
HSPD1	Diabetes Mellitus, Experimental
HSPD1	Endotoxemia
HSPD1	Hemorrhage
HSPD1	HIV Infections
HSPD1	Hydrocephalus
HSPD1	Hyperglycemia
HSPD1	Hypertension
HSPD1	Infarction, Middle Cerebral Artery
HSPD1	Leukodystrophy, Hypomyelinating, 4
HSPD1	Myocardial Infarction
HSPD1	Myocardial Ischemia
HSPD1	Orchitis
HSPD1	Sepsis
HSPD1	Spastic paraplegia 13, autosomal dominant
HSPD1	Stomach Neoplasms
HSPD1	Subarachnoid Hemorrhage
HSPD1	Varicocele
HSPE1	Cardiomyopathies
IDH1	Anaplastic astrocytoma
IDH1	Astrocytoma
IDH1	Brain Neoplasms
IDH1	Carcinoma, Hepatocellular
IDH1	Chondroma
IDH1	Enchondromatosis
IDH1	Glioblastoma
IDH1	Glioma
IDH1	Hemangioma
IDH1	Intrahepatic cholangiocarcinoma
IDH1	Leukemia, Myeloid, Acute
IDH1	Myelodysplastic Syndromes
IDH1	NEOPLASM, MALIGNANT
IDH1	Oligodendroglioma
IDH1	OLIGODENDROGLIOMA, UNDETERMINED
IDH1	Precursor Cell Lymphoblastic Leukemia-Lymphoma
IDH1	Preleukemia
IDH1	Primary malignant neoplasm
IDH2	2-Hydroxyglutaricaciduria
IDH2	Astrocytoma
IDH2	Brain Neoplasms
IDH2	Chondroma
IDH2	D-2-HYDROXYGLUTARIC ACIDURIA 2
IDH2	Enchondromatosis
IDH2	Glioblastoma
IDH2	Glioma
IDH2	Hemangioma
IDH2	Immunoblastic Lymphadenopathy
IDH2	Intrahepatic cholangiocarcinoma
IDH2	Leukemia, Myeloid, Acute
IDH2	Lymphoma, T-Cell, Peripheral
IDH2	Myelodysplastic Syndromes
IDH2	NEOPLASM, MALIGNANT
IDH2	Oligodendroglioma
IDH2	Osteoarthritis
IDH2	Osteoporosis
IDH2	Preleukemia
IDH2	Primary malignant neoplasm
IFI30	Dermatitis, Allergic Contact
IFI30	Leukemia, Myeloid, Acute
IGBP1	Breast Neoplasms
IGBP1	Carcinoma, Hepatocellular
IGBP1	Cell Transformation, Neoplastic
IGBP1	Corpus Callosum, Agenesis of, with Mental Retardation, Ocular Coloboma, and Micrognathia
IGBP1	Lung Neoplasms
ILF2	HIV Infections
ILK	Cocaine-Related Disorders
ILK	Colonic Polyps
ILK	Epilepsy
ILK	Ischemic Attack, Transient
ILK	Liver Cirrhosis, Experimental
ILK	Melanoma
ILK	NEOPLASM, MALIGNANT
ILK	Ovarian Neoplasms
IMMT	Osteoarthritis
INA	Amyotrophic lateral sclerosis 1
[truncated: 1,445 more rows]
