# Supplementary material for: Mass spectrometry based proteomics profiling of human monocytes
Source: Protein Cell. 2016 Nov 22;8(2):123–33. doi: 10.1007/s13238-016-0342-x (PMC5291777; doi:10.1007/s13238-016-0342-x)
Supplement: Supplementary file 6 — Supplementary material 6 (XLSX 188 kb) [file 13238_2016_342_MOESM6_ESM.xlsx]

## Sheet: Sheet1
Pathway identifier	Pathway name	# Entities found	# Entities total	Entities ratio	Entities pValue	Entities FDR	# Reactions found	# Reactions total	Reactions ratio	Species identifier	Species name	Submitted entities found	Mapped entities	Found reaction identifiers
R-HSA-171306	Packaging Of Telomere Ends	24	32	0.00313972	1.11022e-16	8.99281e-15	2	2	0.0002442	48887	Homo sapiens	HIST1H2BH;HIST1H2BJ;HIST1H2BI;HIST1H2BL;HIST1H2BK;HIST1H2BB;HIST1H2BA;HIST1H2BD;HIST2H2AA4;HIST2H2AC;H2AFX;H2AFZ;HIST1H2BM;HIST1H2BN;HIST1H2BO;TPP1;HIST2H2AB;HIST1H2AH;HIST1H4H;HIST1H2AG;HIST1H2AD;HIST1H2AC;HIST1H2AB;HIST1H2AA;HIST3H3;HIST2H2BF;HIST3H2BB;HIST2H2BE;HIST3H2A	Q16695;P04908;O60814;Q99879;P33778;Q96A08;Q93077;Q99877;Q93079;Q16778;P20671;P23527;Q16777;Q8N257;Q99880;P0C0S5;Q6FI13;Q96AP0;P06899;P58876;P62807;P62805;P57053;P16104	R-HSA-181450;R-HSA-176700
R-HSA-1236977	Endosomal/Vacuolar pathway	71	97	0.00951727	1.11022e-16	8.99281e-15	4	4	0.0004884	48887	Homo sapiens	HLA-A;HLA-C;HLA-B;B2M;CTSS	Q09160;P30501;P30447;P01892;P30504;P30505;P30443;Q95604;P04222;P30499;Q04826;P61769;P30498;P10316;P13746;Q9TNN7;P30495;P30459;P30493;P10319;P30456;P30492;P30457;P30455;P30453;P30508;P30450;P10314;P25774;P16188;P16189;Q29960;Q29865;Q29963;P04439;P01889;Q31610;P16190;P30464;P01891;P10321;P30466;Q31612;P30460;P30461;P30462;Q07000;P30480;Q95365;Q29718;P30479;P03989;P30475;Q29940;P30512;P30491;P30490;…	R-HSA-1236943;R-HSA-1236954;R-HSA-1236964;R-HSA-1236948
R-HSA-5334118	DNA methylation	25	35	0.00343407	1.11022e-16	8.99281e-15	7	7	0.000854701	48887	Homo sapiens	HIST1H2BH;HIST1H2BJ;HIST1H2BI;HIST1H1E;HIST1H2BL;HIST1H2BK;HIST1H2BB;HIST1H2BA;HIST1H3C;HIST1H2BD;HIST2H2AA4;HIST2H2AC;H2AFX;H2AFZ;HIST2H3A;HIST1H2BM;HIST1H2BN;HIST1H2BO;H3F3B;HIST2H2AB;HIST1H4H;HIST1H2AH;HIST1H2AG;HIST1H2AD;HIST1H2AC;HIST1H2AB;HIST1H2AA;HIST3H3;HIST2H2BF;HIST3H2BB;HIST2H2BE;HIST3H2A	O60814;P04908;Q96A08;Q93077;Q93079;Q71DI3;P23527;Q8N257;P84243;P0C0S5;P06899;P62807;P16104;P62805;P33778;Q99879;Q99877;Q16778;P20671;Q16777;Q99880;Q6FI13;P68431;P58876;P57053	R-HSA-5334152;R-HSA-5334097;R-HSA-5334099;R-HSA-5334179;R-HSA-5334160;R-HSA-5334164;R-HSA-5334151
R-HSA-983170	Antigen Presentation: Folding, assembly and peptide loading of class I MHC	75	118	0.0115777	1.11022e-16	8.99281e-15	13	14	0.0017094	48887	Homo sapiens	HLA-A;HLA-C;HLA-B;HSPA5;HSPA5;B2M;PDIA3;CALR;CALR;CANX;TAP1	Q09160;P30501;P30447;P01892;P30504;P30505;P30443;Q95604;P04222;P30499;Q04826;P61769;P30498;P10316;P13746;Q9TNN7;P30495;P30459;P30493;P10319;P30456;P30492;P30457;P30455;P30453;P30508;P30450;P10314;P16188;P16189;Q29960;Q29865;Q29963;P04439;P01889;Q31610;P16190;P30464;P01891;P10321;P30466;Q31612;P30460;P30461;P30462;Q07000;P30480;Q95365;P27797;Q03518;Q29718;P30479;P03989;P11021;P30475;Q29940;P30101;…	R-HSA-983161;R-HSA-983144;R-HSA-983145;R-HSA-983146;R-HSA-983425;R-HSA-983148;R-HSA-983424;R-HSA-983422;R-HSA-983427;R-HSA-983421;R-HSA-983426;R-HSA-983138;R-HSA-983142
R-HSA-194315	Signaling by Rho GTPases	83	407	0.0399333	1.11022e-16	8.99281e-15	88	107	0.0130647	48887	Homo sapiens	HIST1H2BH;HIST1H2BJ;DIAPH1;HIST1H2BI;HIST1H2BL;YWHAB;ACTG1;HIST1H2BK;TUBB6;MYL9;YWHAE;HIST1H2BB;YWHAG;HIST1H3C;HIST1H2BA;YWHAH;MYL6;HIST1H2BD;NCF1;CALM1;TUBA3C;NCF2;MYH9;HIST2H2AC;ITGB1;HIST1H2BM;HIST1H2BN;HIST1H2BO;H3F3B;HIST2H2AB;HIST1H4H;TUBB;RHOA;MYH10;ITGB1;RHOC;HIST3H2BB;YWHAQ;TUBB3;TUBB1;IQGAP1;TUBB2B;TUBB2A;YWHAZ;MYH14;RHOG;MYH11;TUBA1C;ARPC3;TUBA1B;ARPC2;TUBA1A;ARPC5;HIST1H1E;ACTBL2;ACTR…	P46940;P04908;O60814;Q71U36;O60610;Q96A08;P31947;P30153;P60709;P31946;P08134;P68371;P23527;P07737;P0C0S5;P15153;P68366;Q9BQE3;Q9BUF5;O60879-2;O60879-3;P62140;P05556;P33778;Q99879;Q99877;P21333;P68363;O15511;Q16778;P35579;P63000;O14950;Q16777;Q99880;P35580;Q7Z406;P62258;P61586;P31150;P61158;Q9H4B7;P60953;P36873;P52565;P52566;Q93077;Q93079;Q71DI3;P14598;P61981;P62158;P84243;Q8N257;P27348;P61160;P84…	R-HSA-5665767;R-HSA-419197;R-HSA-75016;R-HSA-5667008;R-HSA-5666049;R-HSA-442592;R-HSA-194894;R-HSA-5665761;R-HSA-5665809;R-HSA-389788;R-HSA-5672304;R-HSA-419049;R-HSA-5666178;R-HSA-5625796;R-HSA-5625797;R-HSA-5626507;R-HSA-5666070;R-HSA-5665659;R-HSA-5625901;R-HSA-5666197;R-HSA-5623667;R-HSA-5665802;R-HSA-2197691;R-HSA-2197690;R-HSA-5665982;R-HSA-194922;R-HSA-5668629;R-HSA-5666216;R-HSA-5669250;R…
R-HSA-983169	Class I MHC mediated antigen processing & presentation	94	368	0.0361068	1.11022e-16	8.99281e-15	32	39	0.0047619	48887	Homo sapiens	CD36;HLA-A;HLA-C;HSPA5;HLA-B;PSMB4;PSMB1;CTSS;NCF1;NCF2;UBB;PDIA3;CALR;CANX;UBA52;LAP3;PSMA7;HSPA5;PSMA5;PSMA6;B2M;CALR;PSMA4;RPN1;RPN2;PSMC3;UBE2N;UBA1;CD36;TAP1	Q13200;Q09160;P30501;Q13867;P30447;P01892;P30504;P30505;P30443;Q99460;Q95604;P04222;P30499;Q04826;P61769;P30498;P10316;P13746;Q9TNN7;P30495;P30459;P30493;P10319;P30456;P30492;P30457;P30455;P30453;P30508;P30450;P10314;P25774;P16188;P28066;P16189;Q29960;Q29865;P22314;Q29963;P04439;P01889;Q31610;P16190;P28070;O14818;P30464;P01891;P60900;P30466;P10321;Q31612;P30460;P30461;P30462;P25789;Q07000;P30480;…	R-HSA-983161;R-HSA-983162;R-HSA-983153;R-HSA-983152;R-HSA-983157;R-HSA-983156;R-HSA-983144;R-HSA-983145;R-HSA-983146;R-HSA-983148;R-HSA-983422;R-HSA-1236971;R-HSA-983421;R-HSA-983150;R-HSA-1236970;R-HSA-1236965;R-HSA-1236964;R-HSA-983138;R-HSA-1236967;R-HSA-983140;R-HSA-983142;R-HSA-1236958;R-HSA-1236956;R-HSA-983425;R-HSA-1236954;R-HSA-983424;R-HSA-983427;R-HSA-983426;R-HSA-1236948;R-HSA-1236949…
R-HSA-195258	RHO GTPase Effectors	78	294	0.0288462	1.11022e-16	8.99281e-15	83	102	0.0124542	48887	Homo sapiens	HIST1H2BH;HIST1H2BJ;DIAPH1;HIST1H2BI;HIST1H2BL;YWHAB;ACTG1;HIST1H2BK;TUBB6;MYL9;YWHAE;HIST1H2BB;YWHAG;HIST1H3C;HIST1H2BA;YWHAH;MYL6;HIST1H2BD;NCF1;CALM1;TUBA3C;NCF2;MYH9;HIST2H2AC;ITGB1;HIST1H2BM;HIST1H2BN;HIST1H2BO;H3F3B;HIST2H2AB;HIST1H4H;TUBB;RHOA;MYH10;ITGB1;RHOC;HIST3H2BB;YWHAQ;TUBB3;TUBB1;IQGAP1;TUBB2B;TUBB2A;YWHAZ;MYH14;RHOG;MYH11;TUBA1C;ARPC3;TUBA1B;ARPC2;TUBA1A;ARPC5;HIST1H1E;ACTBL2;ACTR…	P46940;P04908;O60814;Q71U36;O60610;Q96A08;P31947;P30153;P60709;P31946;P08134;P68371;P23527;P07737;P0C0S5;P15153;P68366;Q9BQE3;Q9BUF5;O60879-2;O60879-3;P62140;P05556;P33778;Q99879;Q99877;P21333;P68363;O15511;Q16778;P35579;P63000;O14950;Q16777;Q99880;P35580;Q7Z406;P62258;P61586;P61158;Q9H4B7;P60953;P36873;Q93077;Q93079;Q71DI3;P14598;P61981;P62158;P84243;Q8N257;P27348;P61160;P84095;P06899;P62807;P35…	R-HSA-5665767;R-HSA-419197;R-HSA-75016;R-HSA-5667008;R-HSA-5666049;R-HSA-442592;R-HSA-5665761;R-HSA-5665809;R-HSA-389788;R-HSA-5672304;R-HSA-419049;R-HSA-5666178;R-HSA-5625796;R-HSA-5625797;R-HSA-5626507;R-HSA-5666070;R-HSA-5665659;R-HSA-5625901;R-HSA-5666197;R-HSA-5665802;R-HSA-5623667;R-HSA-2197691;R-HSA-2197690;R-HSA-5665982;R-HSA-5668629;R-HSA-5666216;R-HSA-5669250;R-HSA-5623622;R-HSA-5626549…
R-HSA-1236974	ER-Phagosome pathway	85	154	0.0151099	1.11022e-16	8.99281e-15	4	5	0.000610501	48887	Homo sapiens	HLA-A;UBA52;PSMA7;HLA-C;HLA-B;PSMB4;PSMA5;PSMA6;B2M;CALR;PSMA4;RPN1;PSMB1;RPN2;PSMC3;UBB;PDIA3;CALR;TAP1	Q13200;Q09160;P30501;P30447;P01892;P30504;P30505;P30443;Q99460;Q95604;P04222;P30499;Q04826;P61769;P30498;P10316;P13746;Q9TNN7;P30495;P30459;P30493;P10319;P30456;P30492;P30457;P30455;P30453;P30508;P30450;P10314;P16188;P28066;P16189;Q29960;Q29865;Q29963;P04439;P01889;Q31610;P16190;P28070;O14818;P30464;P01891;P60900;P30466;P10321;Q31612;P30460;P30461;P30462;P25789;Q07000;P30480;Q95365;P27797;Q03518;…	R-HSA-1236971;R-HSA-1236935;R-HSA-1236965;R-HSA-1236949
R-HSA-877300	Interferon gamma signaling	75	174	0.0170722	1.11022e-16	8.99281e-15	11	15	0.0018315	48887	Homo sapiens	CES1;HLA-A;PTPN6;HLA-C;HLA-B;B2M;IFI30;HLA-DRB5;STAT1	Q09160;P30501;P30447;P01892;P30504;P30505;P30443;Q95604;P04222;P30499;Q04826;P61769;P30498;P29350;P10316;P13746;Q9TNN7;P30495;P30459;P30493;P10319;P30456;P30492;P30457;P42224-1;P30455;P30453;P30508;P30450;P10314;P16188;P16189;Q29960;Q29865;Q29963;P04439;P01889;Q31610;P16190;P30464;P01891;P30466;P10321;Q31612;P30460;P30461;P30462;Q07000;P30480;Q95365;Q30154;Q29718;P30479;P03989;P30475;Q29940;P3051…	R-HSA-877281;R-HSA-997326;R-HSA-873917;R-HSA-873918;R-HSA-873927;R-HSA-1031713;R-HSA-877308;R-HSA-909552;R-HSA-873922;R-HSA-873921;R-HSA-1031716
R-HSA-1236975	Antigen processing-Cross presentation	89	176	0.0172684	1.11022e-16	8.99281e-15	12	17	0.0020757	48887	Homo sapiens	HLA-A;UBA52;CD36;PSMA7;HLA-C;HLA-B;PSMB4;PSMA5;PSMA6;CALR;B2M;PSMA4;RPN1;PSMB1;CTSS;RPN2;PSMC3;NCF1;NCF2;UBB;PDIA3;CD36;CALR;TAP1	Q13200;Q09160;P30501;P30447;P01892;P30504;P30505;P30443;Q99460;Q95604;P04222;P30499;Q04826;P61769;P30498;P10316;P13746;Q9TNN7;P30495;P30459;P30493;P10319;P30456;P30492;P30457;P30455;P30453;P30508;P30450;P10314;P25774;P16188;P28066;P16189;Q29960;Q29865;Q29963;P04439;P01889;Q31610;P16190;P28070;O14818;P30464;P01891;P60900;P30466;P10321;Q31612;P30460;P30461;P30462;P25789;Q07000;P30480;Q95365;P27797;…	R-HSA-1236958;R-HSA-1236943;R-HSA-1236956;R-HSA-1236954;R-HSA-1236971;R-HSA-1236970;R-HSA-1236935;R-HSA-1236965;R-HSA-1236964;R-HSA-1236948;R-HSA-1236967;R-HSA-1236949
R-HSA-5625740	RHO GTPases activate PKNs	43	77	0.00755495	1.11022e-16	8.99281e-15	14	20	0.002442	48887	Homo sapiens	HIST1H2BH;HIST1H2BJ;HIST1H2BI;HIST1H2BL;HIST1H2BK;YWHAB;MYL9;YWHAE;HIST1H2BB;YWHAG;YWHAH;HIST1H3C;MYL6;HIST1H2BA;HIST1H2BD;MYH9;HIST2H2AC;HIST1H2BM;HIST1H2BN;HIST1H2BO;H3F3B;HIST2H2AB;HIST1H4H;MYH10;RHOA;RHOC;HIST3H2BB;YWHAQ;MYH14;YWHAZ;MYH11;HIST1H1E;HIST2H2AA4;H2AFX;H2AFZ;HIST2H3A;PPP1CB;HIST1H2AH;HIST1H2AG;RAC3;RAC2;RAC1;HIST1H2AD;HIST1H2AC;HIST1H2AB;HIST1H2AA;SFN;HIST3H3;HIST2H2BF;HIST2H2BE;H…	P04908;O60814;Q96A08;P31947;Q93077;Q93079;P31946;Q71DI3;P08134;P61981;P23527;Q8N257;P84243;P0C0S5;P27348;P06899;P62807;P35749;P63104;P62805;P16104;P62140;Q99879;P33778;P60660;Q99877;Q16778;P20671;P35579;P63000;O14950;Q16777;P35580;Q99880;Q6FI13;Q7Z406;P24844;P62258;P61586;P68431;Q04917;P58876;P57053	R-HSA-75016;R-HSA-5623622;R-HSA-5625784;R-HSA-5625883;R-HSA-5671772;R-HSA-5625849;R-HSA-5625848;R-HSA-5625796;R-HSA-5625797;R-HSA-419232;R-HSA-5625870;R-HSA-5625774;R-HSA-5623667;R-HSA-5623632
R-HSA-913531	Interferon Signaling	87	287	0.0281593	1.11022e-16	8.99281e-15	28	50	0.00610501	48887	Homo sapiens	HLA-A;UBA52;PTPN6;HLA-C;FLNB;HLA-B;B2M;EIF4A2;EIF4A1;SAMHD1;UBE2N;CES1;UBB;KPNB1;EIF4A3;EIF4A1;IFI30;HLA-DRB5;STAT1	Q09160;P42224;P30501;P30447;P01892;P30504;P30505;P30443;Q14240;Q95604;P04222;P30499;Q04826;P61769;P30498;P29350;P10316;P13746;Q9TNN7;P30495;P30459;P30493;P10319;P30456;P30492;P30457;P42224-2;P42224-1;P30455;P30453;P30508;P30450;P10314;P16188;P16189;Q29960;Q29865;Q29963;P04439;P01889;O75369;P60842;Q31610;P16190;P30464;P01891;P30466;P10321;Q31612;P30460;P30461;P30462;Q14974;Q07000;P30480;Q95365;Q30…	R-HSA-1169307;R-HSA-1176059;R-HSA-1031713;R-HSA-877308;R-HSA-913529;R-HSA-1031716;R-HSA-877281;R-HSA-909721;R-HSA-909722;R-HSA-997309;R-HSA-873917;R-HSA-909725;R-HSA-909726;R-HSA-873918;R-HSA-1678842;R-HSA-909718;R-HSA-1678841;R-HSA-997326;R-HSA-1169406;R-HSA-1169402;R-HSA-1015702;R-HSA-1169398;R-HSA-873927;R-HSA-997314;R-HSA-909552;R-HSA-873922;R-HSA-1015699;R-HSA-873921
R-HSA-909733	Interferon alpha/beta signaling	73	138	0.01354	1.11022e-16	8.99281e-15	10	19	0.0023199	48887	Homo sapiens	HLA-A;PTPN6;HLA-C;HLA-B;SAMHD1;STAT1	Q09160;P30501;P30447;P01892;P30504;P30505;P30443;Q95604;P04222;P30499;Q04826;P30498;P29350;P10316;P13746;Q9TNN7;P30495;P30459;P30493;P10319;P30456;P30492;P30457;P42224-2;P42224-1;P30455;P30453;P30508;P30450;P10314;P16188;P16189;Q29960;Q29865;Q29963;P04439;P01889;Q31610;P16190;P30464;P01891;P30466;P10321;Q31612;P30460;P30461;P30462;Q07000;P30480;Q95365;Q29718;P30479;P03989;P30475;Q29940;P30512;P30…	R-HSA-909721;R-HSA-909722;R-HSA-997309;R-HSA-909725;R-HSA-909726;R-HSA-1015702;R-HSA-997314;R-HSA-1015699;R-HSA-913529;R-HSA-909718
R-HSA-73728	RNA Polymerase I Promoter Opening	25	32	0.00313972	1.11022e-16	8.99281e-15	1	2	0.0002442	48887	Homo sapiens	HIST1H2BH;HIST1H2BJ;HIST1H2BI;HIST1H1E;HIST1H2BL;HIST1H2BK;HIST1H2BB;HIST1H2BA;HIST1H3C;HIST1H2BD;HIST2H2AA4;HIST2H2AC;H2AFX;H2AFZ;HIST2H3A;HIST1H2BM;HIST1H2BN;HIST1H2BO;H3F3B;HIST2H2AB;HIST1H4H;HIST1H2AH;HIST1H2AG;HIST1H2AD;HIST1H2AC;HIST1H2AB;HIST1H2AA;HIST3H3;HIST2H2BF;HIST3H2BB;HIST2H2BE;HIST3H2A	O60814;P04908;Q96A08;Q93077;Q93079;Q71DI3;P23527;Q8N257;P84243;P0C0S5;P06899;P62807;P16104;P62805;P33778;Q99879;Q99877;Q16778;P20671;Q16777;Q99880;Q6FI13;P68431;P58876;P57053	R-HSA-73718
R-HSA-198933	Immunoregulatory interactions between a Lymphoid and a non-Lymphoid cell	72	327	0.032084	1.11022e-16	8.99281e-15	13	35	0.0042735	48887	Homo sapiens	HLA-A;ITGB1;HLA-C;HLA-B;B2M;ITGB1;ITGB2	Q09160;P30501;P30447;P01892;P30504;P30505;P30443;Q95604;P04222;P30499;Q04826;P61769;P30498;P10316;P13746;Q9TNN7;P30495;P30459;P30493;P10319;P30456;P30492;P30457;P30455;P30453;P30508;P30450;P10314;P16188;P16189;Q29960;Q29865;P05556;Q29963;P04439;P05107;P01889;Q31610;P16190;P30464;P01891;P30466;P10321;Q31612;P30460;P30461;P30462;Q07000;P30480;Q95365;Q29718;P30479;P03989;P30475;Q29940;P30512;P30491;…	R-HSA-199583;R-HSA-199576;R-HSA-199169;R-HSA-199579;R-HSA-198941;R-HSA-199062;R-HSA-199566;R-HSA-199050;R-HSA-198955;R-HSA-199558;R-HSA-199043;R-HSA-199587;R-HSA-198958
R-HSA-1280215	Cytokine Signaling in Immune system	119	660	0.0647567	1.11022e-16	8.99281e-15	85	285	0.0347985	48887	Homo sapiens	HLA-A;PEBP1;HLA-C;HLA-B;PSMB4;ACTG2;EIF4A2;EIF4A1;ACTG1;YWHAB;PSMB1;ACTC1;RAP1B;CALM1;RAP1A;UBB;KPNB1;EIF4A3;EIF4A1;HLA-DRB5;PSMA7;PHB;PSMA5;PSMA6;CAP1;PSMA4;RPN1;FGB;FGA;ACTA2;RPN2;ACTA1;TLN1;SAMHD1;UBE2N;FGG;IQGAP1;YES1;YWHAZ;VCL;ITGB3;ACTBL2;CES1;LYN;STAT1;UBA52;PTPN6;FLNB;B2M;PSMC3;PPP2R1A;ACTN2;ACTB;POTEF;ITGA2B;TLN1;IFI30;NEFL	P46940;Q13200;P30447;P01892;P30443;Q95604;Q04826;P30499;P04222;P61769;P30498;P10316;P30495;P10319;P30493;P30492;P10314;P28066;Q29960;Q9Y490;Q29963;P01889;O75369;P60842;P28070;P01891;P10321;P18206;Q14974;Q95365;Q30154;P35609;P20618;P35232;P17980;P07947;Q13114;P07948;P63104;P62834;P61224;Q29940;P02671;P30685;P61088;P07196;P62987;Q29836;P0CG48;P63261;P0CG47;P13284;P02795;Q09160;P42224;P30501;P30504;…	R-HSA-5668520;R-HSA-5607731;R-HSA-5672978;R-HSA-914182;R-HSA-5675417;R-HSA-1112565;R-HSA-5672980;R-HSA-1176059;R-HSA-1168767;R-HSA-5672960;R-HSA-909721;R-HSA-5672961;R-HSA-909722;R-HSA-873917;R-HSA-909725;R-HSA-5672965;R-HSA-909726;R-HSA-5672966;R-HSA-873918;R-HSA-5668543;R-HSA-5672969;R-HSA-1678842;R-HSA-5672972;R-HSA-5672973;R-HSA-909718;R-HSA-5607725;R-HSA-5668534;R-HSA-1678841;R-HSA-5668414;R…
R-HSA-2559586	DNA Damage/Telomere Stress Induced Senescence	30	63	0.00618132	2.22045e-16	1.70974e-14	2	16	0.0019536	48887	Homo sapiens	HIST1H2BH;HIST1H2BJ;HIST1H1D;HIST1H2BI;HIST1H1E;HIST1H2BL;HIST1H2BK;HIST1H1A;HIST1H1B;HIST1H1C;HIST1H2BB;HIST1H2BA;HIST1H2BD;HIST2H2AA4;HIST2H2AC;H2AFX;H2AFZ;HIST1H2BM;HIST1H2BN;HIST1H2BO;TPP1;HIST2H2AB;HIST1H4H;HIST1H2AH;HIST1H2AG;HIST1H2AD;HIST1H2AC;HIST1H2AB;HIST1H2AA;HIST3H3;LMNB1;HIST2H2BF;HIST3H2BB;HIST2H2BE;HIST3H2A	Q16695;P04908;O60814;Q02539;Q96A08;Q93077;Q93079;P23527;Q8N257;P10412;P0C0S5;Q96AP0;P06899;P62807;P62805;P16104;P33778;Q99879;Q99877;Q16778;P20671;Q16777;Q99880;Q6FI13;P20700;P16403;P16402;P16401;P58876;P57053	R-HSA-4647594;R-HSA-3785711
R-HSA-212300	PRC2 methylates histones and DNA	25	43	0.004219	7.77156e-16	5.59552e-14	4	4	0.0004884	48887	Homo sapiens	HIST1H2BH;HIST1H2BJ;HIST1H2BI;HIST1H1E;HIST1H2BL;HIST1H2BK;HIST1H2BB;HIST1H2BA;HIST1H3C;HIST1H2BD;HIST2H2AA4;HIST2H2AC;H2AFX;H2AFZ;HIST2H3A;HIST1H2BM;HIST1H2BN;HIST1H2BO;H3F3B;HIST2H2AB;HIST1H4H;HIST1H2AH;HIST1H2AG;HIST1H2AD;HIST1H2AC;HIST1H2AB;HIST1H2AA;HIST3H3;HIST2H2BF;HIST3H2BB;HIST2H2BE;HIST3H2A	O60814;P04908;Q96A08;Q93077;Q93079;Q71DI3;P23527;Q8N257;P84243;P0C0S5;P06899;P62807;P16104;P62805;P33778;Q99879;Q99877;Q16778;P20671;Q16777;Q99880;Q6FI13;P68431;P58876;P57053	R-HSA-212269;R-HSA-212252;R-HSA-212222;R-HSA-212263
R-HSA-2299718	Condensation of Prophase Chromosomes	27	53	0.00520016	1.33227e-15	8.65974e-14	9	10	0.001221	48887	Homo sapiens	SET;HIST1H2BH;HIST1H2BJ;HIST1H2BI;HIST1H1E;HIST1H2BL;HIST1H2BK;HIST1H2BB;HIST1H2BA;HIST1H3C;HIST1H2BD;HIST2H2AA4;HIST2H2AC;H2AFX;H2AFZ;HIST2H3A;HIST1H2BM;HIST1H2BN;HIST1H2BO;H3F3B;HIST2H2AB;HIST1H4H;HIST1H2AH;HIST1H2AG;HIST1H2AD;HIST1H2AC;HIST1H2AB;HIST1H2AA;HIST3H3;HIST2H2BF;HIST3H2BB;HIST2H2BE;HIST3H2A	Q16695;O60814;P04908;Q96A08;Q93077;Q93079;Q71DI3;P23527;Q8N257;P84243;P0C0S5;P06899;P62807;P16104;P62805;Q01105;P33778;Q99879;Q99877;Q16778;P20671;Q16777;Q99880;Q6FI13;P68431;P58876;P57053	R-HSA-2245218;R-HSA-2429719;R-HSA-2294580;R-HSA-2288097;R-HSA-2301205;R-HSA-2172678;R-HSA-2294590;R-HSA-2294600;R-HSA-2294574
R-HSA-427359	SIRT1 negatively regulates rRNA Expression	25	44	0.00431711	1.33227e-15	8.65974e-14	3	5	0.000610501	48887	Homo sapiens	HIST1H2BH;HIST1H2BJ;HIST1H2BI;HIST1H1E;HIST1H2BL;HIST1H2BK;HIST1H2BB;HIST1H2BA;HIST1H3C;HIST1H2BD;HIST2H2AA4;HIST2H2AC;H2AFX;H2AFZ;HIST2H3A;HIST1H2BM;HIST1H2BN;HIST1H2BO;H3F3B;HIST2H2AB;HIST1H4H;HIST1H2AH;HIST1H2AG;HIST1H2AD;HIST1H2AC;HIST1H2AB;HIST1H2AA;HIST3H3;HIST2H2BF;HIST3H2BB;HIST2H2BE;HIST3H2A	O60814;P04908;Q96A08;Q93077;Q93079;Q71DI3;P23527;Q8N257;P84243;P0C0S5;P06899;P62807;P16104;P62805;P33778;Q99879;Q99877;Q16778;P20671;Q16777;Q99880;Q6FI13;P68431;P58876;P57053	R-HSA-427514;R-HSA-427527;R-HSA-427528
R-HSA-977225	Amyloids	28	58	0.00569074	1.55431e-15	9.63674e-14	3	5	0.000610501	48887	Homo sapiens	GSN;HIST1H2BH;HIST1H2BJ;HIST1H2BI;LYZ;HIST1H2BL;HIST1H2BK;HIST1H2BB;HIST1H3C;HIST1H2BA;HIST1H2BD;HIST2H2AA4;HIST2H2AC;H2AFX;H2AFZ;HIST2H3A;HIST1H2BM;HIST1H2BN;HIST1H2BO;H3F3B;HIST1H4H;B2M;HIST1H2AD;HIST1H2AC;FGA;HIST1H2AB;HIST3H2BB;HIST2H2BE	P04908;O60814;Q96A08;Q93077;Q93079;Q71DI3;P23527;Q8N257;P84243;P61769;P0C0S5;P06899;P62807;P16104;P62805;P02671;P33778;Q99879;Q99877;P61626;Q16778;P20671;Q16777;Q99880;Q6FI13;P06396;P68431;P58876	R-HSA-976734;R-HSA-977136;R-HSA-977224
R-HSA-69473	G2/M DNA damage checkpoint	28	61	0.00598509	5.21805e-15	3.07865e-13	3	7	0.000854701	48887	Homo sapiens	HIST1H2BH;HIST1H2BJ;HIST1H2BI;HIST1H2BL;YWHAB;HIST1H2BK;YWHAE;HIST1H2BB;YWHAG;HIST1H2BA;YWHAH;HIST1H2BD;UBB;H2AFX;HIST1H2BM;HIST1H2BN;HIST1H2BO;HIST2H2AB;UBA52;HIST1H4H;HIST1H2AC;SFN;HIST3H3;UBE2N;HIST3H2BB;HIST2H2BF;YWHAQ;HIST2H2BE;YWHAZ	Q16695;O60814;Q96A08;P31947;Q93079;P31946;P61981;P23527;Q8N257;P27348;P06899;P62807;P63104;P16104;P62805;P33778;Q99879;Q99877;P61088;Q16778;P62987;Q99880;P0CG48;P62258;Q04917;P58876;P0CG47;P57053	R-HSA-75016;R-HSA-69891;R-HSA-75022
R-HSA-114608	Platelet degranulation	33	88	0.00863422	5.55112e-15	3.10862e-13	7	11	0.0013431	48887	Homo sapiens	CD36;TIMP1;TUBA1C;TUBA1B;ALDOA;HSPA5;CAP1;ALB;PECAM1;CALM1;PFN1;PLEK;PROS1;CLU;TMSB4X;SERPINA1;THBS1;FLNA;HSPA5;PPIA;LAMP1;CAP1;FGB;FGA;TLN1;TUBA4A;ACTN2;CFL1;ACTN1;ACTN4;FGG;CD36;ITGA2B;TLN1;WDR1;F13A1;PSAP;VCL;ITGB3	P08567;P18206;P01033;P13473;P04075;P00488;P23528;P35609;P62158;P12814;P07737;P68366;P62328;O75083;P01009;P11021;O43707;P07996;P07225;P02679;P02671;Q9Y490;P02768;Q01518;P02675;P16284;P21333;P08514;P05106;P62937;P10909;P16671;P07602	R-HSA-482772;R-HSA-481010;R-HSA-351341;R-HSA-482775;R-HSA-351323;R-HSA-481044;R-HSA-481007
R-HSA-5625886	Activated PKN1 stimulates transcription of AR (androgen receptor) regulated genes KLK2 and KLK3	25	47	0.00461146	5.9952e-15	3.23741e-13	8	11	0.0013431	48887	Homo sapiens	HIST1H2BH;HIST1H2BJ;HIST1H2BI;HIST1H1E;HIST1H2BL;HIST1H2BK;HIST1H2BB;HIST1H2BA;HIST1H3C;HIST1H2BD;HIST2H2AA4;HIST2H2AC;H2AFX;H2AFZ;HIST2H3A;HIST1H2BM;HIST1H2BN;HIST1H2BO;H3F3B;HIST2H2AB;HIST1H4H;HIST1H2AH;HIST1H2AG;HIST1H2AD;HIST1H2AC;HIST1H2AB;HIST1H2AA;HIST3H3;HIST2H2BF;HIST3H2BB;HIST2H2BE;HIST3H2A	O60814;P04908;Q96A08;Q93077;Q93079;Q71DI3;P23527;Q8N257;P84243;P0C0S5;P06899;P62807;P16104;P62805;P33778;Q99879;Q99877;Q16778;P20671;Q16777;Q99880;Q6FI13;P68431;P58876;P57053	R-HSA-5625796;R-HSA-5625797;R-HSA-5625870;R-HSA-5625784;R-HSA-5625774;R-HSA-5625883;R-HSA-5625849;R-HSA-5625848
R-HSA-76005	Response to elevated platelet cytosolic Ca2+	34	95	0.00932104	8.10463e-15	4.21441e-13	10	14	0.0017094	48887	Homo sapiens	CD36;TIMP1;TUBA1C;TUBA1B;ALDOA;HSPA5;CAP1;ALB;PECAM1;PRKCB;CALM1;PFN1;PLEK;PROS1;CLU;TMSB4X;SERPINA1;THBS1;FLNA;HSPA5;PPIA;LAMP1;CAP1;FGB;FGA;TLN1;TUBA4A;ACTN2;CFL1;ACTN1;ACTN4;FGG;CD36;ITGA2B;TLN1;WDR1;F13A1;PSAP;VCL;ITGB3	P08567;P18206;P01033;P13473;P04075;P00488;P23528;P35609;P62158;P12814;P07737;P68366;P62328;O75083;P01009;P11021;O43707;P07996;P07225;P02679;P02671;Q9Y490;P02768;Q01518;P02675;P16284;P21333;P08514;P05771;P05106;P62937;P10909;P16671;P07602	R-HSA-482772;R-HSA-114683;R-HSA-481010;R-HSA-351341;R-HSA-482775;R-HSA-114684;R-HSA-351323;R-HSA-481044;R-HSA-114553;R-HSA-481007
R-HSA-2262752	Cellular responses to stress	77	446	0.0437598	7.30527e-14	3.65263e-12	54	200	0.02442	48887	Homo sapiens	HSPA6;HSPA4;HIST1H2BH;GPX1;HSPA5;HIST1H2BJ;HSPA2;HIST1H2BI;HIST1H2BL;HIST1H2BK;ERO1L;YWHAE;HIST1H2BB;HIST1H3C;HIST1H2BA;HIST1H2BD;HSPA8;HSPA9;HIST2H2AC;HSPA1A;UBB;HIST1H2BM;HIST1H2BN;HIST1H2BO;TPP1;H3F3B;HIST2H2AB;HIST1H4H;HSPA5;HSPA6;UBB;HIST3H2BB;HSPA1A;TXN;HSPA1L;VCP;HIST1H1D;HIST1H1E;HIST1H1A;HIST1H1B;HIST1H1C;SOD2;HIST2H2AA4;HSP90AA1;HSP90AB1;GSTP1;EEF1A1;H2AFX;H2AFZ;HIST2H3A;UBA52;PRDX1;HIS…	Q15185;P04908;O60814;Q96A08;ENSG00000237724;P23527;P10412;P0C0S5;P11142;ENSG00000206383;P18283;Q06830;P68104;Q8N4C8;P33778;Q99879;Q99877;P22352;Q16778;P48741;P38646;Q16777;Q99880;P08238;P20700;P09211;P16403;P62258;P04179;P16402;P10599;P16401;P07237;Q16695;P34932;ENSG00000215328;P34931;Q02539;Q93077;ENSG00000234258;ENSG00000226704;Q93079;P04040;Q71DI3;P30041;P84243;Q8N257;P07900;ENSG00000236251;P0…	R-HSA-3857308;R-HSA-3371518;R-HSA-3371586;R-HSA-3857305;R-HSA-3371591;R-HSA-3788745;R-HSA-3343700;R-HSA-3788748;R-HSA-5324617;R-HSA-3341277;R-HSA-4793819;R-HSA-5324632;R-HSA-3341296;R-HSA-3225851;R-HSA-3229138;R-HSA-1234175;R-HSA-1234172;R-HSA-1234163;R-HSA-3240295;R-HSA-3223200;R-HSA-76031;R-HSA-1234159;R-HSA-3371467;R-HSA-3323013;R-HSA-5082356;R-HSA-4793925;R-HSA-71676;R-HSA-3341343;R-HSA-32091…
R-HSA-3214815	HDACs deacetylate histones	27	63	0.00618132	7.89369e-14	3.72302e-12	4	4	0.0004884	48887	Homo sapiens	HIST1H2BH;HIST1H2BJ;HIST1H2BI;HIST1H1E;HIST1H2BL;HIST1H2BK;HIST1H2BB;HIST1H2BA;HIST1H3C;HIST1H2BD;HIST2H2AA4;HIST2H2AC;HIST2H3A;HIST1H2BM;HIST1H2BN;HIST1H2BO;HIST2H2AB;HIST1H2AH;HIST1H4H;HIST1H2AG;HIST1H2AD;HIST1H2AC;HIST1H2AB;HIST1H2AA;HIST3H3;HIST2H2BF;HIST3H2BB;HIST2H2BE;HIST3H2A	O60814;P04908;Q96A08;Q96KK5;Q93077;Q93079;Q71DI3;Q8IUE6;P0C0S8;P23527;Q8N257;Q5QNW6;P06899;P62807;Q96QV6;P62805;P33778;Q99879;Q99877;Q16778;P20671;Q16777;Q99880;Q6FI13;P68431;Q7L7L0;P58876	R-HSA-3782655;R-HSA-3782637;R-HSA-3769447;R-HSA-3777129
R-HSA-1280218	Adaptive Immune System	128	967	0.0948783	8.09353e-14	3.72302e-12	106	232	0.0283272	48887	Homo sapiens	HLA-A;HLA-C;HLA-B;HSPA5;PSMB4;YWHAB;PSMB1;TUBB6;RAP1B;PRKCB;CALM1;TUBA3C;NCF1;NCF2;RAP1A;UBB;PDIA3;CALR;ITGB1;HLA-DRB5;PSMA7;PSMA5;HSPA5;PSMA6;PSMA4;RPN1;RPN2;TUBB;UBE2N;ITGB1;TUBB3;CD36;TUBB1;TUBB2B;YES1;TUBB2A;YWHAZ;VASP;ITGB2;ARF4;CD36;TUBA1C;ARF3;TUBA1B;TUBA1A;ARF1;ARF5;CTSS;LYN;CANX;CTSB;CTSD;CLTC;UBA52;PTPN6;PTPRC;LAP3;RAC3;RAC2;CALR;RAC1;B2M;PSMC3;TUBA4A;PPP2R1A;UBA1;CDC42;RAB7A;TAP1;IFI30	Q13200;Q71U36;Q13867;P30447;P01892;P30443;Q95604;Q04826;P30499;P04222;P61769;P30498;P10316;P30495;P10319;P30493;P30492;Q9BQE3;P10314;P25774;P28066;Q29960;P05556;P08575;Q29963;P01889;P28070;P01891;P10321;Q9H4B7;P60953;Q95365;Q30154;P14598;P20618;P17980;P11021;P07947;P07948;P63104;P62834;P61224;Q29940;Q13509;P30101;P27824;P19878;P30685;P61088;Q00610-1;P62987;Q29836;P0CG48;Q9BVA1;P0CG47;P13284;Q0916…	R-HSA-199583;R-HSA-199576;R-HSA-199579;R-HSA-389788;R-HSA-2130706;R-HSA-202344;R-HSA-939265;R-HSA-1168635;R-HSA-199566;R-HSA-199558;R-HSA-2130478;R-HSA-199062;R-HSA-2130731;R-HSA-430201;R-HSA-199050;R-HSA-392513;R-HSA-202307;R-HSA-199043;R-HSA-389532;R-HSA-199587;R-HSA-2130725;R-HSA-2130486;R-HSA-390329;R-HSA-2130504;R-HSA-202534;R-HSA-983707;R-HSA-2130500;R-HSA-202291;R-HSA-983709;R-HSA-389348;R…
R-HSA-912446	Meiotic recombination	26	58	0.00569074	8.34888e-14	3.75699e-12	4	8	0.000976801	48887	Homo sapiens	HIST1H2BH;HIST1H2BJ;HIST1H2BI;HIST1H1E;HIST1H2BL;HIST1H2BK;HIST1H2BB;HIST1H2BA;HIST1H3C;HIST1H2BD;HIST2H2AA4;HIST2H2AC;H2AFX;H2AFZ;HIST2H3A;HIST1H2BM;HIST1H2BN;HIST1H2BO;H3F3B;HIST2H2AB;HIST1H4H;HIST1H2AH;HIST1H2AG;HIST1H2AD;HIST1H2AC;HIST1H2AB;HIST1H2AA;HIST3H3;HIST2H2BF;HIST3H2BB;HIST2H2BE;HIST3H2A	Q16695;O60814;P04908;Q96A08;Q93077;Q93079;Q71DI3;P23527;Q8N257;P84243;P0C0S5;P06899;P62807;P16104;P62805;P33778;Q99879;Q99877;Q16778;P20671;Q16777;Q99880;Q6FI13;P68431;P58876;P57053	R-HSA-912458;R-HSA-1214188;R-HSA-912503;R-HSA-912496
R-HSA-73777	RNA Polymerase I Chain Elongation	26	59	0.00578885	1.22458e-13	5.26568e-12	1	1	0.0001221	48887	Homo sapiens	HIST1H2BH;HIST1H2BJ;HIST1H2BI;HIST1H1E;HIST1H2BL;HIST1H2BK;HIST1H2BB;HIST1H2BA;HIST1H3C;HIST1H2BD;HIST2H2AA4;HIST2H2AC;H2AFX;H2AFZ;HIST2H3A;HIST1H2BM;HIST1H2BN;HIST1H2BO;H3F3B;HIST2H2AB;HIST1H4H;HIST1H2AH;HIST1H2AG;HIST1H2AD;HIST1H2AC;HIST1H2AB;HIST1H2AA;HIST3H3;HIST2H2BF;HIST3H2BB;HIST2H2BE;CBX3;HIST3H2A	O60814;P04908;Q96A08;Q13185;Q93077;Q93079;Q71DI3;P23527;Q8N257;P84243;P0C0S5;P06899;P62807;P16104;P62805;P33778;Q99879;Q99877;Q16778;P20671;Q16777;Q99880;Q6FI13;P68431;P58876;P57053	R-HSA-74986
R-HSA-1221632	Meiotic synapsis	26	60	0.00588697	1.78191e-13	7.48401e-12	5	6	0.000732601	48887	Homo sapiens	HIST1H2BH;HIST1H2BJ;HSPA2;HIST1H2BI;HIST1H2BL;HIST1H2BK;HIST1H2BB;HIST1H2BA;HIST1H2BD;HIST2H2AA4;HIST2H2AC;H2AFX;H2AFZ;HIST1H2BM;HIST1H2BN;HIST1H2BO;TPP1;HIST2H2AB;HIST1H2AH;HIST1H4H;HIST1H2AG;HIST1H2AD;HIST1H2AC;HIST1H2AB;HIST1H2AA;HIST3H3;LMNB1;HIST2H2BF;HIST3H2BB;HIST2H2BE;HIST3H2A	Q16695;P04908;O60814;Q99879;P33778;Q96A08;Q93077;Q99877;P54652;Q93079;Q16778;P20671;P23527;Q16777;Q8N257;Q99880;P0C0S5;Q6FI13;P20700;Q96AP0;P06899;P58876;P62807;P62805;P57053;P16104	R-HSA-912408;R-HSA-912505;R-HSA-912470;R-HSA-912450;R-HSA-912467
R-HSA-68886	M Phase	60	306	0.0300235	3.12417e-13	1.24967e-11	35	63	0.00769231	48887	Homo sapiens	HIST1H2BH;PSMB4;HIST1H2BJ;HIST1H2BI;HIST1H2BL;HIST1H2BK;PSMB1;TUBB6;HIST1H2BB;PRKCB;HIST1H2BA;HIST1H3C;HIST1H2BD;CAPG;TUBA3C;HIST2H2AC;UBB;HIST1H2BM;HIST1H2BN;HIST1H2BO;H3F3B;HIST2H2AB;RAB1B;PSMA7;HIST1H4H;PSMA5;PSMA6;PSMA4;RPN1;RPN2;TUBB;HIST3H2BB;TUBB3;TUBB1;TUBB2B;TUBB2A;RAB1A;SET;TUBA1C;TUBA1B;TUBA1A;HIST1H1E;HIST2H2AA4;H2AFX;H2AFZ;HIST2H3A;RAB2A;PPP1CA;TMPO;PPP1CC;UBA52;HIST1H2AH;HIST1H2AG;H…	P62820;P04908;O60814;Q13200;Q71U36;Q96A08;P30153;Q99460;P68371;P23527;P0C0S5;P68366;Q9BQE3;Q9BUF5;P28066;Q9BPX3;Q01105;P33778;Q99879;Q99877;P68363;P05771;Q16778;P61019;Q9H0U4;Q16777;Q99880;P28070;P20700;O14818;P60900;Q9H4B7;Q16695;P25789;P36873;Q93077;Q93079;Q71DI3;P42167-1;P20618;P84243;Q8N257;P17980;P06899;P62807;P16104;P62805;Q13509;P20671;P62987;Q13748;P0CG48;Q6FI13;Q9BVA1;P68431;Q15691;Q1388…	R-HSA-5244669;R-HSA-2245218;R-HSA-1638803;R-HSA-174202;R-HSA-5229194;R-HSA-375302;R-HSA-2172678;R-HSA-2468287;R-HSA-2294574;R-HSA-2172194;R-HSA-2294580;R-HSA-2484822;R-HSA-2422927;R-HSA-2294590;R-HSA-2314566;R-HSA-2995376;R-HSA-2430552;R-HSA-2514854;R-HSA-2288097;R-HSA-2520883;R-HSA-2993898;R-HSA-2467809;R-HSA-2301205;R-HSA-2467811;R-HSA-5223304;R-HSA-2294600;R-HSA-2995388;R-HSA-2314569;R-HSA-242…
R-HSA-109582	Hemostasis	87	564	0.0553375	6.91114e-13	2.69534e-11	125	305	0.0372405	48887	Homo sapiens	TIMP1;ALDOA;HSPA5;CAP1;CAPZB;ACTG1;TUBB6;PECAM1;GNAI3;PRTN3;RAP1B;HIST1H3C;PRKCB;TUBA3C;CALM1;RAP1A;PLEK;HBB;GNAI2;HBD;GNAI1;TMSB4X;ITGB1;SERPINA1;THBS1;H3F3B;ATP2A3;ATP2A2;HSPA5;CAP1;LAMP1;FGB;FGA;TLN1;TUBB;RHOA;CFL1;ITGB1;ITGAM;GNAS;GNB1;TUBB3;GNAQ;GNB2;FGG;TUBB1;CD36;TUBB2B;YES1;TUBB2A;YWHAZ;SERPINB8;ITGB2;RHOG;ITGB3;ATP1B3;VCL;CD36;TUBA1C;TUBA1B;TUBA1A;HIST1H1E;ACTBL2;EHD3;ALB;PRKAR1A;PFN1;LY…	P07355;P08567;P01033;Q71U36;Q07021;P30153;P60709;P23528;P68371;P07737;P29350;P15153;P68366;P62328;Q9BQE3;O43707;P63096;Q9BUF5;Q9HAV0;P02679;P63092;P05556;Q9Y490;P02675;P21333;P68363;P05771;P05107;P05106;P63000;P47755;P47756;P61586;P10909;Q9H4B7;P18206;P60953;P13473;P04075;P00488;Q71DI3;P68871;P16615;P35609;P04899;P10644;Q9NZN3;P62158;P12814;P84243;P52907;P62873;P84095;P62879;O75083;P01009;P11021;…	R-HSA-139842;R-HSA-428752;R-HSA-114577;R-HSA-443831;R-HSA-140599;R-HSA-939265;R-HSA-983266;R-HSA-428750;R-HSA-428749;R-HSA-114563;R-HSA-396941;R-HSA-372705;R-HSA-453183;R-HSA-140847;R-HSA-994106;R-HSA-158750;R-HSA-397891;R-HSA-442314;R-HSA-140842;R-HSA-372697;R-HSA-204485;R-HSA-140840;R-HSA-372693;R-HSA-983259;R-HSA-5604929;R-HSA-429441;R-HSA-992708;R-HSA-158311;R-HSA-159001;R-HSA-114600;R-HSA-14…
R-HSA-201722	formation of the beta-catenin:TCF transactivating complex	26	64	0.00627943	7.44849e-13	2.83042e-11	2	13	0.0015873	48887	Homo sapiens	HIST1H2BH;HIST1H2BJ;HIST1H2BI;HIST1H1E;HIST1H2BL;HIST1H2BK;HIST1H2BB;HIST1H2BA;HIST1H3C;HIST1H2BD;HIST2H2AA4;HIST2H2AC;H2AFX;H2AFZ;HIST2H3A;HIST1H2BM;HIST1H2BN;HIST1H2BO;H3F3B;HIST2H2AB;HIST1H4H;HIST1H2AH;HIST1H2AG;HIST1H2AD;HIST1H2AC;HIST1H2AB;HIST1H2AA;HIST3H3;HIST2H2BF;HIST3H2BB;HIST2H2BE;HIST3H2A	Q16695;P04908;O60814;Q99879;P33778;Q96A08;Q93077;Q99877;Q93079;Q71DI3;Q16778;P20671;P23527;Q16777;P84243;Q8N257;Q99880;P0C0S5;Q6FI13;P68431;P06899;P58876;P62807;P62805;P57053;P16104	R-HSA-3451147;R-HSA-3364026
R-HSA-774815	Nucleosome assembly	23	53	0.00520016	4.28446e-12	1.54241e-10	3	4	0.0004884	48887	Homo sapiens	HIST1H2BH;HIST1H2BJ;HIST1H2BI;HIST1H2BL;HIST1H2BK;HIST1H2BB;HIST1H2BA;HIST1H2BD;HIST2H2AA4;HIST2H2AC;H2AFX;H2AFZ;HIST1H2BM;HIST1H2BN;HIST1H2BO;HIST2H2AB;HIST1H2AH;HIST1H4H;HIST1H2AG;HIST1H2AD;HIST1H2AC;HIST1H2AB;HIST1H2AA;HIST2H2BF;HIST3H2BB;NPM1;HIST2H2BE;HIST3H2A	P04908;O60814;Q99879;P33778;Q96A08;Q93077;Q99877;Q93079;Q16778;P06748;P20671;P23527;Q16777;Q8N257;Q99880;P0C0S5;Q6FI13;P06899;P58876;P62807;P62805;P57053;P16104	R-HSA-606287;R-HSA-606289;R-HSA-606326
R-HSA-606279	Deposition of new CENPA-containing nucleosomes at the centromere	23	53	0.00520016	4.28446e-12	1.54241e-10	3	4	0.0004884	48887	Homo sapiens	HIST1H2BH;HIST1H2BJ;HIST1H2BI;HIST1H2BL;HIST1H2BK;HIST1H2BB;HIST1H2BA;HIST1H2BD;HIST2H2AA4;HIST2H2AC;H2AFX;H2AFZ;HIST1H2BM;HIST1H2BN;HIST1H2BO;HIST2H2AB;HIST1H2AH;HIST1H4H;HIST1H2AG;HIST1H2AD;HIST1H2AC;HIST1H2AB;HIST1H2AA;HIST2H2BF;HIST3H2BB;NPM1;HIST2H2BE;HIST3H2A	P04908;O60814;Q99879;P33778;Q96A08;Q93077;Q99877;Q93079;Q16778;P06748;P20671;P23527;Q16777;Q8N257;Q99880;P0C0S5;Q6FI13;P06899;P58876;P62807;P62805;P57053;P16104	R-HSA-606287;R-HSA-606289;R-HSA-606326
R-HSA-76002	Platelet activation, signaling and aggregation	51	253	0.0248234	7.66842e-12	2.68395e-10	66	109	0.0133089	48887	Homo sapiens	TIMP1;HSPA5;ALDOA;CAP1;PECAM1;GNAI3;RAP1B;PRKCB;CALM1;RAP1A;PLEK;GNAI2;GNAI1;TMSB4X;SERPINA1;THBS1;HSPA5;CAP1;LAMP1;FGB;FGA;TLN1;RHOA;CFL1;GNB1;GNB2;GNAQ;FGG;CD36;YWHAZ;RHOG;VCL;ITGB3;CD36;TUBA1C;TUBA1B;ALB;PFN1;LYN;PROS1;CLU;FLNA;PTPN6;RAC3;RAC2;RAC1;PPIA;TUBA4A;ACTN2;ACTN1;CDC42;ACTN4;ITGA2B;TLN1;WDR1;F13A1;PSAP	P08567;P01033;P23528;P07737;P29350;P68366;P15153;P62328;O43707;P63096;Q9HAV0;P02679;Q9Y490;P02675;P21333;P05771;P05106;P63000;P61586;P10909;P18206;P13473;P60953;P04075;P00488;P04899;P35609;P62158;P12814;P62873;P84095;P62879;O75083;P01009;P11021;P07996;P62834;P61224;P63104;P07948;P07225;P08754;P02671;Q01518;P02768;P16284;P50148;P08514;P62937;P16671;P07602	R-HSA-443910;R-HSA-139842;R-HSA-418581;R-HSA-418579;R-HSA-428752;R-HSA-443905;R-HSA-418576;R-HSA-443831;R-HSA-354149;R-HSA-939265;R-HSA-354173;R-HSA-428750;R-HSA-428749;R-HSA-396941;R-HSA-354165;R-HSA-372705;R-HSA-453183;R-HSA-428909;R-HSA-397891;R-HSA-442314;R-HSA-372697;R-HSA-354124;R-HSA-443402;R-HSA-372693;R-HSA-429441;R-HSA-114600;R-HSA-481044;R-HSA-428918;R-HSA-428917;R-HSA-482772;R-HSA-377…
R-HSA-168256	Immune System	188	1749	0.171605	8.0892e-12	2.75033e-10	381	1042	0.127228	48887	Homo sapiens	PRKCSH;ACTC1;RAP1B;PYCARD;PRKCB;RAP1A;UBB;HSP90B1;CALR;ITGB1;EIF4A1;PHB;HSPA5;RPN1;MNDA;ACTA2;RPN2;ACTA1;TXN;RNH1;CD36;VASP;VCL;TUBA1C;ARPC3;TUBA1B;ARPC2;TUBA1A;ARPC5;HSP90B1;CTSS;PRKAR1A;LGALS3;CANX;CTSB;CTSD;CLTC;STAT1;UBA52;PTPRC;LAP3;FLNB;PPP2R1A;CAPZA2;ACTN2;PCBP3;CAPZA1;PCBP1;ACTB;PCBP2;UBA1;CDC42;RAB7A;TLN1;TAP1;NEFL;HLA-A;XRCC6;PEBP1;HLA-C;HLA-B;HSPA5;PSMB4;CD14;EIF4A2;ACTG2;EIF4A1;ACTG1;…	P46940;Q13200;Q71U36;Q13867;P30447;P01892;P30443;P23528;Q95604;Q04826;P04222;P30499;P61769;P30498;P10316;O00602;P30495;P30493;P10319;P30492;Q9BQE3;O43586;P10314;P25774;P28066;Q29960;P05556;Q9Y490;P08575;Q29963;P08571;O15511;Q96P20;P01889;O75369;P60842;Q96MN2;P14314;P08238;P28070;P10599;P01891;P10321;Q9H4B7;Q14974;P18206;P60953;P12956;Q95365;Q30154;P14598;P35609;P10644;P20618;P52907;P35232;P14625;…	R-HSA-5607731;R-HSA-5607728;R-HSA-5675417;R-HSA-2730833;R-HSA-1176059;R-HSA-389788;R-HSA-2130706;R-HSA-1606327;R-HSA-2730843;R-HSA-166792;R-HSA-2730840;R-HSA-2562541;R-HSA-939265;R-HSA-918229;R-HSA-918227;R-HSA-918225;R-HSA-918224;R-HSA-1834939;R-HSA-975147;R-HSA-2855077;R-HSA-1296421;R-HSA-981665;R-HSA-5607725;R-HSA-918232;R-HSA-5607724;R-HSA-5668414;R-HSA-997326;R-HSA-975122;R-HSA-1169406;R-HSA…
R-HSA-1500620	Meiosis	29	91	0.00892857	1.19956e-11	3.95856e-10	9	14	0.0017094	48887	Homo sapiens	HIST1H2BH;HIST1H2BJ;HSPA2;HIST1H2BI;HIST1H1E;HIST1H2BL;HIST1H2BK;HIST1H2BB;HIST1H2BA;HIST1H3C;HIST1H2BD;HIST2H2AA4;HIST2H2AC;H2AFX;H2AFZ;HIST2H3A;HIST1H2BM;HIST1H2BN;HIST1H2BO;TPP1;H3F3B;HIST2H2AB;HIST1H4H;HIST1H2AH;HIST1H2AG;HIST1H2AD;HIST1H2AC;HIST1H2AB;HIST1H2AA;HIST3H3;LMNB1;HIST2H2BF;HIST3H2BB;HIST2H2BE;HIST3H2A	Q16695;P04908;O60814;Q96A08;Q93077;Q93079;Q71DI3;P23527;Q8N257;P84243;P0C0S5;Q96AP0;P06899;P62807;P16104;P62805;P33778;Q99879;Q99877;P54652;Q16778;P20671;Q16777;Q99880;Q6FI13;P20700;P68431;P58876;P57053	R-HSA-912408;R-HSA-912505;R-HSA-912458;R-HSA-1214188;R-HSA-912470;R-HSA-912503;R-HSA-912450;R-HSA-912467;R-HSA-912496
R-HSA-2559582	Senescence-Associated Secretory Phenotype (SASP)	28	85	0.00833987	1.28053e-11	4.0977e-10	7	22	0.0026862	48887	Homo sapiens	HIST1H2BH;HIST1H2BJ;HIST1H2BI;HIST1H1E;HIST1H2BL;HIST1H2BK;HIST1H2BB;HIST1H2BA;HIST1H3C;HIST1H2BD;HIST2H2AA4;HIST2H2AC;UBB;H2AFX;H2AFZ;HIST2H3A;HIST1H2BM;HIST1H2BN;HIST1H2BO;H3F3B;HIST2H2AB;UBA52;HIST1H4H;HIST1H2AH;HIST1H2AG;HIST1H2AD;HIST1H2AC;HIST1H2AB;HIST1H2AA;HIST3H3;HIST2H2BF;HIST3H2BB;HIST2H2BE;HIST3H2A	P04908;O60814;Q96A08;Q93077;Q93079;Q71DI3;P23527;Q8N257;P84243;P0C0S5;P06899;P62807;P62805;P16104;P33778;Q99879;Q99877;Q16778;P20671;Q16777;P62987;Q99880;P0CG48;Q6FI13;P68431;P58876;P0CG47;P57053	R-HSA-3790137;R-HSA-3788724;R-HSA-3857308;R-HSA-3857305;R-HSA-3788745;R-HSA-3790130;R-HSA-3788748
R-HSA-397014	Muscle contraction	25	69	0.00677002	2.26497e-11	7.02139e-10	12	13	0.0015873	48887	Homo sapiens	DES;ACTBL2;ACTG2;ACTG1;MYL9;ACTC1;MYL6;CALM1;TPM4;TPM3;TPM2;TPM1;ANXA1;TMOD3;ANXA2;ACTA2;ACTA1;TLN1;ANXA6;ACTN2;ACTN3;ACTB;MYL6B;TLN1;VIM;MYH11;VCL	P62736;P07355;P18206;P07951;P35609;P62158;P08133;P19105;P08670;P68032;P17661;P14649;P35749;P04083;Q08043;Q9Y490;P60660;O14950;Q9NYL9;P09493;P24844;P06753;P67936;P68133;P63267	R-HSA-445813;R-HSA-445797;R-HSA-445699;R-HSA-5263628;R-HSA-445700;R-HSA-390597;R-HSA-445704;R-HSA-445705;R-HSA-74448;R-HSA-390598;R-HSA-390593;R-HSA-390595
R-HSA-1445148	Translocation of GLUT4 to the plasma membrane	27	81	0.00794741	2.2916e-11	7.10396e-10	8	15	0.0018315	48887	Homo sapiens	TUBA1C;TUBA1B;TUBA1A;ACTBL2;YWHAB;ACTG1;TUBB6;YWHAE;YWHAG;RAB10;YWHAH;TUBA3C;CALM1;RAC3;RAC2;RAC1;SFN;TUBB;RAB11A;RAB8A;TUBA4A;RAB13;RAB15;RAB14;ACTB;TUBB3;YWHAQ;TUBB1;POTEF;TUBB2B;TUBB2A;YWHAZ	Q71U36;P61026;P51153;P31947;P60709;P61006;P31946;P61981;P68371;P62158;P27348;P61106;P68366;Q9BQE3;Q9BUF5;P63104;Q13509;P68363;P62491;P63000;Q13748;P62258;Q9BVA1;P63261;Q04917;Q13885;Q9H4B7	R-HSA-2255343;R-HSA-1449597;R-HSA-1445149;R-HSA-2316352;R-HSA-1454689;R-HSA-2316347;R-HSA-1445143;R-HSA-2316349
R-HSA-68875	Mitotic Prophase	34	128	0.0125589	2.63861e-11	7.91583e-10	20	33	0.0040293	48887	Homo sapiens	SET;HIST1H2BH;HIST1H2BJ;HIST1H2BI;HIST1H1E;HIST1H2BL;HIST1H2BK;HIST1H2BB;HIST1H2BA;HIST1H3C;PRKCB;HIST2H2AA4;HIST1H2BD;HIST2H2AC;H2AFX;H2AFZ;HIST2H3A;HIST1H2BM;RAB2A;HIST1H2BN;TMPO;HIST1H2BO;H3F3B;HIST2H2AB;RAB1B;HIST1H2AH;HIST1H4H;HIST1H2AG;HIST1H2AD;HIST1H2AC;HIST1H2AB;HIST1H2AA;HIST3H3;PPP2R1A;LMNB1;HIST2H2BF;HIST3H2BB;HIST2H2BE;RAB1A;HIST3H2A	Q16695;P62820;P04908;O60814;Q96A08;Q93077;P30153;Q93079;Q71DI3;P42167-1;P23527;Q8N257;P84243;P0C0S5;P06899;P62807;P62805;P16104;Q01105;P33778;Q99879;Q99877;P05771;Q16778;Q9H0U4;P61019;P20671;Q16777;Q99880;Q6FI13;P20700;P68431;P58876;P57053	R-HSA-5244669;R-HSA-2245218;R-HSA-2314566;R-HSA-2430552;R-HSA-2288097;R-HSA-2993898;R-HSA-5229194;R-HSA-2301205;R-HSA-2172678;R-HSA-5223304;R-HSA-2314569;R-HSA-2172194;R-HSA-2294600;R-HSA-2294574;R-HSA-2429719;R-HSA-2294580;R-HSA-2172183;R-HSA-2422927;R-HSA-2214351;R-HSA-2294590
R-HSA-5626467	RHO GTPases activate IQGAPs	17	29	0.00284537	2.96239e-11	8.59092e-10	5	5	0.000610501	48887	Homo sapiens	TUBA1C;TUBA1B;TUBA1A;RAC3;RAC2;RAC1;ACTBL2;ACTG1;TUBB6;TUBB;TUBA4A;CALM1;TUBA3C;ACTB;CDC42;TUBB3;IQGAP1;POTEF;TUBB1;TUBB2B;TUBB2A	P46940;Q13509;P60953;Q71U36;P68363;P60709;P68371;P63000;P62158;Q13748;P68366;Q9BVA1;Q9BQE3;P63261;Q13885;Q9BUF5;Q9H4B7	R-HSA-5626469;R-HSA-5626507;R-HSA-5672329;R-HSA-5672304;R-HSA-5626549
R-HSA-5578749	Transcriptional regulation by small RNAs	26	77	0.00755495	4.08252e-11	1.18393e-09	2	5	0.000610501	48887	Homo sapiens	HIST1H2BH;HIST1H2BJ;HIST1H2BI;HIST1H1E;HIST1H2BL;HIST1H2BK;HIST1H2BB;HIST1H2BA;HIST1H3C;HIST1H2BD;HIST2H2AA4;HIST2H2AC;H2AFX;H2AFZ;HIST2H3A;HIST1H2BM;HIST1H2BN;HIST1H2BO;H3F3B;HIST2H2AB;HIST1H4H;HIST1H2AH;HIST1H2AG;HIST1H2AD;HIST1H2AC;HIST1H2AB;HIST1H2AA;HIST3H3;RAN;HIST2H2BF;HIST3H2BB;HIST2H2BE;HIST3H2A	O60814;P04908;Q96A08;Q93077;Q93079;Q71DI3;P23527;Q8N257;P84243;P0C0S5;P06899;P62826;P62807;P16104;P62805;P33778;Q99879;Q99877;Q16778;P20671;Q16777;Q99880;Q6FI13;P68431;P58876;P57053	R-HSA-5578744;R-HSA-5578742
R-HSA-157579	Telomere Maintenance	25	73	0.00716248	7.23613e-11	2.02612e-09	13	23	0.0028083	48887	Homo sapiens	HIST1H2BH;HIST1H2BJ;HIST1H2BI;HIST1H2BL;HIST1H2BK;HIST1H2BB;HIST1H2BA;HIST1H2BD;HIST2H2AA4;PCNA;HIST2H2AC;H2AFX;H2AFZ;HIST1H2BM;HIST1H2BN;HIST1H2BO;TPP1;HIST2H2AB;HIST1H2AH;HIST1H4H;HIST1H2AG;HIST1H2AD;HIST1H2AC;HIST1H2AB;HIST1H2AA;HIST3H3;HIST2H2BF;HIST3H2BB;HIST2H2BE;HIST3H2A	Q16695;P04908;O60814;Q99879;P33778;Q96A08;Q93077;Q99877;Q93079;Q16778;P20671;P23527;Q16777;Q8N257;Q99880;P0C0S5;Q6FI13;Q96AP0;P06899;P58876;P62807;P12004;P62805;P57053;P16104	R-HSA-174444;R-HSA-176702;R-HSA-181450;R-HSA-174445;R-HSA-174446;R-HSA-176700;R-HSA-174447;R-HSA-174441;R-HSA-174456;R-HSA-174438;R-HSA-174439;R-HSA-174448;R-HSA-174451
R-HSA-2559580	Oxidative Stress Induced Senescence	30	107	0.0104984	1.11547e-10	3.01177e-09	9	38	0.0046398	48887	Homo sapiens	HIST1H2BH;HIST1H2BJ;HIST1H2BI;HIST1H1E;HIST1H2BL;HIST1H2BK;HIST1H2BB;HIST1H2BA;HIST1H3C;HIST1H2BD;HIST2H2AA4;HIST2H2AC;UBB;H2AFX;H2AFZ;HIST2H3A;HIST1H2BM;HIST1H2BN;HIST1H2BO;H3F3B;HIST2H2AB;UBA52;HIST1H4H;HIST1H2AH;HIST1H2AG;HIST1H2AD;HIST1H2AC;HIST1H2AB;HIST1H2AA;HIST3H3;HIST2H2BF;HIST3H2BB;TXN;HIST2H2BE;MSN;HIST3H2A	P04908;O60814;Q96A08;Q93077;Q93079;Q71DI3;P23527;Q8N257;P84243;P0C0S5;P06899;P62807;P62805;P16104;Q8N4C8;P33778;Q99879;Q99877;Q16778;P20671;Q16777;P62987;Q99880;P0CG48;Q6FI13;P10599;P68431;P58876;P0CG47;P57053	R-HSA-3209195;R-HSA-3229089;R-HSA-3240295;R-HSA-3223200;R-HSA-3225851;R-HSA-3229138;R-HSA-3222593;R-HSA-3225867;R-HSA-3229102
R-HSA-69481	G2/M Checkpoints	28	96	0.00941915	1.95712e-10	5.28423e-09	3	16	0.0019536	48887	Homo sapiens	HIST1H2BH;HIST1H2BJ;HIST1H2BI;HIST1H2BL;YWHAB;HIST1H2BK;YWHAE;HIST1H2BB;YWHAG;HIST1H2BA;YWHAH;HIST1H2BD;UBB;H2AFX;HIST1H2BM;HIST1H2BN;HIST1H2BO;HIST2H2AB;UBA52;HIST1H4H;HIST1H2AC;SFN;HIST3H3;UBE2N;HIST3H2BB;HIST2H2BF;YWHAQ;HIST2H2BE;YWHAZ	Q16695;O60814;Q96A08;P31947;Q93079;P31946;P61981;P23527;Q8N257;P27348;P06899;P62807;P63104;P16104;P62805;P33778;Q99879;Q99877;P61088;Q16778;P62987;Q99880;P0CG48;P62258;Q04917;P58876;P0CG47;P57053	R-HSA-75016;R-HSA-69891;R-HSA-75022
R-HSA-73864	RNA Polymerase I Transcription	26	84	0.00824176	2.54346e-10	6.61299e-09	2	14	0.0017094	48887	Homo sapiens	HIST1H2BH;HIST1H2BJ;HIST1H2BI;HIST1H1E;HIST1H2BL;HIST1H2BK;HIST1H2BB;HIST1H2BA;HIST1H3C;HIST1H2BD;HIST2H2AA4;HIST2H2AC;H2AFX;H2AFZ;HIST2H3A;HIST1H2BM;HIST1H2BN;HIST1H2BO;H3F3B;HIST2H2AB;HIST1H4H;HIST1H2AH;HIST1H2AG;HIST1H2AD;HIST1H2AC;HIST1H2AB;HIST1H2AA;HIST3H3;HIST2H2BF;HIST3H2BB;HIST2H2BE;CBX3;HIST3H2A	O60814;P04908;Q96A08;Q13185;Q93077;Q93079;Q71DI3;P23527;Q8N257;P84243;P0C0S5;P06899;P62807;P16104;P62805;P33778;Q99879;Q99877;Q16778;P20671;Q16777;Q99880;Q6FI13;P68431;P58876;P57053	R-HSA-73718;R-HSA-74986
R-HSA-427413	NoRC negatively regulates rRNA expression	25	79	0.00775118	3.59786e-10	9.35444e-09	3	7	0.000854701	48887	Homo sapiens	HIST1H2BH;HIST1H2BJ;HIST1H2BI;HIST1H1E;HIST1H2BL;HIST1H2BK;HIST1H2BB;HIST1H2BA;HIST1H3C;HIST1H2BD;HIST2H2AA4;HIST2H2AC;H2AFX;H2AFZ;HIST2H3A;HIST1H2BM;HIST1H2BN;HIST1H2BO;H3F3B;HIST2H2AB;HIST1H4H;HIST1H2AH;HIST1H2AG;HIST1H2AD;HIST1H2AC;HIST1H2AB;HIST1H2AA;HIST3H3;HIST2H2BF;HIST3H2BB;HIST2H2BE;HIST3H2A	O60814;P04908;Q96A08;Q93077;Q93079;Q71DI3;P23527;Q8N257;P84243;P0C0S5;P06899;P62807;P16104;P62805;P33778;Q99879;Q99877;Q16778;P20671;Q16777;Q99880;Q6FI13;P68431;P58876;P57053	R-HSA-5227490;R-HSA-427337;R-HSA-433672
R-HSA-69620	Cell Cycle Checkpoints	37	167	0.0163854	5.14868e-10	1.28717e-08	7	38	0.0046398	48887	Homo sapiens	HIST1H2BH;HIST1H2BJ;PSMB4;HIST1H2BI;HIST1H2BL;HIST1H2BK;YWHAB;PSMB1;YWHAE;HIST1H2BB;YWHAG;YWHAH;HIST1H2BA;HIST1H2BD;UBB;H2AFX;HIST1H2BM;HIST1H2BN;HIST1H2BO;HIST2H2AB;UBA52;PSMA7;HIST1H4H;PSMA5;PSMA6;PSMA4;RPN1;HIST1H2AC;SFN;RPN2;HIST3H3;PSMC3;UBE2N;HIST3H2BB;HIST2H2BF;YWHAQ;HIST2H2BE;YWHAZ	Q16695;Q13200;O60814;P25789;Q96A08;P31947;Q99460;Q93079;P31946;P61981;P23527;Q8N257;P20618;P27348;P17980;P06899;P62807;P63104;P28066;P62805;P16104;P33778;Q99879;Q99877;P61088;Q16778;P62987;Q99880;P0CG48;P28070;P62258;O14818;Q04917;P60900;P58876;P0CG47;P57053	R-HSA-69600;R-HSA-75016;R-HSA-69891;R-HSA-264444;R-HSA-75022;R-HSA-264458;R-HSA-69598
R-HSA-73854	RNA Polymerase I Promoter Clearance	25	81	0.00794741	5.94035e-10	1.4547e-08	1	9	0.0010989	48887	Homo sapiens	HIST1H2BH;HIST1H2BJ;HIST1H2BI;HIST1H1E;HIST1H2BL;HIST1H2BK;HIST1H2BB;HIST1H2BA;HIST1H3C;HIST1H2BD;HIST2H2AA4;HIST2H2AC;H2AFX;H2AFZ;HIST2H3A;HIST1H2BM;HIST1H2BN;HIST1H2BO;H3F3B;HIST2H2AB;HIST1H4H;HIST1H2AH;HIST1H2AG;HIST1H2AD;HIST1H2AC;HIST1H2AB;HIST1H2AA;HIST3H3;HIST2H2BF;HIST3H2BB;HIST2H2BE;HIST3H2A	O60814;P04908;Q96A08;Q93077;Q93079;Q71DI3;P23527;Q8N257;P84243;P0C0S5;P06899;P62807;P16104;P62805;P33778;Q99879;Q99877;Q16778;P20671;Q16777;Q99880;Q6FI13;P68431;P58876;P57053	R-HSA-73718
R-HSA-422475	Axon guidance	79	561	0.0550432	6.06125e-10	1.4547e-08	107	261	0.0318681	48887	Homo sapiens	PEBP1;PSMB4;CAP1;ACTG2;YWHAB;ACTG1;PSMB1;TUBB6;MYL9;ACTC1;RAP1B;MYL6;HSPA8;CALM1;TUBA3C;MYH9;RAP1A;UBB;ITGB1;CLTCL1;PHB;PSMA7;PSMA5;PSMA6;CAP1;PSMA4;RDX;RPN1;FGB;FGA;ACTA2;RPN2;ACTA1;TLN1;TUBB;MYH10;RHOA;CFL1;ITGB1;RHOC;TUBB3;FGG;TUBB1;IQGAP1;TUBB2B;YES1;TUBB2A;MYH14;VASP;RHOG;MYH11;VCL;ITGB3;TUBA1C;ARPC3;TUBA1B;ARPC2;TUBA1A;ARPC5;ACTR2;DPYSL2;ACTBL2;ACTR3;PFN1;HSP90AB1;HSP90AA1;LYN;EZR;CLTC;UBA5…	P46940;Q13200;Q71U36;P30153;P60709;Q99460;P31946;P23528;P08134;P68371;P07737;P11142;P15311;P15153;P68366;Q9BQE3;Q9BUF5;P28066;P02679;P05556;Q9Y490;P08575;P02675;P26038;P68363;O15511;P05106;P35579;P63000;O14950;P35580;P08238;P28070;O14818;Q7Z406;P61586;P53675;P60900;P61158;Q9H4B7;P18206;P25789;P60953;P30086;P35609;Q16555;P62158;P20618;P19105;P07900;P61160;P35232;P84095;P17980;P51805;Q00610;P07947;…	R-HSA-3928640;R-HSA-3928641;R-HSA-3928642;R-HSA-5672978;R-HSA-5675417;R-HSA-5672980;R-HSA-3928645;R-HSA-3928647;R-HSA-3928648;R-HSA-428522;R-HSA-3928651;R-HSA-3928654;R-HSA-419049;R-HSA-5672960;R-HSA-5672961;R-HSA-428534;R-HSA-428535;R-HSA-5672965;R-HSA-5672966;R-HSA-428533;R-HSA-5672969;R-HSA-5672972;R-HSA-5672973;R-HSA-5672951;R-HSA-5672950;R-HSA-5672954;R-HSA-5672957;R-HSA-416588;R-HSA-5672958…
R-HSA-3214847	HATs acetylate histones	29	110	0.0107928	9.04652e-10	2.17116e-08	13	15	0.0018315	48887	Homo sapiens	HIST1H2BH;HIST1H2BJ;HIST1H1E;HIST1H2BI;ACTG2;HIST1H2BL;ACTBL2;ACTG1;HIST1H2BK;ACTC1;HIST1H2BB;HIST1H3C;HIST1H2BA;HIST1H2BD;HIST2H2AA4;HIST2H2AC;HIST2H3A;HIST1H2BM;HIST1H2BN;HIST1H2BO;HIST2H2AB;HIST1H4H;HIST1H2AH;HIST1H2AG;HIST1H2AD;HIST1H2AC;HIST1H2AB;HIST1H2AA;ACTA2;ACTA1;HIST3H3;ACTB;HIST2H2BF;HIST3H2BB;HIST2H2BE;POTEF;TAF15;HIST3H2A	O60814;P04908;Q96A08;Q96KK5;Q93077;P60709;Q93079;Q71DI3;Q8IUE6;P0C0S8;P23527;Q8N257;Q5QNW6;P06899;P62807;Q96QV6;P62805;P33778;Q99879;Q99877;Q16778;P20671;Q16777;Q99880;Q6FI13;P68431;Q16514;Q7L7L0;P58876	R-HSA-3318486;R-HSA-3321883;R-HSA-3321975;R-HSA-3301237;R-HSA-3662335;R-HSA-3697008;R-HSA-3697920;R-HSA-3301345;R-HSA-3321805;R-HSA-5144542;R-HSA-3318413;R-HSA-3318415;R-HSA-3662318
R-HSA-2559583	Cellular Senescence	38	183	0.0179553	1.72877e-09	3.97618e-08	18	85	0.0103785	48887	Homo sapiens	HIST1H2BH;HIST1H1D;HIST1H2BJ;HIST1H2BI;HIST1H1E;HIST1H2BL;HIST1H2BK;HIST1H1A;HIST1H1B;HIST1H1C;HIST1H2BB;HIST1H3C;HIST1H2BA;HIST1H2BD;HIST2H2AA4;HIST2H2AC;UBB;H2AFX;H2AFZ;HIST2H3A;HIST1H2BM;HIST1H2BN;HIST1H2BO;TPP1;H3F3B;HIST2H2AB;UBA52;HIST1H2AH;HIST1H4H;HIST1H2AG;HIST1H2AD;HIST1H2AC;HIST1H2AB;HIST1H2AA;HIST3H3;LMNB1;HIST2H2BF;HIST3H2BB;TXN;HIST2H2BE;MSN;HIST3H2A	Q16695;P04908;O60814;Q02539;Q96A08;Q93077;Q93079;Q71DI3;P23527;Q8N257;P84243;P10412;P0C0S5;Q96AP0;P06899;P62807;P62805;P16104;Q8N4C8;Q99879;P33778;Q99877;Q16778;P20671;Q16777;P62987;Q99880;P0CG48;Q6FI13;P20700;P16403;P10599;P16402;P68431;P16401;P58876;P0CG47;P57053	R-HSA-3209195;R-HSA-3790137;R-HSA-3857308;R-HSA-3225851;R-HSA-3229138;R-HSA-3857305;R-HSA-3790130;R-HSA-3788745;R-HSA-3225867;R-HSA-3788748;R-HSA-3240295;R-HSA-3229089;R-HSA-3788724;R-HSA-4647594;R-HSA-3223200;R-HSA-3785711;R-HSA-3222593;R-HSA-3229102
R-HSA-5250941	Negative epigenetic regulation of rRNA expression	25	88	0.00863422	3.06131e-09	7.04102e-08	6	12	0.0014652	48887	Homo sapiens	HIST1H2BH;HIST1H2BJ;HIST1H2BI;HIST1H1E;HIST1H2BL;HIST1H2BK;HIST1H2BB;HIST1H2BA;HIST1H3C;HIST1H2BD;HIST2H2AA4;HIST2H2AC;H2AFX;H2AFZ;HIST2H3A;HIST1H2BM;HIST1H2BN;HIST1H2BO;H3F3B;HIST2H2AB;HIST1H4H;HIST1H2AH;HIST1H2AG;HIST1H2AD;HIST1H2AC;HIST1H2AB;HIST1H2AA;HIST3H3;HIST2H2BF;HIST3H2BB;HIST2H2BE;HIST3H2A	O60814;P04908;Q96A08;Q93077;Q93079;Q71DI3;P23527;Q8N257;P84243;P0C0S5;P06899;P62807;P16104;P62805;P33778;Q99879;Q99877;Q16778;P20671;Q16777;Q99880;Q6FI13;P68431;P58876;P57053	R-HSA-427514;R-HSA-427527;R-HSA-5227490;R-HSA-427337;R-HSA-427528;R-HSA-433672
R-HSA-3371568	Attenuation phase	18	46	0.00451334	4.40954e-09	9.70098e-08	4	5	0.000610501	48887	Homo sapiens	HSPA1A;HSPA1A;HSPA2;HSPA6;HSPA1L;HSPA1L;PTGES3;HSPA8;UBB;HSP90AB1;HSP90AA1	Q15185;ENSG00000215328;P34931;ENSG00000237724;P54652;ENSG00000234258;ENSG00000226704;ENSG00000170315;P07900;P11142;ENSG00000236251;P08107;P08238;ENSG00000173110;ENSG00000206383;ENSG00000204389;ENSG00000235941;ENSG00000234475	R-HSA-5082384;R-HSA-5082369;R-HSA-3371554;R-HSA-5324617
R-HSA-195721	Signaling by Wnt	53	326	0.0319859	5.34003e-09	1.17481e-07	52	153	0.0186813	48887	Homo sapiens	HIST1H2BH;PSMB4;HIST1H2BJ;HIST1H2BI;HIST1H2BL;HIST1H2BK;PSMB1;HIST1H2BB;PRKCB;HIST1H2BA;HIST1H3C;CALM1;HIST1H2BD;HIST2H2AC;UBB;HIST1H2BM;HIST1H2BN;HIST1H2BO;H3F3B;HIST2H2AB;PSMA7;HIST1H4H;PSMA5;PSMA6;PSMA4;RPN1;RPN2;RHOA;GNB1;HIST3H2BB;GNB2;YWHAZ;HIST1H1E;GNAO1;HIST2H2AA4;PFN1;H2AFX;H2AFZ;HIST2H3A;CLTC;UBA52;HIST1H2AH;HIST1H2AG;RAC3;RAC2;RAC1;HIST1H2AD;HIST1H2AC;HIST1H2AB;HIST1H2AA;HIST3H3;PSMC3;…	O60814;Q13200;P04908;Q96A08;P30153;Q01970;Q99460;P23527;P07737;P0C0S5;P15153;Q9HAV0;P28066;Q99879;P33778;Q99877;P05771;Q16778;Q16777;P63000;Q99880;P28070;O14818;P61586;P60900;Q16695;P25789;Q93077;Q93079;Q71DI3;P62158;Q8N257;P20618;P84243;P62873;P62879;P17980;P06899;P60763;Q00610;P62807;P16104;P62805;P63104;P20671;P62987;P0CG48;Q6FI13;P09471;P68431;P0CG47;P58876;P57053	R-HSA-195318;R-HSA-5229343;R-HSA-398193;R-HSA-195300;R-HSA-1504190;R-HSA-4641159;R-HSA-3640872;R-HSA-195304;R-HSA-3640874;R-HSA-195287;R-HSA-195280;R-HSA-195283;R-HSA-4332363;R-HSA-3640861;R-HSA-4332359;R-HSA-4332358;R-HSA-2730872;R-HSA-3451147;R-HSA-398040;R-HSA-195275;R-HSA-195251;R-HSA-3769391;R-HSA-4641246;R-HSA-5246693;R-HSA-4641236;R-HSA-3601585;R-HSA-2130282;R-HSA-3965444;R-HSA-4551451;R-H…
R-HSA-445355	Smooth Muscle Contraction	15	31	0.0030416	5.4595e-09	1.20109e-07	7	7	0.000854701	48887	Homo sapiens	TPM4;TPM3;TPM2;TPM1;ACTG2;ACTBL2;ACTG1;ACTA2;ACTC1;MYL9;ACTA1;TLN1;MYL6;CALM1;ACTB;MYL6B;TLN1;MYH11;VCL	P62736;P18206;Q9Y490;P07951;P60660;P62158;O14950;P19105;P09493;P06753;P24844;P67936;P35749;P63267;P14649	R-HSA-445813;R-HSA-445797;R-HSA-445699;R-HSA-445700;R-HSA-445704;R-HSA-445705;R-HSA-74448
R-HSA-201681	TCF dependent signaling in response to WNT	40	212	0.0208006	8.93474e-09	1.87629e-07	20	71	0.00866911	48887	Homo sapiens	HIST1H2BH;HIST1H2BJ;PSMB4;HIST1H2BI;HIST1H1E;HIST1H2BL;HIST1H2BK;PSMB1;HIST1H2BB;HIST1H2BA;HIST1H3C;HIST2H2AA4;HIST1H2BD;HIST2H2AC;UBB;H2AFX;H2AFZ;HIST2H3A;HIST1H2BM;HIST1H2BN;HIST1H2BO;H3F3B;HIST2H2AB;UBA52;PSMA7;HIST1H2AH;HIST1H4H;HIST1H2AG;PSMA5;PSMA6;HIST1H2AD;PSMA4;HIST1H2AC;RPN1;HIST1H2AB;HIST1H2AA;RPN2;HIST3H3;PSMC3;PPP2R1A;HIST2H2BF;HIST3H2BB;HIST2H2BE;YWHAZ;HIST3H2A	Q16695;Q13200;P04908;O60814;P25789;Q96A08;Q93077;P30153;Q99460;Q93079;Q71DI3;P23527;P84243;Q8N257;P20618;P0C0S5;P17980;P06899;P62807;P63104;P28066;P62805;P16104;P33778;Q99879;Q99877;Q16778;P20671;Q16777;P62987;Q99880;P0CG48;P28070;Q6FI13;O14818;P68431;P60900;P58876;P0CG47;P57053	R-HSA-3769391;R-HSA-1504193;R-HSA-3322429;R-HSA-4641246;R-HSA-3640861;R-HSA-4641236;R-HSA-3601585;R-HSA-3451147;R-HSA-4641256;R-HSA-4641260;R-HSA-1504190;R-HSA-4641129;R-HSA-3364026;R-HSA-4641159;R-HSA-3640872;R-HSA-201685;R-HSA-3769392;R-HSA-3640874;R-HSA-3769393;R-HSA-4641253
R-HSA-190840	Microtubule-dependent trafficking of connexons from Golgi to the plasma membrane	11	15	0.00147174	9.61229e-09	2.01858e-07	1	2	0.0002442	48887	Homo sapiens	TUBA1C;TUBA1B;TUBA1A;TUBB3;TUBB1;TUBB2B;TUBB2A;TUBB6;TUBB;TUBA4A;TUBA3C	Q13509;Q13748;Q71U36;P68366;Q9BVA1;Q9BQE3;P68363;Q13885;Q9BUF5;Q9H4B7;P68371	R-HSA-190520
R-HSA-3371511	HSF1 activation	17	43	0.004219	1.01711e-08	2.13593e-07	6	7	0.000854701	48887	Homo sapiens	EEF1A1;HSPA1A;HSPA6;HSPA1L;YWHAE;VCP;PTGES3;UBB;HSP90AB1;HSP90AA1	Q15185;P68104;ENSG00000215328;ENSG00000237724;ENSG00000234258;ENSG00000226704;ENSG00000170315;P07900;ENSG00000236251;P08238;ENSG00000173110;P62258;ENSG00000206383;ENSG00000204389;ENSG00000235941;ENSG00000234475;P55072	R-HSA-3371527;R-HSA-3371586;R-HSA-3371591;R-HSA-5082409;R-HSA-4793819;R-HSA-5324632
R-HSA-73886	Chromosome Maintenance	26	101	0.00990973	1.07182e-08	2.14364e-07	16	27	0.0032967	48887	Homo sapiens	HIST1H2BH;HIST1H2BJ;HIST1H2BI;HIST1H2BL;HIST1H2BK;HIST1H2BB;HIST1H2BA;HIST1H2BD;HIST2H2AA4;PCNA;HIST2H2AC;H2AFX;H2AFZ;HIST1H2BM;HIST1H2BN;HIST1H2BO;TPP1;HIST2H2AB;HIST1H2AH;HIST1H4H;HIST1H2AG;HIST1H2AD;HIST1H2AC;HIST1H2AB;HIST1H2AA;HIST3H3;HIST2H2BF;HIST3H2BB;NPM1;HIST2H2BE;HIST3H2A	Q16695;O60814;P04908;Q96A08;Q93077;Q93079;P23527;Q8N257;P0C0S5;Q96AP0;P06899;P12004;P62807;P16104;P62805;P33778;Q99879;Q99877;Q16778;P06748;P20671;Q16777;Q99880;Q6FI13;P58876;P57053	R-HSA-174444;R-HSA-181450;R-HSA-174445;R-HSA-174446;R-HSA-174447;R-HSA-174441;R-HSA-606289;R-HSA-174438;R-HSA-174439;R-HSA-606326;R-HSA-176702;R-HSA-176700;R-HSA-174456;R-HSA-606287;R-HSA-174448;R-HSA-174451
R-HSA-389960	Formation of tubulin folding intermediates by CCT/TriC	13	24	0.00235479	1.54681e-08	3.09362e-07	2	2	0.0002442	48887	Homo sapiens	CCT5;TUBA1C;TUBA1B;TUBA1A;TUBB3;CCT2;CCT3;TUBB1;TUBB2B;TUBB2A;TUBB6;TUBA4A;TUBA3C	P49368;Q13509;Q13748;Q71U36;P68366;Q9BVA1;P78371;P48643;Q9BQE3;P68363;Q13885;Q9BUF5;Q9H4B7	R-HSA-389961;R-HSA-389954
R-HSA-211000	Regulatory RNA pathways	27	111	0.0108909	1.77399e-08	3.49842e-07	5	35	0.0042735	48887	Homo sapiens	HIST1H2BH;HIST1H2BJ;HIST1H2BI;HIST1H1E;HIST1H2BL;HIST1H2BK;HIST1H2BB;HIST1H2BA;HIST1H3C;HIST1H2BD;HIST2H2AA4;HSP90AA1;HSP90AB1;HIST2H2AC;H2AFX;H2AFZ;HIST2H3A;HIST1H2BM;HIST1H2BN;HIST1H2BO;H3F3B;HIST2H2AB;HIST1H4H;HIST1H2AH;HIST1H2AG;HIST1H2AD;HIST1H2AC;HIST1H2AB;HIST1H2AA;HIST3H3;RAN;HIST2H2BF;HIST3H2BB;HIST2H2BE;HIST3H2A	O60814;P04908;Q96A08;Q93077;Q93079;Q71DI3;P23527;Q8N257;P84243;P07900;P0C0S5;P06899;P62826;P62807;P16104;P62805;P33778;Q99879;Q99877;Q16778;P20671;Q16777;Q99880;Q6FI13;P68431;P58876;P57053	R-HSA-203922;R-HSA-203906;R-HSA-5578744;R-HSA-5601883;R-HSA-5578742
R-HSA-190872	Transport of connexons to the plasma membrane	11	16	0.00156986	1.84127e-08	3.49842e-07	1	3	0.0003663	48887	Homo sapiens	TUBA1C;TUBA1B;TUBA1A;TUBB3;TUBB1;TUBB2B;TUBB2A;TUBB6;TUBB;TUBA4A;TUBA3C	Q13509;Q13748;Q71U36;P68366;Q9BVA1;Q9BQE3;P68363;Q13885;Q9BUF5;Q9H4B7;P68371	R-HSA-190520
R-HSA-109581	Apoptosis	34	171	0.0167779	3.48153e-08	6.61491e-07	18	121	0.0147741	48887	Homo sapiens	GSN;CD14;HIST1H1D;PSMB4;HIST1H1E;CTSG;YWHAB;HIST1H1A;PSMB1;YWHAE;HIST1H1B;HIST1H1C;YWHAG;YWHAH;UBB;KPNB1;UBA52;PSMA7;PSMA5;PSMA6;PSMA4;RPN1;RPN2;SFN;PSMC3;HMGB1;HMGB2;LMNB1;DNM1L;YWHAQ;YWHAZ;DBNL;VIM	Q13200;Q14974;P25789;Q02539;P31947;Q99460;P31946;P61981;P20618;P10412;P27348;P08670;O00429;P17980;Q9UJU6;P63104;P28066;P08571;P62987;P0CG48;P28070;P06396;P20700;P16403;P62258;O14818;P16402;P26583;P16401;Q04917;P09429;P60900;P10144;P0CG47	R-HSA-2562564;R-HSA-211734;R-HSA-350318;R-HSA-350319;R-HSA-351948;R-HSA-139906;R-HSA-201628;R-HSA-211206;R-HSA-211715;R-HSA-139893;R-HSA-211239;R-HSA-202966;R-HSA-139899;R-HSA-211191;R-HSA-201622;R-HSA-266204;R-HSA-264871;R-HSA-211247
R-HSA-437239	Recycling pathway of L1	17	47	0.00461146	3.6124e-08	6.86355e-07	8	14	0.0017094	48887	Homo sapiens	TUBA1C;TUBA1B;TUBA1A;ACTBL2;DPYSL2;ACTG1;RDX;TUBB6;TUBB;TUBA4A;TUBA3C;ACTB;TUBB3;TUBB1;POTEF;EZR;TUBB2B;TUBB2A;MSN	Q13509;Q71U36;P26038;P68363;P60709;P68371;Q16555;Q13748;P15311;P35241;P68366;Q9BVA1;Q9BQE3;P63261;Q13885;Q9BUF5;Q9H4B7	R-HSA-374680;R-HSA-445077;R-HSA-445089;R-HSA-445071;R-HSA-443779;R-HSA-374677;R-HSA-443783;R-HSA-373736
R-HSA-389958	Cooperation of Prefoldin and TriC/CCT in actin and tubulin folding	14	31	0.0030416	4.06354e-08	7.31438e-07	6	6	0.000732601	48887	Homo sapiens	TUBA1C;TUBA1B;TUBA1A;ACTG2;ACTBL2;ACTG1;TUBB6;ACTA2;ACTC1;ACTA1;TUBA4A;TUBA3C;CCT5;ACTB;TUBB3;CCT2;CCT3;POTEF;TUBB1;TUBB2B;TUBB2A	Q13509;Q71U36;P78371;P68363;P60709;P49368;Q13748;P68366;Q9BVA1;P48643;Q9BQE3;Q13885;Q9BUF5;Q9H4B7	R-HSA-389961;R-HSA-389980;R-HSA-390453;R-HSA-390459;R-HSA-389954;R-HSA-389970
R-HSA-373755	Semaphorin interactions	21	73	0.00716248	4.49671e-08	8.09408e-07	28	40	0.004884	48887	Homo sapiens	PTPRC;RAC3;RAC2;RAC1;DPYSL2;MYL9;GDI1;TLN1;MYL6;HSP90AA1;HSP90AB1;MYH9;RHOA;MYH10;ITGB1;CFL1;RHOC;CDC42;ITGB1;TLN1;MYH14;RHOG;MYH11	P60953;P05556;Q9Y490;P08575;P60660;P08134;P23528;P35579;P63000;Q16555;O14950;P35580;P07900;P84095;P08238;Q7Z406;P15153;P24844;P61586;P51805;P35749	R-HSA-419197;R-HSA-419645;R-HSA-419644;R-HSA-400682;R-HSA-399952;R-HSA-416559;R-HSA-399928;R-HSA-399930;R-HSA-399931;R-HSA-416588;R-HSA-399933;R-HSA-399934;R-HSA-419049;R-HSA-399935;R-HSA-399942;R-HSA-399941;R-HSA-416594;R-HSA-373746;R-HSA-399939;R-HSA-399938;R-HSA-419087;R-HSA-434990;R-HSA-399936;R-HSA-399951;R-HSA-399950;R-HSA-399947;R-HSA-399946;R-HSA-399944
R-HSA-389957	Prefoldin mediated transfer of substrate to CCT/TriC	13	27	0.00264914	5.96537e-08	1.07377e-06	2	2	0.0002442	48887	Homo sapiens	TUBA1C;TUBA1A;ACTG2;ACTBL2;ACTG1;TUBB6;ACTA2;ACTC1;ACTA1;TUBA4A;TUBA3C;CCT5;ACTB;TUBB3;CCT2;CCT3;TUBB1;TUBB2B;TUBB2A	P49368;Q13509;Q13748;Q71U36;P68366;Q9BVA1;P78371;P48643;Q9BQE3;P60709;Q13885;Q9BUF5;Q9H4B7	R-HSA-389980;R-HSA-389970
R-HSA-69278	Cell Cycle, Mitotic	67	497	0.0487637	6.87527e-08	1.23755e-06	91	272	0.0332112	48887	Homo sapiens	HIST1H2BH;PSMB4;HIST1H2BJ;HIST1H2BI;HIST1H2BL;HIST1H2BK;PSMB1;TUBB6;YWHAE;YWHAG;HIST1H2BB;HIST1H3C;HIST1H2BA;PRKCB;HIST1H2BD;CAPG;TUBA3C;PCNA;HIST2H2AC;UBB;HIST1H2BM;HIST1H2BN;HIST1H2BO;H3F3B;HIST2H2AB;RAB1B;PSMA7;HIST1H4H;PSMA5;PSMA6;PSMA4;RPN1;RPN2;TUBB;RAB8A;HIST3H2BB;TUBB3;TUBB1;TUBB2B;TUBB2A;RAB1A;SET;TUBA1C;TUBA1B;TUBA1A;HIST1H1E;HIST2H2AA4;HSP90AB1;HSP90AA1;H2AFX;H2AFZ;HIST2H3A;RAB2A;PPP1C…	P62820;P07437;P04908;O60814;Q13200;Q71U36;Q96A08;P30153;P61006;Q99460;P68371;P23527;P0C0S5;P68366;Q9BQE3;Q9BUF5;P28066;Q9BPX3;Q01105;P62140;P33778;Q99879;Q99877;P68363;P05771;Q16778;P61019;Q9H0U4;Q16777;Q99880;P28070;P20700;P62258;O14818;P60900;Q9H4B7;Q16695;P25789;P36873;Q93077;Q93079;Q71DI3;P42167-1;P61981;P20618;P84243;Q8N257;P07900;P17980;P06899;P12004;P62807;P16104;P62805;Q13509;P20671;P6298…	R-HSA-380455;R-HSA-1638803;R-HSA-539107;R-HSA-174203;R-HSA-174202;R-HSA-69074;R-HSA-113503;R-HSA-380316;R-HSA-5229194;R-HSA-68948;R-HSA-174195;R-HSA-68946;R-HSA-380311;R-HSA-375302;R-HSA-68947;R-HSA-2172678;R-HSA-2468287;R-HSA-2172194;R-HSA-2294574;R-HSA-69063;R-HSA-2294580;R-HSA-380303;R-HSA-69068;R-HSA-2422927;R-HSA-1363331;R-HSA-68825;R-HSA-380294;R-HSA-2294590;R-HSA-2562526;R-HSA-2574840;R-HS…
R-HSA-3371571	HSF1-dependent transactivation	18	56	0.00549451	8.24078e-08	1.40093e-06	5	8	0.000976801	48887	Homo sapiens	HSPA1A;HSPA1A;HSPA2;HSPA6;HSPA1L;HSPA1L;PTGES3;HSPA8;UBB;HSP90AB1;HSP90AA1	Q15185;ENSG00000215328;P34931;ENSG00000237724;P54652;ENSG00000234258;ENSG00000226704;ENSG00000170315;P07900;P11142;ENSG00000236251;P08107;P08238;ENSG00000173110;ENSG00000206383;ENSG00000204389;ENSG00000235941;ENSG00000234475	R-HSA-5082384;R-HSA-5082369;R-HSA-3371554;R-HSA-5082356;R-HSA-5324617
R-HSA-416572	Sema4D induced cell migration and growth-cone collapse	13	28	0.00274725	9.00984e-08	1.53167e-06	5	6	0.000732601	48887	Homo sapiens	RAC3;RAC2;RAC1;MYL9;MYL6;MYH9;RHOA;MYH10;RHOC;CDC42;MYH14;RHOG;MYH11	P60953;P60660;P08134;P35579;P63000;O14950;P35580;P84095;P15153;P24844;Q7Z406;P61586;P35749	R-HSA-419197;R-HSA-416594;R-HSA-419087;R-HSA-416588;R-HSA-419049
R-HSA-1640170	Cell Cycle	76	598	0.0586735	9.0443e-08	1.53753e-06	123	345	0.0421245	48887	Homo sapiens	HIST1H2BH;PSMB4;HIST1H2BJ;HSPA2;HIST1H2BI;HIST1H2BL;YWHAB;HIST1H2BK;PSMB1;TUBB6;YWHAE;HIST1H2BB;YWHAG;HIST1H3C;HIST1H2BA;YWHAH;PRKCB;HIST1H2BD;CAPG;TUBA3C;PCNA;HIST2H2AC;UBB;HIST1H2BM;HIST1H2BN;HIST1H2BO;TPP1;H3F3B;HIST2H2AB;RAB1B;PSMA7;HIST1H4H;PSMA5;PSMA6;PSMA4;RPN1;RPN2;TUBB;RAB8A;UBE2N;HIST3H2BB;YWHAQ;TUBB3;TUBB1;TUBB2B;TUBB2A;YWHAZ;RAB1A;SET;TUBA1C;TUBA1B;TUBA1A;HIST1H1E;HIST2H2AA4;HSP90AB1;…	P62820;P07437;P04908;O60814;Q13200;Q71U36;Q96A08;P31947;P30153;P61006;Q99460;P31946;P68371;P23527;P0C0S5;P68366;Q9BQE3;Q9BUF5;P28066;Q9BPX3;Q01105;P62140;P33778;Q99879;Q99877;P68363;P05771;Q16778;P61019;Q9H0U4;P06748;Q16777;Q99880;P28070;P20700;P62258;O14818;P60900;Q9H4B7;Q16695;P25789;P36873;Q93077;Q93079;Q71DI3;P42167-1;P61981;Q8N257;P20618;P84243;P07900;P27348;Q96AP0;P17980;P06899;P62807;P1200…	R-HSA-380455;R-HSA-75016;R-HSA-1638803;R-HSA-69074;R-HSA-75022;R-HSA-5229194;R-HSA-2172678;R-HSA-2468287;R-HSA-2172194;R-HSA-2294574;R-HSA-69600;R-HSA-69063;R-HSA-2294580;R-HSA-69068;R-HSA-68825;R-HSA-2294590;R-HSA-2562526;R-HSA-69891;R-HSA-181450;R-HSA-264444;R-HSA-69116;R-HSA-69598;R-HSA-1638821;R-HSA-2172183;R-HSA-1362277;R-HSA-69098;R-HSA-179421;R-HSA-69015;R-HSA-179417;R-HSA-4088141;R-HSA-60…
R-HSA-5357801	Programmed Cell Death	34	179	0.0175628	1.00409e-07	1.70695e-06	19	133	0.0162393	48887	Homo sapiens	GSN;CD14;HIST1H1D;PSMB4;HIST1H1E;CTSG;YWHAB;HIST1H1A;PSMB1;YWHAE;HIST1H1B;HIST1H1C;YWHAG;YWHAH;UBB;KPNB1;UBA52;PSMA7;PSMA5;PSMA6;PSMA4;RPN1;RPN2;SFN;PSMC3;HMGB1;HMGB2;LMNB1;DNM1L;YWHAQ;YWHAZ;DBNL;VIM	Q13200;Q14974;P25789;Q02539;P31947;Q99460;P31946;P61981;P20618;P10412;P27348;P08670;O00429;P17980;Q9UJU6;P63104;P28066;P08571;P62987;P0CG48;P28070;P06396;P20700;P16403;P62258;O14818;P16402;P26583;P16401;Q04917;P09429;P60900;P10144;P0CG47	R-HSA-2562564;R-HSA-211734;R-HSA-350318;R-HSA-350319;R-HSA-351948;R-HSA-139906;R-HSA-201628;R-HSA-5675470;R-HSA-211206;R-HSA-211715;R-HSA-139893;R-HSA-211239;R-HSA-202966;R-HSA-139899;R-HSA-211191;R-HSA-201622;R-HSA-266204;R-HSA-264871;R-HSA-211247
R-HSA-389977	Post-chaperonin tubulin folding pathway	11	20	0.00196232	1.68707e-07	2.86802e-06	9	9	0.0010989	48887	Homo sapiens	TUBA1C;TUBA1B;TUBA1A;TUBB3;TUBB1;TUBB2B;TUBB2A;TUBB6;TUBB;TUBA4A;TUBA3C	Q13509;Q13748;Q71U36;P68366;Q9BVA1;Q9BQE3;P68363;Q13885;Q9BUF5;Q9H4B7;P68371	R-HSA-389976;R-HSA-389978;R-HSA-389963;R-HSA-389964;R-HSA-389969;R-HSA-389955;R-HSA-389956;R-HSA-389972;R-HSA-389974
R-HSA-199991	Membrane Trafficking	38	222	0.0217818	2.38284e-07	3.81255e-06	38	75	0.00915751	48887	Homo sapiens	ARF4;ARF3;TUBA1C;NAPA;TUBA1B;ARF1;TUBA1A;ACTBL2;ACTG2;ACTG1;ARF5;YWHAB;TUBB6;YWHAE;ACTC1;YWHAG;RAB10;YWHAH;TUBA3C;CALM1;HSPA8;UBB;CLTC;CLTCL1;UBA52;RAC3;RAC2;RAC1;ACTA2;ACTA1;SFN;TUBB;RAB11A;RAB8A;TUBA4A;RAB13;RAB15;RAB14;CTSZ;ACTB;TUBB3;YWHAQ;COPB2;POTEF;TUBB1;TUBB2B;TUBB2A;YWHAZ	Q71U36;P61026;P51153;P31947;P35606;P61006;P60709;P31946;P61981;P68371;P62158;P27348;P61106;P11142;Q9UBR2;P68366;Q9BQE3;Q00610;Q9BUF5;P84077;P63104;Q13509;P68363;P62491;Q00610-1;P63000;P62987;Q13748;P0CG48;P62258;Q9BVA1;P63261;Q04917;Q13885;P53675;P0CG47;Q9H4B7;P54920	R-HSA-917730;R-HSA-191737;R-HSA-421831;R-HSA-199998;R-HSA-190829;R-HSA-190520;R-HSA-421835;R-HSA-432688;R-HSA-190519;R-HSA-200604;R-HSA-421833;R-HSA-199990;R-HSA-421836;R-HSA-200461;R-HSA-1449597;R-HSA-200462;R-HSA-1454689;R-HSA-200456;R-HSA-200459;R-HSA-917693;R-HSA-2316347;R-HSA-200516;R-HSA-2316349;R-HSA-2255343;R-HSA-917696;R-HSA-1445149;R-HSA-2316352;R-HSA-917700;R-HSA-1445143;R-HSA-429815;R…
R-HSA-70326	Glucose metabolism	26	119	0.0116758	2.50683e-07	4.01093e-06	31	71	0.00866911	48887	Homo sapiens	UBA52;FBP1;PGAM2;PGAM1;ALDOA;ENO3;ENO2;ENO1;PFKP;HK3;HK1;PPP2R1A;GPI;ALDOC;CALM1;PFKP;GAPDH;PGK1;PGM1;UBB;PYGB;MDH1;TPI1;MDH2;PGM2	P09467;P04406;Q01813;P06733;P04075;P30153;P62158;P13929;P09104;P11216;O00757;P60174;P40925;P40926;P18669;P06744;P19367;P62987;P09972;P52790;P0CG48;P36871;P00558;Q96G03;P15259;P0CG47	R-HSA-70467;R-HSA-71783;R-HSA-71850;R-HSA-71496;R-HSA-70471;R-HSA-163750;R-HSA-70475;R-HSA-453337;R-HSA-71495;R-HSA-3781009;R-HSA-70479;R-HSA-71515;R-HSA-70482;R-HSA-70481;R-HSA-70420;R-HSA-70486;R-HSA-71445;R-HSA-70427;R-HSA-70494;R-HSA-70272;R-HSA-3780995;R-HSA-71588;R-HSA-198508;R-HSA-71654;R-HSA-71660;R-HSA-453346;R-HSA-70454;R-HSA-70449;R-HSA-71541;R-HSA-453358;R-HSA-453356
R-HSA-2682334	EPH-Ephrin signaling	24	104	0.0102041	2.77848e-07	4.44557e-06	31	57	0.00695971	48887	Homo sapiens	ARPC3;ARPC2;ARPC5;ACTR2;ACTG2;ACTBL2;ACTR3;ACTG1;ACTC1;MYL9;MYL6;HSP90AA1;HSP90AB1;MYH9;LYN;CLTC;CLTCL1;RAC3;RAC2;RAC1;ACTA2;ACTA1;MYH10;RHOA;CFL1;ACTB;CDC42;POTEF;YES1;MYH14;MYH11	P60953;O15144;O15145;P60660;P60709;O15511;P23528;P35579;P63000;O14950;P35580;P19105;P07900;P61160;Q7Z406;P24844;P61586;P63261;Q00610;P53675;P07947;P61158;P35749;P07948	R-HSA-3928640;R-HSA-3928641;R-HSA-3928642;R-HSA-3928583;R-HSA-3928576;R-HSA-3928577;R-HSA-3928645;R-HSA-3928647;R-HSA-3928648;R-HSA-3928651;R-HSA-3928584;R-HSA-3928654;R-HSA-3928592;R-HSA-3928595;R-HSA-3928604;R-HSA-3928607;R-HSA-3928601;R-HSA-3928602;R-HSA-4093327;R-HSA-3928612;R-HSA-3928608;R-HSA-3928623;R-HSA-3928620;R-HSA-3928619;R-HSA-3928616;R-HSA-3928628;R-HSA-3928627;R-HSA-3928625;R-HSA-4…
R-HSA-450408	AUF1 (hnRNP D0) destabilizes mRNA	17	55	0.00539639	3.20603e-07	5.12616e-06	4	4	0.0004884	48887	Homo sapiens	UBA52;HNRNPC;PSMA7;HNRNPD;PSMB4;PSMA5;PSMA6;PSMA4;RPN1;PSMB1;RPN2;PSMC3;HSPA1L;HSPA8;HSPA1A;UBB;HSPA1A;PABPC1	Q13200;P25789;Q99460;P62987;P20618;P11940;P11142;Q14103-4;P0CG48;P08107;Q14103-3;P28070;O14818;P17980;P60900;P0CG47;P28066	R-HSA-450466;R-HSA-450551;R-HSA-450580;R-HSA-450434
R-HSA-504046	RNA Polymerase I, RNA Polymerase III, and Mitochondrial Transcription	26	121	0.0118721	3.41744e-07	5.12616e-06	2	42	0.00512821	48887	Homo sapiens	HIST1H2BH;HIST1H2BJ;HIST1H2BI;HIST1H1E;HIST1H2BL;HIST1H2BK;HIST1H2BB;HIST1H2BA;HIST1H3C;HIST1H2BD;HIST2H2AA4;HIST2H2AC;H2AFX;H2AFZ;HIST2H3A;HIST1H2BM;HIST1H2BN;HIST1H2BO;H3F3B;HIST2H2AB;HIST1H4H;HIST1H2AH;HIST1H2AG;HIST1H2AD;HIST1H2AC;HIST1H2AB;HIST1H2AA;HIST3H3;HIST2H2BF;HIST3H2BB;HIST2H2BE;CBX3;HIST3H2A	O60814;P04908;Q96A08;Q13185;Q93077;Q93079;Q71DI3;P23527;Q8N257;P84243;P0C0S5;P06899;P62807;P16104;P62805;P33778;Q99879;Q99877;Q16778;P20671;Q16777;Q99880;Q6FI13;P68431;P58876;P57053	R-HSA-73718;R-HSA-74986
R-HSA-212165	Epigenetic regulation of gene expression	25	114	0.0111852	3.9752e-07	5.9628e-06	17	28	0.0034188	48887	Homo sapiens	HIST1H2BH;HIST1H2BJ;HIST1H2BI;HIST1H1E;HIST1H2BL;HIST1H2BK;HIST1H2BB;HIST1H2BA;HIST1H3C;HIST1H2BD;HIST2H2AA4;HIST2H2AC;H2AFX;H2AFZ;HIST2H3A;HIST1H2BM;HIST1H2BN;HIST1H2BO;H3F3B;HIST2H2AB;HIST1H4H;HIST1H2AH;HIST1H2AG;HIST1H2AD;HIST1H2AC;HIST1H2AB;HIST1H2AA;HIST3H3;HIST2H2BF;HIST3H2BB;HIST2H2BE;HIST3H2A	O60814;P04908;Q96A08;Q93077;Q93079;Q71DI3;P23527;Q8N257;P84243;P0C0S5;P06899;P62807;P16104;P62805;P33778;Q99879;Q99877;Q16778;P20671;Q16777;Q99880;Q6FI13;P68431;P58876;P57053	R-HSA-427514;R-HSA-5334152;R-HSA-5227490;R-HSA-427527;R-HSA-212252;R-HSA-5334179;R-HSA-427528;R-HSA-5334151;R-HSA-5334097;R-HSA-212269;R-HSA-5334099;R-HSA-212222;R-HSA-5334160;R-HSA-427337;R-HSA-433672;R-HSA-5334164;R-HSA-212263
R-HSA-5627123	RHO GTPases activate PAKs	12	27	0.00264914	4.41283e-07	6.61925e-06	9	13	0.0015873	48887	Homo sapiens	FLNA;RAC3;RAC2;RAC1;MYL9;MYL6;CALM1;MYH9;MYH10;CDC42;MYH14;PPP1CB;MYH11	P35580;P62140;P60953;Q7Z406;P24844;P60660;P21333;P35749;P35579;P62158;O14950;P63000	R-HSA-5627775;R-HSA-419232;R-HSA-5668932;R-HSA-445797;R-HSA-5668978;R-HSA-5668947;R-HSA-5669250;R-HSA-389788;R-HSA-5669240
R-HSA-190828	Gap junction trafficking	15	44	0.00431711	4.73168e-07	7.09753e-06	7	20	0.002442	48887	Homo sapiens	TUBA1C;TUBA1B;TUBA1A;ACTG2;ACTBL2;ACTG1;TUBB6;ACTA2;ACTC1;ACTA1;TUBB;TUBA4A;TUBA3C;ACTB;TUBB3;POTEF;TUBB1;TUBB2B;TUBB2A;CLTC;CLTCL1	Q13509;Q71U36;P68363;P60709;P68371;Q13748;P68366;Q9BVA1;Q9BQE3;P63261;Q00610;Q13885;P53675;Q9BUF5;Q9H4B7	R-HSA-191737;R-HSA-190829;R-HSA-196026;R-HSA-190520;R-HSA-190519;R-HSA-190877;R-HSA-196017
R-HSA-400685	Sema4D in semaphorin signaling	13	33	0.00323783	5.63944e-07	8.45915e-06	7	12	0.0014652	48887	Homo sapiens	RAC3;RAC2;RAC1;MYL9;MYL6;MYH9;RHOA;MYH10;RHOC;CDC42;MYH14;RHOG;MYH11	P60953;P60660;P08134;P35579;P63000;O14950;P35580;P84095;P15153;P24844;Q7Z406;P61586;P35749	R-HSA-419197;R-HSA-416594;R-HSA-419087;R-HSA-400682;R-HSA-416559;R-HSA-416588;R-HSA-419049
R-HSA-3371556	Cellular response to heat stress	26	128	0.0125589	9.57447e-07	1.43617e-05	19	29	0.0035409	48887	Homo sapiens	HSPA6;HSPA4;HSPA5;HSPA5;HSPA2;HSPA6;YWHAE;HSPA1L;HSPA8;UBB;HSP90AA1;HSP90AB1;HSPA9;HSPA1A;EEF1A1;HSPA1A;HSPA1L;VCP;PTGES3	Q15185;P34932;ENSG00000215328;P34931;ENSG00000237724;ENSG00000234258;ENSG00000226704;P07900;P11142;ENSG00000236251;P08107;ENSG00000173110;ENSG00000206383;P11021;ENSG00000204389;P55072;P17066;P68104;P54652;P48741;ENSG00000170315;P38646;P08238;P62258;ENSG00000235941;ENSG00000234475	R-HSA-3371527;R-HSA-3371586;R-HSA-3371518;R-HSA-5082384;R-HSA-3371554;R-HSA-3371591;R-HSA-5251942;R-HSA-5252079;R-HSA-5324617;R-HSA-5252041;R-HSA-5082369;R-HSA-3371467;R-HSA-5082409;R-HSA-5082356;R-HSA-4793819;R-HSA-4793925;R-HSA-5251959;R-HSA-5324632;R-HSA-5251955
R-HSA-450531	Regulation of mRNA stability by proteins that bind AU-rich elements	21	90	0.00883046	1.28347e-06	1.79686e-05	10	26	0.0031746	48887	Homo sapiens	SET;UBA52;HNRNPC;PSMA7;HNRNPD;PSMB4;PSMA5;PSMA6;PSMA4;YWHAB;ANP32A;RPN1;PSMB1;RPN2;PSMC3;HSPA1L;HSPA8;HSPA1A;UBB;HSPA1A;PABPC1;YWHAZ	Q13200;Q01105;P25789;P39687;Q99460;P31946;P20618;P62987;P11940;P11142;Q14103-4;P0CG48;P08107;Q14103-3;P28070;O14818;P17980;P60900;P0CG47;P63104;P28066	R-HSA-482788;R-HSA-450387;R-HSA-450406;R-HSA-450620;R-HSA-450595;R-HSA-450394;R-HSA-450466;R-HSA-450551;R-HSA-450580;R-HSA-450434
R-HSA-157858	Gap junction trafficking and regulation	15	48	0.00470958	1.36886e-06	1.9164e-05	7	24	0.0029304	48887	Homo sapiens	TUBA1C;TUBA1B;TUBA1A;ACTG2;ACTBL2;ACTG1;TUBB6;ACTA2;ACTC1;ACTA1;TUBB;TUBA4A;TUBA3C;ACTB;TUBB3;POTEF;TUBB1;TUBB2B;TUBB2A;CLTC;CLTCL1	Q13509;Q71U36;P68363;P60709;P68371;Q13748;P68366;Q9BVA1;Q9BQE3;P63261;Q00610;Q13885;P53675;Q9BUF5;Q9H4B7	R-HSA-191737;R-HSA-190829;R-HSA-196026;R-HSA-190520;R-HSA-190519;R-HSA-190877;R-HSA-196017
R-HSA-5625900	RHO GTPases activate CIT	10	20	0.00196232	1.42236e-06	1.9913e-05	4	5	0.000610501	48887	Homo sapiens	MYH10;RHOA;RHOC;RAC3;RAC2;RAC1;MYL9;MYH14;MYL6;MYH9;MYH11	P35580;Q7Z406;P24844;P60660;P61586;P08134;P35749;P35579;O14950;P63000	R-HSA-5671993;R-HSA-5671919;R-HSA-5625901;R-HSA-5671970
R-HSA-3214858	RMTs methylate histone arginines	15	49	0.00480769	1.7552e-06	2.45727e-05	16	21	0.0025641	48887	Homo sapiens	HIST1H2AH;HIST1H4H;HIST1H2AG;HIST1H1E;HIST1H2AD;HIST1H2AC;HIST1H2AB;HIST1H2AA;HIST3H3;HIST1H3C;HIST2H2AA4;HIST2H2AC;H2AFX;H2AFZ;HIST2H3A;HIST2H2AB;HIST3H2A	P04908;Q96KK5;Q93077;Q71DI3;Q8IUE6;P0C0S8;P20671;Q16777;P0C0S5;Q6FI13;P68431;Q7L7L0;Q96QV6;P16104;P62805	R-HSA-5216234;R-HSA-5229010;R-HSA-5205820;R-HSA-5661126;R-HSA-5205822;R-HSA-5212679;R-HSA-5225602;R-HSA-5229203;R-HSA-5205867;R-HSA-5205861;R-HSA-5661117;R-HSA-5225649;R-HSA-5218952;R-HSA-5205798;R-HSA-5205824;R-HSA-5205799
R-HSA-5663220	RHO GTPases Activate Formins	26	135	0.0132457	2.48196e-06	3.47475e-05	23	27	0.0032967	48887	Homo sapiens	TUBA1C;TUBA1B;TUBA1A;DIAPH1;ACTBL2;ACTG1;TUBB6;TUBA3C;PFN1;ITGB1;PPP1CA;PPP1CC;RAC3;RAC2;RAC1;TUBB;TUBA4A;PPP2R1A;RHOA;ITGB1;MAPRE1;RHOC;ACTB;CDC42;TUBB3;POTEF;TUBB1;TUBB2B;TUBB2A	Q13509;ENSG00000150093;O60879-2;O60879-3;P60953;P36873;P05556;Q71U36;O60610;P30153;P68363;P60709;P08134;P68371;P63000;P07737;Q13748;P68366;Q9BVA1;P61586;Q15691;Q9BQE3;P63261;Q13885;Q9BUF5;Q9H4B7	R-HSA-5665767;R-HSA-5665982;R-HSA-5666049;R-HSA-5666046;R-HSA-5665761;R-HSA-5665809;R-HSA-5666001;R-HSA-5663232;R-HSA-3858495;R-HSA-203070;R-HSA-5666088;R-HSA-5665748;R-HSA-5666129;R-HSA-5666070;R-HSA-5665751;R-HSA-5666160;R-HSA-5665659;R-HSA-5665686;R-HSA-5666169;R-HSA-5665802;R-HSA-5665727;R-HSA-5665989;R-HSA-5666104
R-HSA-380320	Recruitment of NuMA to mitotic centrosomes	11	27	0.00264914	3.01459e-06	4.22043e-05	2	3	0.0003663	48887	Homo sapiens	TUBA1C;TUBA1B;TUBA1A;TUBB3;TUBB1;TUBB2B;TUBB2A;TUBB6;TUBB;TUBA4A;TUBA3C	Q13509;Q13748;Q71U36;P68366;Q9BVA1;Q9BQE3;P68363;Q13885;Q9BUF5;Q9H4B7;P68371	R-HSA-380316;R-HSA-380508
R-HSA-5627117	RHO GTPases Activate ROCKs	10	22	0.00215856	3.2768e-06	4.25984e-05	5	5	0.000610501	48887	Homo sapiens	MYH10;RHOA;RHOC;MYL9;MYH14;PPP1CB;MYL6;MYH9;MYH11	P35580;P62140;Q7Z406;P24844;P60660;P61586;P08134;P35749;P35579;O14950	R-HSA-419197;R-HSA-419083;R-HSA-419232;R-HSA-419087;R-HSA-419049
R-HSA-5610787	Hedgehog 'off' state	24	121	0.0118721	3.6899e-06	4.79687e-05	11	32	0.0039072	48887	Homo sapiens	UBA52;TUBA1C;TUBA1B;PSMA7;TUBA1A;PSMB4;PSMA5;PSMA6;PSMA4;RPN1;PSMB1;TUBB6;PRKAR1A;RPN2;PSMC3;TUBA4A;TUBA3C;UBB;GNAS;TUBB3;TUBB1;TUBB2B;TUBB2A	Q13509;Q13200;P63092;P25789;Q71U36;P68363;Q99460;P10644;P20618;P62987;Q13748;P0CG48;P28070;P68366;O14818;Q9BVA1;P17980;Q9BQE3;Q13885;P60900;P0CG47;Q9BUF5;Q9H4B7;P28066	R-HSA-5610760;R-HSA-5610742;R-HSA-5610727;R-HSA-5610767;R-HSA-5610749;R-HSA-5610733;R-HSA-5610754;R-HSA-5610745;R-HSA-5610757;R-HSA-5610746;R-HSA-5610758
R-HSA-5674135	MAP2K and MAPK activation	14	47	0.00461146	5.22988e-06	5.22988e-05	4	8	0.000976801	48887	Homo sapiens	PEBP1;ACTG2;ACTBL2;YWHAB;ACTG1;FGB;FGA;ACTA2;ACTC1;ACTA1;TLN1;RAP1B;RAP1A;ACTB;FGG;IQGAP1;POTEF;ITGA2B;TLN1;VCL;ITGB3	P46940;P02679;P02671;P18206;Q9Y490;P02675;P63261;P60709;P08514;P30086;P31946;P05106;P61224;P62834	R-HSA-5672978;R-HSA-5672980;R-HSA-5672972;R-HSA-5672973
R-HSA-140342	Apoptosis induced DNA fragmentation	8	14	0.00137363	6.15897e-06	6.15897e-05	5	11	0.0013431	48887	Homo sapiens	HIST1H1D;HIST1H1E;KPNB1;HIST1H1A;HIST1H1B;HIST1H1C;HMGB1;HMGB2	P10412;Q14974;P16403;Q02539;P16402;P26583;P16401;P09429	R-HSA-211206;R-HSA-211239;R-HSA-211191;R-HSA-266204;R-HSA-211247
R-HSA-211227	Activation of DNA fragmentation factor	8	14	0.00137363	6.15897e-06	6.15897e-05	5	11	0.0013431	48887	Homo sapiens	HIST1H1D;HIST1H1E;KPNB1;HIST1H1A;HIST1H1B;HIST1H1C;HMGB1;HMGB2	P10412;Q14974;P16403;Q02539;P16402;P26583;P16401;P09429	R-HSA-211206;R-HSA-211239;R-HSA-211191;R-HSA-266204;R-HSA-211247
R-HSA-446353	Cell-extracellular matrix interactions	9	19	0.00186421	7.29196e-06	7.29196e-05	6	10	0.001221	48887	Homo sapiens	FLNA;ITGB1;ACTN1;ACTB;LIMS1;RSU1;ACTBL2;ACTG1;POTEF;ITGB1;ILK;VASP	P12814;P50552;P05556;P48059;Q13418;P63261;Q15404;P60709;P21333	R-HSA-446364;R-HSA-430308;R-HSA-430347;R-HSA-430311;R-HSA-432897;R-HSA-446391
R-HSA-391251	Protein folding	15	58	0.00569074	1.27618e-05	0.000127618	17	17	0.0020757	48887	Homo sapiens	TUBA1C;TUBA1B;TUBA1A;ACTG2;ACTBL2;ACTG1;TUBB6;ACTA2;ACTC1;ACTA1;TUBB;TUBA4A;TUBA3C;CCT5;ACTB;TUBB3;CCT2;CCT3;POTEF;TUBB1;TUBB2B;TUBB2A	Q13509;Q71U36;P78371;P68363;P60709;P68371;P49368;Q13748;P68366;Q9BVA1;P48643;Q9BQE3;Q13885;Q9BUF5;Q9H4B7	R-HSA-389961;R-HSA-390470;R-HSA-389963;R-HSA-389964;R-HSA-389954;R-HSA-389955;R-HSA-389956;R-HSA-391266;R-HSA-389976;R-HSA-389978;R-HSA-389980;R-HSA-390453;R-HSA-389969;R-HSA-390459;R-HSA-389970;R-HSA-389972;R-HSA-389974
R-HSA-70171	Glycolysis	15	58	0.00569074	1.27618e-05	0.000127618	10	12	0.0014652	48887	Homo sapiens	PGAM2;PGAM1;ALDOA;ENO3;ENO2;ENO1;PFKP;HK3;HK1;GPI;PPP2R1A;ALDOC;PFKP;PGK1;GAPDH;TPI1	P60174;P04406;Q01813;P18669;P04075;P06733;P30153;P06744;P19367;P09972;P52790;P00558;P13929;P15259;P09104	R-HSA-70467;R-HSA-71850;R-HSA-71496;R-HSA-70454;R-HSA-70420;R-HSA-70449;R-HSA-70471;R-HSA-163750;R-HSA-71654;R-HSA-71660
R-HSA-390466	Chaperonin-mediated protein folding	14	52	0.00510204	1.59254e-05	0.000159254	8	8	0.000976801	48887	Homo sapiens	TUBA1C;TUBA1B;TUBA1A;ACTG2;ACTBL2;ACTG1;TUBB6;ACTA2;ACTC1;ACTA1;TUBA4A;TUBA3C;CCT5;ACTB;TUBB3;CCT2;CCT3;POTEF;TUBB1;TUBB2B;TUBB2A	Q13509;Q71U36;P78371;P68363;P60709;P49368;Q13748;P68366;Q9BVA1;P48643;Q9BQE3;Q13885;Q9BUF5;Q9H4B7	R-HSA-389961;R-HSA-390470;R-HSA-389980;R-HSA-390453;R-HSA-390459;R-HSA-389954;R-HSA-389970;R-HSA-391266
R-HSA-3299685	Detoxification of Reactive Oxygen Species	14	52	0.00510204	1.59254e-05	0.000159254	13	29	0.0035409	48887	Homo sapiens	GSTP1;PRDX1;GPX1;P4HB;TXN;CAT;PRDX6;ERO1L;PRDX3;SOD2;PRDX5	P30044-2;P22352;P30044-1;P04040;P07203;P30041;P09211;Q96HE7;P10599;P04179;P30048;P07237;P18283;Q06830	R-HSA-3341296;R-HSA-3322995;R-HSA-3341397;R-HSA-76031;R-HSA-3697882;R-HSA-3299680;R-HSA-3323013;R-HSA-3697894;R-HSA-73646;R-HSA-71676;R-HSA-3343700;R-HSA-3341343;R-HSA-3341277
R-HSA-190861	Gap junction assembly	11	33	0.00323783	1.9173e-05	0.00019173	3	16	0.0019536	48887	Homo sapiens	TUBA1C;TUBA1B;TUBA1A;TUBB3;TUBB1;TUBB2B;TUBB2A;TUBB6;TUBB;TUBA4A;TUBA3C	Q13509;Q13748;Q71U36;P68366;Q9BVA1;Q9BQE3;P68363;Q13885;Q9BUF5;Q9H4B7;P68371	R-HSA-191737;R-HSA-190520;R-HSA-190877
R-HSA-3371453	Regulation of HSF1-mediated heat shock response	21	108	0.0105965	1.95753e-05	0.000195753	8	14	0.0017094	48887	Homo sapiens	HSPA6;HSPA4;HSPA5;HSPA2;HSPA5;HSPA6;YWHAE;HSPA1L;HSPA8;HSPA9;UBB;HSPA1A;HSPA1A;HSPA1L	ENSG00000215328;P34932;P34931;ENSG00000237724;ENSG00000234258;P54652;ENSG00000226704;P48741;P38646;ENSG00000170315;ENSG00000236251;P11142;P08107;ENSG00000173110;P62258;ENSG00000206383;P11021;ENSG00000204389;ENSG00000234475;ENSG00000235941;P17066	R-HSA-3371518;R-HSA-3371467;R-HSA-4793925;R-HSA-5251959;R-HSA-5252079;R-HSA-5251942;R-HSA-5252041;R-HSA-5251955
R-HSA-373760	L1CAM interactions	22	118	0.0115777	2.34232e-05	0.000210809	15	53	0.00647131	48887	Homo sapiens	TUBA1C;TUBA1B;TUBA1A;DPYSL2;ACTBL2;ACTG1;TUBB6;HSPA8;TUBA3C;ITGB1;EZR;RAC3;RAC2;RAC1;RDX;TUBB;TUBA4A;ITGB1;ACTB;TUBB3;POTEF;TUBB1;TUBB2B;ITGA2B;TUBB2A;MSN;ITGB3	Q13509;Q71U36;P05556;P26038;P68363;P60709;P08514;P05106;P68371;P63000;Q16555;P11142;Q13748;P35241;P15311;P68366;Q9BVA1;Q9BQE3;P63261;Q13885;Q9BUF5;Q9H4B7	R-HSA-445077;R-HSA-445072;R-HSA-445087;R-HSA-392751;R-HSA-373739;R-HSA-373736;R-HSA-374680;R-HSA-445089;R-HSA-445088;R-HSA-374686;R-HSA-445071;R-HSA-443779;R-HSA-374677;R-HSA-443783;R-HSA-445064
R-HSA-5358351	Signaling by Hedgehog	27	164	0.0160911	2.54156e-05	0.000228741	23	82	0.0100122	48887	Homo sapiens	UBA52;TUBA1C;TUBA1B;PSMA7;TUBA1A;PSMB4;PSMA5;PSMA6;PSMA4;RDX;RPN1;TUBB6;PSMB1;PRKAR1A;RPN2;PSMC3;TUBA4A;TUBA3C;UBB;GNAS;P4HB;TUBB3;TUBB1;TUBB2B;TUBB2A;VCP	Q13200;P25789;Q71U36;Q99460;P10644;P20618;P68366;Q9BQE3;P17980;P55072;Q9BUF5;P28066;Q13509;P63092;P68363;P62987;Q13748;P0CG48;P28070;O14818;Q9BVA1;P07237;Q13885;P60900;P0CG47;Q9H4B7;O43791	R-HSA-5632648;R-HSA-5610760;R-HSA-5610742;R-HSA-5635855;R-HSA-5362412;R-HSA-5362448;R-HSA-5635854;R-HSA-5610767;R-HSA-5610749;R-HSA-5610754;R-HSA-5610745;R-HSA-5610757;R-HSA-5362459;R-HSA-5610758;R-HSA-5610746;R-HSA-5358340;R-HSA-5635864;R-HSA-5610727;R-HSA-5358336;R-HSA-5635868;R-HSA-5610733;R-HSA-5635856;R-HSA-5362441
R-HSA-70263	Gluconeogenesis	15	64	0.00627943	3.88674e-05	0.000349807	10	21	0.0025641	48887	Homo sapiens	PGAM2;FBP1;PGAM1;ALDOA;ENO3;ENO2;ENO1;GPI;ALDOC;PGK1;GAPDH;MDH1;TPI1;MDH2	P60174;P40925;P09467;P04406;P40926;P18669;P04075;P06733;P06744;P09972;P13929;P00558;P15259;P09104;O00757	R-HSA-70482;R-HSA-71783;R-HSA-70481;R-HSA-70486;R-HSA-198508;R-HSA-70475;R-HSA-71445;R-HSA-70494;R-HSA-71495;R-HSA-70479
R-HSA-4086400	PCP/CE pathway	19	98	0.00961538	4.97999e-05	0.000448199	8	24	0.0029304	48887	Homo sapiens	UBA52;PSMA7;PSMB4;RAC3;PSMA5;RAC2;PSMA6;RAC1;PSMA4;RPN1;PSMB1;RPN2;PSMC3;PRKCB;PFN1;RHOA;UBB;CLTC	Q13200;P25789;Q99460;P05771;P63000;P62987;P20618;P07737;P0CG48;P28070;O14818;P15153;P61586;P17980;P60763;Q00610;P60900;P0CG47;P28066	R-HSA-5138433;R-HSA-5138432;R-HSA-4608852;R-HSA-3858475;R-HSA-4608855;R-HSA-3858495;R-HSA-3965450;R-HSA-5138459
R-HSA-75035	Chk1/Chk2(Cds1) mediated inactivation of Cyclin B:Cdk1 complex	7	14	0.00137363	5.38995e-05	0.000485096	2	5	0.000610501	48887	Homo sapiens	YWHAQ;YWHAB;YWHAE;SFN;YWHAZ;YWHAG;YWHAH	P27348;P62258;P31947;Q04917;P31946;P61981;P63104	R-HSA-75016;R-HSA-75022
R-HSA-3928662	EPHB-mediated forward signaling	13	51	0.00500392	5.4797e-05	0.000493173	15	26	0.0031746	48887	Homo sapiens	ARPC3;ARPC2;RAC3;ARPC5;RAC2;ACTR2;RAC1;ACTBL2;ACTR3;ACTG1;LYN;RHOA;CFL1;ACTB;CDC42;POTEF;YES1	O15144;P60953;O15145;P60709;O15511;P23528;P63000;P61160;P61586;P63261;P07947;P61158;P07948	R-HSA-3928612;R-HSA-3928583;R-HSA-3928576;R-HSA-3928627;R-HSA-3928577;R-HSA-3928645;R-HSA-3928592;R-HSA-3928608;R-HSA-3928595;R-HSA-4093336;R-HSA-3928623;R-HSA-3928620;R-HSA-3928601;R-HSA-3928619;R-HSA-3928632
R-HSA-380287	Centrosome maturation	17	84	0.00824176	7.33903e-05	0.000660513	8	9	0.0010989	48887	Homo sapiens	TUBA1C;TUBA1B;TUBA1A;TUBB6;YWHAE;TUBB;YWHAG;PPP2R1A;TUBA4A;TUBA3C;HSP90AA1;HSP90AB1;MAPRE1;TUBB3;TUBB1;TUBB2B;TUBB2A	Q13509;P07437;Q71U36;P68363;P30153;P61981;P68371;P07900;Q13748;P68366;P62258;Q9BVA1;Q15691;Q9BQE3;Q13885;Q9BUF5;Q9H4B7	R-HSA-380455;R-HSA-380272;R-HSA-380303;R-HSA-380316;R-HSA-380311;R-HSA-380294;R-HSA-380508;R-HSA-380283
R-HSA-380270	Recruitment of mitotic centrosome proteins and complexes	17	84	0.00824176	7.33903e-05	0.000660513	5	6	0.000732601	48887	Homo sapiens	TUBA1C;TUBA1B;TUBA1A;TUBB6;YWHAE;TUBB;YWHAG;PPP2R1A;TUBA4A;TUBA3C;HSP90AA1;HSP90AB1;MAPRE1;TUBB3;TUBB1;TUBB2B;TUBB2A	Q13509;P07437;Q71U36;P68363;P30153;P61981;P68371;P07900;Q13748;P68366;P62258;Q9BVA1;Q15691;Q9BQE3;Q13885;Q9BUF5;Q9H4B7	R-HSA-380455;R-HSA-380316;R-HSA-380311;R-HSA-380508;R-HSA-380283
R-HSA-354194	GRB2:SOS provides linkage to MAPK signaling for Integrins	8	20	0.00196232	7.54443e-05	0.000678999	2	2	0.0002442	48887	Homo sapiens	FGG;FGB;FGA;ITGA2B;TLN1;RAP1B;TLN1;ITGB3;RAP1A	P02671;P02679;Q9Y490;P02675;P08514;P05106;P61224;P62834	R-HSA-354087;R-HSA-354165
R-HSA-3928663	EPHA-mediated growth cone collapse	11	39	0.00382653	8.43334e-05	0.000759	5	5	0.000610501	48887	Homo sapiens	LYN;MYH10;RHOA;YES1;MYL9;MYH14;MYL6;MYH9;MYH11;HSP90AB1;HSP90AA1	P35580;P07900;Q7Z406;P24844;P60660;P61586;P07947;P35749;P35579;O14950;P07948	R-HSA-3928647;R-HSA-3928648;R-HSA-3928651;R-HSA-3928616;R-HSA-3928602
R-HSA-1266738	Developmental Biology	82	801	0.0785911	9.17995e-05	0.000826196	123	368	0.0449328	48887	Homo sapiens	PEBP1;PSMB4;CAP1;ACTG2;YWHAB;ACTG1;PSMB1;TUBB6;MYL9;ACTC1;RAP1B;MYL6;HSPA8;CALM1;TUBA3C;MYH9;RAP1A;UBB;ITGB1;CLTCL1;PHB;PSMA7;PSMA5;PSMA6;CAP1;PSMA4;RDX;RPN1;FGB;FGA;ACTA2;RPN2;ACTA1;TLN1;TUBB;MYH10;RHOA;CFL1;ITGB1;RHOC;TUBB3;FGG;TUBB1;IQGAP1;CD36;TUBB2B;YES1;TUBB2A;MYH14;VASP;RHOG;MYH11;VCL;ITGB3;CD36;TUBA1C;ARPC3;TUBA1B;ARPC2;TUBA1A;ARPC5;DPYSL2;ACTBL2;ACTR2;ACTR3;PFN1;HSP90AB1;HSP90AA1;LYN;EZR…	P46940;Q13200;Q71U36;P30153;P60709;Q99460;P31946;P23528;P08134;P68371;Q9Y6Q9;P07737;P11142;P15311;P15153;P68366;Q9BQE3;Q9BUF5;P28066;P02679;P05556;Q9Y490;P08575;P02675;P26038;P68363;O15511;P05106;P35579;P63000;O14950;P35580;P08238;P28070;O14818;Q7Z406;P61586;P53675;P60900;P61158;Q9H4B7;ENSG00000135218;P18206;P25789;P60953;P30086;P35609;Q16555;P62158;P20618;P19105;P07900;P61160;P35232;P84095;P1798…	R-HSA-3928640;R-HSA-3928641;R-HSA-3928642;R-HSA-5675417;R-HSA-5672978;R-HSA-5672980;R-HSA-3928645;R-HSA-3928647;R-HSA-3928648;R-HSA-428522;R-HSA-3928651;R-HSA-3928654;R-HSA-419049;R-HSA-5672960;R-HSA-5672961;R-HSA-428534;R-HSA-428535;R-HSA-5672965;R-HSA-5672966;R-HSA-560472;R-HSA-560473;R-HSA-428533;R-HSA-5672969;R-HSA-5672972;R-HSA-5672973;R-HSA-560493;R-HSA-5672951;R-HSA-560491;R-HSA-5672950;R-…
R-HSA-390522	Striated Muscle Contraction	11	40	0.00392465	0.000105003	0.000920605	4	4	0.0004884	48887	Homo sapiens	ACTN2;TPM4;DES;ACTN3;TPM3;TPM2;ACTB;TPM1;TMOD3;ACTC1;ACTA2;ACTA1;VIM	Q9NYL9;P09493;Q08043;P06753;P08670;P07951;P68032;P68133;P67936;P17661;P35609	R-HSA-390597;R-HSA-390598;R-HSA-390593;R-HSA-390595
R-HSA-983231	Factors involved in megakaryocyte development and platelet production	24	150	0.0147174	0.000107703	0.000920605	11	42	0.00512821	48887	Homo sapiens	TUBA1C;TUBA1B;TUBA1A;HIST1H1E;CAPZB;EHD3;ACTBL2;ACTG1;TUBB6;PRKAR1A;HIST1H3C;TUBA3C;HBB;HBD;HIST2H3A;H3F3B;RAC3;RAC1;CAP1;HIST3H3;TUBB;TUBA4A;CAPZA2;CAPZA1;ACTB;CDC42;TUBB3;TUBB1;POTEF;TUBB2B;TUBB2A	Q13509;P60953;Q71U36;P68363;P60709;Q71DI3;P68871;P68371;P63000;Q9NZN3;P10644;P84243;P52907;Q13748;P47755;P68366;P47756;Q9BVA1;P68431;Q9BQE3;Q13885;P02042;Q9BUF5;Q9H4B7	R-HSA-1011598;R-HSA-994106;R-HSA-983266;R-HSA-994169;R-HSA-1008220;R-HSA-997263;R-HSA-994148;R-HSA-1011576;R-HSA-879459;R-HSA-983259;R-HSA-992708
R-HSA-75153	Apoptotic execution phase	13	55	0.00539639	0.000115076	0.000920605	12	54	0.00659341	48887	Homo sapiens	LMNB1;GSN;DNM1L;HIST1H1D;HIST1H1E;KPNB1;HIST1H1A;HIST1H1B;HIST1H1C;HMGB1;DBNL;HMGB2;VIM	Q14974;Q02539;P10412;P06396;P20700;P16403;P08670;P16402;P16401;P26583;O00429;P09429;Q9UJU6	R-HSA-201628;R-HSA-211206;R-HSA-211239;R-HSA-202966;R-HSA-350318;R-HSA-211191;R-HSA-350319;R-HSA-201622;R-HSA-266204;R-HSA-264871;R-HSA-351948;R-HSA-211247
R-HSA-69275	G2/M Transition	22	133	0.0130495	0.000129984	0.00103987	16	62	0.00757021	48887	Homo sapiens	UBA52;TUBA1C;TUBA1B;TUBA1A;TUBB6;YWHAE;YWHAG;TUBB;RAB8A;PPP2R1A;TUBA4A;TUBA3C;HSP90AB1;HSP90AA1;MAPRE1;UBB;TUBB3;TUBB1;TUBB2B;TUBB2A;PPP1CB	Q13509;P07437;P62140;Q71U36;P30153;P68363;P61006;P61981;P68371;P62987;P07900;Q13748;P0CG48;P68366;P62258;Q9BVA1;Q15691;Q9BQE3;Q13885;P0CG47;Q9BUF5;Q9H4B7	R-HSA-2562526;R-HSA-380455;R-HSA-2574840;R-HSA-380272;R-HSA-2574845;R-HSA-4088141;R-HSA-380316;R-HSA-3000335;R-HSA-380311;R-HSA-380283;R-HSA-3000310;R-HSA-3002811;R-HSA-380303;R-HSA-3000319;R-HSA-380508;R-HSA-380294
R-HSA-3858494	beta-catenin independent WNT signaling	25	162	0.0158948	0.000135313	0.00108251	19	50	0.00610501	48887	Homo sapiens	UBA52;PSMA7;PSMB4;PSMA5;RAC3;PSMA6;RAC2;RAC1;PSMA4;RPN1;PSMB1;GNAO1;RPN2;PSMC3;PRKCB;CALM1;PRDX5;PFN1;RHOA;UBB;GNB1;GNB2;CLTC	Q13200;P25789;Q01970;Q99460;P05771;P62158;P63000;P62987;P20618;P07737;P62873;P0CG48;P28070;P62879;O14818;P15153;P09471;P61586;P17980;P60763;Q00610;P60900;P0CG47;Q9HAV0;P28066	R-HSA-4551465;R-HSA-4332363;R-HSA-398193;R-HSA-4608852;R-HSA-4332359;R-HSA-4332358;R-HSA-4608855;R-HSA-3858495;R-HSA-2730872;R-HSA-5138459;R-HSA-3965444;R-HSA-4551451;R-HSA-3965447;R-HSA-5138433;R-HSA-5138432;R-HSA-3965441;R-HSA-398040;R-HSA-3858475;R-HSA-3965450
R-HSA-372708	p130Cas linkage to MAPK signaling for integrins	8	22	0.00215856	0.000144067	0.00115253	3	3	0.0003663	48887	Homo sapiens	FGG;FGB;FGA;ITGA2B;TLN1;RAP1B;TLN1;ITGB3;RAP1A	P02671;P02679;Q9Y490;P02675;P08514;P05106;P61224;P62834	R-HSA-372697;R-HSA-372693;R-HSA-372705
R-HSA-211733	Regulation of activated PAK-2p34 by proteasome mediated degradation	12	49	0.00480769	0.000151049	0.00120839	2	2	0.0002442	48887	Homo sapiens	UBA52;PSMA7;UBB;PSMA5;PSMB4;PSMA6;PSMA4;RPN1;PSMB1;RPN2;PSMC3	P20618;P62987;Q13200;P25789;P0CG48;P28070;O14818;P17980;Q99460;P60900;P0CG47;P28066	R-HSA-211734;R-HSA-211715
R-HSA-68882	Mitotic Anaphase	28	193	0.0189364	0.000152056	0.00121645	6	11	0.0013431	48887	Homo sapiens	UBA52;TUBA1C;PSMA7;TUBA1B;TUBA1A;PSMA5;PSMB4;PSMA6;PSMA4;RPN1;TUBB6;PSMB1;RPN2;PSMC3;TUBB;PPP2R1A;TUBA4A;TUBA3C;LMNB1;MAPRE1;UBB;TUBB3;TUBB1;TUBB2B;TUBB2A;PPP1CA;TMPO;PPP1CC	Q13200;P25789;P36873;Q71U36;P30153;Q99460;P42167-1;P68371;P20618;P68366;Q9BQE3;P17980;Q9BUF5;P28066;Q13509;P68363;P62987;Q13748;P0CG48;P28070;O14818;P20700;Q9BVA1;Q15691;Q13885;P60900;P0CG47;Q9H4B7	R-HSA-2995376;R-HSA-174202;R-HSA-2467809;R-HSA-2467811;R-HSA-174144;R-HSA-2995388
R-HSA-453274	Mitotic G2-G2/M phases	22	135	0.0132457	0.000159718	0.00127774	16	64	0.00781441	48887	Homo sapiens	UBA52;TUBA1C;TUBA1B;TUBA1A;TUBB6;YWHAE;YWHAG;TUBB;RAB8A;PPP2R1A;TUBA4A;TUBA3C;HSP90AB1;HSP90AA1;MAPRE1;UBB;TUBB3;TUBB1;TUBB2B;TUBB2A;PPP1CB	Q13509;P07437;P62140;Q71U36;P30153;P68363;P61006;P61981;P68371;P62987;P07900;Q13748;P0CG48;P68366;P62258;Q9BVA1;Q15691;Q9BQE3;Q13885;P0CG47;Q9BUF5;Q9H4B7	R-HSA-2562526;R-HSA-380455;R-HSA-2574840;R-HSA-380272;R-HSA-2574845;R-HSA-4088141;R-HSA-380316;R-HSA-3000335;R-HSA-380311;R-HSA-380283;R-HSA-3000310;R-HSA-3002811;R-HSA-380303;R-HSA-3000319;R-HSA-380508;R-HSA-380294
R-HSA-2555396	Mitotic Metaphase and Anaphase	28	194	0.0190345	0.000165239	0.00132191	6	12	0.0014652	48887	Homo sapiens	UBA52;TUBA1C;PSMA7;TUBA1B;TUBA1A;PSMA5;PSMB4;PSMA6;PSMA4;RPN1;TUBB6;PSMB1;RPN2;PSMC3;TUBB;PPP2R1A;TUBA4A;TUBA3C;LMNB1;MAPRE1;UBB;TUBB3;TUBB1;TUBB2B;TUBB2A;PPP1CA;TMPO;PPP1CC	Q13200;P25789;P36873;Q71U36;P30153;Q99460;P42167-1;P68371;P20618;P68366;Q9BQE3;P17980;Q9BUF5;P28066;Q13509;P68363;P62987;Q13748;P0CG48;P28070;O14818;P20700;Q9BVA1;Q15691;Q13885;P60900;P0CG47;Q9H4B7	R-HSA-2995376;R-HSA-174202;R-HSA-2467809;R-HSA-2467811;R-HSA-174144;R-HSA-2995388
R-HSA-169911	Regulation of Apoptosis	12	50	0.00490581	0.000181364	0.00145091	2	4	0.0004884	48887	Homo sapiens	UBA52;PSMA7;UBB;PSMA5;PSMB4;PSMA6;PSMA4;RPN1;PSMB1;RPN2;PSMC3	P20618;P62987;Q13200;P25789;P0CG48;P28070;O14818;P17980;Q99460;P60900;P0CG47;P28066	R-HSA-211734;R-HSA-211715
R-HSA-983189	Kinesins	11	44	0.00431711	0.000236411	0.00180458	2	14	0.0017094	48887	Homo sapiens	TUBA1C;TUBA1B;TUBA1A;TUBB3;TUBB1;TUBB2B;TUBB2A;TUBB6;TUBB;TUBA4A;TUBA3C	Q13509;Q13748;Q71U36;P68366;Q9BVA1;Q9BQE3;P68363;Q13885;Q9BUF5;Q9H4B7;P68371	R-HSA-983266;R-HSA-983259
R-HSA-2467813	Separation of Sister Chromatids	26	179	0.0175628	0.000253548	0.00180458	4	8	0.000976801	48887	Homo sapiens	UBA52;TUBA1C;TUBA1B;PSMA7;TUBA1A;PSMB4;PSMA5;PSMA6;PSMA4;RPN1;PSMB1;TUBB6;RPN2;TUBB;PSMC3;TUBA4A;PPP2R1A;TUBA3C;MAPRE1;UBB;TUBB3;TUBB1;TUBB2B;TUBB2A;PPP1CA;PPP1CC	Q13200;P25789;P36873;Q71U36;P30153;Q99460;P68371;P20618;P68366;Q9BQE3;P17980;Q9BUF5;P28066;Q13509;P68363;P62987;Q13748;P0CG48;P28070;O14818;Q9BVA1;Q15691;Q13885;P60900;P0CG47;Q9H4B7	R-HSA-174202;R-HSA-2467809;R-HSA-2467811;R-HSA-174144
R-HSA-69017	CDK-mediated phosphorylation and removal of Cdc6	12	52	0.00510204	0.000257797	0.00180458	2	4	0.0004884	48887	Homo sapiens	UBA52;PSMA7;UBB;PSMA5;PSMB4;PSMA6;PSMA4;RPN1;PSMB1;RPN2;PSMC3	P20618;P62987;Q13200;P25789;P0CG48;P28070;O14818;P17980;Q99460;P60900;P0CG47;P28066	R-HSA-69015;R-HSA-69016
R-HSA-69229	Ubiquitin-dependent degradation of Cyclin D1	12	52	0.00510204	0.000257797	0.00180458	2	5	0.000610501	48887	Homo sapiens	UBA52;PSMA7;UBB;PSMA5;PSMB4;PSMA6;PSMA4;RPN1;PSMB1;RPN2;PSMC3	P20618;P62987;Q13200;P25789;P0CG48;P28070;O14818;P17980;Q99460;P60900;P0CG47;P28066	R-HSA-75824;R-HSA-75825
R-HSA-180534	Vpu mediated degradation of CD4	12	52	0.00510204	0.000257797	0.00180458	2	5	0.000610501	48887	Homo sapiens	UBA52;PSMA7;UBB;PSMA5;PSMB4;PSMA6;PSMA4;RPN1;PSMB1;RPN2;PSMC3	P20618;P62987;Q13200;P25789;P0CG48;P28070;O14818;P17980;Q99460;P60900;P0CG47;P28066	R-HSA-180573;R-HSA-180597
R-HSA-75815	Ubiquitin-dependent degradation of Cyclin D	12	52	0.00510204	0.000257797	0.00180458	2	5	0.000610501	48887	Homo sapiens	UBA52;PSMA7;UBB;PSMA5;PSMB4;PSMA6;PSMA4;RPN1;PSMB1;RPN2;PSMC3	P20618;P62987;Q13200;P25789;P0CG48;P28070;O14818;P17980;Q99460;P60900;P0CG47;P28066	R-HSA-75824;R-HSA-75825
R-HSA-5387390	Hh mutants abrogate ligand secretion	13	60	0.00588697	0.000264467	0.00185127	4	6	0.000732601	48887	Homo sapiens	UBA52;PSMA7;UBB;PSMA5;PSMB4;PSMA6;PSMA4;RPN1;PSMB1;RPN2;VCP;PSMC3	P20618;P62987;Q13200;P25789;P0CG48;P28070;O14818;P17980;Q99460;P60900;P0CG47;P55072;P28066	R-HSA-5387386;R-HSA-5483238;R-HSA-5387389;R-HSA-5387392
R-HSA-5362768	Hh mutants that don't undergo autocatalytic processing are degraded by ERAD	13	60	0.00588697	0.000264467	0.00185127	4	6	0.000732601	48887	Homo sapiens	UBA52;PSMA7;UBB;PSMA5;PSMB4;PSMA6;PSMA4;RPN1;PSMB1;RPN2;VCP;PSMC3	P20618;P62987;Q13200;P25789;P0CG48;P28070;O14818;P17980;Q99460;P60900;P0CG47;P55072;P28066	R-HSA-5387386;R-HSA-5483238;R-HSA-5387389;R-HSA-5387392
R-HSA-349425	Autodegradation of the E3 ubiquitin ligase COP1	12	53	0.00520016	0.000305301	0.00213711	2	5	0.000610501	48887	Homo sapiens	UBA52;PSMA7;UBB;PSMA5;PSMB4;PSMA6;PSMA4;RPN1;PSMB1;RPN2;PSMC3	P20618;P62987;Q13200;P25789;P0CG48;P28070;O14818;P17980;Q99460;P60900;P0CG47;P28066	R-HSA-264444;R-HSA-264458
R-HSA-111447	Activation of BAD and translocation to mitochondria	7	19	0.00186421	0.000343726	0.00240608	2	5	0.000610501	48887	Homo sapiens	YWHAQ;YWHAB;YWHAE;SFN;YWHAZ;YWHAG;YWHAH	P27348;P62258;P31947;Q04917;P31946;P61981;P63104	R-HSA-139899;R-HSA-139906
R-HSA-4839726	Chromatin organization	31	235	0.0230573	0.00035224	0.00246568	70	78	0.00952381	48887	Homo sapiens	HIST1H2BH;HIST1H2BJ;HIST1H1E;HIST1H2BI;ACTG2;HIST1H2BL;ACTBL2;ACTG1;HIST1H2BK;ACTC1;HIST1H2BB;HIST1H3C;HIST1H2BA;HIST1H2BD;HIST2H2AA4;HIST2H2AC;H2AFX;H2AFZ;HIST2H3A;HIST1H2BM;HIST1H2BN;HIST1H2BO;HIST2H2AB;HIST1H2AH;HIST1H4H;HIST1H2AG;HIST1H2AD;HIST1H2AC;HIST1H2AB;HIST1H2AA;ACTA2;ACTA1;HIST3H3;ACTB;HIST2H2BF;HIST3H2BB;HIST2H2BE;POTEF;TAF15;HIST3H2A	O60814;P04908;Q96A08;Q96KK5;Q93077;P60709;Q93079;Q71DI3;Q8IUE6;P0C0S8;P23527;Q8N257;P0C0S5;Q5QNW6;P06899;P62807;Q96QV6;P62805;P16104;P33778;Q99879;Q99877;Q16778;P20671;Q16777;Q99880;Q6FI13;P68431;Q16514;Q7L7L0;P58876	R-HSA-5649801;R-HSA-5216234;R-HSA-5649800;R-HSA-5649802;R-HSA-5159245;R-HSA-5212679;R-HSA-5225602;R-HSA-3769447;R-HSA-3321975;R-HSA-5649799;R-HSA-3697008;R-HSA-5229203;R-HSA-3214912;R-HSA-5638333;R-HSA-5638332;R-HSA-5661120;R-HSA-5661121;R-HSA-5661122;R-HSA-5661123;R-HSA-3318486;R-HSA-5638157;R-HSA-5661124;R-HSA-5205820;R-HSA-5661125;R-HSA-5661126;R-HSA-5205822;R-HSA-3777129;R-HSA-5634802;R-HSA-3…
R-HSA-3247509	Chromatin modifying enzymes	31	235	0.0230573	0.00035224	0.00246568	70	78	0.00952381	48887	Homo sapiens	HIST1H2BH;HIST1H2BJ;HIST1H1E;HIST1H2BI;ACTG2;HIST1H2BL;ACTBL2;ACTG1;HIST1H2BK;ACTC1;HIST1H2BB;HIST1H3C;HIST1H2BA;HIST1H2BD;HIST2H2AA4;HIST2H2AC;H2AFX;H2AFZ;HIST2H3A;HIST1H2BM;HIST1H2BN;HIST1H2BO;HIST2H2AB;HIST1H2AH;HIST1H4H;HIST1H2AG;HIST1H2AD;HIST1H2AC;HIST1H2AB;HIST1H2AA;ACTA2;ACTA1;HIST3H3;ACTB;HIST2H2BF;HIST3H2BB;HIST2H2BE;POTEF;TAF15;HIST3H2A	O60814;P04908;Q96A08;Q96KK5;Q93077;P60709;Q93079;Q71DI3;Q8IUE6;P0C0S8;P23527;Q8N257;P0C0S5;Q5QNW6;P06899;P62807;Q96QV6;P62805;P16104;P33778;Q99879;Q99877;Q16778;P20671;Q16777;Q99880;Q6FI13;P68431;Q16514;Q7L7L0;P58876	R-HSA-5649801;R-HSA-5216234;R-HSA-5649800;R-HSA-5649802;R-HSA-5159245;R-HSA-5212679;R-HSA-5225602;R-HSA-3769447;R-HSA-3321975;R-HSA-5649799;R-HSA-3697008;R-HSA-5229203;R-HSA-3214912;R-HSA-5638333;R-HSA-5638332;R-HSA-5661120;R-HSA-5661121;R-HSA-5661122;R-HSA-5661123;R-HSA-3318486;R-HSA-5638157;R-HSA-5661124;R-HSA-5205820;R-HSA-5661125;R-HSA-5661126;R-HSA-5205822;R-HSA-3777129;R-HSA-5634802;R-HSA-3…
R-HSA-174113	SCF-beta-TrCP mediated degradation of Emi1	12	54	0.00529827	0.000360028	0.0025202	2	3	0.0003663	48887	Homo sapiens	UBA52;PSMA7;UBB;PSMA5;PSMB4;PSMA6;PSMA4;RPN1;PSMB1;RPN2;PSMC3	P20618;P62987;Q13200;P25789;P0CG48;P28070;O14818;P17980;Q99460;P60900;P0CG47;P28066	R-HSA-174159;R-HSA-174203
R-HSA-69601	Ubiquitin Mediated Degradation of Phosphorylated Cdc25A	12	54	0.00529827	0.000360028	0.0025202	2	5	0.000610501	48887	Homo sapiens	UBA52;PSMA7;UBB;PSMA5;PSMB4;PSMA6;PSMA4;RPN1;PSMB1;RPN2;PSMC3	P20618;P62987;Q13200;P25789;P0CG48;P28070;O14818;P17980;Q99460;P60900;P0CG47;P28066	R-HSA-69600;R-HSA-69598
R-HSA-69613	p53-Independent G1/S DNA damage checkpoint	12	54	0.00529827	0.000360028	0.0025202	2	6	0.000732601	48887	Homo sapiens	UBA52;PSMA7;UBB;PSMA5;PSMB4;PSMA6;PSMA4;RPN1;PSMB1;RPN2;PSMC3	P20618;P62987;Q13200;P25789;P0CG48;P28070;O14818;P17980;Q99460;P60900;P0CG47;P28066	R-HSA-69600;R-HSA-69598
R-HSA-69610	p53-Independent DNA Damage Response	12	54	0.00529827	0.000360028	0.0025202	2	6	0.000732601	48887	Homo sapiens	UBA52;PSMA7;UBB;PSMA5;PSMB4;PSMA6;PSMA4;RPN1;PSMB1;RPN2;PSMC3	P20618;P62987;Q13200;P25789;P0CG48;P28070;O14818;P17980;Q99460;P60900;P0CG47;P28066	R-HSA-69600;R-HSA-69598
R-HSA-69541	Stabilization of p53	12	54	0.00529827	0.000360028	0.0025202	2	7	0.000854701	48887	Homo sapiens	UBA52;PSMA7;UBB;PSMA5;PSMB4;PSMA6;PSMA4;RPN1;PSMB1;RPN2;PSMC3	P20618;P62987;Q13200;P25789;P0CG48;P28070;O14818;P17980;Q99460;P60900;P0CG47;P28066	R-HSA-264444;R-HSA-264458
R-HSA-5358346	Hedgehog ligand biogenesis	14	71	0.00696625	0.000397676	0.00278373	6	15	0.0018315	48887	Homo sapiens	UBA52;PSMA7;UBB;P4HB;PSMA5;PSMB4;PSMA6;PSMA4;RPN1;PSMB1;RPN2;VCP;PSMC3	Q13200;P25789;Q99460;P62987;P20618;P0CG48;P28070;O14818;P17980;P07237;P60900;P0CG47;P55072;P28066	R-HSA-5358340;R-HSA-5358336;R-HSA-5362412;R-HSA-5362448;R-HSA-5362441;R-HSA-5362459
R-HSA-512988	Interleukin-3, 5 and GM-CSF signaling	35	280	0.0274725	0.000399757	0.0027983	28	77	0.00940171	48887	Homo sapiens	PEBP1;PSMB4;ACTBL2;ACTG2;YWHAB;ACTG1;PSMB1;ACTC1;RAP1B;CALM1;RAP1A;LYN;UBB;UBA52;PTPN6;PSMA7;PHB;PSMA5;PSMA6;PSMA4;RPN1;FGB;FGA;ACTA2;ACTA1;RPN2;PSMC3;TLN1;PPP2R1A;ACTN2;ACTB;FGG;POTEF;IQGAP1;ITGA2B;TLN1;YES1;YWHAZ;NEFL;VCL;ITGB3	P46940;Q13200;P18206;P25789;P30153;P60709;P30086;Q99460;P31946;P35609;P62158;P20618;P29350;P35232;P17980;P07947;P63104;P07948;P61224;P62834;P28066;P02679;P02671;Q9Y490;P02675;P07196;P08514;P05106;P62987;P0CG48;P28070;O14818;P63261;P60900;P0CG47	R-HSA-5675417;R-HSA-914182;R-HSA-5672978;R-HSA-5672980;R-HSA-5672960;R-HSA-5672961;R-HSA-5672965;R-HSA-5672966;R-HSA-5658424;R-HSA-5672969;R-HSA-5672972;R-HSA-5672973;R-HSA-5658430;R-HSA-909738;R-HSA-913424;R-HSA-914036;R-HSA-5672951;R-HSA-5672950;R-HSA-912757;R-HSA-5672954;R-HSA-5672957;R-HSA-5672958;R-HSA-5675433;R-HSA-912629;R-HSA-912627;R-HSA-5674022;R-HSA-5675431;R-HSA-879917
R-HSA-162909	Host Interactions of HIV factors	22	145	0.0142268	0.000417503	0.00292252	26	54	0.00659341	48887	Homo sapiens	ARF4;HLA-A;UBA52;ARF3;PSMA7;ARF1;PSMB4;PSMA5;RAC3;PSMA6;RAC1;PPIA;B2M;ARF5;PSMA4;RPN1;SLC25A5;PSMB1;RPN2;PSMC3;RAN;UBB;NPM1;KPNB1	Q13200;Q14974;P25789;P01892;P12236;Q99460;P06748;P63000;P20618;P62987;P05141;P62937;P61769;P0CG48;P28070;O14818;P17980;P62826;P60900;P0CG47;P84077;P28066	R-HSA-180603;R-HSA-180540;R-HSA-165034;R-HSA-200952;R-HSA-180573;R-HSA-180725;R-HSA-180905;R-HSA-182263;R-HSA-180739;R-HSA-180736;R-HSA-180728;R-HSA-180632;R-HSA-165028;R-HSA-180732;R-HSA-180597;R-HSA-180634;R-HSA-182286;R-HSA-180710;R-HSA-180709;R-HSA-200879;R-HSA-165055;R-HSA-182279;R-HSA-165043;R-HSA-182243;R-HSA-180687;R-HSA-165047
R-HSA-180585	Vif-mediated degradation of APOBEC3G	12	55	0.00539639	0.000422834	0.00295984	2	4	0.0004884	48887	Homo sapiens	UBA52;PSMA7;UBB;PSMA5;PSMB4;PSMA6;PSMA4;RPN1;PSMB1;RPN2;PSMC3	P20618;P62987;Q13200;P25789;P0CG48;P28070;O14818;P17980;Q99460;P60900;P0CG47;P28066	R-HSA-180603;R-HSA-180540
R-HSA-4641258	degradation of DVL	12	56	0.00549451	0.000494643	0.0034625	4	7	0.000854701	48887	Homo sapiens	UBA52;PSMA7;UBB;PSMA5;PSMB4;PSMA6;PSMA4;RPN1;PSMB1;RPN2;PSMC3	P20618;P62987;Q13200;P25789;P0CG48;P28070;O14818;P17980;Q99460;P60900;P0CG47;P28066	R-HSA-1504193;R-HSA-4641260;R-HSA-1504190;R-HSA-4641159
R-HSA-4641257	degradation of AXIN	12	56	0.00549451	0.000494643	0.0034625	4	8	0.000976801	48887	Homo sapiens	UBA52;PSMA7;UBB;PSMA5;PSMB4;PSMA6;PSMA4;RPN1;PSMB1;RPN2;PSMC3	P20618;P62987;Q13200;P25789;P0CG48;P28070;O14818;P17980;Q99460;P60900;P0CG47;P28066	R-HSA-4641256;R-HSA-4641129;R-HSA-3640861;R-HSA-3640874
R-HSA-381183	ATF6-alpha activates chaperone genes	6	15	0.00147174	0.00059207	0.00414449	3	5	0.000610501	48887	Homo sapiens	HSPA5;HSPA5;HSP90B1;CALR;CALR;HSP90B1	ENSG00000044574;ENSG00000166598;ENSG00000179218;P14625;P27797;P11021	R-HSA-1791150;R-HSA-1791163;R-HSA-1791082
R-HSA-68827	CDT1 association with the CDC6:ORC:origin complex	12	58	0.00569074	0.00066934	0.00468538	2	3	0.0003663	48887	Homo sapiens	UBA52;PSMA7;UBB;PSMA5;PSMB4;PSMA6;PSMA4;RPN1;PSMB1;RPN2;PSMC3	P20618;P62987;Q13200;P25789;P0CG48;P28070;O14818;P17980;Q99460;P60900;P0CG47;P28066	R-HSA-68712;R-HSA-68825
R-HSA-187577	SCF(Skp2)-mediated degradation of p27/p21	12	58	0.00569074	0.00066934	0.00468538	2	5	0.000610501	48887	Homo sapiens	UBA52;PSMA7;UBB;PSMA5;PSMB4;PSMA6;PSMA4;RPN1;PSMB1;RPN2;PSMC3	P20618;P62987;Q13200;P25789;P0CG48;P28070;O14818;P17980;Q99460;P60900;P0CG47;P28066	R-HSA-187575;R-HSA-187574
R-HSA-879415	Advanced glycosylation endproduct receptor signaling	6	16	0.00156986	0.000824805	0.00535801	4	4	0.0004884	48887	Homo sapiens	CAPZA2;CAPZA1;LGALS3;PRKCSH;HMGB1;DDOST	P52907;P14314;P47755;P39656;P17931;P09429	R-HSA-879411;R-HSA-879377;R-HSA-879362;R-HSA-879358
R-HSA-174084	Autodegradation of Cdh1 by Cdh1:APC/C	12	60	0.00588697	0.000893001	0.00535801	2	2	0.0002442	48887	Homo sapiens	UBA52;PSMA7;UBB;PSMA5;PSMB4;PSMA6;PSMA4;RPN1;PSMB1;RPN2;PSMC3	P20618;P62987;Q13200;P25789;P0CG48;P28070;O14818;P17980;Q99460;P60900;P0CG47;P28066	R-HSA-174057;R-HSA-174058
R-HSA-5676590	NIK-->noncanonical NF-kB signaling	12	60	0.00588697	0.000893001	0.00535801	2	9	0.0010989	48887	Homo sapiens	UBA52;PSMA7;UBB;PSMA5;PSMB4;PSMA6;PSMA4;RPN1;PSMB1;RPN2;PSMC3	P20618;P62987;Q13200;P25789;P0CG48;P28070;O14818;P17980;Q99460;P60900;P0CG47;P28066	R-HSA-5607731;R-HSA-5607725
R-HSA-69563	p53-Dependent G1 DNA Damage Response	12	60	0.00588697	0.000893001	0.00535801	2	10	0.001221	48887	Homo sapiens	UBA52;PSMA7;UBB;PSMA5;PSMB4;PSMA6;PSMA4;RPN1;PSMB1;RPN2;PSMC3	P20618;P62987;Q13200;P25789;P0CG48;P28070;O14818;P17980;Q99460;P60900;P0CG47;P28066	R-HSA-264444;R-HSA-264458
R-HSA-69580	p53-Dependent G1/S DNA damage checkpoint	12	60	0.00588697	0.000893001	0.00535801	2	10	0.001221	48887	Homo sapiens	UBA52;PSMA7;UBB;PSMA5;PSMB4;PSMA6;PSMA4;RPN1;PSMB1;RPN2;PSMC3	P20618;P62987;Q13200;P25789;P0CG48;P28070;O14818;P17980;Q99460;P60900;P0CG47;P28066	R-HSA-264444;R-HSA-264458
R-HSA-2132295	MHC class II antigen presentation	20	135	0.0132457	0.00099377	0.00596262	23	23	0.0028083	48887	Homo sapiens	ARF4;TUBA1C;ARF3;TUBA1B;TUBA1A;ARF1;ARF5;CTSS;TUBB6;TUBB;TUBA4A;TUBA3C;RAB7A;TUBB3;CANX;TUBB1;TUBB2B;TUBB2A;CTSB;CTSD;IFI30;CLTC;HLA-DRB5	Q13509;P27824;Q71U36;P07858;Q30154;P68363;Q00610-1;P51149;P68371;Q13748;P68366;Q9BVA1;Q9BQE3;P07339;Q13885;P13284;P84077;Q9BUF5;Q9H4B7;P25774	R-HSA-2130478;R-HSA-2130504;R-HSA-2213248;R-HSA-2130393;R-HSA-2130500;R-HSA-2130706;R-HSA-2213239;R-HSA-2130731;R-HSA-2213236;R-HSA-2213235;R-HSA-2130640;R-HSA-2130336;R-HSA-2130641;R-HSA-2213246;R-HSA-2213244;R-HSA-2130349;R-HSA-2130619;R-HSA-2130378;R-HSA-2213243;R-HSA-2213240;R-HSA-2213241;R-HSA-2130486;R-HSA-2130725
R-HSA-5610780	Degradation of GLI1 by the proteasome	12	61	0.00598509	0.00102631	0.00608822	3	6	0.000732601	48887	Homo sapiens	UBA52;PSMA7;UBB;PSMA5;PSMB4;PSMA6;PSMA4;RPN1;PSMB1;RPN2;PSMC3	P20618;P62987;Q13200;P25789;P0CG48;P28070;O14818;P17980;Q99460;P60900;P0CG47;P28066	R-HSA-5610760;R-HSA-5610742;R-HSA-5610758
R-HSA-5610783	Degradation of GLI2 by the proteasome	12	61	0.00598509	0.00102631	0.00608822	2	5	0.000610501	48887	Homo sapiens	UBA52;PSMA7;UBB;PSMA5;PSMB4;PSMA6;PSMA4;RPN1;PSMB1;RPN2;PSMC3	P20618;P62987;Q13200;P25789;P0CG48;P28070;O14818;P17980;Q99460;P60900;P0CG47;P28066	R-HSA-5610745;R-HSA-5610757
R-HSA-5610785	GLI3 is processed to GLI3R by the proteasome	12	61	0.00598509	0.00102631	0.00608822	2	5	0.000610501	48887	Homo sapiens	UBA52;PSMA7;UBB;PSMA5;PSMB4;PSMA6;PSMA4;RPN1;PSMB1;RPN2;PSMC3	P20618;P62987;Q13200;P25789;P0CG48;P28070;O14818;P17980;Q99460;P60900;P0CG47;P28066	R-HSA-5610754;R-HSA-5610746
R-HSA-381033	ATF6-alpha activates chaperones	6	17	0.00166797	0.00112244	0.00608822	4	10	0.001221	48887	Homo sapiens	HSPA5;HSPA5;HSP90B1;CALR;CALR;HSP90B1	ENSG00000044574;ENSG00000166598;ENSG00000179218;P14625;P27797;P11021	R-HSA-1791150;R-HSA-381158;R-HSA-1791163;R-HSA-1791082
R-HSA-912526	Interleukin receptor SHC signaling	32	264	0.0259027	0.00114056	0.00608822	21	45	0.00549451	48887	Homo sapiens	PEBP1;PSMB4;ACTBL2;ACTG2;YWHAB;ACTG1;PSMB1;ACTC1;RAP1B;CALM1;RAP1A;UBB;UBA52;PTPN6;PSMA7;PHB;PSMA5;PSMA6;PSMA4;RPN1;FGB;FGA;ACTA2;ACTA1;RPN2;PSMC3;TLN1;PPP2R1A;ACTN2;ACTB;FGG;POTEF;IQGAP1;ITGA2B;TLN1;NEFL;VCL;ITGB3	P46940;Q13200;P18206;P25789;P30153;P60709;P30086;Q99460;P31946;P35609;P62158;P20618;P29350;P35232;P17980;P61224;P62834;P28066;P02679;P02671;Q9Y490;P02675;P07196;P08514;P05106;P62987;P0CG48;P28070;O14818;P63261;P60900;P0CG47	R-HSA-913424;R-HSA-5675417;R-HSA-5672978;R-HSA-5672980;R-HSA-5672951;R-HSA-5672950;R-HSA-5672954;R-HSA-5672957;R-HSA-5672958;R-HSA-5672960;R-HSA-5675433;R-HSA-5672961;R-HSA-5672965;R-HSA-5672966;R-HSA-5672969;R-HSA-5658424;R-HSA-5672972;R-HSA-5674022;R-HSA-5672973;R-HSA-5675431;R-HSA-5658430
R-HSA-5673001	RAF/MAP kinase cascade	31	254	0.0249215	0.00121764	0.00608822	20	39	0.0047619	48887	Homo sapiens	PEBP1;PSMB4;ACTBL2;ACTG2;YWHAB;ACTG1;PSMB1;ACTC1;RAP1B;CALM1;RAP1A;UBB;UBA52;PSMA7;PHB;PSMA5;PSMA6;PSMA4;RPN1;FGB;FGA;ACTA2;RPN2;ACTA1;PSMC3;TLN1;PPP2R1A;ACTN2;ACTB;FGG;POTEF;IQGAP1;ITGA2B;TLN1;NEFL;VCL;ITGB3	P46940;Q13200;P18206;P25789;P60709;P30153;P30086;Q99460;P31946;P35609;P62158;P20618;P35232;P17980;P61224;P62834;P28066;P02679;P02671;Q9Y490;P02675;P07196;P08514;P05106;P62987;P0CG48;P28070;O14818;P63261;P60900;P0CG47	R-HSA-5675417;R-HSA-5672978;R-HSA-5672980;R-HSA-5672951;R-HSA-5672950;R-HSA-5672954;R-HSA-5672957;R-HSA-5672958;R-HSA-5672960;R-HSA-5675433;R-HSA-5672961;R-HSA-5672965;R-HSA-5672966;R-HSA-5672969;R-HSA-5658424;R-HSA-5672972;R-HSA-5674022;R-HSA-5672973;R-HSA-5675431;R-HSA-5658430
R-HSA-112412	SOS-mediated signalling	31	254	0.0249215	0.00121764	0.00608822	20	41	0.00500611	48887	Homo sapiens	PEBP1;PSMB4;ACTBL2;ACTG2;YWHAB;ACTG1;PSMB1;ACTC1;RAP1B;CALM1;RAP1A;UBB;UBA52;PSMA7;PHB;PSMA5;PSMA6;PSMA4;RPN1;FGB;FGA;ACTA2;RPN2;ACTA1;PSMC3;TLN1;PPP2R1A;ACTN2;ACTB;FGG;POTEF;IQGAP1;ITGA2B;TLN1;NEFL;VCL;ITGB3	P46940;Q13200;P18206;P25789;P60709;P30153;P30086;Q99460;P31946;P35609;P62158;P20618;P35232;P17980;P61224;P62834;P28066;P02679;P02671;Q9Y490;P02675;P07196;P08514;P05106;P62987;P0CG48;P28070;O14818;P63261;P60900;P0CG47	R-HSA-5675417;R-HSA-5672978;R-HSA-5672980;R-HSA-5672951;R-HSA-5672950;R-HSA-5672954;R-HSA-5672957;R-HSA-5672958;R-HSA-5672960;R-HSA-5675433;R-HSA-5672961;R-HSA-5672965;R-HSA-5672966;R-HSA-5672969;R-HSA-5658424;R-HSA-5672972;R-HSA-5674022;R-HSA-5672973;R-HSA-5675431;R-HSA-5658430
R-HSA-179812	GRB2 events in EGFR signaling	31	254	0.0249215	0.00121764	0.00608822	20	42	0.00512821	48887	Homo sapiens	PEBP1;PSMB4;ACTBL2;ACTG2;YWHAB;ACTG1;PSMB1;ACTC1;RAP1B;CALM1;RAP1A;UBB;UBA52;PSMA7;PHB;PSMA5;PSMA6;PSMA4;RPN1;FGB;FGA;ACTA2;RPN2;ACTA1;PSMC3;TLN1;PPP2R1A;ACTN2;ACTB;FGG;POTEF;IQGAP1;ITGA2B;TLN1;NEFL;VCL;ITGB3	P46940;Q13200;P18206;P25789;P60709;P30153;P30086;Q99460;P31946;P35609;P62158;P20618;P35232;P17980;P61224;P62834;P28066;P02679;P02671;Q9Y490;P02675;P07196;P08514;P05106;P62987;P0CG48;P28070;O14818;P63261;P60900;P0CG47	R-HSA-5675417;R-HSA-5672978;R-HSA-5672980;R-HSA-5672951;R-HSA-5672950;R-HSA-5672954;R-HSA-5672957;R-HSA-5672958;R-HSA-5672960;R-HSA-5675433;R-HSA-5672961;R-HSA-5672965;R-HSA-5672966;R-HSA-5672969;R-HSA-5658424;R-HSA-5672972;R-HSA-5674022;R-HSA-5672973;R-HSA-5675431;R-HSA-5658430
R-HSA-1250347	SHC1 events in ERBB4 signaling	31	254	0.0249215	0.00121764	0.00608822	20	43	0.00525031	48887	Homo sapiens	PEBP1;PSMB4;ACTBL2;ACTG2;YWHAB;ACTG1;PSMB1;ACTC1;RAP1B;CALM1;RAP1A;UBB;UBA52;PSMA7;PHB;PSMA5;PSMA6;PSMA4;RPN1;FGB;FGA;ACTA2;RPN2;ACTA1;PSMC3;TLN1;PPP2R1A;ACTN2;ACTB;FGG;POTEF;IQGAP1;ITGA2B;TLN1;NEFL;VCL;ITGB3	P46940;Q13200;P18206;P25789;P60709;P30153;P30086;Q99460;P31946;P35609;P62158;P20618;P35232;P17980;P61224;P62834;P28066;P02679;P02671;Q9Y490;P02675;P07196;P08514;P05106;P62987;P0CG48;P28070;O14818;P63261;P60900;P0CG47	R-HSA-5675417;R-HSA-5672978;R-HSA-5672980;R-HSA-5672951;R-HSA-5672950;R-HSA-5672954;R-HSA-5672957;R-HSA-5672958;R-HSA-5672960;R-HSA-5675433;R-HSA-5672961;R-HSA-5672965;R-HSA-5672966;R-HSA-5672969;R-HSA-5658424;R-HSA-5672972;R-HSA-5674022;R-HSA-5672973;R-HSA-5675431;R-HSA-5658430
R-HSA-1963640	GRB2 events in ERBB2 signaling	31	254	0.0249215	0.00121764	0.00608822	20	43	0.00525031	48887	Homo sapiens	PEBP1;PSMB4;ACTBL2;ACTG2;YWHAB;ACTG1;PSMB1;ACTC1;RAP1B;CALM1;RAP1A;UBB;UBA52;PSMA7;PHB;PSMA5;PSMA6;PSMA4;RPN1;FGB;FGA;ACTA2;RPN2;ACTA1;PSMC3;TLN1;PPP2R1A;ACTN2;ACTB;FGG;POTEF;IQGAP1;ITGA2B;TLN1;NEFL;VCL;ITGB3	P46940;Q13200;P18206;P25789;P60709;P30153;P30086;Q99460;P31946;P35609;P62158;P20618;P35232;P17980;P61224;P62834;P28066;P02679;P02671;Q9Y490;P02675;P07196;P08514;P05106;P62987;P0CG48;P28070;O14818;P63261;P60900;P0CG47	R-HSA-5675417;R-HSA-5672978;R-HSA-5672980;R-HSA-5672951;R-HSA-5672950;R-HSA-5672954;R-HSA-5672957;R-HSA-5672958;R-HSA-5672960;R-HSA-5675433;R-HSA-5672961;R-HSA-5672965;R-HSA-5672966;R-HSA-5672969;R-HSA-5658424;R-HSA-5672972;R-HSA-5674022;R-HSA-5672973;R-HSA-5675431;R-HSA-5658430
R-HSA-1250196	SHC1 events in ERBB2 signaling	31	254	0.0249215	0.00121764	0.00608822	20	43	0.00525031	48887	Homo sapiens	PEBP1;PSMB4;ACTBL2;ACTG2;YWHAB;ACTG1;PSMB1;ACTC1;RAP1B;CALM1;RAP1A;UBB;UBA52;PSMA7;PHB;PSMA5;PSMA6;PSMA4;RPN1;FGB;FGA;ACTA2;RPN2;ACTA1;PSMC3;TLN1;PPP2R1A;ACTN2;ACTB;FGG;POTEF;IQGAP1;ITGA2B;TLN1;NEFL;VCL;ITGB3	P46940;Q13200;P18206;P25789;P60709;P30153;P30086;Q99460;P31946;P35609;P62158;P20618;P35232;P17980;P61224;P62834;P28066;P02679;P02671;Q9Y490;P02675;P07196;P08514;P05106;P62987;P0CG48;P28070;O14818;P63261;P60900;P0CG47	R-HSA-5675417;R-HSA-5672978;R-HSA-5672980;R-HSA-5672951;R-HSA-5672950;R-HSA-5672954;R-HSA-5672957;R-HSA-5672958;R-HSA-5672960;R-HSA-5675433;R-HSA-5672961;R-HSA-5672965;R-HSA-5672966;R-HSA-5672969;R-HSA-5658424;R-HSA-5672972;R-HSA-5674022;R-HSA-5672973;R-HSA-5675431;R-HSA-5658430
R-HSA-180336	SHC1 events in EGFR signaling	31	254	0.0249215	0.00121764	0.00608822	20	43	0.00525031	48887	Homo sapiens	PEBP1;PSMB4;ACTBL2;ACTG2;YWHAB;ACTG1;PSMB1;ACTC1;RAP1B;CALM1;RAP1A;UBB;UBA52;PSMA7;PHB;PSMA5;PSMA6;PSMA4;RPN1;FGB;FGA;ACTA2;RPN2;ACTA1;PSMC3;TLN1;PPP2R1A;ACTN2;ACTB;FGG;POTEF;IQGAP1;ITGA2B;TLN1;NEFL;VCL;ITGB3	P46940;Q13200;P18206;P25789;P60709;P30153;P30086;Q99460;P31946;P35609;P62158;P20618;P35232;P17980;P61224;P62834;P28066;P02679;P02671;Q9Y490;P02675;P07196;P08514;P05106;P62987;P0CG48;P28070;O14818;P63261;P60900;P0CG47	R-HSA-5675417;R-HSA-5672978;R-HSA-5672980;R-HSA-5672951;R-HSA-5672950;R-HSA-5672954;R-HSA-5672957;R-HSA-5672958;R-HSA-5672960;R-HSA-5675433;R-HSA-5672961;R-HSA-5672965;R-HSA-5672966;R-HSA-5672969;R-HSA-5658424;R-HSA-5672972;R-HSA-5674022;R-HSA-5672973;R-HSA-5675431;R-HSA-5658430
R-HSA-1169091	Activation of NF-kappaB in B cells	13	71	0.00696625	0.00122472	0.00612358	4	10	0.001221	48887	Homo sapiens	UBA52;PSMA7;UBB;PSMA5;PSMB4;PSMA6;PSMA4;RPN1;PSMB1;RPN2;PSMC3;PRKCB	Q13200;P25789;Q99460;P05771;P62987;P20618;P0CG48;P28070;O14818;P17980;P60900;P0CG47;P28066	R-HSA-1168635;R-HSA-1168373;R-HSA-1168640;R-HSA-1168643
R-HSA-5654693	FRS-mediated FGFR1 signaling	31	255	0.0250196	0.00129332	0.00646662	20	47	0.00573871	48887	Homo sapiens	PEBP1;PSMB4;ACTBL2;ACTG2;YWHAB;ACTG1;PSMB1;ACTC1;RAP1B;CALM1;RAP1A;UBB;UBA52;PSMA7;PHB;PSMA5;PSMA6;PSMA4;RPN1;FGB;FGA;ACTA2;RPN2;ACTA1;PSMC3;TLN1;PPP2R1A;ACTN2;ACTB;FGG;POTEF;IQGAP1;ITGA2B;TLN1;NEFL;VCL;ITGB3	P46940;Q13200;P18206;P25789;P60709;P30153;P30086;Q99460;P31946;P35609;P62158;P20618;P35232;P17980;P61224;P62834;P28066;P02679;P02671;Q9Y490;P02675;P07196;P08514;P05106;P62987;P0CG48;P28070;O14818;P63261;P60900;P0CG47	R-HSA-5675417;R-HSA-5672978;R-HSA-5672980;R-HSA-5672951;R-HSA-5672950;R-HSA-5672954;R-HSA-5672957;R-HSA-5672958;R-HSA-5672960;R-HSA-5675433;R-HSA-5672961;R-HSA-5672965;R-HSA-5672966;R-HSA-5672969;R-HSA-5658424;R-HSA-5672972;R-HSA-5674022;R-HSA-5672973;R-HSA-5675431;R-HSA-5658430
R-HSA-5654700	FRS-mediated FGFR2 signaling	31	255	0.0250196	0.00129332	0.00646662	20	47	0.00573871	48887	Homo sapiens	PEBP1;PSMB4;ACTBL2;ACTG2;YWHAB;ACTG1;PSMB1;ACTC1;RAP1B;CALM1;RAP1A;UBB;UBA52;PSMA7;PHB;PSMA5;PSMA6;PSMA4;RPN1;FGB;FGA;ACTA2;RPN2;ACTA1;PSMC3;TLN1;PPP2R1A;ACTN2;ACTB;FGG;POTEF;IQGAP1;ITGA2B;TLN1;NEFL;VCL;ITGB3	P46940;Q13200;P18206;P25789;P60709;P30153;P30086;Q99460;P31946;P35609;P62158;P20618;P35232;P17980;P61224;P62834;P28066;P02679;P02671;Q9Y490;P02675;P07196;P08514;P05106;P62987;P0CG48;P28070;O14818;P63261;P60900;P0CG47	R-HSA-5675417;R-HSA-5672978;R-HSA-5672980;R-HSA-5672951;R-HSA-5672950;R-HSA-5672954;R-HSA-5672957;R-HSA-5672958;R-HSA-5672960;R-HSA-5675433;R-HSA-5672961;R-HSA-5672965;R-HSA-5672966;R-HSA-5672969;R-HSA-5658424;R-HSA-5672972;R-HSA-5674022;R-HSA-5672973;R-HSA-5675431;R-HSA-5658430
R-HSA-5654706	FRS-mediated FGFR3 signaling	31	255	0.0250196	0.00129332	0.00646662	20	47	0.00573871	48887	Homo sapiens	PEBP1;PSMB4;ACTBL2;ACTG2;YWHAB;ACTG1;PSMB1;ACTC1;RAP1B;CALM1;RAP1A;UBB;UBA52;PSMA7;PHB;PSMA5;PSMA6;PSMA4;RPN1;FGB;FGA;ACTA2;RPN2;ACTA1;PSMC3;TLN1;PPP2R1A;ACTN2;ACTB;FGG;POTEF;IQGAP1;ITGA2B;TLN1;NEFL;VCL;ITGB3	P46940;Q13200;P18206;P25789;P60709;P30153;P30086;Q99460;P31946;P35609;P62158;P20618;P35232;P17980;P61224;P62834;P28066;P02679;P02671;Q9Y490;P02675;P07196;P08514;P05106;P62987;P0CG48;P28070;O14818;P63261;P60900;P0CG47	R-HSA-5675417;R-HSA-5672978;R-HSA-5672980;R-HSA-5672951;R-HSA-5672950;R-HSA-5672954;R-HSA-5672957;R-HSA-5672958;R-HSA-5672960;R-HSA-5675433;R-HSA-5672961;R-HSA-5672965;R-HSA-5672966;R-HSA-5672969;R-HSA-5658424;R-HSA-5672972;R-HSA-5674022;R-HSA-5672973;R-HSA-5675431;R-HSA-5658430
R-HSA-5654712	FRS-mediated FGFR4 signaling	31	255	0.0250196	0.00129332	0.00646662	20	47	0.00573871	48887	Homo sapiens	PEBP1;PSMB4;ACTBL2;ACTG2;YWHAB;ACTG1;PSMB1;ACTC1;RAP1B;CALM1;RAP1A;UBB;UBA52;PSMA7;PHB;PSMA5;PSMA6;PSMA4;RPN1;FGB;FGA;ACTA2;RPN2;ACTA1;PSMC3;TLN1;PPP2R1A;ACTN2;ACTB;FGG;POTEF;IQGAP1;ITGA2B;TLN1;NEFL;VCL;ITGB3	P46940;Q13200;P18206;P25789;P60709;P30153;P30086;Q99460;P31946;P35609;P62158;P20618;P35232;P17980;P61224;P62834;P28066;P02679;P02671;Q9Y490;P02675;P07196;P08514;P05106;P62987;P0CG48;P28070;O14818;P63261;P60900;P0CG47	R-HSA-5675417;R-HSA-5672978;R-HSA-5672980;R-HSA-5672951;R-HSA-5672950;R-HSA-5672954;R-HSA-5672957;R-HSA-5672958;R-HSA-5672960;R-HSA-5675433;R-HSA-5672961;R-HSA-5672965;R-HSA-5672966;R-HSA-5672969;R-HSA-5658424;R-HSA-5672972;R-HSA-5674022;R-HSA-5672973;R-HSA-5675431;R-HSA-5658430
R-HSA-69615	G1/S DNA Damage Checkpoints	12	63	0.00618132	0.0013428	0.00671401	4	16	0.0019536	48887	Homo sapiens	UBA52;PSMA7;UBB;PSMA5;PSMB4;PSMA6;PSMA4;RPN1;PSMB1;RPN2;PSMC3	P20618;P62987;Q13200;P25789;P0CG48;P28070;O14818;P17980;Q99460;P60900;P0CG47;P28066	R-HSA-69600;R-HSA-264444;R-HSA-264458;R-HSA-69598
R-HSA-2559584	Formation of Senescence-Associated Heterochromatin Foci (SAHF)	6	18	0.00176609	0.00149616	0.00748078	1	2	0.0002442	48887	Homo sapiens	LMNB1;HIST1H1D;HIST1H1E;HIST1H1A;HIST1H1B;HIST1H1C	P10412;P16403;Q02539;P20700;P16402;P16401	R-HSA-4647594
R-HSA-174154	APC/C:Cdc20 mediated degradation of Securin	12	64	0.00627943	0.001529	0.00764502	2	3	0.0003663	48887	Homo sapiens	UBA52;PSMA7;UBB;PSMA5;PSMB4;PSMA6;PSMA4;RPN1;PSMB1;RPN2;PSMC3	P20618;P62987;Q13200;P25789;P0CG48;P28070;O14818;P17980;Q99460;P60900;P0CG47;P28066	R-HSA-174202;R-HSA-174144
R-HSA-1433557	Signaling by SCF-KIT	38	338	0.0331633	0.00157488	0.00787442	41	100	0.01221	48887	Homo sapiens	PEBP1;PSMB4;CTSG;ACTBL2;ACTG2;ACTG1;YWHAB;PSMB1;ACTC1;RAP1B;CALM1;RAP1A;LYN;UBB;STAT1;UBA52;PTPN6;PSMA7;PHB;PSMA5;RAC3;PSMA6;RAC2;RAC1;PSMA4;FGB;RPN1;FGA;ACTA2;RPN2;ACTA1;PSMC3;TLN1;PPP2R1A;ACTN2;ACTB;FGG;POTEF;IQGAP1;ITGA2B;TLN1;YES1;NEFL;VCL;ITGB3	P46940;Q13200;P18206;P42224;P25789;P30153;P60709;Q99460;P30086;P31946;P35609;P62158;P20618;P29350;P35232;P17980;P42224-1;P07947;P07948;P61224;P62834;P28066;P02679;P02671;Q9Y490;P02675;P07196;P08514;P05106;P63000;P62987;P0CG48;P28070;O14818;P63261;P23946;P60900;P0CG47	R-HSA-1472121;R-HSA-5675417;R-HSA-5672978;R-HSA-5672980;R-HSA-1433415;R-HSA-1562641;R-HSA-1433418;R-HSA-1433542;R-HSA-5672960;R-HSA-5672961;R-HSA-205319;R-HSA-1433428;R-HSA-5672965;R-HSA-205244;R-HSA-5672966;R-HSA-205306;R-HSA-5672969;R-HSA-5658424;R-HSA-1433374;R-HSA-205234;R-HSA-5672972;R-HSA-5672973;R-HSA-1433488;R-HSA-5658430;R-HSA-205238;R-HSA-5672951;R-HSA-5672950;R-HSA-1433451;R-HSA-567295…
R-HSA-170984	ARMS-mediated activation	31	259	0.0254121	0.00163844	0.0081922	22	44	0.00537241	48887	Homo sapiens	PEBP1;PSMB4;ACTBL2;ACTG2;YWHAB;ACTG1;PSMB1;ACTC1;RAP1B;CALM1;RAP1A;UBB;UBA52;PSMA7;PHB;PSMA5;PSMA6;PSMA4;RPN1;FGB;FGA;ACTA2;RPN2;ACTA1;PSMC3;TLN1;PPP2R1A;ACTN2;ACTB;FGG;POTEF;IQGAP1;ITGA2B;TLN1;NEFL;VCL;ITGB3	P46940;Q13200;P18206;P25789;P60709;P30153;P30086;Q99460;P31946;P35609;P62158;P20618;P35232;P17980;P61224;P62834;P28066;P02679;P02671;Q9Y490;P02675;P07196;P08514;P05106;P62987;P0CG48;P28070;O14818;P63261;P60900;P0CG47	R-HSA-5675417;R-HSA-5672978;R-HSA-5672980;R-HSA-5672951;R-HSA-5672950;R-HSA-5672954;R-HSA-5672957;R-HSA-169904;R-HSA-5672958;R-HSA-5672960;R-HSA-5675433;R-HSA-5672961;R-HSA-169901;R-HSA-5672965;R-HSA-5672966;R-HSA-5672969;R-HSA-5658424;R-HSA-5672972;R-HSA-5674022;R-HSA-5672973;R-HSA-5675431;R-HSA-5658430
R-HSA-187706	Signalling to p38 via RIT and RIN	31	259	0.0254121	0.00163844	0.0081922	20	42	0.00512821	48887	Homo sapiens	PEBP1;PSMB4;ACTBL2;ACTG2;YWHAB;ACTG1;PSMB1;ACTC1;RAP1B;CALM1;RAP1A;UBB;UBA52;PSMA7;PHB;PSMA5;PSMA6;PSMA4;RPN1;FGB;FGA;ACTA2;RPN2;ACTA1;PSMC3;TLN1;PPP2R1A;ACTN2;ACTB;FGG;POTEF;IQGAP1;ITGA2B;TLN1;NEFL;VCL;ITGB3	P46940;Q13200;P18206;P25789;P60709;P30153;P30086;Q99460;P31946;P35609;P62158;P20618;P35232;P17980;P61224;P62834;P28066;P02679;P02671;Q9Y490;P02675;P07196;P08514;P05106;P62987;P0CG48;P28070;O14818;P63261;P60900;P0CG47	R-HSA-5675417;R-HSA-5672978;R-HSA-5672980;R-HSA-5672951;R-HSA-5672950;R-HSA-5672954;R-HSA-5672957;R-HSA-5672958;R-HSA-5672960;R-HSA-5675433;R-HSA-5672961;R-HSA-5672965;R-HSA-5672966;R-HSA-5672969;R-HSA-5658424;R-HSA-5672972;R-HSA-5674022;R-HSA-5672973;R-HSA-5675431;R-HSA-5658430
R-HSA-140875	Common Pathway of Fibrin Clot Formation	7	25	0.0024529	0.0016706	0.00835302	12	27	0.0032967	48887	Homo sapiens	PROS1;FGG;SERPINA1;FGB;FGA;PRTN3;F13A1	P02671;P02679;P05154;P02675;P24158;P00488;P07225	R-HSA-141026;R-HSA-5607002;R-HSA-140847;R-HSA-5591086;R-HSA-140842;R-HSA-140840;R-HSA-5607004;R-HSA-140696;R-HSA-5604929;R-HSA-140851;R-HSA-140599;R-HSA-5591040
R-HSA-451927	Interleukin-2 signaling	32	271	0.0265895	0.00171286	0.0085643	21	64	0.00781441	48887	Homo sapiens	PEBP1;PSMB4;ACTBL2;ACTG2;YWHAB;ACTG1;PSMB1;ACTC1;RAP1B;CALM1;RAP1A;UBB;UBA52;PTPN6;PSMA7;PHB;PSMA5;PSMA6;PSMA4;RPN1;FGB;FGA;ACTA2;ACTA1;RPN2;PSMC3;TLN1;PPP2R1A;ACTN2;ACTB;FGG;POTEF;IQGAP1;ITGA2B;TLN1;NEFL;VCL;ITGB3	P46940;Q13200;P18206;P25789;P30153;P60709;P30086;Q99460;P31946;P35609;P62158;P20618;P29350;P35232;P17980;P61224;P62834;P28066;P02679;P02671;Q9Y490;P02675;P07196;P08514;P05106;P62987;P0CG48;P28070;O14818;P63261;P60900;P0CG47	R-HSA-913424;R-HSA-5675417;R-HSA-5672978;R-HSA-5672980;R-HSA-5672951;R-HSA-5672950;R-HSA-5672954;R-HSA-5672957;R-HSA-5672958;R-HSA-5672960;R-HSA-5675433;R-HSA-5672961;R-HSA-5672965;R-HSA-5672966;R-HSA-5672969;R-HSA-5658424;R-HSA-5672972;R-HSA-5674022;R-HSA-5672973;R-HSA-5675431;R-HSA-5658430
R-HSA-4608870	Asymmetric localization of PCP proteins	12	65	0.00637755	0.00173599	0.00867993	2	7	0.000854701	48887	Homo sapiens	UBA52;PSMA7;UBB;PSMA5;PSMB4;PSMA6;PSMA4;RPN1;PSMB1;RPN2;PSMC3	P20618;P62987;Q13200;P25789;P0CG48;P28070;O14818;P17980;Q99460;P60900;P0CG47;P28066	R-HSA-4608852;R-HSA-4608855
R-HSA-5607761	Dectin-1 mediated noncanonical NF-kB signaling	12	65	0.00637755	0.00173599	0.00867993	2	9	0.0010989	48887	Homo sapiens	UBA52;PSMA7;UBB;PSMA5;PSMB4;PSMA6;PSMA4;RPN1;PSMB1;RPN2;PSMC3	P20618;P62987;Q13200;P25789;P0CG48;P28070;O14818;P17980;Q99460;P60900;P0CG47;P28066	R-HSA-5607731;R-HSA-5607725
R-HSA-5218921	VEGFR2 mediated cell proliferation	32	272	0.0266876	0.00181215	0.00906074	25	51	0.00622711	48887	Homo sapiens	PEBP1;PSMB4;ACTBL2;ACTG2;YWHAB;ACTG1;PSMB1;ACTC1;RAP1B;PRKCB;CALM1;RAP1A;UBB;UBA52;PSMA7;PHB;PSMA5;PSMA6;PSMA4;RPN1;FGB;FGA;ACTA2;ACTA1;RPN2;PSMC3;TLN1;PPP2R1A;ACTN2;ACTB;FGG;POTEF;IQGAP1;ITGA2B;TLN1;NEFL;VCL;ITGB3	P46940;Q13200;P18206;P25789;P30153;P60709;P30086;Q99460;P31946;P35609;P62158;P20618;P35232;P17980;P61224;P62834;P28066;P02679;P02671;Q9Y490;P02675;P07196;P08514;P05771;P05106;P62987;P0CG48;P28070;O14818;P63261;P60900;P0CG47	R-HSA-5672978;R-HSA-5675417;R-HSA-5672980;R-HSA-5672951;R-HSA-5672950;R-HSA-74448;R-HSA-5672954;R-HSA-5672957;R-HSA-5672958;R-HSA-5675433;R-HSA-5672960;R-HSA-5218805;R-HSA-5672961;R-HSA-5672965;R-HSA-5672966;R-HSA-5218813;R-HSA-5672969;R-HSA-5658424;R-HSA-5218821;R-HSA-5218823;R-HSA-5672972;R-HSA-5674022;R-HSA-5672973;R-HSA-5675431;R-HSA-5658430
R-HSA-170968	Frs2-mediated activation	31	261	0.0256083	0.00183907	0.00919537	22	45	0.00549451	48887	Homo sapiens	PEBP1;PSMB4;ACTBL2;ACTG2;YWHAB;ACTG1;PSMB1;ACTC1;RAP1B;CALM1;RAP1A;UBB;UBA52;PSMA7;PHB;PSMA5;PSMA6;PSMA4;RPN1;FGB;FGA;ACTA2;RPN2;ACTA1;PSMC3;TLN1;PPP2R1A;ACTN2;ACTB;FGG;POTEF;IQGAP1;ITGA2B;TLN1;NEFL;VCL;ITGB3	P46940;Q13200;P18206;P25789;P60709;P30153;P30086;Q99460;P31946;P35609;P62158;P20618;P35232;P17980;P61224;P62834;P28066;P02679;P02671;Q9Y490;P02675;P07196;P08514;P05106;P62987;P0CG48;P28070;O14818;P63261;P60900;P0CG47	R-HSA-170979;R-HSA-5675417;R-HSA-5672978;R-HSA-5672980;R-HSA-5672951;R-HSA-5672950;R-HSA-5672954;R-HSA-5672957;R-HSA-5672958;R-HSA-5672960;R-HSA-5675433;R-HSA-5672961;R-HSA-170965;R-HSA-5672965;R-HSA-5672966;R-HSA-5672969;R-HSA-5658424;R-HSA-5672972;R-HSA-5674022;R-HSA-5672973;R-HSA-5675431;R-HSA-5658430
R-HSA-5684996	MAPK1/MAPK3 signaling	31	261	0.0256083	0.00183907	0.00919537	20	46	0.00561661	48887	Homo sapiens	PEBP1;PSMB4;ACTBL2;ACTG2;YWHAB;ACTG1;PSMB1;ACTC1;RAP1B;CALM1;RAP1A;UBB;UBA52;PSMA7;PHB;PSMA5;PSMA6;PSMA4;RPN1;FGB;FGA;ACTA2;RPN2;ACTA1;PSMC3;TLN1;PPP2R1A;ACTN2;ACTB;FGG;POTEF;IQGAP1;ITGA2B;TLN1;NEFL;VCL;ITGB3	P46940;Q13200;P18206;P25789;P60709;P30153;P30086;Q99460;P31946;P35609;P62158;P20618;P35232;P17980;P61224;P62834;P28066;P02679;P02671;Q9Y490;P02675;P07196;P08514;P05106;P62987;P0CG48;P28070;O14818;P63261;P60900;P0CG47	R-HSA-5675417;R-HSA-5672978;R-HSA-5672980;R-HSA-5672951;R-HSA-5672950;R-HSA-5672954;R-HSA-5672957;R-HSA-5672958;R-HSA-5672960;R-HSA-5675433;R-HSA-5672961;R-HSA-5672965;R-HSA-5672966;R-HSA-5672969;R-HSA-5658424;R-HSA-5672972;R-HSA-5674022;R-HSA-5672973;R-HSA-5675431;R-HSA-5658430
R-HSA-2586552	Signaling by Leptin	31	262	0.0257064	0.00194711	0.00973556	20	58	0.00708181	48887	Homo sapiens	PEBP1;PSMB4;ACTBL2;ACTG2;YWHAB;ACTG1;PSMB1;ACTC1;RAP1B;CALM1;RAP1A;UBB;UBA52;PSMA7;PHB;PSMA5;PSMA6;PSMA4;RPN1;FGB;FGA;ACTA2;RPN2;ACTA1;PSMC3;TLN1;PPP2R1A;ACTN2;ACTB;FGG;POTEF;IQGAP1;ITGA2B;TLN1;NEFL;VCL;ITGB3	P46940;Q13200;P18206;P25789;P60709;P30153;P30086;Q99460;P31946;P35609;P62158;P20618;P35232;P17980;P61224;P62834;P28066;P02679;P02671;Q9Y490;P02675;P07196;P08514;P05106;P62987;P0CG48;P28070;O14818;P63261;P60900;P0CG47	R-HSA-5675417;R-HSA-5672978;R-HSA-5672980;R-HSA-5672951;R-HSA-5672950;R-HSA-5672954;R-HSA-5672957;R-HSA-5672958;R-HSA-5672960;R-HSA-5675433;R-HSA-5672961;R-HSA-5672965;R-HSA-5672966;R-HSA-5672969;R-HSA-5658424;R-HSA-5672972;R-HSA-5674022;R-HSA-5672973;R-HSA-5675431;R-HSA-5658430
R-HSA-5663213	RHO GTPases Activate WASPs and WAVEs	9	41	0.00402276	0.00205348	0.0102674	10	10	0.001221	48887	Homo sapiens	ARPC3;ARPC2;RAC3;ARPC5;RAC2;RAC1;ACTBL2;ACTR2;ACTG1;ACTR3;ACTB;CDC42;POTEF	P61160;P60953;O15144;O15145;P63261;P60709;O15511;P61158;P63000	R-HSA-2197698;R-HSA-442592;R-HSA-2029473;R-HSA-2029469;R-HSA-442586;R-HSA-2029465;R-HSA-2197691;R-HSA-2130194;R-HSA-2197690;R-HSA-2029466
R-HSA-169893	Prolonged ERK activation events	31	263	0.0258046	0.00206058	0.0103029	24	50	0.00610501	48887	Homo sapiens	PEBP1;PSMB4;ACTBL2;ACTG2;YWHAB;ACTG1;PSMB1;ACTC1;RAP1B;CALM1;RAP1A;UBB;UBA52;PSMA7;PHB;PSMA5;PSMA6;PSMA4;RPN1;FGB;FGA;ACTA2;RPN2;ACTA1;PSMC3;TLN1;PPP2R1A;ACTN2;ACTB;FGG;POTEF;IQGAP1;ITGA2B;TLN1;NEFL;VCL;ITGB3	P46940;Q13200;P18206;P25789;P60709;P30153;P30086;Q99460;P31946;P35609;P62158;P20618;P35232;P17980;P61224;P62834;P28066;P02679;P02671;Q9Y490;P02675;P07196;P08514;P05106;P62987;P0CG48;P28070;O14818;P63261;P60900;P0CG47	R-HSA-170979;R-HSA-5675417;R-HSA-5672978;R-HSA-5672980;R-HSA-5672951;R-HSA-5672950;R-HSA-5672954;R-HSA-5672957;R-HSA-169904;R-HSA-5672958;R-HSA-5672960;R-HSA-5675433;R-HSA-5672961;R-HSA-169901;R-HSA-170965;R-HSA-5672965;R-HSA-5672966;R-HSA-5672969;R-HSA-5658424;R-HSA-5672972;R-HSA-5674022;R-HSA-5672973;R-HSA-5675431;R-HSA-5658430
R-HSA-2565942	Regulation of PLK1 Activity at G2/M Transition	14	85	0.00833987	0.00214029	0.0107014	7	12	0.0014652	48887	Homo sapiens	UBA52;TUBA1C;TUBA1B;TUBA1A;YWHAE;TUBB;YWHAG;RAB8A;PPP2R1A;TUBA4A;HSP90AA1;HSP90AB1;MAPRE1;UBB;TUBB3;TUBB2A;PPP1CB	P07437;P62140;Q71U36;P61006;P30153;P61981;P68371;P62987;P07900;P0CG48;P68366;P62258;Q15691;P0CG47	R-HSA-2562526;R-HSA-3000310;R-HSA-2574840;R-HSA-3002811;R-HSA-2574845;R-HSA-3000335;R-HSA-3000319
R-HSA-68867	Assembly of the pre-replicative complex	12	67	0.00657378	0.00221921	0.0110961	2	12	0.0014652	48887	Homo sapiens	UBA52;PSMA7;UBB;PSMA5;PSMB4;PSMA6;PSMA4;RPN1;PSMB1;RPN2;PSMC3	P20618;P62987;Q13200;P25789;P0CG48;P28070;O14818;P17980;Q99460;P60900;P0CG47;P28066	R-HSA-68712;R-HSA-68825
R-HSA-167044	Signalling to RAS	31	265	0.0260008	0.0023047	0.0112285	20	49	0.00598291	48887	Homo sapiens	PEBP1;PSMB4;ACTBL2;ACTG2;YWHAB;ACTG1;PSMB1;ACTC1;RAP1B;CALM1;RAP1A;UBB;UBA52;PSMA7;PHB;PSMA5;PSMA6;PSMA4;RPN1;FGB;FGA;ACTA2;RPN2;ACTA1;PSMC3;TLN1;PPP2R1A;ACTN2;ACTB;FGG;POTEF;IQGAP1;ITGA2B;TLN1;NEFL;VCL;ITGB3	P46940;Q13200;P18206;P25789;P60709;P30153;P30086;Q99460;P31946;P35609;P62158;P20618;P35232;P17980;P61224;P62834;P28066;P02679;P02671;Q9Y490;P02675;P07196;P08514;P05106;P62987;P0CG48;P28070;O14818;P63261;P60900;P0CG47	R-HSA-5675417;R-HSA-5672978;R-HSA-5672980;R-HSA-5672951;R-HSA-5672950;R-HSA-5672954;R-HSA-5672957;R-HSA-5672958;R-HSA-5672960;R-HSA-5675433;R-HSA-5672961;R-HSA-5672965;R-HSA-5672966;R-HSA-5672969;R-HSA-5658424;R-HSA-5672972;R-HSA-5674022;R-HSA-5672973;R-HSA-5675431;R-HSA-5658430
R-HSA-210990	PECAM1 interactions	5	14	0.00137363	0.00273633	0.0112285	7	7	0.000854701	48887	Homo sapiens	LYN;PTPN6;YES1;PECAM1;ITGB3	P29350;P16284;P07947;P05106;P07948	R-HSA-210285;R-HSA-210304;R-HSA-210283;R-HSA-210277;R-HSA-210294;R-HSA-210291;R-HSA-210290
R-HSA-174178	APC/C:Cdh1 mediated degradation of Cdc20 and other APC/C:Cdh1 targeted proteins in late mitosis/early G1	12	69	0.00677002	0.00280713	0.0112285	3	4	0.0004884	48887	Homo sapiens	UBA52;PSMA7;UBB;PSMA5;PSMB4;PSMA6;PSMA4;RPN1;PSMB1;RPN2;PSMC3	P20618;P62987;Q13200;P25789;P0CG48;P28070;O14818;P17980;Q99460;P60900;P0CG47;P28066	R-HSA-174105;R-HSA-174195;R-HSA-188191
R-HSA-174184	Cdc20:Phospho-APC/C mediated degradation of Cyclin A	12	69	0.00677002	0.00280713	0.0112285	2	3	0.0003663	48887	Homo sapiens	UBA52;PSMA7;UBB;PSMA5;PSMB4;PSMA6;PSMA4;RPN1;PSMB1;RPN2;PSMC3	P20618;P62987;Q13200;P25789;P0CG48;P28070;O14818;P17980;Q99460;P60900;P0CG47;P28066	R-HSA-174104;R-HSA-174255
R-HSA-5658442	Regulation of RAS by GAPs	12	69	0.00677002	0.00280713	0.0112285	2	5	0.000610501	48887	Homo sapiens	UBA52;PSMA7;UBB;PSMA5;PSMB4;PSMA6;PSMA4;RPN1;PSMB1;RPN2;PSMC3	P20618;P62987;Q13200;P25789;P0CG48;P28070;O14818;P17980;Q99460;P60900;P0CG47;P28066	R-HSA-5658424;R-HSA-5658430
R-HSA-69202	Cyclin E associated events during G1/S transition	12	69	0.00677002	0.00280713	0.0112285	2	18	0.0021978	48887	Homo sapiens	UBA52;PSMA7;UBB;PSMA5;PSMB4;PSMA6;PSMA4;RPN1;PSMB1;RPN2;PSMC3	P20618;P62987;Q13200;P25789;P0CG48;P28070;O14818;P17980;Q99460;P60900;P0CG47;P28066	R-HSA-187575;R-HSA-187574
R-HSA-179419	APC:Cdc20 mediated degradation of cell cycle proteins prior to satisfation of the cell cycle checkpoint	12	70	0.00686813	0.00314527	0.0125811	4	6	0.000732601	48887	Homo sapiens	UBA52;PSMA7;UBB;PSMA5;PSMB4;PSMA6;PSMA4;RPN1;PSMB1;RPN2;PSMC3	P20618;P62987;Q13200;P25789;P0CG48;P28070;O14818;P17980;Q99460;P60900;P0CG47;P28066	R-HSA-179421;R-HSA-174104;R-HSA-179417;R-HSA-174255
R-HSA-69656	Cyclin A:Cdk2-associated events at S phase entry	12	70	0.00686813	0.00314527	0.0125811	2	16	0.0019536	48887	Homo sapiens	UBA52;PSMA7;UBB;PSMA5;PSMB4;PSMA6;PSMA4;RPN1;PSMB1;RPN2;PSMC3	P20618;P62987;Q13200;P25789;P0CG48;P28070;O14818;P17980;Q99460;P60900;P0CG47;P28066	R-HSA-187575;R-HSA-187574
R-HSA-449147	Signaling by Interleukins	37	341	0.0334576	0.00322324	0.012893	37	155	0.0189255	48887	Homo sapiens	PEBP1;PSMB4;ACTBL2;ACTG2;YWHAB;ACTG1;PSMB1;ACTC1;RAP1B;CALM1;RAP1A;LYN;UBB;STAT1;UBA52;PTPN6;PSMA7;PHB;PSMA5;PSMA6;PSMA4;RPN1;FGB;FGA;ACTA2;ACTA1;RPN2;PSMC3;TLN1;PPP2R1A;ACTN2;UBE2N;ACTB;FGG;POTEF;IQGAP1;ITGA2B;TLN1;YES1;YWHAZ;NEFL;VCL;ITGB3	P46940;Q13200;P18206;P25789;P30153;P60709;P30086;Q99460;P31946;P35609;P62158;P20618;P29350;P35232;P17980;P42224-1;P07947;P63104;P07948;P61224;P62834;P28066;P02679;P02671;Q9Y490;P02675;P61088;P07196;P08514;P05106;P62987;P0CG48;P28070;O14818;P63261;P60900;P0CG47	R-HSA-451418;R-HSA-1112587;R-HSA-5672978;R-HSA-914182;R-HSA-5675417;R-HSA-1112565;R-HSA-5672980;R-HSA-446877;R-HSA-5672960;R-HSA-5672961;R-HSA-1112602;R-HSA-1112604;R-HSA-5672965;R-HSA-5672966;R-HSA-1112727;R-HSA-5672969;R-HSA-5658424;R-HSA-5672972;R-HSA-5672973;R-HSA-5658430;R-HSA-909738;R-HSA-913424;R-HSA-914036;R-HSA-5672951;R-HSA-5672950;R-HSA-1112538;R-HSA-912757;R-HSA-5672954;R-HSA-5672957;…
R-HSA-5617833	Assembly of the primary cilium	24	193	0.0189364	0.00329085	0.0131634	28	50	0.00610501	48887	Homo sapiens	ARF4;TUBA1C;TUBA1B;TUBA1A;ALB;ARF5;TUBB6;YWHAE;YWHAG;RAB11A;TUBB;TUBA4A;PPP2R1A;RAB8A;TUBA3C;HSP90AB1;HSP90AA1;CCT5;MAPRE1;TUBB3;CCT2;CCT3;TUBB1;TUBB2B;TUBB2A	P07437;Q13509;Q71U36;P78371;P61006;P30153;P68363;P62491;P61981;P68371;P49368;P07900;P18085;Q13748;P68366;P62258;Q9BVA1;P48643;Q15691;Q9BQE3;Q8TES7;Q13885;Q9BUF5;Q9H4B7	R-HSA-5625421;R-HSA-5618328;R-HSA-5618331;R-HSA-5625416;R-HSA-5624125;R-HSA-5626223;R-HSA-5626699;R-HSA-5626220;R-HSA-5624952;R-HSA-5623525;R-HSA-5626227;R-HSA-5623524;R-HSA-5623527;R-HSA-5623521;R-HSA-5626228;R-HSA-5625426;R-HSA-5624949;R-HSA-5625424;R-HSA-5617816;R-HSA-5623508;R-HSA-5623519;R-HSA-5623513;R-HSA-5620918;R-HSA-5620914;R-HSA-5638009;R-HSA-5626681;R-HSA-5620921;R-HSA-5638014
R-HSA-187687	Signalling to ERKs	31	274	0.0268838	0.00373473	0.0149389	24	63	0.00769231	48887	Homo sapiens	PEBP1;PSMB4;ACTBL2;ACTG2;YWHAB;ACTG1;PSMB1;ACTC1;RAP1B;CALM1;RAP1A;UBB;UBA52;PSMA7;PHB;PSMA5;PSMA6;PSMA4;RPN1;FGB;FGA;ACTA2;RPN2;ACTA1;PSMC3;TLN1;PPP2R1A;ACTN2;ACTB;FGG;POTEF;IQGAP1;ITGA2B;TLN1;NEFL;VCL;ITGB3	P46940;Q13200;P18206;P25789;P60709;P30153;P30086;Q99460;P31946;P35609;P62158;P20618;P35232;P17980;P61224;P62834;P28066;P02679;P02671;Q9Y490;P02675;P07196;P08514;P05106;P62987;P0CG48;P28070;O14818;P63261;P60900;P0CG47	R-HSA-170979;R-HSA-5675417;R-HSA-5672978;R-HSA-5672980;R-HSA-5672951;R-HSA-5672950;R-HSA-5672954;R-HSA-5672957;R-HSA-169904;R-HSA-5672958;R-HSA-5672960;R-HSA-5675433;R-HSA-5672961;R-HSA-169901;R-HSA-170965;R-HSA-5672965;R-HSA-5672966;R-HSA-5672969;R-HSA-5658424;R-HSA-5672972;R-HSA-5674022;R-HSA-5672973;R-HSA-5675431;R-HSA-5658430
R-HSA-4420097	VEGFA-VEGFR2 Pathway	38	357	0.0350275	0.00389734	0.0155894	60	115	0.0140415	48887	Homo sapiens	PEBP1;PSMB4;ACTBL2;ACTG2;ACTG1;YWHAB;PSMB1;ACTC1;RAP1B;PRKCB;NCF1;CALM1;HSP90AA1;HSP90AB1;RAP1A;NCF2;UBB;UBA52;PSMA7;PHB;PSMA5;RAC3;PSMA6;RAC2;RAC1;PSMA4;FGB;RPN1;FGA;ACTA2;RPN2;ACTA1;PSMC3;TLN1;PPP2R1A;RHOA;ACTN2;ACTB;CDC42;FGG;IQGAP1;POTEF;ITGA2B;TLN1;NEFL;VCL;ITGB3	P46940;Q13200;P18206;P25789;P60953;P30153;P60709;Q99460;P30086;P14598;P31946;P35609;P62158;P20618;P07900;P35232;P17980;P61224;P62834;P28066;P02679;P02671;Q9Y490;P02675;P19878;P07196;P08514;P05771;P05106;P63000;P62987;P0CG48;P28070;O14818;P61586;P63261;P60900;P0CG47	R-HSA-5672978;R-HSA-5675417;R-HSA-5672980;R-HSA-3928647;R-HSA-5218804;R-HSA-5672960;R-HSA-5218805;R-HSA-5672961;R-HSA-5672965;R-HSA-5672966;R-HSA-5218812;R-HSA-5218813;R-HSA-5672969;R-HSA-5218814;R-HSA-5672972;R-HSA-5218809;R-HSA-5672973;R-HSA-5218811;R-HSA-5672951;R-HSA-5672950;R-HSA-5672954;R-HSA-74448;R-HSA-5672957;R-HSA-5672958;R-HSA-5675433;R-HSA-202111;R-HSA-202110;R-HSA-5218643;R-HSA-52189…
R-HSA-354192	Integrin alphaIIb beta3 signaling	8	37	0.0036303	0.00390012	0.0156005	24	24	0.0029304	48887	Homo sapiens	FGG;FGB;FGA;ITGA2B;TLN1;RAP1B;TLN1;ITGB3;RAP1A	P02671;P02679;Q9Y490;P02675;P08514;P05106;P61224;P62834	R-HSA-443910;R-HSA-354060;R-HSA-377644;R-HSA-372697;R-HSA-377641;R-HSA-354124;R-HSA-429415;R-HSA-377640;R-HSA-377643;R-HSA-443905;R-HSA-372693;R-HSA-354087;R-HSA-429441;R-HSA-354149;R-HSA-432110;R-HSA-939265;R-HSA-354077;R-HSA-354073;R-HSA-354173;R-HSA-432096;R-HSA-354066;R-HSA-354097;R-HSA-372705;R-HSA-354165
R-HSA-68949	Orc1 removal from chromatin	12	72	0.00706436	0.0039204	0.0156816	3	4	0.0004884	48887	Homo sapiens	UBA52;PSMA7;UBB;PSMA5;PSMB4;PSMA6;PSMA4;RPN1;PSMB1;RPN2;PSMC3	P20618;P62987;Q13200;P25789;P0CG48;P28070;O14818;P17980;Q99460;P60900;P0CG47;P28066	R-HSA-68948;R-HSA-68946;R-HSA-68947
R-HSA-176409	APC/C:Cdc20 mediated degradation of mitotic proteins	12	72	0.00706436	0.0039204	0.0156816	8	13	0.0015873	48887	Homo sapiens	UBA52;PSMA7;UBB;PSMA5;PSMB4;PSMA6;PSMA4;RPN1;PSMB1;RPN2;PSMC3	P20618;P62987;Q13200;P25789;P0CG48;P28070;O14818;P17980;Q99460;P60900;P0CG47;P28066	R-HSA-179421;R-HSA-174157;R-HSA-174104;R-HSA-174227;R-HSA-179417;R-HSA-174202;R-HSA-174144;R-HSA-174255
R-HSA-69052	Switching of origins to a post-replicative state	12	72	0.00706436	0.0039204	0.0156816	5	9	0.0010989	48887	Homo sapiens	UBA52;PSMA7;UBB;PSMA5;PSMB4;PSMA6;PSMA4;RPN1;PSMB1;RPN2;PSMC3	P20618;P62987;Q13200;P25789;P0CG48;P28070;O14818;P17980;Q99460;P60900;P0CG47;P28066	R-HSA-69015;R-HSA-68948;R-HSA-69016;R-HSA-68946;R-HSA-68947
R-HSA-5683057	MAPK family signaling cascades	34	311	0.0305141	0.0041438	0.0165752	27	86	0.0105006	48887	Homo sapiens	PEBP1;PSMB4;ACTBL2;ACTG2;ACTG1;YWHAB;PSMB1;ACTC1;RAP1B;CALM1;RAP1A;UBB;UBA52;PSMA7;PHB;PSMA5;RAC3;PSMA6;RAC2;RAC1;PSMA4;RPN1;FGB;FGA;ACTA2;RPN2;ACTA1;PSMC3;TLN1;PPP2R1A;ACTN2;ACTB;CDC42;FGG;POTEF;IQGAP1;ITGA2B;TLN1;NEFL;VCL;ITGB3	P46940;Q13200;P18206;P25789;P60953;P30153;P60709;P30086;Q99460;P31946;P35609;P62158;Q9Y6Q9;P20618;P35232;P17980;P61224;P62834;P28066;P02679;P02671;Q9Y490;P02675;P07196;P08514;P05106;P63000;P62987;P0CG48;P28070;O14818;P63261;P60900;P0CG47	R-HSA-5672978;R-HSA-5675417;R-HSA-5672980;R-HSA-5687112;R-HSA-389788;R-HSA-5672960;R-HSA-5672961;R-HSA-5672965;R-HSA-5672966;R-HSA-5672969;R-HSA-5658424;R-HSA-5672972;R-HSA-5672973;R-HSA-5658430;R-HSA-5687081;R-HSA-5672951;R-HSA-5672950;R-HSA-5672954;R-HSA-5672957;R-HSA-5672958;R-HSA-5675433;R-HSA-5687097;R-HSA-5627775;R-HSA-5687099;R-HSA-5687090;R-HSA-5674022;R-HSA-5675431
R-HSA-1500931	Cell-Cell communication	19	143	0.0140306	0.00426064	0.0170426	22	62	0.00757021	48887	Homo sapiens	FLNA;PTPN6;CD47;RAC3;KRT14;LIMS1;RSU1;RAC2;KRT15;RAC1;ACTBL2;ACTG1;ACTN2;ITGB1;ACTN3;ACTN1;ACTB;ACTN4;POTEF;IQGAP1;ITGB1;CD47;ILK;VASP;PSAP	P46940;Q08043;P05556;P48059;P21333;Q15404;P60709;Q8IWL2;P35609;Q8IWL1;P63000;P12814;P50552;P29350;Q13418;P02533;P63261;O43707;Q08722	R-HSA-391151;R-HSA-430308;R-HSA-391150;R-HSA-430311;R-HSA-432897;R-HSA-391168;R-HSA-446077;R-HSA-451347;R-HSA-376123;R-HSA-451377;R-HSA-433725;R-HSA-446364;R-HSA-451403;R-HSA-430347;R-HSA-446391;R-HSA-391155;R-HSA-391152;R-HSA-451366;R-HSA-391153;R-HSA-391158;R-HSA-391156;R-HSA-391157
R-HSA-176814	Activation of APC/C and APC/C:Cdc20 mediated degradation of mitotic proteins	12	73	0.00716248	0.0043618	0.0174472	8	15	0.0018315	48887	Homo sapiens	UBA52;PSMA7;UBB;PSMA5;PSMB4;PSMA6;PSMA4;RPN1;PSMB1;RPN2;PSMC3	P20618;P62987;Q13200;P25789;P0CG48;P28070;O14818;P17980;Q99460;P60900;P0CG47;P28066	R-HSA-179421;R-HSA-174157;R-HSA-174104;R-HSA-174227;R-HSA-179417;R-HSA-174202;R-HSA-174144;R-HSA-174255
R-HSA-5620924	Intraflagellar transport	10	55	0.00539639	0.00450835	0.0180334	6	12	0.0014652	48887	Homo sapiens	TUBA1C;TUBA1B;TUBA1A;TUBB3;TUBB1;TUBB2B;TUBB2A;TUBB6;TUBA4A;TUBA3C	Q13509;Q13748;Q71U36;P68366;Q9BVA1;Q9BQE3;P68363;Q13885;Q9BUF5;Q9H4B7	R-HSA-5624952;R-HSA-5625421;R-HSA-5625416;R-HSA-5625426;R-HSA-5624949;R-HSA-5625424
R-HSA-202040	G-protein activation	7	30	0.00294349	0.00451717	0.0180687	6	6	0.000732601	48887	Homo sapiens	GNAI2;GNAI1;GNB1;GNB2;GNAO1;GNAI3	P08754;P62873;P62879;P09471;P63096;Q9HAV0;P04899	R-HSA-112271;R-HSA-167429;R-HSA-167419;R-HSA-167415;R-HSA-167408;R-HSA-167433
R-HSA-69300	Removal of licensing factors from origins	12	74	0.0072606	0.00484216	0.0193686	5	11	0.0013431	48887	Homo sapiens	UBA52;PSMA7;UBB;PSMA5;PSMB4;PSMA6;PSMA4;RPN1;PSMB1;RPN2;PSMC3	P20618;P62987;Q13200;P25789;P0CG48;P28070;O14818;P17980;Q99460;P60900;P0CG47;P28066	R-HSA-69015;R-HSA-68948;R-HSA-69016;R-HSA-68946;R-HSA-68947
R-HSA-5687128	MAPK6/MAPK4 signaling	15	104	0.0102041	0.00512421	0.0204968	7	40	0.004884	48887	Homo sapiens	UBA52;PSMA7;PSMB4;RAC3;PSMA5;RAC2;PSMA6;RAC1;PSMA4;RPN1;PSMB1;RPN2;PSMC3;UBB;CDC42	Q13200;P25789;P60953;Q99460;Q9Y6Q9;P63000;P62987;P20618;P0CG48;P28070;O14818;P17980;P60900;P0CG47;P28066	R-HSA-5687081;R-HSA-5687097;R-HSA-5627775;R-HSA-5687099;R-HSA-5687112;R-HSA-5687090;R-HSA-389788
R-HSA-114452	Activation of BH3-only proteins	7	31	0.0030416	0.00537255	0.0214902	2	19	0.0023199	48887	Homo sapiens	YWHAQ;YWHAB;YWHAE;SFN;YWHAZ;YWHAG;YWHAH	P27348;P62258;P31947;Q04917;P31946;P61981;P63104	R-HSA-139899;R-HSA-139906
R-HSA-194138	Signaling by VEGF	38	366	0.0359105	0.00576519	0.0230608	60	121	0.0147741	48887	Homo sapiens	PEBP1;PSMB4;ACTBL2;ACTG2;ACTG1;YWHAB;PSMB1;ACTC1;RAP1B;PRKCB;NCF1;CALM1;HSP90AA1;HSP90AB1;RAP1A;NCF2;UBB;UBA52;PSMA7;PHB;PSMA5;RAC3;PSMA6;RAC2;RAC1;PSMA4;FGB;RPN1;FGA;ACTA2;RPN2;ACTA1;PSMC3;TLN1;PPP2R1A;RHOA;ACTN2;ACTB;CDC42;FGG;IQGAP1;POTEF;ITGA2B;TLN1;NEFL;VCL;ITGB3	P46940;Q13200;P18206;P25789;P60953;P30153;P60709;Q99460;P30086;P14598;P31946;P35609;P62158;P20618;P07900;P35232;P17980;P61224;P62834;P28066;P02679;P02671;Q9Y490;P02675;P19878;P07196;P08514;P05771;P05106;P63000;P62987;P0CG48;P28070;O14818;P61586;P63261;P60900;P0CG47	R-HSA-5672978;R-HSA-5675417;R-HSA-5672980;R-HSA-3928647;R-HSA-5218804;R-HSA-5672960;R-HSA-5218805;R-HSA-5672961;R-HSA-5672965;R-HSA-5672966;R-HSA-5218812;R-HSA-5218813;R-HSA-5672969;R-HSA-5218814;R-HSA-5672972;R-HSA-5218809;R-HSA-5672973;R-HSA-5218811;R-HSA-5672951;R-HSA-5672950;R-HSA-5672954;R-HSA-74448;R-HSA-5672957;R-HSA-5672958;R-HSA-5675433;R-HSA-202111;R-HSA-202110;R-HSA-5218643;R-HSA-52189…
R-HSA-69304	Regulation of DNA replication	12	77	0.00755495	0.00654092	0.0261637	6	14	0.0017094	48887	Homo sapiens	UBA52;PSMA7;UBB;PSMA5;PSMB4;PSMA6;PSMA4;RPN1;PSMB1;RPN2;PSMC3	P20618;P62987;Q13200;P25789;P0CG48;P28070;O14818;P17980;Q99460;P60900;P0CG47;P28066	R-HSA-69015;R-HSA-68712;R-HSA-68948;R-HSA-69016;R-HSA-68946;R-HSA-68947
R-HSA-5653656	Vesicle-mediated transport	45	455	0.0446429	0.00657598	0.0263039	50	107	0.0130647	48887	Homo sapiens	ACTG2;ACTG1;YWHAB;TUBB6;ACTC1;YWHAE;RAB10;YWHAG;YWHAH;TUBA3C;HSPA8;CALM1;HBB;UBB;HSP90B1;CALR;CLTCL1;ACTA2;ACTA1;TUBB;RAB8A;RAB13;RAB15;RAB14;TUBB3;YWHAQ;COPB2;CD36;TUBB1;TUBB2B;TUBB2A;YWHAZ;ARF4;CD36;TUBA1C;ARF3;TUBA1B;NAPA;TUBA1A;ARF1;ACTBL2;ALB;ARF5;HSP90B1;HSP90AA1;HSP90AB1;CLTC;HBA1;UBA52;RAC3;RAC2;CALR;RAC1;SFN;RAB11A;TUBA4A;CTSZ;ACTB;POTEF	Q71U36;P61026;P51153;P31947;P27797;P35606;P60709;P61006;P31946;P61981;P68871;P68371;P62158;P07900;P27348;P11142;P61106;P14625;Q9UBR2;P68366;Q9BQE3;Q00610;P84077;Q9BUF5;P63104;Q13509;P69905;P02768;P68363;P62491;Q00610-1;P63000;P62987;Q13748;P0CG48;P62258;Q9BVA1;P63261;P16671;Q04917;Q13885;P53675;P0CG47;P54920;Q9H4B7	R-HSA-917730;R-HSA-421831;R-HSA-2173778;R-HSA-190829;R-HSA-421835;R-HSA-421833;R-HSA-421836;R-HSA-2316347;R-HSA-200516;R-HSA-2316349;R-HSA-2255343;R-HSA-2230938;R-HSA-917696;R-HSA-1445149;R-HSA-917700;R-HSA-1445143;R-HSA-2197645;R-HSA-2168885;R-HSA-2168884;R-HSA-2168887;R-HSA-2168883;R-HSA-432712;R-HSA-196026;R-HSA-432707;R-HSA-196017;R-HSA-2168889;R-HSA-432706;R-HSA-5333658;R-HSA-191737;R-HSA-19…
R-HSA-196025	Formation of annular gap junctions	4	11	0.00107928	0.00676597	0.0270639	2	2	0.0002442	48887	Homo sapiens	ACTB;ACTG2;ACTBL2;ACTG1;POTEF;ACTA2;ACTC1;ACTA1;CLTC;CLTCL1	P63261;P60709;Q00610;P53675	R-HSA-196026;R-HSA-196017
R-HSA-195253	Degradation of beta-catenin by the destruction complex	13	88	0.00863422	0.00729207	0.0288849	13	20	0.002442	48887	Homo sapiens	UBA52;PSMA7;UBB;PSMA5;PSMB4;PSMA6;PSMA4;RPN1;PSMB1;RPN2;PSMC3;PPP2R1A	P20618;P62987;Q13200;P25789;P0CG48;P28070;O14818;P17980;P30153;Q99460;P60900;P0CG47;P28066	R-HSA-195251;R-HSA-2130282;R-HSA-195318;R-HSA-195287;R-HSA-195300;R-HSA-2130286;R-HSA-195280;R-HSA-195283;R-HSA-5229343;R-HSA-5246693;R-HSA-2130279;R-HSA-195304;R-HSA-195275
R-HSA-392170	ADP signalling through P2Y purinoceptor 12	6	25	0.0024529	0.00729522	0.0288849	3	4	0.0004884	48887	Homo sapiens	GNAI2;GNAI1;GNB1;GNB2;GNAI3	P08754;P62873;P62879;P63096;Q9HAV0;P04899	R-HSA-392195;R-HSA-392202;R-HSA-392187
R-HSA-176408	Regulation of APC/C activators between G1/S and early anaphase	12	79	0.00775118	0.00791312	0.0288849	2	14	0.0017094	48887	Homo sapiens	UBA52;PSMA7;UBB;PSMA5;PSMB4;PSMA6;PSMA4;RPN1;PSMB1;RPN2;PSMC3	P20618;P62987;Q13200;P25789;P0CG48;P28070;O14818;P17980;Q99460;P60900;P0CG47;P28066	R-HSA-174159;R-HSA-174203
R-HSA-5632684	Hedgehog 'on' state	13	89	0.00873234	0.00796263	0.0288849	6	37	0.0045177	48887	Homo sapiens	UBA52;PSMA7;UBB;PSMA5;PSMB4;PSMA6;RDX;PSMA4;RPN1;PSMB1;RPN2;PSMC3	P20618;P62987;Q13200;P25789;P0CG48;P28070;O14818;P17980;Q99460;P60900;P0CG47;O43791;P28066	R-HSA-5632648;R-HSA-5635864;R-HSA-5635855;R-HSA-5635854;R-HSA-5635868;R-HSA-5635856
R-HSA-140877	Formation of Fibrin Clot (Clotting Cascade)	8	42	0.00412088	0.00809244	0.0288849	19	53	0.00647131	48887	Homo sapiens	PROS1;C1QBP;FGG;SERPINA1;FGB;FGA;PRTN3;F13A1	P02671;P02679;P05154;P02675;Q07021;P24158;P00488;P07225	R-HSA-141026;R-HSA-5607002;R-HSA-140847;R-HSA-5591086;R-HSA-140842;R-HSA-140840;R-HSA-5607004;R-HSA-158354;R-HSA-140696;R-HSA-5604929;R-HSA-140599;R-HSA-5591040;R-HSA-158419;R-HSA-158311;R-HSA-158137;R-HSA-158251;R-HSA-158218;R-HSA-140851;R-HSA-158313
R-HSA-350562	Regulation of ornithine decarboxylase (ODC)	9	51	0.00500392	0.00823566	0.0288849	1	4	0.0004884	48887	Homo sapiens	PSMA7;PSMA5;PSMB4;PSMA6;PSMA4;RPN1;PSMB1;RPN2;PSMC3	P20618;Q13200;P25789;P28070;O14818;P17980;Q99460;P60900;P28066	R-HSA-353125
R-HSA-190873	Gap junction degradation	4	12	0.00117739	0.0090994	0.0288849	4	4	0.0004884	48887	Homo sapiens	ACTB;ACTG2;ACTBL2;ACTG1;POTEF;ACTA2;ACTC1;ACTA1;CLTC;CLTCL1	P63261;P60709;Q00610;P53675	R-HSA-190829;R-HSA-196026;R-HSA-190519;R-HSA-196017
R-HSA-5625970	RHO GTPases activate KTN1	4	12	0.00117739	0.0090994	0.0288849	2	2	0.0002442	48887	Homo sapiens	RHOA;RAC3;CDC42;RAC2;RAC1;RHOG	P84095;P60953;P61586;P63000	R-HSA-5672083;R-HSA-5625959
R-HSA-390450	Folding of actin by CCT/TriC	4	12	0.00117739	0.0090994	0.0288849	2	2	0.0002442	48887	Homo sapiens	CCT5;ACTB;ACTG2;ACTBL2;CCT2;ACTG1;POTEF;CCT3;ACTA2;ACTC1;ACTA1	P49368;P78371;P48643;P60709	R-HSA-390453;R-HSA-390459
R-HSA-399954	Sema3A PAK dependent Axon repulsion	5	19	0.00186421	0.00962829	0.0288849	6	6	0.000732601	48887	Homo sapiens	CFL1;RAC3;RAC2;RAC1;GDI1;HSP90AB1;HSP90AA1	P07900;P08238;P51805;P23528;P63000	R-HSA-419645;R-HSA-419644;R-HSA-399939;R-HSA-399952;R-HSA-399950;R-HSA-399930
R-HSA-844456	The NLRP3 inflammasome	5	19	0.00186421	0.00962829	0.0288849	13	17	0.0020757	48887	Homo sapiens	TXN;RNH1;PSTPIP1;PYCARD;HSP90AB1	P08238;P10599;O43586;Q9ULZ3;Q96P20	R-HSA-873951;R-HSA-1250280;R-HSA-844610;R-HSA-1250264;R-HSA-874087;R-HSA-844612;R-HSA-844440;R-HSA-1250253;R-HSA-1250272;R-HSA-1296421;R-HSA-879221;R-HSA-1306876;R-HSA-877361
R-HSA-422356	Regulation of insulin secretion	14	102	0.0100078	0.0100207	0.0300621	20	37	0.0045177	48887	Homo sapiens	SLC25A5;PRKAR1A;RAP1B;GNAI3;MARCKS;RAP1A;PRDX5;GNAI2;GNAI1;GNAS;GNB1;GNAQ;GNB2;IQGAP1	P46940;P05141;P62873;P63092;P62879;P29966;P12236;P50148;Q01970;P63096;Q9HAV0;P04899;P62834;P10644	R-HSA-400027;R-HSA-265166;R-HSA-400092;R-HSA-381706;R-HSA-381707;R-HSA-381704;R-HSA-400063;R-HSA-163215;R-HSA-422320;R-HSA-399998;R-HSA-400023;R-HSA-399995;R-HSA-381727;R-HSA-381607;R-HSA-416530;R-HSA-400046;R-HSA-381612;R-HSA-400037;R-HSA-400097;R-HSA-399978
R-HSA-109606	Intrinsic Pathway for Apoptosis	8	44	0.00431711	0.0104842	0.0314526	3	46	0.00561661	48887	Homo sapiens	YWHAQ;CTSG;YWHAB;YWHAE;SFN;YWHAZ;YWHAG;YWHAH	P27348;P62258;P31947;Q04917;P31946;P10144;P61981;P63104	R-HSA-139893;R-HSA-139899;R-HSA-139906
R-HSA-74752	Signaling by Insulin receptor	34	334	0.0327708	0.0114176	0.0342529	26	99	0.0120879	48887	Homo sapiens	PEBP1;PSMB4;ACTBL2;ACTG2;YWHAB;ACTG1;PSMB1;ACTC1;RAP1B;CALM1;RAP1A;UBB;UBA52;PSMA7;PHB;PSMA5;PSMA6;ATP6V0D1;PSMA4;RPN1;FGB;FGA;ACTA2;ACTA1;RPN2;ATP6V1B2;PSMC3;TLN1;PPP2R1A;ACTN2;ACTB;FGG;POTEF;IQGAP1;ITGA2B;TLN1;ATP6V1A;NEFL;VCL;ITGB3	P46940;Q13200;P18206;P25789;P30153;P60709;P30086;Q99460;P31946;P35609;P62158;P20618;P35232;P38606;P17980;P61224;P62834;P28066;P02679;P02671;Q9Y490;P02675;P07196;P08514;P05106;P21281;P62987;P0CG48;P28070;P61421;O14818;P63261;P60900;P0CG47	R-HSA-5672978;R-HSA-5675417;R-HSA-5672980;R-HSA-165718;R-HSA-74723;R-HSA-5672960;R-HSA-5672961;R-HSA-5672965;R-HSA-5672966;R-HSA-5658424;R-HSA-5672969;R-HSA-5672972;R-HSA-5672973;R-HSA-5658430;R-HSA-5672824;R-HSA-5672828;R-HSA-5672951;R-HSA-5672950;R-HSA-5672954;R-HSA-165692;R-HSA-5672957;R-HSA-5672958;R-HSA-5675433;R-HSA-5252133;R-HSA-5674022;R-HSA-5675431
R-HSA-375165	NCAM signaling for neurite out-growth	31	298	0.0292386	0.0115919	0.0347758	20	62	0.00757021	48887	Homo sapiens	PEBP1;PSMB4;ACTBL2;ACTG2;YWHAB;ACTG1;PSMB1;ACTC1;RAP1B;CALM1;RAP1A;UBB;UBA52;PSMA7;PHB;PSMA5;PSMA6;PSMA4;RPN1;FGB;FGA;ACTA2;RPN2;ACTA1;PSMC3;TLN1;PPP2R1A;ACTN2;ACTB;FGG;POTEF;IQGAP1;ITGA2B;TLN1;NEFL;VCL;ITGB3	P46940;Q13200;P18206;P25789;P60709;P30153;P30086;Q99460;P31946;P35609;P62158;P20618;P35232;P17980;P61224;P62834;P28066;P02679;P02671;Q9Y490;P02675;P07196;P08514;P05106;P62987;P0CG48;P28070;O14818;P63261;P60900;P0CG47	R-HSA-5675417;R-HSA-5672978;R-HSA-5672980;R-HSA-5672951;R-HSA-5672950;R-HSA-5672954;R-HSA-5672957;R-HSA-5672958;R-HSA-5672960;R-HSA-5675433;R-HSA-5672961;R-HSA-5672965;R-HSA-5672966;R-HSA-5672969;R-HSA-5658424;R-HSA-5672972;R-HSA-5674022;R-HSA-5672973;R-HSA-5675431;R-HSA-5658430
R-HSA-2173788	Downregulation of TGF-beta receptor signaling	6	28	0.00274725	0.0122153	0.0366459	10	28	0.0034188	48887	Homo sapiens	UBA52;UBB;PPP1CA;PPP1CC;PPP1CB	P62987;P0CG48;P62140;P36873;P0CG47;P62136	R-HSA-2187382;R-HSA-2169050;R-HSA-2179293;R-HSA-2179291;R-HSA-178189;R-HSA-2176452;R-HSA-173542;R-HSA-178178;R-HSA-2169046;R-HSA-2187368
R-HSA-392518	Signal amplification	7	37	0.0036303	0.0132582	0.0397745	13	18	0.0021978	48887	Homo sapiens	GNAI2;GNAI1;GNB1;GNB2;GNAQ;GNAI3	P08754;P62873;P62879;P50148;P63096;Q9HAV0;P04899	R-HSA-392195;R-HSA-418581;R-HSA-428909;R-HSA-418579;R-HSA-428752;R-HSA-418576;R-HSA-392202;R-HSA-428918;R-HSA-428750;R-HSA-392187;R-HSA-428749;R-HSA-428917;R-HSA-428941
R-HSA-68874	M/G1 Transition	12	85	0.00833987	0.0134108	0.0402324	2	20	0.002442	48887	Homo sapiens	UBA52;PSMA7;UBB;PSMA5;PSMB4;PSMA6;PSMA4;RPN1;PSMB1;RPN2;PSMC3	P20618;P62987;Q13200;P25789;P0CG48;P28070;O14818;P17980;Q99460;P60900;P0CG47;P28066	R-HSA-68712;R-HSA-68825
R-HSA-69002	DNA Replication Pre-Initiation	12	85	0.00833987	0.0134108	0.0402324	2	20	0.002442	48887	Homo sapiens	UBA52;PSMA7;UBB;PSMA5;PSMB4;PSMA6;PSMA4;RPN1;PSMB1;RPN2;PSMC3	P20618;P62987;Q13200;P25789;P0CG48;P28070;O14818;P17980;Q99460;P60900;P0CG47;P28066	R-HSA-68712;R-HSA-68825
R-HSA-168643	Nucleotide-binding domain, leucine rich repeat containing receptor (NLR) signaling pathways	10	65	0.00637755	0.0134435	0.0403304	26	44	0.00537241	48887	Homo sapiens	UBA52;UBE2N;UBB;TXN;RNH1;PSTPIP1;PYCARD;HSP90AB1	P62987;P0CG48;P08238;P10599;O43586;P61088;Q9ULZ3;Q96P20;P0CG47;Q9C000	R-HSA-688985;R-HSA-879201;R-HSA-1250280;R-HSA-741386;R-HSA-1250272;R-HSA-1296421;R-HSA-879221;R-HSA-877361;R-HSA-879222;R-HSA-1250264;R-HSA-688137;R-HSA-688136;R-HSA-873951;R-HSA-844447;R-HSA-844610;R-HSA-874087;R-HSA-844612;R-HSA-1250253;R-HSA-844440;R-HSA-844438;R-HSA-844618;R-HSA-706479;R-HSA-1306876;R-HSA-844620;R-HSA-168184;R-HSA-741411
R-HSA-163685	Integration of energy metabolism	17	139	0.0136381	0.0140008	0.0420024	32	64	0.00781441	48887	Homo sapiens	TKT;SLC25A5;PRKAR1A;RAP1B;GNAI3;MARCKS;PPP2R1A;RAP1A;PRDX5;GNAI2;GNAI1;GNAS;GNB1;GNAQ;GNB2;IQGAP1;TALDO1	P46940;P37837;P63092;P12236;P50148;P30153;Q01970;P29401;P04899;P10644;P05141;P62873;P62879;P29966;P63096;Q9HAV0;P62834	R-HSA-381706;R-HSA-163689;R-HSA-163688;R-HSA-381707;R-HSA-163750;R-HSA-400063;R-HSA-381704;R-HSA-163751;R-HSA-163617;R-HSA-163215;R-HSA-399998;R-HSA-399995;R-HSA-381727;R-HSA-163764;R-HSA-400046;R-HSA-164377;R-HSA-111925;R-HSA-163769;R-HSA-400097;R-HSA-400037;R-HSA-399978;R-HSA-400027;R-HSA-265166;R-HSA-400092;R-HSA-422320;R-HSA-400023;R-HSA-381607;R-HSA-416530;R-HSA-825631;R-HSA-381612;R-HSA-163…
R-HSA-622312	Inflammasomes	6	29	0.00284537	0.0142759	0.0428278	19	27	0.0032967	48887	Homo sapiens	TXN;RNH1;PSTPIP1;PYCARD;HSP90AB1	P08238;P10599;O43586;Q9ULZ3;Q96P20;Q9C000	R-HSA-1250264;R-HSA-879201;R-HSA-1250280;R-HSA-873951;R-HSA-844447;R-HSA-844610;R-HSA-874087;R-HSA-844612;R-HSA-1250253;R-HSA-844440;R-HSA-1250272;R-HSA-844438;R-HSA-844618;R-HSA-1296421;R-HSA-879221;R-HSA-844620;R-HSA-1306876;R-HSA-877361;R-HSA-879222
R-HSA-216083	Integrin cell surface interactions	12	86	0.00843799	0.0145569	0.0436706	50	55	0.00671551	48887	Homo sapiens	ITGB1;ITGAM;CD47;FGG;ITGB1;CD47;FGB;THBS1;ITGA2B;FGA;PECAM1;ITGB2;ITGB3	P02671;P02679;P05556;P02675;Q13349;P16284;P08514;P11215;P05107;P07996;P05106;Q08722	R-HSA-349603;R-HSA-210304;R-HSA-202727;R-HSA-4084912;R-HSA-4084910;R-HSA-4088220;R-HSA-4084903;R-HSA-4088218;R-HSA-114560;R-HSA-114563;R-HSA-4085133;R-HSA-198941;R-HSA-2470555;R-HSA-202704;R-HSA-2426259;R-HSA-199050;R-HSA-202706;R-HSA-4086216;R-HSA-349593;R-HSA-202718;R-HSA-4086223;R-HSA-2467436;R-HSA-265424;R-HSA-265425;R-HSA-2473511;R-HSA-265426;R-HSA-265427;R-HSA-265428;R-HSA-265429;R-HSA-4088…
R-HSA-174143	APC/C-mediated degradation of cell cycle proteins	12	87	0.00853611	0.0157759	0.0473277	15	38	0.0046398	48887	Homo sapiens	UBA52;PSMA7;UBB;PSMA5;PSMB4;PSMA6;PSMA4;RPN1;PSMB1;RPN2;PSMC3	P20618;P62987;Q13200;P25789;P0CG48;P28070;O14818;P17980;Q99460;P60900;P0CG47;P28066	R-HSA-174105;R-HSA-179421;R-HSA-174104;R-HSA-174227;R-HSA-174203;R-HSA-179417;R-HSA-174202;R-HSA-174195;R-HSA-174057;R-HSA-174157;R-HSA-174058;R-HSA-174159;R-HSA-174255;R-HSA-174144;R-HSA-188191
R-HSA-453276	Regulation of mitotic cell cycle	12	87	0.00853611	0.0157759	0.0473277	15	38	0.0046398	48887	Homo sapiens	UBA52;PSMA7;UBB;PSMA5;PSMB4;PSMA6;PSMA4;RPN1;PSMB1;RPN2;PSMC3	P20618;P62987;Q13200;P25789;P0CG48;P28070;O14818;P17980;Q99460;P60900;P0CG47;P28066	R-HSA-174105;R-HSA-179421;R-HSA-174104;R-HSA-174227;R-HSA-174203;R-HSA-179417;R-HSA-174202;R-HSA-174195;R-HSA-174057;R-HSA-174157;R-HSA-174058;R-HSA-174159;R-HSA-174255;R-HSA-174144;R-HSA-188191
R-HSA-72163	mRNA Splicing - Major Pathway	15	119	0.0116758	0.0158727	0.0476181	8	9	0.0010989	48887	Homo sapiens	HNRNPC;HNRNPD;HNRNPF;HNRNPA1;HNRNPK;HNRNPL;FUS;HSPA8;PCBP3;HNRNPR;PCBP1;HNRNPH1;HNRNPU;PCBP2;HNRNPH2;HNRNPA2B1;HNRNPA1L2	P52597;P22626;P14866;P31943;P11142;P55795;P07910;P35637;O43390;Q14103;Q00839;P61978;P09651;Q15366;Q15365	R-HSA-72143;R-HSA-72107;R-HSA-72124;R-HSA-72139;R-HSA-72127;R-HSA-156661;R-HSA-72160;R-HSA-72130
R-HSA-72172	mRNA Splicing	15	119	0.0116758	0.0158727	0.0476181	8	14	0.0017094	48887	Homo sapiens	HNRNPC;HNRNPD;HNRNPF;HNRNPA1;HNRNPK;HNRNPL;FUS;HSPA8;PCBP3;HNRNPR;PCBP1;HNRNPH1;HNRNPU;PCBP2;HNRNPH2;HNRNPA2B1;HNRNPA1L2	P52597;P22626;P14866;P31943;P11142;P55795;P07910;P35637;O43390;Q14103;Q00839;P61978;P09651;Q15366;Q15365	R-HSA-72143;R-HSA-72107;R-HSA-72124;R-HSA-72139;R-HSA-72127;R-HSA-156661;R-HSA-72160;R-HSA-72130
R-HSA-5607764	CLEC7A (Dectin-1) signaling	15	119	0.0116758	0.0158727	0.0476181	13	45	0.00549451	48887	Homo sapiens	UBA52;PSMA7;PSMA5;PSMB4;PSMA6;PSMA4;RPN1;PSMB1;RPN2;PYCARD;PSMC3;CALM1;UBE2N;UBB	Q13200;P25789;P61088;Q99460;Q9ULZ3;P62158;P62987;P20618;P0CG48;P28070;O14818;P17980;P60900;P0CG47;P28066	R-HSA-5607731;R-HSA-5607728;R-HSA-2730849;R-HSA-2730867;R-HSA-202534;R-HSA-5607757;R-HSA-5607756;R-HSA-5660662;R-HSA-5660663;R-HSA-74448;R-HSA-2730872;R-HSA-5607725;R-HSA-5607724
R-HSA-2172127	DAP12 interactions	37	380	0.0372841	0.0160889	0.0482668	43	114	0.0139194	48887	Homo sapiens	HLA-C;PEBP1;HLA-B;PSMB4;ACTBL2;ACTG2;ACTG1;YWHAB;PSMB1;ACTC1;PRKAR1A;RAP1B;CALM1;RAP1A;UBB;UBA52;PSMA7;PHB;PSMA5;RAC3;PSMA6;RAC2;RAC1;B2M;PSMA4;FGB;RPN1;FGA;ACTA2;RPN2;ACTA1;PSMC3;TLN1;PPP2R1A;ACTN2;ACTB;FGG;POTEF;IQGAP1;ITGA2B;TLN1;NEFL;VCL;ITGB3	P46940;Q13200;P18206;P25789;P30504;Q95365;P30153;P60709;Q99460;P30086;P31946;P35609;P10644;P62158;P20618;P04222;P61769;P35232;P17980;P61224;P62834;P28066;P02679;P02671;Q9Y490;P02675;P07196;P08514;P05106;P63000;P62987;P0CG48;P28070;O14818;P63261;P60900;P0CG47	R-HSA-5675417;R-HSA-5672978;R-HSA-112282;R-HSA-5672980;R-HSA-210309;R-HSA-2395801;R-HSA-111915;R-HSA-111913;R-HSA-2395439;R-HSA-5672960;R-HSA-5672961;R-HSA-5672965;R-HSA-5672966;R-HSA-111925;R-HSA-2424482;R-HSA-5672969;R-HSA-5658424;R-HSA-2424480;R-HSA-2424486;R-HSA-5672972;R-HSA-2424487;R-HSA-5672973;R-HSA-2424484;R-HSA-5658430;R-HSA-2396594;R-HSA-2424476;R-HSA-5672951;R-HSA-5672950;R-HSA-227279…
R-HSA-112399	IRS-mediated signalling	31	306	0.0300235	0.0161625	0.0484875	24	74	0.00903541	48887	Homo sapiens	PEBP1;PSMB4;ACTBL2;ACTG2;YWHAB;ACTG1;PSMB1;ACTC1;RAP1B;CALM1;RAP1A;UBB;UBA52;PSMA7;PHB;PSMA5;PSMA6;PSMA4;RPN1;FGB;FGA;ACTA2;RPN2;ACTA1;PSMC3;TLN1;PPP2R1A;ACTN2;ACTB;FGG;POTEF;IQGAP1;ITGA2B;TLN1;NEFL;VCL;ITGB3	P46940;Q13200;P18206;P25789;P60709;P30153;P30086;Q99460;P31946;P35609;P62158;P20618;P35232;P17980;P61224;P62834;P28066;P02679;P02671;Q9Y490;P02675;P07196;P08514;P05106;P62987;P0CG48;P28070;O14818;P63261;P60900;P0CG47	R-HSA-5672824;R-HSA-5675417;R-HSA-5672978;R-HSA-5672828;R-HSA-5672980;R-HSA-5672951;R-HSA-165718;R-HSA-5672950;R-HSA-5672954;R-HSA-165692;R-HSA-5672957;R-HSA-5672958;R-HSA-5672960;R-HSA-5675433;R-HSA-5672961;R-HSA-5672965;R-HSA-5672966;R-HSA-5672969;R-HSA-5658424;R-HSA-5672972;R-HSA-5674022;R-HSA-5672973;R-HSA-5675431;R-HSA-5658430
R-HSA-162906	HIV Infection	26	246	0.0241366	0.0164647	0.049394	71	155	0.0189255	48887	Homo sapiens	HLA-A;ARF4;XRCC6;ARF3;ARF1;PSMB4;ARF5;PSMB1;SLC25A5;XRCC5;UBB;KPNB1;UBA52;PSMA7;RAC3;PSMA5;PSMA6;PPIA;RAC1;B2M;PSMA4;RPN1;RPN2;PSMC3;RAN;PDCD6IP;NPM1;TAF15	Q13200;Q14974;P25789;P12956;P01892;Q99460;P20618;P05141;P61769;P17980;P62826;P84077;P28066;Q8WUM4;P12236;P13010;P06748;P63000;P62987;P62937;P0CG48;P28070;O14818;Q16514;P60900;P0CG47	R-HSA-184269;R-HSA-180540;R-HSA-180739;R-HSA-180736;R-HSA-184323;R-HSA-164503;R-HSA-182795;R-HSA-164500;R-HSA-3139027;R-HSA-173111;R-HSA-164510;R-HSA-173115;R-HSA-164508;R-HSA-164509;R-HSA-164507;R-HSA-167136;R-HSA-164504;R-HSA-164505;R-HSA-167134;R-HSA-164519;R-HSA-175258;R-HSA-164513;R-HSA-167130;R-HSA-164512;R-HSA-164515;R-HSA-180905;R-HSA-182263;R-HSA-164524;R-HSA-164527;R-HSA-164521;R-HSA-18…
R-HSA-936964	Activation of IRF3/IRF7 mediated by TBK1/IKK epsilon	5	22	0.00215856	0.0170758	0.0512275	7	9	0.0010989	48887	Homo sapiens	UBA52;UBB;CD14;CAP1	P62987;P0CG48;P08571;P0CG47;Q13114	R-HSA-166271;R-HSA-5362486;R-HSA-2213017;R-HSA-5362500;R-HSA-2201338;R-HSA-166245;R-HSA-936941
R-HSA-446388	Regulation of cytoskeletal remodeling and cell spreading by IPP complex components	3	8	0.000784929	0.0170941	0.0512823	2	5	0.000610501	48887	Homo sapiens	ACTN1;LIMS1;RSU1	P12814;P48059;Q15404	R-HSA-430308;R-HSA-430311
R-HSA-5668541	TNFR2 non-canonical NF-kB pathway	13	99	0.0097135	0.017667	0.0530009	14	41	0.00500611	48887	Homo sapiens	UBA52;PSMA7;UBB;PSMA5;PSMB4;PSMA6;CAP1;PSMA4;RPN1;PSMB1;RPN2;PSMC3	P20618;P62987;Q13200;P25789;P0CG48;P28070;O14818;P17980;Q99460;P60900;P0CG47;Q13114;P28066	R-HSA-5607731;R-HSA-5668520;R-HSA-5668454;R-HSA-5668417;R-HSA-5668481;R-HSA-5668543;R-HSA-5676598;R-HSA-5676597;R-HSA-5676596;R-HSA-5676595;R-HSA-5607725;R-HSA-5668534;R-HSA-5676593;R-HSA-5668414
R-HSA-74751	Insulin receptor signalling cascade	31	309	0.0303179	0.0182104	0.0546313	24	90	0.010989	48887	Homo sapiens	PEBP1;PSMB4;ACTBL2;ACTG2;YWHAB;ACTG1;PSMB1;ACTC1;RAP1B;CALM1;RAP1A;UBB;UBA52;PSMA7;PHB;PSMA5;PSMA6;PSMA4;RPN1;FGB;FGA;ACTA2;RPN2;ACTA1;PSMC3;TLN1;PPP2R1A;ACTN2;ACTB;FGG;POTEF;IQGAP1;ITGA2B;TLN1;NEFL;VCL;ITGB3	P46940;Q13200;P18206;P25789;P60709;P30153;P30086;Q99460;P31946;P35609;P62158;P20618;P35232;P17980;P61224;P62834;P28066;P02679;P02671;Q9Y490;P02675;P07196;P08514;P05106;P62987;P0CG48;P28070;O14818;P63261;P60900;P0CG47	R-HSA-5672824;R-HSA-5675417;R-HSA-5672978;R-HSA-5672828;R-HSA-5672980;R-HSA-5672951;R-HSA-165718;R-HSA-5672950;R-HSA-5672954;R-HSA-165692;R-HSA-5672957;R-HSA-5672958;R-HSA-5672960;R-HSA-5675433;R-HSA-5672961;R-HSA-5672965;R-HSA-5672966;R-HSA-5672969;R-HSA-5658424;R-HSA-5672972;R-HSA-5674022;R-HSA-5672973;R-HSA-5675431;R-HSA-5658430
R-HSA-1227986	Signaling by ERBB2	35	359	0.0352237	0.0185534	0.0556603	36	118	0.0144078	48887	Homo sapiens	PEBP1;PSMB4;ACTBL2;ACTG2;YWHAB;ACTG1;PSMB1;ACTC1;PRKAR1A;RAP1B;CDC37;CALM1;HSP90AA1;HSP90AB1;RAP1A;UBB;UBA52;PSMA7;PHB;PSMA5;PSMA6;PSMA4;RPN1;FGB;FGA;ACTA2;ACTA1;RPN2;PSMC3;TLN1;PPP2R1A;ACTN2;ACTB;FGG;POTEF;IQGAP1;ITGA2B;TLN1;YES1;NEFL;VCL;ITGB3	P46940;Q13200;P18206;P25789;P30153;P60709;P30086;Q99460;P31946;P35609;P62158;P10644;P20618;P07900;P35232;P17980;P07947;P61224;P62834;P28066;P02679;Q16543;P02671;Q9Y490;P02675;P07196;P08514;P05106;P62987;P0CG48;P28070;O14818;P63261;P60900;P0CG47	R-HSA-5672978;R-HSA-5675417;R-HSA-112282;R-HSA-5672980;R-HSA-1918095;R-HSA-1918092;R-HSA-111915;R-HSA-1963586;R-HSA-111913;R-HSA-1963589;R-HSA-5672960;R-HSA-1358790;R-HSA-5672961;R-HSA-1358789;R-HSA-5672965;R-HSA-5672966;R-HSA-111925;R-HSA-5672969;R-HSA-5658424;R-HSA-1358797;R-HSA-1358795;R-HSA-5672972;R-HSA-5672973;R-HSA-5658430;R-HSA-1358792;R-HSA-5672951;R-HSA-5672950;R-HSA-74448;R-HSA-5672954…
R-HSA-76009	Platelet Aggregation (Plug Formation)	8	49	0.00480769	0.018708	0.056124	24	27	0.0032967	48887	Homo sapiens	FGG;FGB;FGA;ITGA2B;TLN1;RAP1B;TLN1;ITGB3;RAP1A	P02671;P02679;Q9Y490;P02675;P08514;P05106;P61224;P62834	R-HSA-443910;R-HSA-354060;R-HSA-377644;R-HSA-372697;R-HSA-377641;R-HSA-354124;R-HSA-429415;R-HSA-377640;R-HSA-377643;R-HSA-443905;R-HSA-372693;R-HSA-354087;R-HSA-429441;R-HSA-354149;R-HSA-432110;R-HSA-939265;R-HSA-354077;R-HSA-354073;R-HSA-354173;R-HSA-432096;R-HSA-354066;R-HSA-354097;R-HSA-372705;R-HSA-354165
R-HSA-2428928	IRS-related events triggered by IGF1R	31	310	0.030416	0.0189372	0.0568117	24	77	0.00940171	48887	Homo sapiens	PEBP1;PSMB4;ACTBL2;ACTG2;YWHAB;ACTG1;PSMB1;ACTC1;RAP1B;CALM1;RAP1A;UBB;UBA52;PSMA7;PHB;PSMA5;PSMA6;PSMA4;RPN1;FGB;FGA;ACTA2;RPN2;ACTA1;PSMC3;TLN1;PPP2R1A;ACTN2;ACTB;FGG;POTEF;IQGAP1;ITGA2B;TLN1;NEFL;VCL;ITGB3	P46940;Q13200;P18206;P25789;P60709;P30153;P30086;Q99460;P31946;P35609;P62158;P20618;P35232;P17980;P61224;P62834;P28066;P02679;P02671;Q9Y490;P02675;P07196;P08514;P05106;P62987;P0CG48;P28070;O14818;P63261;P60900;P0CG47	R-HSA-5672824;R-HSA-5675417;R-HSA-5672978;R-HSA-5672828;R-HSA-5672980;R-HSA-5672951;R-HSA-165718;R-HSA-5672950;R-HSA-5672954;R-HSA-165692;R-HSA-5672957;R-HSA-5672958;R-HSA-5672960;R-HSA-5675433;R-HSA-5672961;R-HSA-5672965;R-HSA-5672966;R-HSA-5672969;R-HSA-5658424;R-HSA-5672972;R-HSA-5674022;R-HSA-5672973;R-HSA-5675431;R-HSA-5658430
R-HSA-2428924	IGF1R signaling cascade	31	311	0.0305141	0.019687	0.0590609	24	82	0.0100122	48887	Homo sapiens	PEBP1;PSMB4;ACTBL2;ACTG2;YWHAB;ACTG1;PSMB1;ACTC1;RAP1B;CALM1;RAP1A;UBB;UBA52;PSMA7;PHB;PSMA5;PSMA6;PSMA4;RPN1;FGB;FGA;ACTA2;RPN2;ACTA1;PSMC3;TLN1;PPP2R1A;ACTN2;ACTB;FGG;POTEF;IQGAP1;ITGA2B;TLN1;NEFL;VCL;ITGB3	P46940;Q13200;P18206;P25789;P60709;P30153;P30086;Q99460;P31946;P35609;P62158;P20618;P35232;P17980;P61224;P62834;P28066;P02679;P02671;Q9Y490;P02675;P07196;P08514;P05106;P62987;P0CG48;P28070;O14818;P63261;P60900;P0CG47	R-HSA-5672824;R-HSA-5675417;R-HSA-5672978;R-HSA-5672828;R-HSA-5672980;R-HSA-5672951;R-HSA-165718;R-HSA-5672950;R-HSA-5672954;R-HSA-165692;R-HSA-5672957;R-HSA-5672958;R-HSA-5672960;R-HSA-5675433;R-HSA-5672961;R-HSA-5672965;R-HSA-5672966;R-HSA-5672969;R-HSA-5658424;R-HSA-5672972;R-HSA-5674022;R-HSA-5672973;R-HSA-5675431;R-HSA-5658430
R-HSA-2404192	Signaling by Type 1 Insulin-like Growth Factor 1 Receptor (IGF1R)	31	311	0.0305141	0.019687	0.0590609	24	84	0.0102564	48887	Homo sapiens	PEBP1;PSMB4;ACTBL2;ACTG2;YWHAB;ACTG1;PSMB1;ACTC1;RAP1B;CALM1;RAP1A;UBB;UBA52;PSMA7;PHB;PSMA5;PSMA6;PSMA4;RPN1;FGB;FGA;ACTA2;RPN2;ACTA1;PSMC3;TLN1;PPP2R1A;ACTN2;ACTB;FGG;POTEF;IQGAP1;ITGA2B;TLN1;NEFL;VCL;ITGB3	P46940;Q13200;P18206;P25789;P60709;P30153;P30086;Q99460;P31946;P35609;P62158;P20618;P35232;P17980;P61224;P62834;P28066;P02679;P02671;Q9Y490;P02675;P07196;P08514;P05106;P62987;P0CG48;P28070;O14818;P63261;P60900;P0CG47	R-HSA-5672824;R-HSA-5675417;R-HSA-5672978;R-HSA-5672828;R-HSA-5672980;R-HSA-5672951;R-HSA-165718;R-HSA-5672950;R-HSA-5672954;R-HSA-165692;R-HSA-5672957;R-HSA-5672958;R-HSA-5672960;R-HSA-5675433;R-HSA-5672961;R-HSA-5672965;R-HSA-5672966;R-HSA-5672969;R-HSA-5658424;R-HSA-5672972;R-HSA-5674022;R-HSA-5672973;R-HSA-5675431;R-HSA-5658430
R-HSA-3700989	Transcriptional Regulation by TP53	14	112	0.010989	0.0205881	0.0617644	10	32	0.0039072	48887	Homo sapiens	PRDX1;GPX1;YWHAB;G6PD;SURF4;YWHAE;SFN;YWHAG;GPI;YWHAH;PRDX5;TXN;YWHAQ;YWHAZ	P27348;P62258;P10599;P30044-2;Q15526;P11413;P31947;Q04917;P18283;P06744;P31946;P61981;Q06830;P63104	R-HSA-5632732;R-HSA-70377;R-HSA-163214;R-HSA-70475;R-HSA-73646;R-HSA-5632738;R-HSA-5631903;R-HSA-5631885;R-HSA-3341343;R-HSA-3341277
R-HSA-5628897	TP53 Regulates Metabolic Genes	14	112	0.010989	0.0205881	0.0617644	10	32	0.0039072	48887	Homo sapiens	PRDX1;GPX1;YWHAB;G6PD;SURF4;YWHAE;SFN;YWHAG;GPI;YWHAH;PRDX5;TXN;YWHAQ;YWHAZ	P27348;P62258;P10599;P30044-2;Q15526;P11413;P31947;Q04917;P18283;P06744;P31946;P61981;Q06830;P63104	R-HSA-5632732;R-HSA-70377;R-HSA-163214;R-HSA-70475;R-HSA-73646;R-HSA-5632738;R-HSA-5631903;R-HSA-5631885;R-HSA-3341343;R-HSA-3341277
R-HSA-5620912	Anchoring of the basal body to the plasma membrane	12	91	0.00892857	0.0214357	0.0643072	9	9	0.0010989	48887	Homo sapiens	TUBA1C;TUBA1B;TUBA1A;ALB;YWHAE;RAB11A;TUBB;YWHAG;RAB8A;PPP2R1A;TUBA4A;HSP90AB1;HSP90AA1;MAPRE1;TUBB3;TUBB2A	P07437;P07900;Q71U36;P62258;P68366;Q15691;P30153;P61006;Q8TES7;P62491;P61981;P68371	R-HSA-5626227;R-HSA-5617816;R-HSA-5626228;R-HSA-5638009;R-HSA-5626681;R-HSA-5626223;R-HSA-5638014;R-HSA-5626699;R-HSA-5626220
R-HSA-69206	G1/S Transition	14	113	0.0110871	0.0219862	0.0659585	4	32	0.0039072	48887	Homo sapiens	PCNA;UBA52;PSMA7;UBB;PSMA5;PSMB4;PSMA6;PSMA4;RPN1;PSMB1;RPN2;PSMC3;PPP2R1A	P20618;P62987;Q13200;P25789;P0CG48;P28070;O14818;P17980;P30153;Q99460;P60900;P0CG47;P12004;P28066	R-HSA-539107;R-HSA-113503;R-HSA-187575;R-HSA-187574
R-HSA-72203	Processing of Capped Intron-Containing Pre-mRNA	15	125	0.0122645	0.0232932	0.0698795	9	31	0.0037851	48887	Homo sapiens	HNRNPC;HNRNPD;HNRNPF;HNRNPA1;HNRNPK;HNRNPL;FUS;HSPA8;PCBP3;HNRNPR;PCBP1;HNRNPH1;HNRNPU;PCBP2;HNRNPH2;HNRNPA2B1;HNRNPA1L2	P52597;P22626;P14866;P31943;P11142;P55795;P07910;P35637;O43390;Q14103;Q00839;P61978;P09651;Q15366;Q15365	R-HSA-72143;R-HSA-72107;R-HSA-72124;R-HSA-72139;R-HSA-72127;R-HSA-156661;R-HSA-72160;R-HSA-72130;R-HSA-72103
R-HSA-937039	IRAK1 recruits IKK complex	4	16	0.00156986	0.023413	0.0702389	1	4	0.0004884	48887	Homo sapiens	UBA52;UBE2N;UBB	P62987;P0CG48;P61088;P0CG47	R-HSA-937050
R-HSA-975144	IRAK1 recruits IKK complex upon TLR7/8 or 9 stimulation	4	16	0.00156986	0.023413	0.0702389	1	4	0.0004884	48887	Homo sapiens	UBA52;UBE2N;UBB	P62987;P0CG48;P61088;P0CG47	R-HSA-975122
R-HSA-110320	Translesion Synthesis by POLH	5	24	0.00235479	0.0237254	0.0711763	7	8	0.000976801	48887	Homo sapiens	PCNA;UBA52;UBB;VCP	P62987;P0CG48;P0CG47;P55072;P12004	R-HSA-5655170;R-HSA-110316;R-HSA-110317;R-HSA-110319;R-HSA-5654986;R-HSA-5654985;R-HSA-5654989
R-HSA-71336	Pentose phosphate pathway (hexose monophosphate shunt)	5	24	0.00235479	0.0237254	0.0711763	9	13	0.0015873	48887	Homo sapiens	PGD;TKT;G6PD;TALDO1;PGLS	P37837;O95336;P11413;P52209;P29401	R-HSA-71335;R-HSA-71334;R-HSA-70377;R-HSA-163764;R-HSA-71296;R-HSA-71299;R-HSA-163751;R-HSA-71324;R-HSA-163741
R-HSA-912631	Regulation of signaling by CBL	5	24	0.00235479	0.0237254	0.0711763	3	7	0.000854701	48887	Homo sapiens	LYN;UBA52;UBB;YES1	P62987;P0CG48;P07947;P0CG47;P07948	R-HSA-912629;R-HSA-912627;R-HSA-879917
R-HSA-373753	Nephrin interactions	5	25	0.0024529	0.0275977	0.0827932	2	12	0.0014652	48887	Homo sapiens	ACTN2;ACTN3;ACTN1;ACTN4;IQGAP1	P46940;P12814;Q08043;O43707;P35609	R-HSA-451403;R-HSA-451377
R-HSA-3322077	Glycogen synthesis	5	25	0.0024529	0.0275977	0.0827932	3	22	0.0026862	48887	Homo sapiens	UBA52;UBB;PGM1;PGM2	P62987;P0CG48;P36871;Q96G03;P0CG47	R-HSA-70272;R-HSA-3781009;R-HSA-3780995
R-HSA-1295596	Spry regulation of FGF signaling	4	17	0.00166797	0.0283525	0.0850574	9	11	0.0013431	48887	Homo sapiens	UBA52;UBB;PPP2R1A	P62987;P0CG48;P30153;P0CG47	R-HSA-1295622;R-HSA-1295609;R-HSA-1295621;R-HSA-1549564;R-HSA-1295599;R-HSA-1295613;R-HSA-1295632;R-HSA-934559;R-HSA-934604
R-HSA-180897	Vpr-mediated induction of apoptosis by mitochondrial outer membrane permeabilization	2	4	0.000392465	0.0299177	0.0897531	1	2	0.0002442	48887	Homo sapiens	SLC25A5	P05141;P12236	R-HSA-180905
R-HSA-446343	Localization of the PINCH-ILK-PARVIN complex to focal adhesions	2	4	0.000392465	0.0299177	0.0897531	1	2	0.0002442	48887	Homo sapiens	ITGB1;ITGB1;ILK	P05556;Q13418	R-HSA-432897
R-HSA-1253288	Downregulation of ERBB4 signaling	3	10	0.000981162	0.0303092	0.0909276	2	4	0.0004884	48887	Homo sapiens	UBA52;UBB	P62987;P0CG48;P0CG47	R-HSA-1977296;R-HSA-1253282
R-HSA-5336415	Uptake and function of diphtheria toxin	3	10	0.000981162	0.0303092	0.0909276	2	5	0.000610501	48887	Homo sapiens	EEF2;HSP90AB1;HSP90AA1	P07900;P08238;P13639	R-HSA-5336420;R-HSA-5336421
R-HSA-380284	Loss of proteins required for interphase microtubule organization聽from the centrosome	9	64	0.00627943	0.0303247	0.090974	3	3	0.0003663	48887	Homo sapiens	TUBA1C;MAPRE1;TUBA1B;TUBA1A;TUBB3;TUBB2A;YWHAE;YWHAG;TUBB;TUBA4A;PPP2R1A;HSP90AB1;HSP90AA1	P07437;P07900;Q71U36;P62258;P68366;Q15691;P30153;P61981;P68371	R-HSA-380272;R-HSA-380303;R-HSA-380294
R-HSA-380259	Loss of Nlp from mitotic centrosomes	9	64	0.00627943	0.0303247	0.090974	2	2	0.0002442	48887	Homo sapiens	TUBA1C;MAPRE1;TUBA1B;TUBA1A;TUBB3;TUBB2A;YWHAE;YWHAG;TUBB;TUBA4A;PPP2R1A;HSP90AB1;HSP90AA1	P07437;P07900;Q71U36;P62258;P68366;Q15691;P30153;P61981;P68371	R-HSA-380272;R-HSA-380303
R-HSA-68877	Mitotic Prometaphase	15	130	0.0127551	0.0312526	0.0937579	9	13	0.0015873	48887	Homo sapiens	TUBA1C;TUBA1B;TUBA1A;TUBB6;TUBB;PPP2R1A;TUBA4A;TUBA3C;CAPG;MAPRE1;TUBB3;TUBB1;TUBB2B;TUBB2A;PPP1CA;PPP1CC	Q9BPX3;Q13509;P36873;Q71U36;P68363;P30153;P68371;Q13748;P68366;Q9BVA1;Q9BQE3;Q15691;Q13885;Q9BUF5;Q9H4B7	R-HSA-1638803;R-HSA-2514854;R-HSA-2529020;R-HSA-1638821;R-HSA-2520883;R-HSA-2484822;R-HSA-2529015;R-HSA-375302;R-HSA-2468287
R-HSA-937041	IKK complex recruitment mediated by RIP1	5	26	0.00255102	0.0318496	0.0955488	3	3	0.0003663	48887	Homo sapiens	UBA52;UBE2N;UBB;CD14	P62987;P0CG48;P08571;P61088;P0CG47	R-HSA-937029;R-HSA-168915;R-HSA-168921
R-HSA-2424491	DAP12 signaling	34	363	0.0356162	0.0328524	0.0985571	38	98	0.0119658	48887	Homo sapiens	PEBP1;PSMB4;ACTBL2;ACTG2;ACTG1;YWHAB;PSMB1;ACTC1;PRKAR1A;RAP1B;CALM1;RAP1A;UBB;UBA52;PSMA7;PHB;PSMA5;RAC3;PSMA6;RAC2;RAC1;B2M;PSMA4;FGB;RPN1;FGA;ACTA2;RPN2;ACTA1;PSMC3;TLN1;PPP2R1A;ACTN2;ACTB;FGG;POTEF;IQGAP1;ITGA2B;TLN1;NEFL;VCL;ITGB3	P46940;Q13200;P18206;P25789;P30153;P60709;P30086;Q99460;P31946;P35609;P62158;P10644;P20618;P61769;P35232;P17980;P61224;P62834;P28066;P02679;P02671;Q9Y490;P02675;P07196;P08514;P05106;P63000;P62987;P0CG48;P28070;O14818;P63261;P60900;P0CG47	R-HSA-5675417;R-HSA-5672978;R-HSA-112282;R-HSA-5672980;R-HSA-2395801;R-HSA-111915;R-HSA-111913;R-HSA-2395439;R-HSA-5672960;R-HSA-5672961;R-HSA-5672965;R-HSA-5672966;R-HSA-111925;R-HSA-2424482;R-HSA-5672969;R-HSA-5658424;R-HSA-2424480;R-HSA-2424486;R-HSA-5672972;R-HSA-2424487;R-HSA-5672973;R-HSA-2424484;R-HSA-5658430;R-HSA-2396594;R-HSA-2424476;R-HSA-5672951;R-HSA-5672950;R-HSA-74448;R-HSA-5672954…
R-HSA-71403	Citric acid cycle (TCA cycle)	7	45	0.00441523	0.0335153	0.100546	6	14	0.0017094	48887	Homo sapiens	IDH2;IDH1;CS;NNT;MDH1;MDH2	P40926;O43837;P50213;P48735;O75390;P51553;Q13423	R-HSA-71783;R-HSA-70975;R-HSA-450984;R-HSA-450971;R-HSA-70979;R-HSA-70967
R-HSA-2173791	TGF-beta receptor signaling in EMT (epithelial to mesenchymal transition)	4	18	0.00176609	0.033866	0.101598	6	6	0.000732601	48887	Homo sapiens	UBA52;RHOA;UBB	P62987;P0CG48;P61586;P0CG47	R-HSA-2134519;R-HSA-2134506;R-HSA-2160931;R-HSA-2160932;R-HSA-2160935;R-HSA-2134532
R-HSA-391160	Signal regulatory protein (SIRP) family interactions	4	18	0.00176609	0.033866	0.101598	9	10	0.001221	48887	Homo sapiens	PTPN6;CD47;CD47;PSAP	P29350;Q8IWL2;Q08722;Q8IWL1	R-HSA-391151;R-HSA-391150;R-HSA-391155;R-HSA-391168;R-HSA-391152;R-HSA-391153;R-HSA-391158;R-HSA-391156;R-HSA-391157
R-HSA-69239	Synthesis of DNA	13	109	0.0106947	0.0344316	0.103295	15	27	0.0032967	48887	Homo sapiens	PCNA;UBA52;PSMA7;UBB;PSMA5;PSMB4;PSMA6;PSMA4;RPN1;PSMB1;RPN2;PSMC3	P20618;P62987;Q13200;P25789;P0CG48;P28070;O14818;P17980;Q99460;P60900;P0CG47;P12004;P28066	R-HSA-69015;R-HSA-69074;R-HSA-69116;R-HSA-69127;R-HSA-68948;R-HSA-69016;R-HSA-68946;R-HSA-68947;R-HSA-69152;R-HSA-69063;R-HSA-69144;R-HSA-69140;R-HSA-69142;R-HSA-69068;R-HSA-69098
R-HSA-2173789	TGF-beta receptor signaling activates SMADs	6	36	0.00353218	0.0357218	0.107165	10	39	0.0047619	48887	Homo sapiens	UBA52;UBB;PPP1CA;PPP1CC;PPP1CB	P62987;P0CG48;P62140;P36873;P0CG47;P62136	R-HSA-2187382;R-HSA-2169050;R-HSA-2179293;R-HSA-2179291;R-HSA-178189;R-HSA-2176452;R-HSA-173542;R-HSA-178178;R-HSA-2169046;R-HSA-2187368
R-HSA-2500257	Resolution of Sister Chromatid Cohesion	14	122	0.0119702	0.0379451	0.113835	4	8	0.000976801	48887	Homo sapiens	TUBA1C;TUBA1B;TUBA1A;TUBB6;TUBB;PPP2R1A;TUBA4A;TUBA3C;MAPRE1;TUBB3;TUBB1;TUBB2B;TUBB2A;PPP1CA;PPP1CC	Q13509;P36873;Q71U36;P68363;P30153;P68371;Q13748;P68366;Q9BVA1;Q9BQE3;Q15691;Q13885;Q9BUF5;Q9H4B7	R-HSA-1638803;R-HSA-1638821;R-HSA-2484822;R-HSA-2468287
R-HSA-419552	Regulation of the Fanconi anemia pathway	3	11	0.00107928	0.0384476	0.115343	1	3	0.0003663	48887	Homo sapiens	UBA52;UBB	P62987;P0CG48;P0CG47	R-HSA-419525
R-HSA-5668599	RHO GTPases Activate NADPH Oxidases	4	19	0.00186421	0.0399602	0.115352	8	8	0.000976801	48887	Homo sapiens	RAC3;RAC2;RAC1;NCF1;NCF2	P15153;P19878;P14598;P63000	R-HSA-5668605;R-HSA-5668629;R-HSA-5218841;R-HSA-5218827;R-HSA-5668718;R-HSA-5668735;R-HSA-5668714;R-HSA-5668731
R-HSA-110312	Translesion synthesis by REV1	4	19	0.00186421	0.0399602	0.115352	4	5	0.000610501	48887	Homo sapiens	PCNA;UBA52;UBB	P62987;P0CG48;P0CG47;P12004	R-HSA-110307;R-HSA-5652151;R-HSA-110308;R-HSA-110311
R-HSA-975110	TRAF6 mediated IRF7 activation in TLR7/8 or 9 signaling	4	19	0.00186421	0.0399602	0.115352	1	5	0.000610501	48887	Homo sapiens	UBA52;UBE2N;UBB	P62987;P0CG48;P61088;P0CG47	R-HSA-975118
R-HSA-418597	G alpha (z) signalling events	8	57	0.00559262	0.0400873	0.115352	6	8	0.000976801	48887	Homo sapiens	GNAI2;GNAI1;GNAS;GNB1;GNB2;GNAI3;PRKCB	P08754;P62873;P63092;P62879;P05771;P63096;Q9HAV0;P04899	R-HSA-392129;R-HSA-750988;R-HSA-749453;R-HSA-751040;R-HSA-751024;R-HSA-749446
R-HSA-381676	Glucagon-like Peptide-1 (GLP1) regulates insulin secretion	7	48	0.00470958	0.0446565	0.115352	7	11	0.0013431	48887	Homo sapiens	GNAS;GNB1;GNB2;IQGAP1;PRKAR1A;RAP1B;RAP1A	P46940;P62873;P63092;P62879;Q9HAV0;P62834;P10644	R-HSA-381727;R-HSA-381607;R-HSA-381706;R-HSA-381707;R-HSA-381704;R-HSA-422320;R-HSA-381612
R-HSA-75924	Processing of DNA ends prior to end rejoining	2	5	0.000490581	0.0447656	0.115352	2	2	0.0002442	48887	Homo sapiens	XRCC6;XRCC5	P12956;P13010	R-HSA-175588;R-HSA-175585
R-HSA-186763	Downstream signal transduction	33	360	0.0353218	0.044828	0.115352	28	97	0.0118437	48887	Homo sapiens	PEBP1;PSMB4;ACTBL2;ACTG2;YWHAB;ACTG1;PSMB1;ACTC1;PRKAR1A;RAP1B;CALM1;RAP1A;UBB;STAT1;UBA52;PSMA7;PHB;PSMA5;PSMA6;PSMA4;RPN1;FGB;FGA;ACTA2;ACTA1;RPN2;PSMC3;TLN1;PPP2R1A;ACTN2;ACTB;FGG;POTEF;IQGAP1;ITGA2B;TLN1;NEFL;VCL;ITGB3	P46940;Q13200;P18206;P42224;P25789;P30153;P60709;P30086;Q99460;P31946;P35609;P62158;P10644;P20618;P35232;P17980;P61224;P62834;P28066;P02679;P02671;Q9Y490;P02675;P07196;P08514;P05106;P62987;P0CG48;P28070;O14818;P63261;P60900;P0CG47	R-HSA-5672978;R-HSA-5675417;R-HSA-112282;R-HSA-5672980;R-HSA-111915;R-HSA-111913;R-HSA-5672960;R-HSA-5672961;R-HSA-5672965;R-HSA-111925;R-HSA-5672966;R-HSA-5658424;R-HSA-5672969;R-HSA-5672972;R-HSA-5672973;R-HSA-5658430;R-HSA-380782;R-HSA-5672951;R-HSA-5672950;R-HSA-5672954;R-HSA-74448;R-HSA-5672957;R-HSA-5672958;R-HSA-5675433;R-HSA-111956;R-HSA-111966;R-HSA-5674022;R-HSA-5675431
R-HSA-1236978	Cross-presentation of soluble exogenous antigens (endosomes)	9	69	0.00677002	0.0450138	0.115352	1	5	0.000610501	48887	Homo sapiens	PSMA7;PSMA5;PSMB4;PSMA6;PSMA4;RPN1;PSMB1;RPN2;PSMC3	P20618;Q13200;P25789;P28070;O14818;P17980;Q99460;P60900;P28066	R-HSA-1236970
R-HSA-5654708	Downstream signaling of activated FGFR3	32	348	0.0341444	0.0460328	0.115352	27	103	0.0125763	48887	Homo sapiens	PEBP1;PSMB4;ACTBL2;ACTG2;YWHAB;ACTG1;PSMB1;ACTC1;PRKAR1A;RAP1B;CALM1;RAP1A;UBB;UBA52;PSMA7;PHB;PSMA5;PSMA6;PSMA4;RPN1;FGB;FGA;ACTA2;ACTA1;RPN2;PSMC3;TLN1;PPP2R1A;ACTN2;ACTB;FGG;POTEF;IQGAP1;ITGA2B;TLN1;NEFL;VCL;ITGB3	P46940;Q13200;P18206;P25789;P30153;P60709;P30086;Q99460;P31946;P35609;P62158;P10644;P20618;P35232;P17980;P61224;P62834;P28066;P02679;P02671;Q9Y490;P02675;P07196;P08514;P05106;P62987;P0CG48;P28070;O14818;P63261;P60900;P0CG47	R-HSA-5672978;R-HSA-5675417;R-HSA-112282;R-HSA-5672980;R-HSA-111915;R-HSA-111913;R-HSA-5672960;R-HSA-5672961;R-HSA-5672965;R-HSA-111925;R-HSA-5672966;R-HSA-5658424;R-HSA-5672969;R-HSA-5672972;R-HSA-5672973;R-HSA-5658430;R-HSA-5672951;R-HSA-5672950;R-HSA-5672954;R-HSA-74448;R-HSA-5672957;R-HSA-5672958;R-HSA-5675433;R-HSA-111956;R-HSA-111966;R-HSA-5674022;R-HSA-5675431
R-HSA-5654687	Downstream signaling of activated FGFR1	32	348	0.0341444	0.0460328	0.115352	27	103	0.0125763	48887	Homo sapiens	PEBP1;PSMB4;ACTBL2;ACTG2;YWHAB;ACTG1;PSMB1;ACTC1;PRKAR1A;RAP1B;CALM1;RAP1A;UBB;UBA52;PSMA7;PHB;PSMA5;PSMA6;PSMA4;RPN1;FGB;FGA;ACTA2;ACTA1;RPN2;PSMC3;TLN1;PPP2R1A;ACTN2;ACTB;FGG;POTEF;IQGAP1;ITGA2B;TLN1;NEFL;VCL;ITGB3	P46940;Q13200;P18206;P25789;P30153;P60709;P30086;Q99460;P31946;P35609;P62158;P10644;P20618;P35232;P17980;P61224;P62834;P28066;P02679;P02671;Q9Y490;P02675;P07196;P08514;P05106;P62987;P0CG48;P28070;O14818;P63261;P60900;P0CG47	R-HSA-5672978;R-HSA-5675417;R-HSA-112282;R-HSA-5672980;R-HSA-111915;R-HSA-111913;R-HSA-5672960;R-HSA-5672961;R-HSA-5672965;R-HSA-111925;R-HSA-5672966;R-HSA-5658424;R-HSA-5672969;R-HSA-5672972;R-HSA-5672973;R-HSA-5658430;R-HSA-5672951;R-HSA-5672950;R-HSA-5672954;R-HSA-74448;R-HSA-5672957;R-HSA-5672958;R-HSA-5675433;R-HSA-111956;R-HSA-111966;R-HSA-5674022;R-HSA-5675431
R-HSA-5654716	Downstream signaling of activated FGFR4	32	348	0.0341444	0.0460328	0.115352	27	103	0.0125763	48887	Homo sapiens	PEBP1;PSMB4;ACTBL2;ACTG2;YWHAB;ACTG1;PSMB1;ACTC1;PRKAR1A;RAP1B;CALM1;RAP1A;UBB;UBA52;PSMA7;PHB;PSMA5;PSMA6;PSMA4;RPN1;FGB;FGA;ACTA2;ACTA1;RPN2;PSMC3;TLN1;PPP2R1A;ACTN2;ACTB;FGG;POTEF;IQGAP1;ITGA2B;TLN1;NEFL;VCL;ITGB3	P46940;Q13200;P18206;P25789;P30153;P60709;P30086;Q99460;P31946;P35609;P62158;P10644;P20618;P35232;P17980;P61224;P62834;P28066;P02679;P02671;Q9Y490;P02675;P07196;P08514;P05106;P62987;P0CG48;P28070;O14818;P63261;P60900;P0CG47	R-HSA-5672978;R-HSA-5675417;R-HSA-112282;R-HSA-5672980;R-HSA-111915;R-HSA-111913;R-HSA-5672960;R-HSA-5672961;R-HSA-5672965;R-HSA-111925;R-HSA-5672966;R-HSA-5658424;R-HSA-5672969;R-HSA-5672972;R-HSA-5672973;R-HSA-5658430;R-HSA-5672951;R-HSA-5672950;R-HSA-5672954;R-HSA-74448;R-HSA-5672957;R-HSA-5672958;R-HSA-5675433;R-HSA-111956;R-HSA-111966;R-HSA-5674022;R-HSA-5675431
R-HSA-5654696	Downstream signaling of activated FGFR2	32	348	0.0341444	0.0460328	0.115352	27	103	0.0125763	48887	Homo sapiens	PEBP1;PSMB4;ACTBL2;ACTG2;YWHAB;ACTG1;PSMB1;ACTC1;PRKAR1A;RAP1B;CALM1;RAP1A;UBB;UBA52;PSMA7;PHB;PSMA5;PSMA6;PSMA4;RPN1;FGB;FGA;ACTA2;ACTA1;RPN2;PSMC3;TLN1;PPP2R1A;ACTN2;ACTB;FGG;POTEF;IQGAP1;ITGA2B;TLN1;NEFL;VCL;ITGB3	P46940;Q13200;P18206;P25789;P30153;P60709;P30086;Q99460;P31946;P35609;P62158;P10644;P20618;P35232;P17980;P61224;P62834;P28066;P02679;P02671;Q9Y490;P02675;P07196;P08514;P05106;P62987;P0CG48;P28070;O14818;P63261;P60900;P0CG47	R-HSA-5672978;R-HSA-5675417;R-HSA-112282;R-HSA-5672980;R-HSA-111915;R-HSA-111913;R-HSA-5672960;R-HSA-5672961;R-HSA-5672965;R-HSA-111925;R-HSA-5672966;R-HSA-5658424;R-HSA-5672969;R-HSA-5672972;R-HSA-5672973;R-HSA-5658430;R-HSA-5672951;R-HSA-5672950;R-HSA-5672954;R-HSA-74448;R-HSA-5672957;R-HSA-5672958;R-HSA-5675433;R-HSA-111956;R-HSA-111966;R-HSA-5674022;R-HSA-5675431
R-HSA-937072	TRAF6 mediated induction of TAK1 complex	4	20	0.00196232	0.0466374	0.115352	6	6	0.000732601	48887	Homo sapiens	UBA52;UBB;CD14	P62987;P0CG48;P08571;P0CG47	R-HSA-936947;R-HSA-936951;R-HSA-937075;R-HSA-936986;R-HSA-936985;R-HSA-936952
R-HSA-5656121	Translesion synthesis by POLI	4	20	0.00196232	0.0466374	0.115352	3	3	0.0003663	48887	Homo sapiens	PCNA;UBA52;UBB	P62987;P0CG48;P0CG47;P12004	R-HSA-5656148;R-HSA-5656158;R-HSA-5656105
R-HSA-3270619	IRF3-mediated induction of type I IFN	4	20	0.00196232	0.0466374	0.115352	2	5	0.000610501	48887	Homo sapiens	XRCC6;RNH1;MNDA;XRCC5	Q96MN2;P12956;P13010;Q16666	R-HSA-2396007;R-HSA-1834939
R-HSA-2855086	Ficolins bind to repetitive carbohydrate structures on the target cell surface	3	12	0.00117739	0.0475807	0.115352	3	3	0.0003663	48887	Homo sapiens	FCN1	O75636;O00602;Q15485	R-HSA-2855054;R-HSA-2855077;R-HSA-2855125
R-HSA-937042	IRAK2 mediated activation of TAK1 complex	3	12	0.00117739	0.0475807	0.115352	4	5	0.000610501	48887	Homo sapiens	UBA52;UBB	P62987;P0CG48;P0CG47	R-HSA-936960;R-HSA-936986;R-HSA-936942;R-HSA-936991
R-HSA-975163	IRAK2 mediated activation of TAK1 complex upon TLR7/8 or 9 stimulation	3	12	0.00117739	0.0475807	0.115352	4	5	0.000610501	48887	Homo sapiens	UBA52;UBB	P62987;P0CG48;P0CG47	R-HSA-450358;R-HSA-975103;R-HSA-975097;R-HSA-975147
R-HSA-193634	Axonal growth inhibition (RHOA activation)	3	12	0.00117739	0.0475807	0.115352	3	5	0.000610501	48887	Homo sapiens	RHOA;RTN4;ARHGDIA	P52565;P61586;Q9NQC3	R-HSA-193655;R-HSA-194518;R-HSA-193696
R-HSA-264870	Caspase-mediated cleavage of cytoskeletal proteins	3	12	0.00117739	0.0475807	0.115352	5	10	0.001221	48887	Homo sapiens	GSN;DBNL;VIM	P06396;P08670;Q9UJU6	R-HSA-201628;R-HSA-202966;R-HSA-350318;R-HSA-350319;R-HSA-201622
R-HSA-1169410	Antiviral mechanism by IFN-stimulated genes	10	81	0.00794741	0.0486495	0.115352	7	16	0.0019536	48887	Homo sapiens	UBA52;UBE2N;FLNB;UBB;EIF4A2;KPNB1;EIF4A1;EIF4A3;EIF4A1;STAT1	P62987;P42224;Q14974;P0CG48;P61088;Q14240;P38919;P0CG47;O75369;P60842	R-HSA-1169406;R-HSA-1169307;R-HSA-1169402;R-HSA-1169398;R-HSA-1176059;R-HSA-1678842;R-HSA-1678841
R-HSA-1169408	ISG15 antiviral mechanism	10	81	0.00794741	0.0486495	0.115352	7	16	0.0019536	48887	Homo sapiens	UBA52;UBE2N;FLNB;UBB;EIF4A2;KPNB1;EIF4A1;EIF4A3;EIF4A1;STAT1	P62987;P42224;Q14974;P0CG48;P61088;Q14240;P38919;P0CG47;O75369;P60842	R-HSA-1169406;R-HSA-1169307;R-HSA-1169402;R-HSA-1169398;R-HSA-1176059;R-HSA-1678842;R-HSA-1678841
R-HSA-111885	Opioid Signalling	12	104	0.0102041	0.0501694	0.115352	25	47	0.00573871	48887	Homo sapiens	GNAI2;GNAI1;GNB1;GNB2;PPP1CA;GNAO1;PRKAR1A;GNAI3;PPP2R1A;CALM1;PRDX5	P08754;P62873;P62879;P09471;P30153;Q01970;P63096;Q9HAV0;P04899;P62158;P10644;P62136	R-HSA-201787;R-HSA-111870;R-HSA-112282;R-HSA-180038;R-HSA-201790;R-HSA-111879;R-HSA-170674;R-HSA-111915;R-HSA-111913;R-HSA-74448;R-HSA-170686;R-HSA-392206;R-HSA-201783;R-HSA-112037;R-HSA-112271;R-HSA-111956;R-HSA-167429;R-HSA-167419;R-HSA-111925;R-HSA-167415;R-HSA-111966;R-HSA-170671;R-HSA-170666;R-HSA-167408;R-HSA-167433
R-HSA-5654743	Signaling by FGFR4	32	353	0.034635	0.0536344	0.115352	37	124	0.0151404	48887	Homo sapiens	PEBP1;PSMB4;ACTBL2;ACTG2;YWHAB;ACTG1;PSMB1;ACTC1;PRKAR1A;RAP1B;CALM1;RAP1A;UBB;UBA52;PSMA7;PHB;PSMA5;PSMA6;PSMA4;RPN1;FGB;FGA;ACTA2;ACTA1;RPN2;PSMC3;TLN1;PPP2R1A;ACTN2;ACTB;FGG;POTEF;IQGAP1;ITGA2B;TLN1;NEFL;VCL;ITGB3	P46940;Q13200;P18206;P25789;P30153;P60709;P30086;Q99460;P31946;P35609;P62158;P10644;P20618;P35232;P17980;P61224;P62834;P28066;P02679;P02671;Q9Y490;P02675;P07196;P08514;P05106;P62987;P0CG48;P28070;O14818;P63261;P60900;P0CG47	R-HSA-5675417;R-HSA-5672978;R-HSA-112282;R-HSA-1295599;R-HSA-5672980;R-HSA-111915;R-HSA-111913;R-HSA-934604;R-HSA-5672960;R-HSA-5672961;R-HSA-1295609;R-HSA-1549564;R-HSA-5672965;R-HSA-5672966;R-HSA-111925;R-HSA-1295613;R-HSA-934559;R-HSA-5672969;R-HSA-5658424;R-HSA-5672972;R-HSA-5672973;R-HSA-5658430;R-HSA-5672951;R-HSA-5672950;R-HSA-1295632;R-HSA-74448;R-HSA-5672954;R-HSA-5672957;R-HSA-5672958;R…
R-HSA-5654741	Signaling by FGFR3	32	353	0.034635	0.0536344	0.115352	37	124	0.0151404	48887	Homo sapiens	PEBP1;PSMB4;ACTBL2;ACTG2;YWHAB;ACTG1;PSMB1;ACTC1;PRKAR1A;RAP1B;CALM1;RAP1A;UBB;UBA52;PSMA7;PHB;PSMA5;PSMA6;PSMA4;RPN1;FGB;FGA;ACTA2;ACTA1;RPN2;PSMC3;TLN1;PPP2R1A;ACTN2;ACTB;FGG;POTEF;IQGAP1;ITGA2B;TLN1;NEFL;VCL;ITGB3	P46940;Q13200;P18206;P25789;P30153;P60709;P30086;Q99460;P31946;P35609;P62158;P10644;P20618;P35232;P17980;P61224;P62834;P28066;P02679;P02671;Q9Y490;P02675;P07196;P08514;P05106;P62987;P0CG48;P28070;O14818;P63261;P60900;P0CG47	R-HSA-5675417;R-HSA-5672978;R-HSA-112282;R-HSA-1295599;R-HSA-5672980;R-HSA-111915;R-HSA-111913;R-HSA-934604;R-HSA-5672960;R-HSA-5672961;R-HSA-1295609;R-HSA-1549564;R-HSA-5672965;R-HSA-5672966;R-HSA-111925;R-HSA-1295613;R-HSA-934559;R-HSA-5672969;R-HSA-5658424;R-HSA-5672972;R-HSA-5672973;R-HSA-5658430;R-HSA-5672951;R-HSA-5672950;R-HSA-1295632;R-HSA-74448;R-HSA-5672954;R-HSA-5672957;R-HSA-5672958;R…
R-HSA-5655862	Translesion synthesis by POLK	4	21	0.00206044	0.0538958	0.115352	3	3	0.0003663	48887	Homo sapiens	PCNA;UBA52;UBB	P62987;P0CG48;P0CG47;P12004	R-HSA-5655965;R-HSA-5655892;R-HSA-5655835
R-HSA-5654736	Signaling by FGFR1	32	354	0.0347331	0.0552586	0.115352	37	126	0.0153846	48887	Homo sapiens	PEBP1;PSMB4;ACTBL2;ACTG2;YWHAB;ACTG1;PSMB1;ACTC1;PRKAR1A;RAP1B;CALM1;RAP1A;UBB;UBA52;PSMA7;PHB;PSMA5;PSMA6;PSMA4;RPN1;FGB;FGA;ACTA2;ACTA1;RPN2;PSMC3;TLN1;PPP2R1A;ACTN2;ACTB;FGG;POTEF;IQGAP1;ITGA2B;TLN1;NEFL;VCL;ITGB3	P46940;Q13200;P18206;P25789;P30153;P60709;P30086;Q99460;P31946;P35609;P62158;P10644;P20618;P35232;P17980;P61224;P62834;P28066;P02679;P02671;Q9Y490;P02675;P07196;P08514;P05106;P62987;P0CG48;P28070;O14818;P63261;P60900;P0CG47	R-HSA-5675417;R-HSA-5672978;R-HSA-112282;R-HSA-1295599;R-HSA-5672980;R-HSA-111915;R-HSA-111913;R-HSA-934604;R-HSA-5672960;R-HSA-5672961;R-HSA-1295609;R-HSA-1549564;R-HSA-5672965;R-HSA-5672966;R-HSA-111925;R-HSA-1295613;R-HSA-934559;R-HSA-5672969;R-HSA-5658424;R-HSA-5672972;R-HSA-5672973;R-HSA-5658430;R-HSA-5672951;R-HSA-5672950;R-HSA-1295632;R-HSA-74448;R-HSA-5672954;R-HSA-5672957;R-HSA-5672958;R…
R-HSA-69306	DNA Replication	13	118	0.0115777	0.0573098	0.115352	17	48	0.00586081	48887	Homo sapiens	PCNA;UBA52;PSMA7;UBB;PSMA5;PSMB4;PSMA6;PSMA4;RPN1;PSMB1;RPN2;PSMC3	P20618;P62987;Q13200;P25789;P0CG48;P28070;O14818;P17980;Q99460;P60900;P0CG47;P12004;P28066	R-HSA-69015;R-HSA-69074;R-HSA-68712;R-HSA-69116;R-HSA-69127;R-HSA-68948;R-HSA-69016;R-HSA-68946;R-HSA-68947;R-HSA-69152;R-HSA-69063;R-HSA-69144;R-HSA-69140;R-HSA-69142;R-HSA-69068;R-HSA-68825;R-HSA-69098
R-HSA-1236973	Cross-presentation of particulate exogenous antigens (phagosomes)	3	13	0.00127551	0.0576759	0.115352	3	3	0.0003663	48887	Homo sapiens	CD36;CD36;NCF1;NCF2	P19878;P16671;P14598	R-HSA-1236958;R-HSA-1236956;R-HSA-1236967
R-HSA-166662	Lectin pathway of complement activation	3	13	0.00127551	0.0576759	0.115352	4	5	0.000610501	48887	Homo sapiens	FCN1	O75636;O00602;Q15485	R-HSA-2855054;R-HSA-2855077;R-HSA-2855125;R-HSA-166726
R-HSA-193697	p75NTR regulates axonogenesis	3	13	0.00127551	0.0576759	0.115352	5	7	0.000854701	48887	Homo sapiens	RHOA;RTN4;ARHGDIA	P52565;P61586;Q9NQC3	R-HSA-193655;R-HSA-193668;R-HSA-194518;R-HSA-193646;R-HSA-193696
R-HSA-3229121	Glycogen storage diseases	3	13	0.00127551	0.0576759	0.115352	1	2	0.0002442	48887	Homo sapiens	UBA52;UBB	P62987;P0CG48;P0CG47	R-HSA-3797226
R-HSA-3785653	Myoclonic epilepsy of Lafora	3	13	0.00127551	0.0576759	0.115352	1	2	0.0002442	48887	Homo sapiens	UBA52;UBB	P62987;P0CG48;P0CG47	R-HSA-3797226
R-HSA-5654738	Signaling by FGFR2	32	356	0.0349294	0.0586138	0.117228	37	125	0.0152625	48887	Homo sapiens	PEBP1;PSMB4;ACTBL2;ACTG2;YWHAB;ACTG1;PSMB1;ACTC1;PRKAR1A;RAP1B;CALM1;RAP1A;UBB;UBA52;PSMA7;PHB;PSMA5;PSMA6;PSMA4;RPN1;FGB;FGA;ACTA2;ACTA1;RPN2;PSMC3;TLN1;PPP2R1A;ACTN2;ACTB;FGG;POTEF;IQGAP1;ITGA2B;TLN1;NEFL;VCL;ITGB3	P46940;Q13200;P18206;P25789;P30153;P60709;P30086;Q99460;P31946;P35609;P62158;P10644;P20618;P35232;P17980;P61224;P62834;P28066;P02679;P02671;Q9Y490;P02675;P07196;P08514;P05106;P62987;P0CG48;P28070;O14818;P63261;P60900;P0CG47	R-HSA-5675417;R-HSA-5672978;R-HSA-112282;R-HSA-1295599;R-HSA-5672980;R-HSA-111915;R-HSA-111913;R-HSA-934604;R-HSA-5672960;R-HSA-5672961;R-HSA-1295609;R-HSA-1549564;R-HSA-5672965;R-HSA-5672966;R-HSA-111925;R-HSA-1295613;R-HSA-934559;R-HSA-5672969;R-HSA-5658424;R-HSA-5672972;R-HSA-5672973;R-HSA-5658430;R-HSA-5672951;R-HSA-5672950;R-HSA-1295632;R-HSA-74448;R-HSA-5672954;R-HSA-5672957;R-HSA-5672958;R…
R-HSA-1236394	Signaling by ERBB4	31	344	0.033752	0.0603371	0.120674	22	109	0.0133089	48887	Homo sapiens	PEBP1;PSMB4;ACTBL2;ACTG2;YWHAB;ACTG1;PSMB1;ACTC1;RAP1B;CALM1;RAP1A;UBB;UBA52;PSMA7;PHB;PSMA5;PSMA6;PSMA4;RPN1;FGB;FGA;ACTA2;RPN2;ACTA1;PSMC3;TLN1;PPP2R1A;ACTN2;ACTB;FGG;POTEF;IQGAP1;ITGA2B;TLN1;NEFL;VCL;ITGB3	P46940;Q13200;P18206;P25789;P60709;P30153;P30086;Q99460;P31946;P35609;P62158;P20618;P35232;P17980;P61224;P62834;P28066;P02679;P02671;Q9Y490;P02675;P07196;P08514;P05106;P62987;P0CG48;P28070;O14818;P63261;P60900;P0CG47	R-HSA-5675417;R-HSA-5672978;R-HSA-1977296;R-HSA-5672980;R-HSA-5672951;R-HSA-1253282;R-HSA-5672950;R-HSA-5672954;R-HSA-5672957;R-HSA-5672958;R-HSA-5672960;R-HSA-5675433;R-HSA-5672961;R-HSA-5672965;R-HSA-5672966;R-HSA-5672969;R-HSA-5658424;R-HSA-5672972;R-HSA-5674022;R-HSA-5672973;R-HSA-5675431;R-HSA-5658430
R-HSA-190236	Signaling by FGFR	32	357	0.0350275	0.0603454	0.120691	40	211	0.0257631	48887	Homo sapiens	PEBP1;PSMB4;ACTBL2;ACTG2;YWHAB;ACTG1;PSMB1;ACTC1;PRKAR1A;RAP1B;CALM1;RAP1A;UBB;UBA52;PSMA7;PHB;PSMA5;PSMA6;PSMA4;RPN1;FGB;FGA;ACTA2;ACTA1;RPN2;PSMC3;TLN1;PPP2R1A;ACTN2;ACTB;FGG;POTEF;IQGAP1;ITGA2B;TLN1;NEFL;VCL;ITGB3	P46940;Q13200;P18206;P25789;P30153;P60709;P30086;Q99460;P31946;P35609;P62158;P10644;P20618;P35232;P17980;P61224;P62834;P28066;P02679;P02671;Q9Y490;P02675;P07196;P08514;P05106;P62987;P0CG48;P28070;O14818;P63261;P60900;P0CG47	R-HSA-5675417;R-HSA-5672978;R-HSA-112282;R-HSA-1295599;R-HSA-5672980;R-HSA-111915;R-HSA-111913;R-HSA-934604;R-HSA-5672960;R-HSA-5672961;R-HSA-1295609;R-HSA-1549564;R-HSA-5672965;R-HSA-5672966;R-HSA-111925;R-HSA-1295613;R-HSA-934559;R-HSA-5672969;R-HSA-5658424;R-HSA-5672972;R-HSA-5672973;R-HSA-5658430;R-HSA-5672951;R-HSA-5672950;R-HSA-1295632;R-HSA-74448;R-HSA-5672954;R-HSA-5672957;R-HSA-5672958;R…
R-HSA-392851	Prostacyclin signalling through prostacyclin receptor	4	22	0.00215856	0.0617296	0.123459	3	4	0.0004884	48887	Homo sapiens	GNAS;GNB1;GNB2	P62873;P63092;P62879;Q9HAV0	R-HSA-392874;R-HSA-392852;R-HSA-392870
R-HSA-392517	Rap1 signalling	4	22	0.00215856	0.0617296	0.123459	5	7	0.000854701	48887	Homo sapiens	YWHAB;YWHAZ;RAP1B;RAP1A	P31946;P61224;P62834;P63104	R-HSA-939265;R-HSA-392513;R-HSA-354173;R-HSA-913993;R-HSA-392835
R-HSA-3134975	Regulation of innate immune responses to cytosolic DNA	4	22	0.00215856	0.0617296	0.123459	4	7	0.000854701	48887	Homo sapiens	UBA52;UBB;RNH1	P62987;Q96MN2;P0CG48;P0CG47	R-HSA-3249386;R-HSA-3134946;R-HSA-3249392;R-HSA-3134804
R-HSA-209563	Axonal growth stimulation	2	6	0.000588697	0.0617467	0.123493	2	2	0.0002442	48887	Homo sapiens	RHOA;ARHGDIA	P52565;P61586	R-HSA-193668;R-HSA-193646
R-HSA-400042	Adrenaline,noradrenaline inhibits insulin secretion	5	32	0.00313972	0.0656762	0.131352	5	6	0.000732601	48887	Homo sapiens	GNAI2;GNAI1;GNB1;GNB2;GNAI3	P62873;P62879;P63096;Q9HAV0;P04899	R-HSA-400092;R-HSA-400046;R-HSA-400063;R-HSA-400097;R-HSA-400037
R-HSA-168898	Toll-Like Receptors Cascades	16	157	0.0154042	0.0663881	0.132776	66	142	0.0173382	48887	Homo sapiens	UBA52;CD36;CD14;CAP1;CTSS;HSP90B1;HMGB1;PPP2R1A;UBE2N;ITGAM;UBB;HSP90B1;CD36;CTSB;ITGB2;PSAP	P07858;P08571;P30153;P61088;P05107;Q8IWL2;Q8IWL1;P62987;P0CG48;P14625;P16671;P09429;P11215;P0CG47;Q13114;P25774	R-HSA-450337;R-HSA-2201338;R-HSA-166072;R-HSA-450346;R-HSA-937022;R-HSA-2562541;R-HSA-450358;R-HSA-1678923;R-HSA-1678920;R-HSA-5362500;R-HSA-2201322;R-HSA-2262777;R-HSA-2262775;R-HSA-2201316;R-HSA-975147;R-HSA-169719;R-HSA-975122;R-HSA-166038;R-HSA-2559414;R-HSA-936986;R-HSA-936985;R-HSA-166041;R-HSA-936942;R-HSA-936991;R-HSA-166284;R-HSA-936941;R-HSA-166286;R-HSA-936947;R-HSA-166168;R-HSA-220129…
R-HSA-177929	Signaling by EGFR	33	374	0.0366954	0.0674475	0.134895	35	128	0.0156288	48887	Homo sapiens	PEBP1;PSMB4;ACTBL2;ACTG2;YWHAB;ACTG1;PSMB1;ACTC1;PRKAR1A;RAP1B;CALM1;RAP1A;UBB;UBA52;PSMA7;PHB;PSMA5;PSMA6;PSMA4;RPN1;FGB;FGA;ACTA2;ACTA1;RPN2;PSMC3;TLN1;PPP2R1A;ACTN2;ACTB;CDC42;FGG;POTEF;IQGAP1;ITGA2B;TLN1;NEFL;VCL;ITGB3	P46940;Q13200;P18206;P25789;P60953;P30153;P60709;P30086;Q99460;P31946;P35609;P62158;P10644;P20618;P35232;P17980;P61224;P62834;P28066;P02679;P02671;Q9Y490;P02675;P07196;P08514;P05106;P62987;P0CG48;P28070;O14818;P63261;P60900;P0CG47	R-HSA-183051;R-HSA-5672978;R-HSA-5675417;R-HSA-112282;R-HSA-5672980;R-HSA-182993;R-HSA-111915;R-HSA-111913;R-HSA-183002;R-HSA-5672960;R-HSA-5672961;R-HSA-5672965;R-HSA-5672966;R-HSA-111925;R-HSA-5672969;R-HSA-5658424;R-HSA-5672972;R-HSA-5672973;R-HSA-182986;R-HSA-5658430;R-HSA-5672951;R-HSA-183084;R-HSA-5672950;R-HSA-183036;R-HSA-74448;R-HSA-5672954;R-HSA-5672957;R-HSA-5672958;R-HSA-5675433;R-HSA…
R-HSA-174490	Membrane binding and targetting of GAG proteins	3	14	0.00137363	0.0686919	0.137384	3	4	0.0004884	48887	Homo sapiens	UBA52;UBB	P62987;P0CG48;P0CG47	R-HSA-184269;R-HSA-3149434;R-HSA-184323
R-HSA-418217	G beta:gamma signalling through PLC beta	4	23	0.00225667	0.0701299	0.14026	2	2	0.0002442	48887	Homo sapiens	GNB1;GNB2;PRDX5	P62873;P62879;Q01970;Q9HAV0	R-HSA-398040;R-HSA-398193
R-HSA-500657	Presynaptic function of Kainate receptors	4	23	0.00225667	0.0701299	0.14026	1	2	0.0002442	48887	Homo sapiens	GNB1;GNB2;PRDX5	P62873;P62879;Q01970;Q9HAV0	R-HSA-500717
R-HSA-2022377	Metabolism of Angiotensinogen to Angiotensins	4	23	0.00225667	0.0701299	0.14026	5	16	0.0019536	48887	Homo sapiens	CTSZ;CTSG;CTSD	P08311;Q9UBR2;P07339;P23946	R-HSA-2022411;R-HSA-2022412;R-HSA-2022381;R-HSA-2022383;R-HSA-2022403
R-HSA-3928665	EPH-ephrin mediated repulsion of cells	7	54	0.00529827	0.0734186	0.146837	6	9	0.0010989	48887	Homo sapiens	LYN;ACTB;RAC3;RAC2;ACTG2;RAC1;ACTBL2;ACTG1;POTEF;YES1;ACTA2;ACTC1;ACTA1;CLTC;CLTCL1	P63261;P60709;Q00610;P53675;P07947;P63000;P07948	R-HSA-4093327;R-HSA-3928642;R-HSA-3928628;R-HSA-3928604;R-HSA-3928607;R-HSA-3928654
R-HSA-186797	Signaling by PDGF	34	391	0.0383634	0.0747822	0.149564	29	106	0.0129426	48887	Homo sapiens	PEBP1;PSMB4;ACTBL2;ACTG2;YWHAB;ACTG1;PSMB1;ACTC1;PRKAR1A;RAP1B;CALM1;RAP1A;UBB;THBS1;STAT1;UBA52;PSMA7;PHB;PSMA5;PSMA6;PSMA4;RPN1;FGB;FGA;ACTA2;ACTA1;RPN2;PSMC3;TLN1;PPP2R1A;ACTN2;ACTB;FGG;POTEF;IQGAP1;ITGA2B;TLN1;NEFL;VCL;ITGB3	P46940;Q13200;P18206;P42224;P25789;P30153;P60709;P30086;Q99460;P31946;P35609;P62158;P10644;P20618;P35232;P17980;P07996;P61224;P62834;P28066;P02679;P02671;Q9Y490;P02675;P07196;P08514;P05106;P62987;P0CG48;P28070;O14818;P63261;P60900;P0CG47	R-HSA-5672978;R-HSA-5675417;R-HSA-112282;R-HSA-5672980;R-HSA-111915;R-HSA-111913;R-HSA-382054;R-HSA-5672960;R-HSA-5672961;R-HSA-5672965;R-HSA-111925;R-HSA-5672966;R-HSA-5658424;R-HSA-5672969;R-HSA-5672972;R-HSA-5672973;R-HSA-5658430;R-HSA-380782;R-HSA-5672951;R-HSA-5672950;R-HSA-5672954;R-HSA-74448;R-HSA-5672957;R-HSA-5672958;R-HSA-5675433;R-HSA-111956;R-HSA-111966;R-HSA-5674022;R-HSA-5675431
R-HSA-202733	Cell surface interactions at the vascular wall	12	112	0.010989	0.0771529	0.154306	19	54	0.00659341	48887	Homo sapiens	PTPN6;CD47;PPIA;PECAM1;LYN;ITGB1;PROS1;ITGAM;ITGB1;CD47;YES1;ITGB2;ITGB3;ATP1B3	P62937;P29350;P05556;P16284;P54709;P11215;P05107;P07947;P05106;Q08722;P07225;P07948	R-HSA-202723;R-HSA-210285;R-HSA-210304;R-HSA-375133;R-HSA-202727;R-HSA-204485;R-HSA-210283;R-HSA-210277;R-HSA-114577;R-HSA-202703;R-HSA-202702;R-HSA-202704;R-HSA-202706;R-HSA-204434;R-HSA-202710;R-HSA-210294;R-HSA-210291;R-HSA-202718;R-HSA-210290
R-HSA-1268020	Mitochondrial protein import	7	55	0.00539639	0.0790729	0.158146	10	13	0.0015873	48887	Homo sapiens	CS;ATP5B;ATP5A1;HSPD1;SLC25A5;VDAC1;HSPA9;ATP5B	P06576;P10809;P12236;P25705;O75390;P38646;P21796	R-HSA-1299476;R-HSA-1299478;R-HSA-1268022;R-HSA-1299475;R-HSA-1955380;R-HSA-1299487;R-HSA-1299480;R-HSA-1299481;R-HSA-1268025;R-HSA-1299482
R-HSA-901042	Calnexin/calreticulin cycle	4	24	0.00235479	0.0790842	0.158168	3	11	0.0013431	48887	Homo sapiens	PRKCSH;PDIA3;CALR;CALR;CANX	P30101;P27824;P14314;P27797	R-HSA-548890;R-HSA-901047;R-HSA-535717
R-HSA-175474	Assembly Of The HIV Virion	4	24	0.00235479	0.0790842	0.158168	4	16	0.0019536	48887	Homo sapiens	UBA52;UBB;PPIA	P62987;P62937;P0CG48;P0CG47	R-HSA-184269;R-HSA-3149434;R-HSA-184323;R-HSA-3149454
R-HSA-381119	Unfolded Protein Response (UPR)	15	149	0.0146193	0.0796526	0.159305	11	72	0.00879121	48887	Homo sapiens	HSPA5;HSPA5;ATP6V0D1;CALR;HSP90B1;TLN1;ACADVL;PDIA6;HSP90B1;TPP1;CALR;PDIA6;TLN1;ACADVL;TPP1	P49748;ENSG00000143870;O14773;ENSG00000044574;ENSG00000179218;ENSG00000166598;Q9Y490;P27797;ENSG00000072778;ENSG00000166340;Q15084;P61421;P14625;P11021;ENSG00000137076	R-HSA-1791150;R-HSA-381158;R-HSA-1791163;R-HSA-1791131;R-HSA-1791184;R-HSA-1791082;R-HSA-381217;R-HSA-1791069;R-HSA-1791138;R-HSA-1791137;R-HSA-381086
R-HSA-451326	Activation of Kainate Receptors upon glutamate binding	5	34	0.00333595	0.0801558	0.160312	3	6	0.000732601	48887	Homo sapiens	GNB1;GNB2;CALM1;PRDX5	P62873;P62879;Q01970;Q9HAV0;P62158	R-HSA-451283;R-HSA-500717;R-HSA-451311
R-HSA-168316	Assembly of Viral Components at the Budding Site	2	7	0.000686813	0.0805241	0.161048	1	17	0.0020757	48887	Homo sapiens	CALR;CALR;CANX	P27824;P27797	R-HSA-169921
R-HSA-174495	Synthesis And Processing Of GAG, GAGPOL Polyproteins	3	15	0.00147174	0.0805814	0.161163	3	5	0.000610501	48887	Homo sapiens	UBA52;UBB	P62987;P0CG48;P0CG47	R-HSA-184269;R-HSA-3149434;R-HSA-184323
R-HSA-69298	Association of licensing factors with the pre-replicative complex	3	15	0.00147174	0.0805814	0.161163	1	3	0.0003663	48887	Homo sapiens	UBA52;UBB	P62987;P0CG48;P0CG47	R-HSA-68712
R-HSA-162592	Integration of provirus	3	15	0.00147174	0.0805814	0.161163	4	13	0.0015873	48887	Homo sapiens	XRCC6;PPIA;XRCC5	P62937;P12956;P13010	R-HSA-175174;R-HSA-175258;R-HSA-173115;R-HSA-175177
R-HSA-209560	NF-kB is activated and signals survival	3	15	0.00147174	0.0805814	0.161163	1	4	0.0004884	48887	Homo sapiens	UBA52;UBB	P62987;P0CG48;P0CG47	R-HSA-209536
R-HSA-72766	Translation	16	162	0.0158948	0.0818632	0.163726	32	38	0.0046398	48887	Homo sapiens	UBA52;EIF4A2;EIF4A1;RPN1;RPLP0;EEF2;RPN2;RPLP2;DDOST;EEF1A1;RPSA;EIF4H;EEF1G;PABPC1;EIF4A1;RPL30;EEF1A2	Q05639;P68104;P05387;P05388;P39656;Q14240;P08865;P60842;P62987;P26641;Q15056;P11940;P13639;P62888;P04843;P04844	R-HSA-141671;R-HSA-72671;R-HSA-156907;R-HSA-156910;R-HSA-141673;R-HSA-156909;R-HSA-156908;R-HSA-1799326;R-HSA-156915;R-HSA-156912;R-HSA-156913;R-HSA-156923;R-HSA-72647;R-HSA-141691;R-HSA-72697;R-HSA-157849;R-HSA-72635;R-HSA-1799332;R-HSA-1799335;R-HSA-72631;R-HSA-72691;R-HSA-1799329;R-HSA-156808;R-HSA-1799330;R-HSA-72621;R-HSA-156823;R-HSA-72619;R-HSA-72673;R-HSA-72672;R-HSA-156930;R-HSA-72676;R-…
R-HSA-5675221	Negative regulation of MAPK pathway	6	45	0.00441523	0.0841552	0.16831	4	12	0.0014652	48887	Homo sapiens	UBA52;PEBP1;UBB;YWHAB;PPP2R1A	P62987;P0CG48;P30153;P30086;P31946;P0CG47	R-HSA-5675433;R-HSA-5675417;R-HSA-5674022;R-HSA-5675431
R-HSA-71406	Pyruvate metabolism and Citric Acid (TCA) cycle	9	79	0.00775118	0.0869946	0.173989	8	26	0.0031746	48887	Homo sapiens	IDH2;IDH1;CS;NNT;MDH1;MDH2;LDHA;LDHB	P40926;P00338;O43837;P50213;P48735;P07195;O75390;P51553;Q13423	R-HSA-71783;R-HSA-71849;R-HSA-70975;R-HSA-450984;R-HSA-450971;R-HSA-70979;R-HSA-70967;R-HSA-70510
R-HSA-453279	Mitotic G1-G1/S phases	14	139	0.0136381	0.0878205	0.175641	8	53	0.00647131	48887	Homo sapiens	PCNA;UBA52;PSMA7;UBB;PSMA5;PSMB4;PSMA6;PSMA4;RPN1;PSMB1;RPN2;PSMC3;PPP2R1A	P20618;P62987;Q13200;P25789;P0CG48;P28070;O14818;P17980;P30153;Q99460;P60900;P0CG47;P12004;P28066	R-HSA-539107;R-HSA-113503;R-HSA-1363276;R-HSA-187575;R-HSA-1362277;R-HSA-1363331;R-HSA-187574;R-HSA-1363274
R-HSA-936440	Negative regulators of RIG-I/MDA5 signaling	5	35	0.00343407	0.0879834	0.175967	5	13	0.0015873	48887	Homo sapiens	UBA52;PCBP3;PCBP1;UBB;PCBP2;CAP1	P62987;P0CG48;P0CG47;Q15366;Q13114	R-HSA-990528;R-HSA-936390;R-HSA-936475;R-HSA-990526;R-HSA-936381
R-HSA-445144	Signal transduction by L1	4	25	0.0024529	0.0885773	0.177155	3	11	0.0013431	48887	Homo sapiens	ITGB1;RAC3;RAC2;RAC1;ITGB1;ITGA2B;ITGB3	P05556;P08514;P05106;P63000	R-HSA-374686;R-HSA-445072;R-HSA-445064
R-HSA-1834941	STING mediated induction of host immune responses	4	25	0.0024529	0.0885773	0.177155	3	18	0.0021978	48887	Homo sapiens	XRCC6;RNH1;MNDA;XRCC5	Q96MN2;P12956;P13010;Q16666	R-HSA-1834951;R-HSA-2396007;R-HSA-1834939
R-HSA-446728	Cell junction organization	10	91	0.00892857	0.0886291	0.177258	8	34	0.0041514	48887	Homo sapiens	FLNA;ITGB1;ACTN1;ACTB;LIMS1;KRT14;KRT15;RSU1;ACTBL2;ITGB1;POTEF;ACTG1;ILK;VASP	P12814;P50552;P05556;P48059;Q13418;P02533;P63261;Q15404;P60709;P21333	R-HSA-446364;R-HSA-430308;R-HSA-430347;R-HSA-430311;R-HSA-432897;R-HSA-446391;R-HSA-446077;R-HSA-433725
R-HSA-168249	Innate Immune System	80	1031	0.101158	0.0907565	0.181513	215	608	0.0742369	48887	Homo sapiens	XRCC6;PEBP1;HLA-C;HLA-B;PSMB4;CD14;PRKCSH;ACTG2;YWHAB;ACTG1;PSMB1;ACTC1;RAP1B;PYCARD;XRCC5;CALM1;MYH9;DDOST;RAP1A;UBB;HSP90B1;PHB;PSMA7;PSMA5;PSMA6;CAP1;PSMA4;RPN1;FGB;FGA;ACTA2;MNDA;RPN2;ACTA1;TLN1;HMGB1;UBE2N;CFL1;ITGAM;TXN;FGG;IQGAP1;RNH1;CD36;YES1;ITGB2;ITGB3;VCL;CD36;ARPC3;ARPC2;ARPC5;ACTBL2;ACTR2;ACTR3;HSP90B1;CTSS;PRKAR1A;HSP90AB1;HSP90AA1;LYN;PROS1;LGALS3;FCN1;CTSB;PSTPIP1;UBA52;RAC3;RAC2…	P46940;Q13200;P30504;P39656;P30153;P60709;Q9ULZ3;Q99460;P31946;P23528;Q8IWL2;Q8IWL1;P04222;P61769;O00602;O43586;Q16666;P25774;P28066;Q9C000;P02679;Q9Y490;P02675;P08571;O15511;Q96P20;P05107;P05106;P35579;P63000;Q96MN2;P14314;P47755;P08238;P28070;O14818;P10599;P60900;P61158;Q15366;O75636;P18206;P25789;P60953;P12956;Q95365;P17931;P30086;P35609;P10644;P62158;P20618;P52907;P07900;P61160;P35232;P14625;…	R-HSA-5607731;R-HSA-5607728;R-HSA-5675417;R-HSA-2730833;R-HSA-1606327;R-HSA-2730843;R-HSA-166792;R-HSA-2730840;R-HSA-2562541;R-HSA-918229;R-HSA-918227;R-HSA-918225;R-HSA-918224;R-HSA-1834939;R-HSA-975147;R-HSA-1296421;R-HSA-2855077;R-HSA-981665;R-HSA-5607725;R-HSA-5607724;R-HSA-918232;R-HSA-975122;R-HSA-2730867;R-HSA-990526;R-HSA-2730872;R-HSA-166284;R-HSA-2130194;R-HSA-166286;R-HSA-5675433;R-HSA…
R-HSA-416482	G alpha (12/13) signalling events	9	80	0.00784929	0.0921583	0.184317	8	12	0.0014652	48887	Homo sapiens	RHOA;RHOC;RAC3;GNB1;CDC42;RAC2;GNB2;RAC1;RHOG	P62873;P84095;P60953;P15153;P62879;P61586;P08134;Q9HAV0;P63000	R-HSA-419166;R-HSA-751039;R-HSA-114544;R-HSA-751019;R-HSA-751029;R-HSA-114542;R-HSA-419049;R-HSA-751027
R-HSA-77305	Beta oxidation of palmitoyl-CoA to myristoyl-CoA	3	16	0.00156986	0.0932918	0.186584	4	4	0.0004884	48887	Homo sapiens	ACADVL;HADHA;HADHB;ACADVL	P49748;P55084;P40939	R-HSA-77303;R-HSA-77301;R-HSA-77299;R-HSA-77304
R-HSA-2995410	Nuclear Envelope Reassembly	3	16	0.00156986	0.0932918	0.186584	2	3	0.0003663	48887	Homo sapiens	LMNB1;TMPO;PPP2R1A	P20700;P30153;P42167-1	R-HSA-2995376;R-HSA-2995388
R-HSA-2995383	Initiation of Nuclear Envelope Reformation	3	16	0.00156986	0.0932918	0.186584	2	3	0.0003663	48887	Homo sapiens	LMNB1;TMPO;PPP2R1A	P20700;P30153;P42167-1	R-HSA-2995376;R-HSA-2995388
R-HSA-1358803	Downregulation of ERBB2:ERBB3 signaling	3	16	0.00156986	0.0932918	0.186584	5	8	0.000976801	48887	Homo sapiens	UBA52;UBB	P62987;P0CG48;P0CG47	R-HSA-1358790;R-HSA-1358789;R-HSA-1358797;R-HSA-1358795;R-HSA-1358792
R-HSA-1679131	Trafficking and processing of endosomal TLR	3	16	0.00156986	0.0932918	0.186584	4	7	0.000854701	48887	Homo sapiens	HSP90B1;HSP90B1;CTSS;CTSB	P14625;P07858;P25774	R-HSA-1678923;R-HSA-1678920;R-HSA-1678981;R-HSA-1678944
R-HSA-2691232	Constitutive Signaling by NOTCH1 HD Domain Mutants	3	16	0.00156986	0.0932918	0.186584	2	6	0.000732601	48887	Homo sapiens	UBA52;UBB	P62987;P0CG48;P0CG47	R-HSA-2730752;R-HSA-2737728
R-HSA-2691230	Signaling by NOTCH1 HD Domain Mutants in Cancer	3	16	0.00156986	0.0932918	0.186584	2	6	0.000732601	48887	Homo sapiens	UBA52;UBB	P62987;P0CG48;P0CG47	R-HSA-2730752;R-HSA-2737728
R-HSA-209543	p75NTR recruits signalling complexes	3	16	0.00156986	0.0932918	0.186584	1	9	0.0010989	48887	Homo sapiens	UBA52;UBB	P62987;P0CG48;P0CG47	R-HSA-209566
R-HSA-429947	Deadenylation of mRNA	4	26	0.00255102	0.0985913	0.197183	3	3	0.0003663	48887	Homo sapiens	EIF4A2;EIF4A1;EIF4A3;PABPC1;EIF4A1	P11940;Q14240;P38919;P60842	R-HSA-429992;R-HSA-430021;R-HSA-429955
R-HSA-428930	Thromboxane signalling through TP receptor	4	26	0.00255102	0.0985913	0.197183	6	7	0.000854701	48887	Homo sapiens	GNB1;GNB2;GNAQ	P62873;P62879;P50148;Q9HAV0	R-HSA-428909;R-HSA-428752;R-HSA-428918;R-HSA-428750;R-HSA-428749;R-HSA-428917
R-HSA-70221	Glycogen breakdown (glycogenolysis)	4	26	0.00255102	0.0985913	0.197183	8	16	0.0019536	48887	Homo sapiens	PGM1;PYGB;PGM2;CALM1	P36871;Q96G03;P11216;P62158	R-HSA-71515;R-HSA-71588;R-HSA-453346;R-HSA-453337;R-HSA-71541;R-HSA-70427;R-HSA-453358;R-HSA-453356
R-HSA-162658	Golgi Cisternae Pericentriolar Stack Reorganization	3	17	0.00166797	0.106767	0.213533	6	6	0.000732601	48887	Homo sapiens	RAB1B;RAB2A;RAB1A	P62820;P61019;Q9H0U4	R-HSA-2314566;R-HSA-2172183;R-HSA-2422927;R-HSA-2214351;R-HSA-2172194;R-HSA-2314569
R-HSA-205043	NRIF signals cell death from the nucleus	3	17	0.00166797	0.106767	0.213533	3	7	0.000854701	48887	Homo sapiens	UBA52;UBB	P62987;P0CG48;P0CG47	R-HSA-204947;R-HSA-205008;R-HSA-205118
R-HSA-2142712	Synthesis of 12-eicosatetraenoic acid derivatives	3	17	0.00166797	0.106767	0.213533	2	5	0.000610501	48887	Homo sapiens	GPX1	P18283;P07203;P36969	R-HSA-2161959;R-HSA-2161999
R-HSA-71387	Metabolism of carbohydrates	33	392	0.0384615	0.107052	0.214104	43	207	0.0252747	48887	Homo sapiens	PGAM2;FBP1;ALDOA;PGAM1;LYZ;TKT;ENO3;ENO2;G6PD;ENO1;PFKP;HK3;SLC2A3;HK1;ALDOC;CALM1;PGD;UBB;PYGB;MDH1;MDH2;TALDO1;UBA52;PPP2R1A;GPI;PFKP;PGK1;GAPDH;PGM1;TPI1;PGM2;PGLS	P04406;P09467;Q01813;P06733;P04075;P30153;P29401;P62158;O95336;P13929;P11169;P09104;P11216;O00757;P60174;P40925;P37837;P40926;P18669;P06744;P19367;P00709;P62987;P09972;P52790;P0CG48;P36871;P00558;Q96G03;P11413;P52209;P15259;P0CG47	R-HSA-70467;R-HSA-71850;R-HSA-71783;R-HSA-71496;R-HSA-70471;R-HSA-70403;R-HSA-163750;R-HSA-163751;R-HSA-71324;R-HSA-70475;R-HSA-453337;R-HSA-3781009;R-HSA-70479;R-HSA-71495;R-HSA-71515;R-HSA-70482;R-HSA-70481;R-HSA-70420;R-HSA-70486;R-HSA-71296;R-HSA-163764;R-HSA-5653878;R-HSA-71299;R-HSA-71445;R-HSA-70427;R-HSA-70494;R-HSA-70272;R-HSA-3780995;R-HSA-5653886;R-HSA-71588;R-HSA-71654;R-HSA-198508;R-…
R-HSA-5637815	Signaling by Ligand-Responsive EGFR Variants in Cancer	5	38	0.00372841	0.113727	0.227453	23	23	0.0028083	48887	Homo sapiens	UBA52;UBB;CDC37;HSP90AB1;HSP90AA1	P62987;Q16543;P07900;P0CG48;P0CG47	R-HSA-1225950;R-HSA-1225951;R-HSA-1226016;R-HSA-1225949;R-HSA-1225947;R-HSA-1218833;R-HSA-1247842;R-HSA-1218824;R-HSA-1169421;R-HSA-1247841;R-HSA-1225961;R-HSA-1225960;R-HSA-1247844;R-HSA-1225957;R-HSA-1220611;R-HSA-1220610;R-HSA-1225956;R-HSA-1220614;R-HSA-1226012;R-HSA-1225952;R-HSA-1220613;R-HSA-1226014;R-HSA-1220612
R-HSA-1236382	Constitutive Signaling by Ligand-Responsive EGFR Cancer Variants	5	38	0.00372841	0.113727	0.227453	23	23	0.0028083	48887	Homo sapiens	UBA52;UBB;CDC37;HSP90AB1;HSP90AA1	P62987;Q16543;P07900;P0CG48;P0CG47	R-HSA-1225950;R-HSA-1225951;R-HSA-1226016;R-HSA-1225949;R-HSA-1225947;R-HSA-1218833;R-HSA-1247842;R-HSA-1218824;R-HSA-1169421;R-HSA-1247841;R-HSA-1225961;R-HSA-1225960;R-HSA-1247844;R-HSA-1225957;R-HSA-1220611;R-HSA-1220610;R-HSA-1225956;R-HSA-1220614;R-HSA-1226012;R-HSA-1225952;R-HSA-1220613;R-HSA-1226014;R-HSA-1220612
R-HSA-1643713	Signaling by EGFR in Cancer	5	38	0.00372841	0.113727	0.227453	40	42	0.00512821	48887	Homo sapiens	UBA52;UBB;CDC37;HSP90AB1;HSP90AA1	P62987;Q16543;P07900;P0CG48;P0CG47	R-HSA-1225950;R-HSA-1225951;R-HSA-1225949;R-HSA-1248002;R-HSA-1225947;R-HSA-1218833;R-HSA-1218824;R-HSA-5637770;R-HSA-5637764;R-HSA-5637765;R-HSA-5637766;R-HSA-1226012;R-HSA-1226014;R-HSA-1226016;R-HSA-1247999;R-HSA-1248655;R-HSA-5637808;R-HSA-5637806;R-HSA-5638137;R-HSA-1247842;R-HSA-1169421;R-HSA-1247841;R-HSA-1225961;R-HSA-1225960;R-HSA-5637800;R-HSA-1247844;R-HSA-5637801;R-HSA-5637798;R-HSA-1…
R-HSA-376176	Signaling by Robo receptor	5	38	0.00372841	0.113727	0.227453	6	18	0.0021978	48887	Homo sapiens	RAC3;CDC42;CAP1;RAC2;RAC1;CAP1;VASP;PFN1	P07737;P50552;P60953;Q01518;P63000	R-HSA-428534;R-HSA-428535;R-HSA-428533;R-HSA-428522;R-HSA-376140;R-HSA-428883
R-HSA-187037	NGF signalling via TRKA from the plasma membrane	33	396	0.038854	0.117567	0.235134	33	135	0.0164835	48887	Homo sapiens	PEBP1;PSMB4;ACTBL2;ACTG2;YWHAB;ACTG1;PSMB1;ACTC1;PRKAR1A;RAP1B;CALM1;RAP1A;UBB;UBA52;PSMA7;PHB;PSMA5;PSMA6;PSMA4;RPN1;FGB;FGA;ACTA2;ACTA1;RPN2;PSMC3;TLN1;PPP2R1A;RHOA;ACTN2;ACTB;FGG;POTEF;IQGAP1;ITGA2B;TLN1;NEFL;VCL;ITGB3	P46940;Q13200;P18206;P25789;P30153;P60709;P30086;Q99460;P31946;P35609;P62158;P10644;P20618;P35232;P17980;P61224;P62834;P28066;P02679;P02671;Q9Y490;P02675;P07196;P08514;P05106;P62987;P0CG48;P28070;O14818;P61586;P63261;P60900;P0CG47	R-HSA-170979;R-HSA-5672978;R-HSA-5675417;R-HSA-112282;R-HSA-5672980;R-HSA-111915;R-HSA-111913;R-HSA-169904;R-HSA-5672960;R-HSA-5672961;R-HSA-169901;R-HSA-5672965;R-HSA-111925;R-HSA-5672966;R-HSA-5658424;R-HSA-5672969;R-HSA-5672972;R-HSA-5672973;R-HSA-5658430;R-HSA-202692;R-HSA-5672951;R-HSA-5672950;R-HSA-74448;R-HSA-5672954;R-HSA-5672957;R-HSA-199959;R-HSA-5672958;R-HSA-5675433;R-HSA-111956;R-HSA…
R-HSA-110314	Recognition of DNA damage by PCNA-containing replication complex	4	28	0.00274725	0.1201	0.240199	5	6	0.000732601	48887	Homo sapiens	PCNA;UBA52;UBB	P62987;P0CG48;P0CG47;P12004	R-HSA-5652005;R-HSA-5655481;R-HSA-5655466;R-HSA-5652009;R-HSA-5651992
R-HSA-532668	N-glycan trimming in the ER and Calnexin/Calreticulin cycle	4	28	0.00274725	0.1201	0.240199	4	14	0.0017094	48887	Homo sapiens	PRKCSH;PDIA3;CALR;CALR;CANX	P30101;P27824;P14314;P27797	R-HSA-548890;R-HSA-901047;R-HSA-532667;R-HSA-535717
R-HSA-170670	Adenylate cyclase inhibitory pathway	3	18	0.00176609	0.120947	0.241895	5	5	0.000610501	48887	Homo sapiens	GNAI2;GNAI1;GNAI3	P08754;P63096;P04899	R-HSA-170674;R-HSA-170686;R-HSA-170671;R-HSA-392206;R-HSA-170666
R-HSA-997269	Inhibition of adenylate cyclase pathway	3	18	0.00176609	0.120947	0.241895	5	5	0.000610501	48887	Homo sapiens	GNAI2;GNAI1;GNAI3	P08754;P63096;P04899	R-HSA-170674;R-HSA-170686;R-HSA-170671;R-HSA-392206;R-HSA-170666
R-HSA-1433559	Regulation of KIT signaling	3	18	0.00176609	0.120947	0.241895	4	8	0.000976801	48887	Homo sapiens	LYN;PTPN6;YES1	P29350;P07947;P07948	R-HSA-205319;R-HSA-205244;R-HSA-205306;R-HSA-1433506
R-HSA-77346	Beta oxidation of decanoyl-CoA to octanoyl-CoA-CoA	3	18	0.00176609	0.120947	0.241895	2	4	0.0004884	48887	Homo sapiens	HADHA;ECHS1;HADHB	P30084;P55084;P40939	R-HSA-77340;R-HSA-77344
R-HSA-77348	Beta oxidation of octanoyl-CoA to hexanoyl-CoA	3	18	0.00176609	0.120947	0.241895	2	4	0.0004884	48887	Homo sapiens	HADHA;ECHS1;HADHB	P30084;P55084;P40939	R-HSA-77333;R-HSA-77329
R-HSA-77310	Beta oxidation of lauroyl-CoA to decanoyl-CoA-CoA	3	18	0.00176609	0.120947	0.241895	2	4	0.0004884	48887	Homo sapiens	HADHA;ECHS1;HADHB	P30084;P55084;P40939	R-HSA-77309;R-HSA-77256
R-HSA-77350	Beta oxidation of hexanoyl-CoA to butanoyl-CoA	3	18	0.00176609	0.120947	0.241895	2	4	0.0004884	48887	Homo sapiens	HADHA;ECHS1;HADHB	P30084;P55084;P40939	R-HSA-77325;R-HSA-77321
R-HSA-432040	Vasopressin regulates renal water homeostasis via Aquaporins	6	50	0.00490581	0.121587	0.243175	7	14	0.0017094	48887	Homo sapiens	GNAS;GNB1;GNB2;PRKAR1A;RAB11A	P62873;P63092;P62879;P62491;Q9HAV0;P10644	R-HSA-432188;R-HSA-432237;R-HSA-111925;R-HSA-164377;R-HSA-163617;R-HSA-432195;R-HSA-422320
R-HSA-73889	Nonhomologous End-Joining (NHEJ)	2	9	0.000883046	0.122289	0.244579	7	8	0.000976801	48887	Homo sapiens	XRCC6;XRCC5	P12956;P13010	R-HSA-75928;R-HSA-75916;R-HSA-75917;R-HSA-175588;R-HSA-75922;R-HSA-75920;R-HSA-175585
R-HSA-163359	Glucagon signaling in metabolic regulation	5	39	0.00382653	0.123028	0.246056	5	6	0.000732601	48887	Homo sapiens	GNAS;GNB1;GNB2;PRKAR1A	P62873;P63092;P62879;Q9HAV0;P10644	R-HSA-111925;R-HSA-381704;R-HSA-164377;R-HSA-163617;R-HSA-825631
R-HSA-166016	Toll Like Receptor 4 (TLR4) Cascade	13	135	0.0132457	0.124252	0.248504	52	87	0.0106227	48887	Homo sapiens	UBA52;CD36;UBE2N;ITGAM;UBB;CD14;CAP1;CD36;HMGB1;PPP2R1A;ITGB2;PSAP	P61088;P08571;P30153;P05107;Q8IWL2;Q8IWL1;P62987;P0CG48;P16671;P11215;P09429;P0CG47;Q13114	R-HSA-2562564;R-HSA-937079;R-HSA-450337;R-HSA-2201338;R-HSA-937075;R-HSA-166072;R-HSA-166245;R-HSA-450346;R-HSA-937022;R-HSA-2562541;R-HSA-166271;R-HSA-166119;R-HSA-5362500;R-HSA-937059;R-HSA-2262777;R-HSA-2201322;R-HSA-2559439;R-HSA-2201316;R-HSA-2262775;R-HSA-169719;R-HSA-5362486;R-HSA-2213017;R-HSA-168915;R-HSA-168166;R-HSA-2569057;R-HSA-166038;R-HSA-2559414;R-HSA-936986;R-HSA-168921;R-HSA-936…
R-HSA-5609974	Defective PGM1 causes PGM1-CDG (CDG1t)	1	2	0.000196232	0.125101	0.250203	1	1	0.0001221	48887	Homo sapiens	PGM1	P36871	R-HSA-5609939
R-HSA-5579032	Defective TBXAS1 causes Ghosal hematodiaphyseal dysplasia (GHDD)	1	2	0.000196232	0.125101	0.250203	1	1	0.0001221	48887	Homo sapiens	TBXAS1	P24557	R-HSA-5603275
R-HSA-418592	ADP signalling through P2Y purinoceptor 1	4	29	0.00284537	0.131548	0.263096	4	7	0.000854701	48887	Homo sapiens	GNB1;GNB2;GNAQ	P62873;P62879;P50148;Q9HAV0	R-HSA-418581;R-HSA-418579;R-HSA-418576;R-HSA-428941
R-HSA-164952	The role of Nef in HIV-1 replication and disease pathogenesis	4	29	0.00284537	0.131548	0.263096	6	20	0.002442	48887	Homo sapiens	ARF4;HLA-A;ARF3;ARF1;RAC3;B2M;RAC1;ARF5	P61769;P01892;P84077;P63000	R-HSA-182286;R-HSA-200952;R-HSA-200879;R-HSA-182263;R-HSA-182279;R-HSA-182243
R-HSA-3000170	Syndecan interactions	4	29	0.00284537	0.131548	0.263096	4	15	0.0018315	48887	Homo sapiens	ITGB1;ACTN1;ITGB1;THBS1;ITGB3	P12814;P05556;P07996;P05106	R-HSA-2731123;R-HSA-2681675;R-HSA-2731149;R-HSA-2731074
R-HSA-112043	PLC beta mediated events	7	63	0.00618132	0.132984	0.265072	10	21	0.0025641	48887	Homo sapiens	GNAI2;GNAI1;GNAO1;PRKAR1A;GNAI3;CALM1;PRDX5	P08754;P09471;Q01970;P63096;P04899;P62158;P10644	R-HSA-111956;R-HSA-111870;R-HSA-112282;R-HSA-111925;R-HSA-111879;R-HSA-111915;R-HSA-111913;R-HSA-111966;R-HSA-74448;R-HSA-112037
R-HSA-1474244	Extracellular matrix organization	25	294	0.0288462	0.134354	0.265072	93	272	0.0332112	48887	Homo sapiens	TIMP1;CD47;CTSG;TKT;PPIB;FGB;FGA;PECAM1;CTSS;CAPN1;PRTN3;CAPN2;ITGB1;ITGAM;P4HB;ACTN1;CAPNS1;FGG;ITGB1;CD47;ITGA2B;THBS1;CTSB;CTSD;ITGB2;ITGB3	P02679;P02671;P01033;P05556;P02675;P07858;P16284;P08514;P07384;P05107;P05106;P12814;P08311;P08246;P23284;Q13349;P04632;P07237;Q16832;P07339;P11215;P23946;P07996;Q08722;P25774	R-HSA-2395320;R-HSA-2681667;R-HSA-202723;R-HSA-349603;R-HSA-210304;R-HSA-202727;R-HSA-2514823;R-HSA-2681675;R-HSA-3907292;R-HSA-1592398;R-HSA-4084912;R-HSA-4086132;R-HSA-1981104;R-HSA-4084910;R-HSA-2002460;R-HSA-1650808;R-HSA-4088220;R-HSA-349626;R-HSA-2327746;R-HSA-4084903;R-HSA-4088218;R-HSA-114560;R-HSA-114563;R-HSA-4085133;R-HSA-2731149;R-HSA-1980233;R-HSA-1566981;R-HSA-198941;R-HSA-2328037;R…
R-HSA-399955	SEMA3A-Plexin repulsion signaling by inhibiting Integrin adhesion	3	19	0.00186421	0.135774	0.265072	8	8	0.000976801	48887	Homo sapiens	RAC3;RAC2;RAC1;TLN1;GDI1;TLN1	Q9Y490;P51805;P63000	R-HSA-399942;R-HSA-399941;R-HSA-399938;R-HSA-399936;R-HSA-399928;R-HSA-399933;R-HSA-399934;R-HSA-399935
R-HSA-399997	Acetylcholine regulates insulin secretion	3	19	0.00186421	0.135774	0.265072	5	7	0.000854701	48887	Homo sapiens	GNAQ;MARCKS;PRDX5	P29966;P50148;Q01970	R-HSA-400027;R-HSA-399998;R-HSA-400023;R-HSA-399995;R-HSA-399978
R-HSA-2142688	Synthesis of 5-eicosatetraenoic acids	3	19	0.00186421	0.135774	0.265072	1	3	0.0003663	48887	Homo sapiens	GPX1	P18283;P07203;P36969	R-HSA-2161946
R-HSA-193639	p75NTR signals via NF-kB	3	19	0.00186421	0.135774	0.265072	2	13	0.0015873	48887	Homo sapiens	UBA52;UBB	P62987;P0CG48;P0CG47	R-HSA-209566;R-HSA-209536
R-HSA-112040	G-protein mediated events	7	64	0.00627943	0.140758	0.265072	15	30	0.003663	48887	Homo sapiens	GNAI2;GNAI1;GNAO1;PRKAR1A;GNAI3;CALM1;PRDX5	P08754;P09471;Q01970;P63096;P04899;P62158;P10644	R-HSA-111870;R-HSA-112282;R-HSA-111879;R-HSA-170674;R-HSA-111915;R-HSA-111913;R-HSA-170686;R-HSA-74448;R-HSA-392206;R-HSA-112037;R-HSA-111956;R-HSA-111925;R-HSA-170671;R-HSA-111966;R-HSA-170666
R-HSA-114604	GPVI-mediated activation cascade	7	64	0.00627943	0.140758	0.265072	8	21	0.0025641	48887	Homo sapiens	LYN;RHOA;PTPN6;RAC3;CDC42;RAC2;RAC1;RHOG	P29350;P84095;P60953;P15153;P61586;P63000;P07948	R-HSA-453183;R-HSA-139842;R-HSA-437118;R-HSA-442314;R-HSA-114600;R-HSA-453200;R-HSA-442273;R-HSA-442291
R-HSA-182971	EGFR downregulation	4	30	0.00294349	0.143426	0.265072	8	19	0.0023199	48887	Homo sapiens	UBA52;UBB;CDC42	P62987;P0CG48;P60953;P0CG47	R-HSA-183051;R-HSA-183084;R-HSA-182993;R-HSA-183036;R-HSA-183089;R-HSA-183002;R-HSA-183094;R-HSA-182986
R-HSA-163754	Insulin effects increased synthesis of Xylulose-5-Phosphate	2	10	0.000981162	0.144764	0.265072	3	3	0.0003663	48887	Homo sapiens	TKT;TALDO1	P37837;P29401	R-HSA-163764;R-HSA-163751;R-HSA-163741
R-HSA-5666185	RHO GTPases Activate Rhotekin and Rhophilins	2	10	0.000981162	0.144764	0.265072	5	6	0.000732601	48887	Homo sapiens	RHOA;RHOC	P61586;P08134	R-HSA-5667008;R-HSA-5666216;R-HSA-5666197;R-HSA-5667052;R-HSA-5666178
R-HSA-430116	GP1b-IX-V activation signalling	2	10	0.000981162	0.144764	0.265072	5	7	0.000854701	48887	Homo sapiens	FLNA;YWHAZ	P21333;P63104	R-HSA-430076;R-HSA-430073;R-HSA-443402;R-HSA-443831;R-HSA-430096
R-HSA-447041	CHL1 interactions	2	10	0.000981162	0.144764	0.265072	2	5	0.000610501	48887	Homo sapiens	ITGB1;ITGB1;HSPA8	P11142;P05556	R-HSA-445088;R-HSA-445087
R-HSA-450520	HuR stabilizes mRNA	2	10	0.000981162	0.144764	0.265072	2	7	0.000854701	48887	Homo sapiens	SET;ANP32A	Q01105;P39687	R-HSA-450387;R-HSA-450595
R-HSA-69242	S Phase	13	140	0.0137363	0.150026	0.265072	19	52	0.00634921	48887	Homo sapiens	PCNA;UBA52;PSMA7;UBB;PSMA5;PSMB4;PSMA6;PSMA4;RPN1;PSMB1;RPN2;PSMC3	P20618;P62987;Q13200;P25789;P0CG48;P28070;O14818;P17980;Q99460;P60900;P0CG47;P12004;P28066	R-HSA-69015;R-HSA-69074;R-HSA-69116;R-HSA-187575;R-HSA-68948;R-HSA-69127;R-HSA-69016;R-HSA-187574;R-HSA-68946;R-HSA-68947;R-HSA-69152;R-HSA-75824;R-HSA-69063;R-HSA-75825;R-HSA-69144;R-HSA-69140;R-HSA-69142;R-HSA-69068;R-HSA-69098
R-HSA-442729	CREB phosphorylation through the activation of CaMKII	3	20	0.00196232	0.151184	0.265072	2	4	0.0004884	48887	Homo sapiens	ACTN2;NEFL;CALM1	P07196;P35609;P62158	R-HSA-445367;R-HSA-442725
R-HSA-5675482	Regulation of necroptotic cell death	3	20	0.00196232	0.151184	0.265072	1	4	0.0004884	48887	Homo sapiens	UBA52;UBB	P62987;P0CG48;P0CG47	R-HSA-5675470
R-HSA-163560	Hormone-sensitive lipase (HSL)-mediated triacylglycerol hydrolysis	4	31	0.0030416	0.155708	0.265072	2	13	0.0015873	48887	Homo sapiens	FABP5;PPP1CA;PPP1CC;PPP1CB	Q01469;P62140;P36873;P62136	R-HSA-163568;R-HSA-5334794
R-HSA-420092	Glucagon-type ligand receptors	4	31	0.0030416	0.155708	0.265072	1	7	0.000854701	48887	Homo sapiens	GNAS;GNB1;GNB2	P62873;P63092;P62879;Q9HAV0	R-HSA-381612
R-HSA-432720	Lysosome Vesicle Biogenesis	5	43	0.004219	0.163506	0.265072	5	8	0.000976801	48887	Homo sapiens	ARF4;ARF3;ARF1;CTSZ;ARF5;CLTC;HSPA8	P11142;Q9UBR2;Q00610;Q00610-1;P84077	R-HSA-432712;R-HSA-432688;R-HSA-432707;R-HSA-432706;R-HSA-5333658
R-HSA-5621481	C-type lectin receptors (CLRs)	16	182	0.0178571	0.165519	0.265072	15	67	0.00818071	48887	Homo sapiens	UBA52;PSMA7;PSMA5;PSMB4;PSMA6;PSMA4;RPN1;PSMB1;RPN2;PYCARD;PSMC3;CALM1;LYN;UBE2N;UBB	Q13200;P25789;P61088;Q99460;Q9ULZ3;P62158;P62987;P20618;P0CG48;P28070;O14818;P17980;P60900;P0CG47;P07948;P28066	R-HSA-5607731;R-HSA-5607728;R-HSA-2730867;R-HSA-5621355;R-HSA-202534;R-HSA-5660662;R-HSA-5660663;R-HSA-74448;R-HSA-2730872;R-HSA-5624486;R-HSA-2730849;R-HSA-5607757;R-HSA-5607756;R-HSA-5607725;R-HSA-5607724
R-HSA-5620920	Cargo trafficking to the periciliary membrane	6	55	0.00539639	0.165839	0.265072	11	27	0.0032967	48887	Homo sapiens	ARF4;CCT5;CCT2;ARF5;CCT3;RAB11A;RAB8A	P49368;P18085;P78371;P48643;P61006;P62491	R-HSA-5623525;R-HSA-5623524;R-HSA-5623527;R-HSA-5620918;R-HSA-5623508;R-HSA-5623521;R-HSA-5620914;R-HSA-5623519;R-HSA-5624125;R-HSA-5620921;R-HSA-5623513
R-HSA-174048	APC/C:Cdc20 mediated degradation of Cyclin B	3	21	0.00206044	0.167117	0.265072	2	3	0.0003663	48887	Homo sapiens	UBA52;UBB	P62987;P0CG48;P0CG47	R-HSA-174157;R-HSA-174227
R-HSA-164940	Nef mediated downregulation of MHC class I complex cell surface expression	2	11	0.00107928	0.168003	0.265072	4	4	0.0004884	48887	Homo sapiens	HLA-A;B2M	P61769;P01892	R-HSA-182286;R-HSA-182263;R-HSA-182279;R-HSA-182243
R-HSA-181438	Toll Like Receptor 2 (TLR2) Cascade	10	105	0.0103022	0.17006	0.265072	30	59	0.00720391	48887	Homo sapiens	UBA52;CD36;UBE2N;UBB;CD14;CD36;HMGB1;PPP2R1A;PSAP	P62987;P0CG48;P30153;P08571;P61088;P16671;P09429;P0CG47;Q8IWL2;Q8IWL1	R-HSA-937079;R-HSA-168951;R-HSA-168950;R-HSA-450337;R-HSA-166072;R-HSA-450346;R-HSA-937022;R-HSA-166119;R-HSA-937059;R-HSA-2201322;R-HSA-2262777;R-HSA-2201316;R-HSA-2262775;R-HSA-168166;R-HSA-2559414;R-HSA-936986;R-HSA-936942;R-HSA-937050;R-HSA-936991;R-HSA-166284;R-HSA-199959;R-HSA-166286;R-HSA-936960;R-HSA-166082;R-HSA-2559468;R-HSA-166091;R-HSA-2559464;R-HSA-168184;R-HSA-166362;R-HSA-166363
R-HSA-168179	Toll Like Receptor TLR1:TLR2 Cascade	10	105	0.0103022	0.17006	0.265072	28	57	0.00695971	48887	Homo sapiens	UBA52;CD36;UBE2N;UBB;CD14;CD36;HMGB1;PPP2R1A;PSAP	P62987;P0CG48;P30153;P08571;P61088;P16671;P09429;P0CG47;Q8IWL2;Q8IWL1	R-HSA-168166;R-HSA-937079;R-HSA-168951;R-HSA-450337;R-HSA-2559414;R-HSA-166072;R-HSA-936986;R-HSA-937050;R-HSA-936942;R-HSA-166284;R-HSA-936991;R-HSA-450346;R-HSA-937022;R-HSA-166286;R-HSA-199959;R-HSA-166119;R-HSA-936960;R-HSA-166082;R-HSA-937059;R-HSA-2262777;R-HSA-2201322;R-HSA-2559468;R-HSA-2201316;R-HSA-2262775;R-HSA-166091;R-HSA-168184;R-HSA-166362;R-HSA-166363
R-HSA-5663205	Infectious disease	41	525	0.051511	0.172689	0.265072	87	324	0.0395604	48887	Homo sapiens	HLA-A;ARF4;ARF3;XRCC6;ARF1;PSMB4;ARF5;SLC25A5;PSMB1;EEF2;XRCC5;NCF1;HSP90AA1;HSP90AB1;NCF2;HSPA1A;UBB;RPSA;KPNB1;CANX;CALR;RPL30;UBA52;PSMA7;RAC3;PSMA5;ATP6V0D1;PSMA6;RAC1;B2M;CALR;PPIA;PSMA4;RPN1;RPLP0;RPN2;ATP6V1B2;PSMC3;HSPA1L;RAN;RPLP2;PDCD6IP;HSPA1A;NPM1;ATP6V1A;TAF15	Q13200;P25789;Q14974;P12956;P01892;P27797;Q99460;P14598;P08865;P20618;P61769;P05141;P07900;P08107;P38606;P17980;P62826;P84077;P28066;P27824;P05387;P19878;Q8WUM4;P05388;P12236;P13010;P06748;P21281;P63000;P62987;P62937;P0CG48;P61421;P08238;P13639;P28070;P62888;O14818;Q16514;P60900;P0CG47	R-HSA-168337;R-HSA-192704;R-HSA-184269;R-HSA-180540;R-HSA-168880;R-HSA-180739;R-HSA-180736;R-HSA-184323;R-HSA-164503;R-HSA-182795;R-HSA-164500;R-HSA-192841;R-HSA-3139027;R-HSA-173111;R-HSA-164510;R-HSA-173115;R-HSA-168878;R-HSA-164508;R-HSA-164509;R-HSA-164507;R-HSA-167136;R-HSA-164504;R-HSA-164505;R-HSA-5336420;R-HSA-167134;R-HSA-5336421;R-HSA-164519;R-HSA-175258;R-HSA-164513;R-HSA-167130;R-HSA-…
R-HSA-381070	IRE1alpha activates chaperones	10	106	0.0104003	0.176937	0.265072	6	52	0.00634921	48887	Homo sapiens	ACADVL;PDIA6;HSPA5;HSPA5;ATP6V0D1;TPP1;PDIA6;ACADVL;TLN1;TPP1;TLN1	P49748;Q15084;ENSG00000143870;O14773;Q9Y490;P61421;ENSG00000072778;P11021;ENSG00000166340;ENSG00000137076	R-HSA-1791131;R-HSA-1791184;R-HSA-381217;R-HSA-1791069;R-HSA-1791138;R-HSA-1791137
R-HSA-5656169	Termination of translesion DNA synthesis	4	33	0.00323783	0.18137	0.265072	9	9	0.0010989	48887	Homo sapiens	PCNA;UBA52;UBB	P62987;P0CG48;P0CG47;P12004	R-HSA-5653754;R-HSA-5653766;R-HSA-5653840;R-HSA-5653780;R-HSA-5653756;R-HSA-5655193;R-HSA-5653786;R-HSA-5653838;R-HSA-5653770
R-HSA-166020	Transfer of LPS from LBP carrier to CD14	1	3	0.000294349	0.181663	0.265072	2	2	0.0002442	48887	Homo sapiens	CD14	P08571	R-HSA-166038;R-HSA-169719
R-HSA-352238	Breakdown of the nuclear lamina	1	3	0.000294349	0.181663	0.265072	1	2	0.0002442	48887	Homo sapiens	LMNB1	P20700	R-HSA-264871
R-HSA-442982	Ras activation uopn Ca2+ infux through NMDA receptor	3	22	0.00215856	0.183513	0.265072	2	2	0.0002442	48887	Homo sapiens	ACTN2;NEFL;CALM1	P07196;P35609;P62158	R-HSA-442732;R-HSA-442760
R-HSA-4641263	regulation of FZD by ubiquitination	3	22	0.00215856	0.183513	0.265072	3	6	0.000732601	48887	Homo sapiens	UBA52;UBB	P62987;P0CG48;P0CG47	R-HSA-4641246;R-HSA-4641236;R-HSA-4641253
R-HSA-164938	Nef-mediates down modulation of cell surface receptors by recruiting them to clathrin adapters	3	22	0.00215856	0.183513	0.265072	5	15	0.0018315	48887	Homo sapiens	ARF4;HLA-A;ARF3;ARF1;B2M;ARF5	P61769;P01892;P84077	R-HSA-182286;R-HSA-200879;R-HSA-182263;R-HSA-182279;R-HSA-182243
R-HSA-1234176	Oxygen-dependent proline hydroxylation of Hypoxia-inducible Factor Alpha	3	22	0.00215856	0.183513	0.265072	4	12	0.0014652	48887	Homo sapiens	UBA52;UBB	P62987;P0CG48;P0CG47	R-HSA-1234159;R-HSA-1234175;R-HSA-1234172;R-HSA-1234163
R-HSA-2142770	Synthesis of 15-eicosatetraenoic acid derivatives	3	22	0.00215856	0.183513	0.265072	1	4	0.0004884	48887	Homo sapiens	GPX1	P18283;P07203;P36969	R-HSA-2161791
R-HSA-2979096	NOTCH2 Activation and Transmission of Signal to the Nucleus	3	22	0.00215856	0.183513	0.265072	2	11	0.0013431	48887	Homo sapiens	UBA52;UBB	P62987;P0CG48;P0CG47	R-HSA-2172172;R-HSA-157629
R-HSA-991365	Activation of GABAB receptors	5	45	0.00441523	0.185505	0.265072	6	6	0.000732601	48887	Homo sapiens	GNAI2;GNAI1;GNB1;GNB2;GNAI3	P08754;P62873;P62879;P63096;P04899	R-HSA-170674;R-HSA-170686;R-HSA-170671;R-HSA-392206;R-HSA-1013020;R-HSA-170666
R-HSA-977444	GABA B receptor activation	5	45	0.00441523	0.185505	0.265072	6	7	0.000854701	48887	Homo sapiens	GNAI2;GNAI1;GNB1;GNB2;GNAI3	P08754;P62873;P62879;P63096;P04899	R-HSA-170674;R-HSA-170686;R-HSA-170671;R-HSA-392206;R-HSA-1013020;R-HSA-170666
R-HSA-2993913	Clearance of Nuclear Envelope Membranes from Chromatin	2	12	0.00117739	0.191815	0.265072	1	1	0.0001221	48887	Homo sapiens	LMNB1;TMPO	P20700;P42167-1	R-HSA-2993898
R-HSA-162588	Budding and maturation of HIV virion	4	34	0.00333595	0.194695	0.265072	3	3	0.0003663	48887	Homo sapiens	UBA52;PDCD6IP;UBB;PPIA	P62987;P62937;Q8WUM4;P0CG47	R-HSA-3139027;R-HSA-3159232;R-HSA-3159227
R-HSA-5654732	Negative regulation of FGFR3 signaling	4	34	0.00333595	0.194695	0.265072	10	14	0.0017094	48887	Homo sapiens	UBA52;UBB;PPP2R1A	P62987;P0CG48;P30153;P0CG47	R-HSA-1295622;R-HSA-5654679;R-HSA-1295609;R-HSA-1295621;R-HSA-1549564;R-HSA-1295599;R-HSA-1295613;R-HSA-1295632;R-HSA-934559;R-HSA-934604
R-HSA-1592389	Activation of Matrix Metalloproteinases	4	34	0.00333595	0.194695	0.265072	5	27	0.0032967	48887	Homo sapiens	TIMP1;CTSG;PRTN3	P08246;P08311;P01033;P23946	R-HSA-1604722;R-HSA-1602454;R-HSA-1592316;R-HSA-1604712;R-HSA-1592398
R-HSA-110313	Translesion synthesis by Y family DNA polymerases bypasses lesions on DNA template	5	46	0.00451334	0.196888	0.265072	26	28	0.0034188	48887	Homo sapiens	PCNA;UBA52;UBB;VCP	P62987;P0CG48;P0CG47;P55072;P12004	R-HSA-5653766;R-HSA-5653754;R-HSA-5655965;R-HSA-5655170;R-HSA-110316;R-HSA-110317;R-HSA-5655892;R-HSA-110319;R-HSA-5653756;R-HSA-5656105;R-HSA-110307;R-HSA-110308;R-HSA-5655835;R-HSA-5653770;R-HSA-5653838;R-HSA-110311;R-HSA-5656148;R-HSA-5653780;R-HSA-5653840;R-HSA-5655193;R-HSA-5654986;R-HSA-5656158;R-HSA-5652151;R-HSA-5654985;R-HSA-5653786;R-HSA-5654989
R-HSA-166520	Signalling by NGF	37	477	0.0468014	0.198144	0.265072	45	189	0.0230769	48887	Homo sapiens	PEBP1;PSMB4;ACTBL2;ACTG2;ACTG1;YWHAB;PSMB1;ACTC1;YWHAE;PRKAR1A;RAP1B;CALM1;RAP1A;UBB;ARHGDIA;UBA52;PSMA7;PHB;PSMA5;RAC3;PSMA6;RAC2;RAC1;PSMA4;FGB;RPN1;FGA;RTN4;ACTA2;RPN2;ACTA1;PSMC3;TLN1;PPP2R1A;RHOA;ACTN2;ACTB;FGG;POTEF;IQGAP1;ITGA2B;TLN1;NEFL;VCL;ITGB3	P46940;Q13200;P18206;P25789;P52565;P30153;P60709;Q99460;P30086;P31946;P35609;P62158;P10644;P20618;P35232;P17980;P61224;P62834;P28066;P02679;P02671;Q9Y490;P02675;P07196;P08514;P05106;P63000;P62987;P0CG48;P28070;P62258;O14818;P61586;P63261;Q9NQC3;P60900;P0CG47	R-HSA-170979;R-HSA-5675417;R-HSA-5672978;R-HSA-112282;R-HSA-5672980;R-HSA-193668;R-HSA-111915;R-HSA-111913;R-HSA-204981;R-HSA-169904;R-HSA-5672960;R-HSA-205039;R-HSA-5672961;R-HSA-169901;R-HSA-5672965;R-HSA-5672966;R-HSA-111925;R-HSA-5672969;R-HSA-5658424;R-HSA-5672972;R-HSA-5672973;R-HSA-205118;R-HSA-5658430;R-HSA-209566;R-HSA-202692;R-HSA-5672951;R-HSA-5672950;R-HSA-194518;R-HSA-204947;R-HSA-74…
R-HSA-163210	Formation of ATP by chemiosmotic coupling	3	23	0.00225667	0.200311	0.265072	3	3	0.0003663	48887	Homo sapiens	ATP5B;ATP5A1;ATP5H;ATP5B	P06576;P25705;O75947	R-HSA-164834;R-HSA-164832;R-HSA-164840
R-HSA-179409	APC-Cdc20 mediated degradation of Nek2A	3	23	0.00225667	0.200311	0.265072	2	3	0.0003663	48887	Homo sapiens	UBA52;UBB	P62987;P0CG48;P0CG47	R-HSA-179421;R-HSA-179417
R-HSA-432142	Platelet sensitization by LDL	3	23	0.00225667	0.200311	0.265072	4	8	0.000976801	48887	Homo sapiens	PTPN6;PECAM1;PPP2R1A	P29350;P16284;P30153	R-HSA-432143;R-HSA-210277;R-HSA-435244;R-HSA-210294
R-HSA-4419969	Depolymerisation of the Nuclear Lamina	3	23	0.00225667	0.200311	0.265072	3	6	0.000732601	48887	Homo sapiens	LMNB1;TMPO;PRKCB	P20700;P05771;P42167-1	R-HSA-5244669;R-HSA-5229194;R-HSA-5223304
R-HSA-5654733	Negative regulation of FGFR4 signaling	4	35	0.00343407	0.208311	0.265072	10	14	0.0017094	48887	Homo sapiens	UBA52;UBB;PPP2R1A	P62987;P0CG48;P30153;P0CG47	R-HSA-1295622;R-HSA-1295609;R-HSA-1295621;R-HSA-1549564;R-HSA-1295599;R-HSA-1295613;R-HSA-1295632;R-HSA-934559;R-HSA-5654684;R-HSA-934604
R-HSA-180024	DARPP-32 events	4	35	0.00343407	0.208311	0.265072	5	10	0.001221	48887	Homo sapiens	PPP1CA;PRKAR1A;PPP2R1A;CALM1	P30153;P62158;P10644;P62136	R-HSA-201787;R-HSA-180038;R-HSA-111925;R-HSA-201790;R-HSA-201783
R-HSA-456926	Thrombin signalling through proteinase activated receptors (PARs)	4	35	0.00343407	0.208311	0.265072	6	14	0.0017094	48887	Homo sapiens	GNB1;GNB2;GNAQ	P62873;P62879;P50148;Q9HAV0	R-HSA-396996;R-HSA-397891;R-HSA-397835;R-HSA-114552;R-HSA-114558;R-HSA-396941
R-HSA-1834949	Cytosolic sensors of pathogen-associated DNA	8	85	0.00833987	0.212475	0.265072	10	45	0.00549451	48887	Homo sapiens	UBA52;XRCC6;UBB;RNH1;MNDA;HMGB1;XRCC5	P62987;Q96MN2;P0CG48;P12956;P13010;Q16666;P09429;P0CG47	R-HSA-3249386;R-HSA-168166;R-HSA-3134946;R-HSA-1834951;R-HSA-2396007;R-HSA-1834939;R-HSA-3249392;R-HSA-1606327;R-HSA-3134821;R-HSA-3134804
R-HSA-156842	Eukaryotic Translation Elongation	9	98	0.00961538	0.213325	0.265072	9	9	0.0010989	48887	Homo sapiens	UBA52;EEF1A1;RPSA;RPLP0;EEF1G;EEF2;RPL30;EEF1A2;RPLP2	Q05639;P68104;P62987;P26641;P05387;P13639;P62888;P05388;P08865	R-HSA-156915;R-HSA-156912;R-HSA-156913;R-HSA-156907;R-HSA-156923;R-HSA-156930;R-HSA-156910;R-HSA-156909;R-HSA-156908
R-HSA-164843	2-LTR circle formation	2	13	0.00127551	0.216028	0.265072	3	3	0.0003663	48887	Homo sapiens	XRCC6;XRCC5	P12956;P13010	R-HSA-175174;R-HSA-175258;R-HSA-175177
R-HSA-428543	Inactivation of Cdc42 and Rac	2	13	0.00127551	0.216028	0.265072	2	4	0.0004884	48887	Homo sapiens	RAC3;CDC42;RAC2;RAC1	P60953;P63000	R-HSA-428533;R-HSA-428522
R-HSA-418359	Reduction of cytosolic Ca++ levels	2	13	0.00127551	0.216028	0.265072	1	3	0.0003663	48887	Homo sapiens	ATP2A3;ATP2A2	P16615;Q93084	R-HSA-418365
R-HSA-75205	Dissolution of Fibrin Clot	2	13	0.00127551	0.216028	0.265072	2	19	0.0023199	48887	Homo sapiens	ANXA2;SERPINB8	P07355;P50452	R-HSA-158750;R-HSA-159001
R-HSA-450321	JNK (c-Jun kinases) phosphorylation and activation mediated by activated human TAK1	3	24	0.00235479	0.217454	0.265072	1	3	0.0003663	48887	Homo sapiens	UBA52;UBB	P62987;P0CG48;P0CG47	R-HSA-450337
R-HSA-5620922	BBSome-mediated cargo-targeting to cilium	3	24	0.00235479	0.217454	0.265072	1	5	0.000610501	48887	Homo sapiens	CCT5;CCT2;CCT3	P49368;P78371;P48643	R-HSA-5624125
R-HSA-194840	Rho GTPase cycle	11	126	0.0123626	0.226683	0.265072	5	5	0.000610501	48887	Homo sapiens	RHOA;RHOC;RAC3;CDC42;RAC2;RAC1;GDI2;GDI1;ARHGDIB;ARHGDIA;RHOG	P50395;P84095;P60953;P15153;P52565;P61586;P52566;P60763;P31150;P08134;P63000	R-HSA-194922;R-HSA-194894;R-HSA-195146;R-HSA-194913;R-HSA-194854
R-HSA-881907	Gastrin-CREB signalling pathway via PKC and MAPK	37	486	0.0476845	0.230494	0.265072	31	67	0.00818071	48887	Homo sapiens	PEBP1;PSMB4;ACTBL2;ACTG2;ACTG1;YWHAB;PSMB1;ACTC1;RAP1B;CALM1;RAP1A;UBB;UBA52;PSMA7;PHB;PSMA5;PSMA6;ANXA1;PSMA4;RPN1;FGB;FGA;ACTA2;RPN2;ACTA1;PSMC3;TLN1;PPP2R1A;PRDX5;ACTN2;ACTB;GNB1;GNB2;GNAQ;FGG;POTEF;IQGAP1;ITGA2B;TLN1;NEFL;VCL;ITGB3	P46940;Q13200;P18206;P25789;P30153;P60709;Q01970;P30086;Q99460;P31946;P35609;P62158;P20618;P62873;P35232;P62879;P17980;Q9HAV0;P61224;P62834;P28066;P02679;P02671;P04083;Q9Y490;P02675;P50148;P07196;P08514;P05106;P62987;P0CG48;P28070;O14818;P63261;P60900;P0CG47	R-HSA-418582;R-HSA-5675417;R-HSA-5672978;R-HSA-5672980;R-HSA-416510;R-HSA-5672960;R-HSA-5672961;R-HSA-749448;R-HSA-5672965;R-HSA-5672966;R-HSA-749452;R-HSA-416358;R-HSA-400586;R-HSA-5672969;R-HSA-5658424;R-HSA-398188;R-HSA-5672972;R-HSA-5672973;R-HSA-114688;R-HSA-750993;R-HSA-5658430;R-HSA-416516;R-HSA-5672951;R-HSA-5672950;R-HSA-379048;R-HSA-5672954;R-HSA-5672957;R-HSA-5672958;R-HSA-5675433;R-HS…
R-HSA-5602571	TRAF3 deficiency - HSE	1	4	0.000392465	0.234573	0.265072	1	1	0.0001221	48887	Homo sapiens	CAP1	Q13114	R-HSA-5602624
R-HSA-844615	The AIM2 inflammasome	1	4	0.000392465	0.234573	0.265072	2	4	0.0004884	48887	Homo sapiens	PYCARD	Q9ULZ3	R-HSA-844618;R-HSA-844620
R-HSA-83572	MRN complex relocalizes to nuclear foci	1	4	0.000392465	0.234573	0.265072	2	4	0.0004884	48887	Homo sapiens	H2AFX;HIST2H2AB	P16104	R-HSA-75191;R-HSA-75176
R-HSA-168277	Influenza Virus Induced Apoptosis	1	4	0.000392465	0.234573	0.265072	1	2	0.0002442	48887	Homo sapiens	SLC25A5	P12236	R-HSA-168878
R-HSA-75177	Assembly of the RAD50-MRE11-NBS1 complex at DNA double-strand breaks	1	4	0.000392465	0.234573	0.265072	1	3	0.0003663	48887	Homo sapiens	H2AFX;HIST2H2AB	P16104	R-HSA-75176
R-HSA-75108	Activation, myristolyation of BID and translocation to mitochondria	1	4	0.000392465	0.234573	0.265072	1	4	0.0004884	48887	Homo sapiens	CTSG	P10144	R-HSA-139893
R-HSA-5620916	VxPx cargo-targeting to cilium	3	25	0.0024529	0.234885	0.265072	10	10	0.001221	48887	Homo sapiens	ARF4;ARF5;RAB11A;RAB8A	P18085;P61006;P62491	R-HSA-5623525;R-HSA-5623524;R-HSA-5623527;R-HSA-5620918;R-HSA-5623508;R-HSA-5623521;R-HSA-5620914;R-HSA-5623519;R-HSA-5620921;R-HSA-5623513
R-HSA-419524	Fanconi Anemia pathway	3	25	0.0024529	0.234885	0.265072	4	7	0.000854701	48887	Homo sapiens	UBA52;UBB	P62987;P0CG48;P0CG47	R-HSA-420781;R-HSA-419539;R-HSA-419525;R-HSA-419534
R-HSA-450302	activated TAK1 mediates p38 MAPK activation	3	25	0.0024529	0.234885	0.265072	1	5	0.000610501	48887	Homo sapiens	UBA52;UBB	P62987;P0CG48;P0CG47	R-HSA-450346
R-HSA-445989	TAK1 activates NFkB by phosphorylation and activation of IKKs complex	4	37	0.0036303	0.236301	0.265072	2	4	0.0004884	48887	Homo sapiens	UBA52;UBB;HMGB1	P62987;P0CG48;P09429;P0CG47	R-HSA-168166;R-HSA-168184
R-HSA-1980145	Signaling by NOTCH2	4	37	0.0036303	0.236301	0.265072	3	20	0.002442	48887	Homo sapiens	UBA52;UBB;CTSG	P62987;P0CG48;P10144;P0CG47	R-HSA-2172172;R-HSA-157629;R-HSA-2976551
R-HSA-2871796	FCERI mediated MAPK activation	33	432	0.0423862	0.239877	0.265072	25	59	0.00720391	48887	Homo sapiens	PEBP1;PSMB4;ACTBL2;ACTG2;ACTG1;YWHAB;PSMB1;ACTC1;RAP1B;CALM1;RAP1A;LYN;UBB;UBA52;PSMA7;PHB;PSMA5;RAC3;PSMA6;RAC2;RAC1;PSMA4;RPN1;FGB;FGA;ACTA2;RPN2;ACTA1;PSMC3;TLN1;PPP2R1A;ACTN2;ACTB;FGG;POTEF;IQGAP1;ITGA2B;TLN1;NEFL;VCL;ITGB3	P46940;Q13200;P18206;P25789;P30153;P60709;P30086;Q99460;P31946;P35609;P62158;P20618;P35232;P17980;P07948;P61224;P62834;P28066;P02679;P02671;Q9Y490;P02675;P07196;P08514;P05106;P63000;P62987;P0CG48;P28070;O14818;P63261;P60900;P0CG47	R-HSA-5672978;R-HSA-5675417;R-HSA-5672980;R-HSA-5672951;R-HSA-5672950;R-HSA-5672954;R-HSA-5672957;R-HSA-5672958;R-HSA-2730840;R-HSA-5675433;R-HSA-5672960;R-HSA-5672961;R-HSA-2730889;R-HSA-5672965;R-HSA-5672966;R-HSA-2730851;R-HSA-5672969;R-HSA-5658424;R-HSA-5672972;R-HSA-2730856;R-HSA-5674022;R-HSA-2730886;R-HSA-5672973;R-HSA-5675431;R-HSA-5658430
R-HSA-199983	Golgi to ER Retrograde Transport	2	14	0.00137363	0.240491	0.265072	8	8	0.000976801	48887	Homo sapiens	ARF4;ARF3;ARF1;COPB2;ARF5	P35606;P84077	R-HSA-200461;R-HSA-200462;R-HSA-199998;R-HSA-200456;R-HSA-200459;R-HSA-200604;R-HSA-199990;R-HSA-200516
R-HSA-199997	COPI Mediated Transport	2	14	0.00137363	0.240491	0.265072	8	8	0.000976801	48887	Homo sapiens	ARF4;ARF3;ARF1;COPB2;ARF5	P35606;P84077	R-HSA-200461;R-HSA-200462;R-HSA-199998;R-HSA-200456;R-HSA-200459;R-HSA-200604;R-HSA-199990;R-HSA-200516
R-HSA-416550	Sema4D mediated inhibition of cell attachment and migration	2	14	0.00137363	0.240491	0.265072	2	6	0.000732601	48887	Homo sapiens	RHOA;RAC3;RAC2;RAC1	P61586;P63000	R-HSA-400682;R-HSA-416559
R-HSA-381038	XBP1(S) activates chaperone genes	9	102	0.0100078	0.246414	0.265072	5	46	0.00561661	48887	Homo sapiens	ACADVL;PDIA6;ATP6V0D1;TPP1;PDIA6;ACADVL;TLN1;TPP1;TLN1	P49748;Q15084;ENSG00000143870;O14773;Q9Y490;P61421;ENSG00000072778;ENSG00000166340;ENSG00000137076	R-HSA-1791131;R-HSA-1791184;R-HSA-1791069;R-HSA-1791138;R-HSA-1791137
R-HSA-5654726	Negative regulation of FGFR1 signaling	4	38	0.00372841	0.250617	0.265072	10	14	0.0017094	48887	Homo sapiens	UBA52;UBB;PPP2R1A	P62987;P0CG48;P30153;P0CG47	R-HSA-1295622;R-HSA-1295609;R-HSA-1295621;R-HSA-1549564;R-HSA-1295599;R-HSA-5654672;R-HSA-1295613;R-HSA-1295632;R-HSA-934559;R-HSA-934604
R-HSA-389356	CD28 co-stimulation	4	38	0.00372841	0.250617	0.265072	4	19	0.0023199	48887	Homo sapiens	LYN;RAC3;CDC42;RAC2;RAC1;YES1	P60953;P07947;P63000;P07948	R-HSA-389348;R-HSA-389350;R-HSA-388831;R-HSA-389788
R-HSA-111465	Apoptotic cleavage of cellular proteins	4	38	0.00372841	0.250617	0.265072	6	36	0.0043956	48887	Homo sapiens	LMNB1;GSN;DBNL;VIM	P06396;P20700;P08670;Q9UJU6	R-HSA-201628;R-HSA-202966;R-HSA-350318;R-HSA-350319;R-HSA-201622;R-HSA-264871
R-HSA-389513	CTLA4 inhibitory signaling	3	26	0.00255102	0.25255	0.265072	5	5	0.000610501	48887	Homo sapiens	LYN;YES1;PPP2R1A	P30153;P07947;P07948	R-HSA-390329;R-HSA-388809;R-HSA-388829;R-HSA-388833;R-HSA-389532
R-HSA-162594	Early Phase of HIV Life Cycle	3	26	0.00255102	0.25255	0.265072	28	37	0.0045177	48887	Homo sapiens	XRCC6;PPIA;XRCC5	P62937;P12956;P13010	R-HSA-173769;R-HSA-173771;R-HSA-182876;R-HSA-173642;R-HSA-164503;R-HSA-182795;R-HSA-164500;R-HSA-173111;R-HSA-182859;R-HSA-173115;R-HSA-164510;R-HSA-164508;R-HSA-164509;R-HSA-164507;R-HSA-164504;R-HSA-164505;R-HSA-164519;R-HSA-175258;R-HSA-164513;R-HSA-164512;R-HSA-164515;R-HSA-164524;R-HSA-164527;R-HSA-164521;R-HSA-164520;R-HSA-175174;R-HSA-164528;R-HSA-175177
R-HSA-73890	Double-Strand Break Repair	3	26	0.00255102	0.25255	0.265072	14	33	0.0040293	48887	Homo sapiens	XRCC6;H2AFX;XRCC5;HIST2H2AB	P12956;P13010;P16104	R-HSA-75916;R-HSA-75917;R-HSA-175588;R-HSA-75176;R-HSA-175585;R-HSA-75242;R-HSA-83570;R-HSA-75928;R-HSA-75191;R-HSA-110404;R-HSA-83560;R-HSA-83592;R-HSA-75922;R-HSA-75920
R-HSA-210991	Basigin interactions	3	26	0.00255102	0.25255	0.265072	3	10	0.001221	48887	Homo sapiens	ITGB1;PPIA;ITGB1;ATP1B3	P62937;P05556;P54709	R-HSA-204434;R-HSA-375133;R-HSA-204485
R-HSA-418346	Platelet homeostasis	9	103	0.010106	0.25495	0.265072	8	28	0.0034188	48887	Homo sapiens	ATP2A3;ATP2A2;PTPN6;GNAS;GNB1;GNB2;PECAM1;PPP2R1A	P62873;P63092;P29350;P62879;P16284;P30153;P16615;Q9HAV0;Q93084	R-HSA-432143;R-HSA-392874;R-HSA-210277;R-HSA-435244;R-HSA-418365;R-HSA-392852;R-HSA-210294;R-HSA-392870
R-HSA-70370	Galactose catabolism	2	15	0.00147174	0.265072	0.265072	1	4	0.0004884	48887	Homo sapiens	PGM1;PGM2	P36871;Q96G03	R-HSA-70427
R-HSA-168638	NOD1/2 Signaling Pathway	4	39	0.00382653	0.265111	0.265111	7	17	0.0020757	48887	Homo sapiens	UBA52;UBE2N;UBB	P62987;P0CG48;P61088;P0CG47	R-HSA-741386;R-HSA-688985;R-HSA-688137;R-HSA-688136;R-HSA-168184;R-HSA-706479;R-HSA-741411
R-HSA-445717	Aquaporin-mediated transport	6	65	0.00637755	0.270176	0.270176	7	24	0.0029304	48887	Homo sapiens	GNAS;GNB1;GNB2;PRKAR1A;RAB11A	P62873;P63092;P62879;P62491;Q9HAV0;P10644	R-HSA-432188;R-HSA-432237;R-HSA-111925;R-HSA-164377;R-HSA-163617;R-HSA-432195;R-HSA-422320
R-HSA-2173795	Downregulation of SMAD2/3:SMAD4 transcriptional activity	3	27	0.00264914	0.270397	0.270397	9	21	0.0025641	48887	Homo sapiens	UBA52;UBB	P62987;P0CG48;P0CG47	R-HSA-2186767;R-HSA-870477;R-HSA-2179276;R-HSA-870479;R-HSA-2176502;R-HSA-2176503;R-HSA-870449;R-HSA-2186747;R-HSA-870437
R-HSA-5213460	RIPK1-mediated regulated necrosis	3	27	0.00264914	0.270397	0.270397	1	12	0.0014652	48887	Homo sapiens	UBA52;UBB	P62987;P0CG48;P0CG47	R-HSA-5675470
R-HSA-5218859	Regulated Necrosis	3	27	0.00264914	0.270397	0.270397	1	12	0.0014652	48887	Homo sapiens	UBA52;UBB	P62987;P0CG48;P0CG47	R-HSA-5675470
R-HSA-844455	The NLRP1 inflammasome	1	5	0.000490581	0.284066	0.284066	4	4	0.0004884	48887	Homo sapiens	RNH1	Q9C000	R-HSA-844447;R-HSA-879201;R-HSA-844438;R-HSA-879222
R-HSA-442745	Activation of CaMK IV	1	5	0.000490581	0.284066	0.284066	3	3	0.0003663	48887	Homo sapiens	CALM1	P62158	R-HSA-112282;R-HSA-111915;R-HSA-111913
R-HSA-1428517	The citric acid (TCA) cycle and respiratory electron transport	16	203	0.0199176	0.286881	0.286881	15	42	0.00512821	48887	Homo sapiens	IDH2;IDH1;ATP5A1;ATP5B;UQCRC2;UQCRC1;ATP5H;SURF4;ATP5B;CS;ETFA;NNT;MDH1;MDH2;LDHA;LDHB	P40926;Q15526;P00338;P48735;O43837;P07195;P06576;P31930;P25705;P13804;P50213;O75947;O75390;P51553;P22695;Q13423	R-HSA-71783;R-HSA-71849;R-HSA-169270;R-HSA-163214;R-HSA-450971;R-HSA-70979;R-HSA-70510;R-HSA-164834;R-HSA-164832;R-HSA-164651;R-HSA-70975;R-HSA-450984;R-HSA-164840;R-HSA-70967;R-HSA-169260
R-HSA-912694	Regulation of IFNA signaling	3	28	0.00274725	0.288376	0.288376	2	5	0.000610501	48887	Homo sapiens	PTPN6;STAT1	P29350;P42224-2;P42224-1	R-HSA-997309;R-HSA-997314
R-HSA-77387	Insulin receptor recycling	3	28	0.00274725	0.288376	0.288376	2	6	0.000732601	48887	Homo sapiens	ATP6V0D1;ATP6V1A;ATP6V1B2	P61421;P38606;P21281	R-HSA-5252133;R-HSA-74723
R-HSA-3000484	Scavenging by Class F Receptors	2	16	0.00156986	0.289652	0.289652	2	2	0.0002442	48887	Homo sapiens	CALR;CALR;HSP90AB1;HSP90AA1	P07900;P27797	R-HSA-2247514;R-HSA-2197645
R-HSA-77285	Beta oxidation of myristoyl-CoA to lauroyl-CoA	2	16	0.00156986	0.289652	0.289652	3	4	0.0004884	48887	Homo sapiens	HADHA;HADHB	P55084;P40939	R-HSA-77271;R-HSA-77283;R-HSA-77277
R-HSA-877312	Regulation of IFNG signaling	2	16	0.00156986	0.289652	0.289652	3	4	0.0004884	48887	Homo sapiens	PTPN6;STAT1	P29350;P42224-1	R-HSA-877281;R-HSA-997326;R-HSA-877308
R-HSA-75892	Platelet Adhesion to exposed collagen	2	16	0.00156986	0.289652	0.289652	3	6	0.000732601	48887	Homo sapiens	LYN;ITGB1;ITGB1	P05556;P07948	R-HSA-432295;R-HSA-114577;R-HSA-114563
R-HSA-1480926	O2/CO2 exchange in erythrocytes	2	16	0.00156986	0.289652	0.289652	2	12	0.0014652	48887	Homo sapiens	HBA1;HBB	P69905;P68871	R-HSA-1237325;R-HSA-1247668
R-HSA-1247673	Erythrocytes take up oxygen and release carbon dioxide	2	16	0.00156986	0.289652	0.289652	1	6	0.000732601	48887	Homo sapiens	HBA1;HBB	P69905;P68871	R-HSA-1247668
R-HSA-1237044	Erythrocytes take up carbon dioxide and release oxygen	2	16	0.00156986	0.289652	0.289652	1	6	0.000732601	48887	Homo sapiens	HBA1;HBB	P69905;P68871	R-HSA-1237325
R-HSA-5654727	Negative regulation of FGFR2 signaling	4	41	0.00402276	0.294518	0.294518	10	14	0.0017094	48887	Homo sapiens	UBA52;UBB;PPP2R1A	P62987;P0CG48;P30153;P0CG47	R-HSA-1295622;R-HSA-5654677;R-HSA-1295609;R-HSA-1295621;R-HSA-1549564;R-HSA-1295599;R-HSA-1295613;R-HSA-1295632;R-HSA-934559;R-HSA-934604
R-HSA-193704	p75 NTR receptor-mediated signalling	8	94	0.00922292	0.295021	0.295021	12	49	0.00598291	48887	Homo sapiens	UBA52;RHOA;UBB;RAC3;RAC2;RAC1;RTN4;YWHAE;ARHGDIA	P62987;P0CG48;P62258;P52565;P61586;Q9NQC3;P0CG47;P63000	R-HSA-205039;R-HSA-209566;R-HSA-193655;R-HSA-193668;R-HSA-194518;R-HSA-204947;R-HSA-193646;R-HSA-209536;R-HSA-205008;R-HSA-204981;R-HSA-205118;R-HSA-193696
R-HSA-3214842	HDMs demethylate histones	3	29	0.00284537	0.306441	0.306441	17	17	0.0020757	48887	Homo sapiens	HIST1H4H;HIST1H1E;HIST1H2AC;HIST2H3A;HIST3H3;HIST1H3C	P68431;Q71DI3;P62805	R-HSA-4754187;R-HSA-5661120;R-HSA-5661121;R-HSA-5661122;R-HSA-5661123;R-HSA-5661124;R-HSA-5661125;R-HSA-4754176;R-HSA-4754181;R-HSA-4722133;R-HSA-4724284;R-HSA-5661116;R-HSA-3214912;R-HSA-5661115;R-HSA-4724279;R-HSA-5423117;R-HSA-5661114
R-HSA-982772	Growth hormone receptor signaling	3	29	0.00284537	0.306441	0.306441	6	28	0.0034188	48887	Homo sapiens	LYN;PTPN6;STAT1	P29350;P42224-1;P07948	R-HSA-1169188;R-HSA-1168459;R-HSA-1168456;R-HSA-1168768;R-HSA-1168767;R-HSA-1168839
R-HSA-73893	DNA Damage Bypass	5	55	0.00539639	0.307778	0.307778	31	34	0.0041514	48887	Homo sapiens	PCNA;UBA52;UBB;VCP	P62987;P0CG48;P0CG47;P55072;P12004	R-HSA-5653754;R-HSA-5652005;R-HSA-5655170;R-HSA-110316;R-HSA-110317;R-HSA-110319;R-HSA-5653756;R-HSA-110307;R-HSA-110308;R-HSA-5652009;R-HSA-110311;R-HSA-5656148;R-HSA-5655193;R-HSA-5656158;R-HSA-5652151;R-HSA-5653766;R-HSA-5655965;R-HSA-5655892;R-HSA-5655481;R-HSA-5656105;R-HSA-5653838;R-HSA-5655835;R-HSA-5653770;R-HSA-5653840;R-HSA-5653780;R-HSA-5654986;R-HSA-5655466;R-HSA-5654985;R-HSA-5653786…
R-HSA-69231	Cyclin D associated events in G1	4	42	0.00412088	0.309379	0.309379	3	11	0.0013431	48887	Homo sapiens	UBA52;UBB;PPP2R1A	P62987;P0CG48;P30153;P0CG47	R-HSA-1363276;R-HSA-1363331;R-HSA-1363274
R-HSA-69236	G1 Phase	4	42	0.00412088	0.309379	0.309379	3	11	0.0013431	48887	Homo sapiens	UBA52;UBB;PPP2R1A	P62987;P0CG48;P30153;P0CG47	R-HSA-1363276;R-HSA-1363331;R-HSA-1363274
R-HSA-389359	CD28 dependent Vav1 pathway	2	17	0.00166797	0.31413	0.31413	3	6	0.000732601	48887	Homo sapiens	RAC3;CDC42;RAC2;RAC1	P60953;P63000	R-HSA-389348;R-HSA-389350;R-HSA-389788
R-HSA-156827	L13a-mediated translational silencing of Ceruloplasmin expression	9	110	0.0107928	0.31705	0.31705	2	3	0.0003663	48887	Homo sapiens	UBA52;RPSA;EIF4H;EIF4A2;EIF4A1;RPLP0;PABPC1;EIF4A1;RPL30;RPLP2	P62987;Q15056;P11940;P05387;P62888;P05388;Q14240;P08865;P60842	R-HSA-156823;R-HSA-156826
R-HSA-170834	Signaling by TGF-beta Receptor Complex	7	83	0.00814364	0.320883	0.320883	27	82	0.0100122	48887	Homo sapiens	UBA52;RHOA;UBB;PPP1CA;PPP1CC;PPP1CB	P62987;P0CG48;P62140;P36873;P61586;P0CG47;P62136	R-HSA-2187382;R-HSA-870477;R-HSA-870479;R-HSA-2176452;R-HSA-2186785;R-HSA-2169050;R-HSA-178189;R-HSA-178178;R-HSA-173542;R-HSA-2169046;R-HSA-2187368;R-HSA-2186767;R-HSA-2179293;R-HSA-2179291;R-HSA-2134519;R-HSA-2160931;R-HSA-2160932;R-HSA-2186747;R-HSA-2160935;R-HSA-870437;R-HSA-2134532;R-HSA-2179276;R-HSA-2186780;R-HSA-2176502;R-HSA-2176503;R-HSA-2134506;R-HSA-870449
R-HSA-390471	Association of TriC/CCT with target proteins during biosynthesis	3	30	0.00294349	0.324547	0.324547	2	2	0.0002442	48887	Homo sapiens	CCT5;CCT2;CCT3	P49368;P78371;P48643	R-HSA-390470;R-HSA-391266
R-HSA-5673000	RAF activation	3	30	0.00294349	0.324547	0.324547	9	10	0.001221	48887	Homo sapiens	PHB;YWHAB;PPP2R1A	P35232;P30153;P31946	R-HSA-5672960;R-HSA-5672961;R-HSA-5672966;R-HSA-5672951;R-HSA-5672950;R-HSA-5672969;R-HSA-5672954;R-HSA-5672957;R-HSA-5672958
R-HSA-3065678	SUMO is transferred from E1 to E2 (UBE2I, UBC9)	1	6	0.000588697	0.330364	0.330364	3	3	0.0003663	48887	Homo sapiens	SAE1	Q9UBE0	R-HSA-2993769;R-HSA-2993790;R-HSA-2993780
R-HSA-2978092	Abnormal conversion of 2-oxoglutarate to 2-hydroxyglutarate	1	6	0.000588697	0.330364	0.330364	1	1	0.0001221	48887	Homo sapiens	IDH1	O75874	R-HSA-880053
R-HSA-205025	NADE modulates death signalling	1	6	0.000588697	0.330364	0.330364	1	3	0.0003663	48887	Homo sapiens	YWHAE	P62258	R-HSA-204981
R-HSA-397795	G-protein beta:gamma signalling	5	57	0.00559262	0.333718	0.333718	5	6	0.000732601	48887	Homo sapiens	RHOA;GNB1;GNB2;PRDX5	P62873;P62879;P61586;Q01970;Q9HAV0	R-HSA-392295;R-HSA-202692;R-HSA-398040;R-HSA-398193;R-HSA-392300
R-HSA-399956	CRMPs in Sema3A signaling	2	18	0.00176609	0.338416	0.338416	5	5	0.000610501	48887	Homo sapiens	DPYSL2;GDI1	P51805;Q16555	R-HSA-399951;R-HSA-399931;R-HSA-399947;R-HSA-399946;R-HSA-399944
R-HSA-5603041	IRAK4 deficiency (TLR2/4)	2	18	0.00176609	0.338416	0.338416	2	2	0.0002442	48887	Homo sapiens	CD36;CD14;CD36	P08571;P16671	R-HSA-5602672;R-HSA-5602353
R-HSA-5602498	MyD88 deficiency (TLR2/4)	2	18	0.00176609	0.338416	0.338416	2	2	0.0002442	48887	Homo sapiens	CD36;CD14;CD36	P08571;P16671	R-HSA-5602606;R-HSA-5602383
R-HSA-1482798	Acyl chain remodeling of CL	2	18	0.00176609	0.338416	0.338416	1	12	0.0014652	48887	Homo sapiens	HADHA;HADHB	P55084;P40939	R-HSA-1482775
R-HSA-77286	mitochondrial fatty acid beta-oxidation of saturated fatty acids	4	44	0.00431711	0.339288	0.339288	16	27	0.0032967	48887	Homo sapiens	ACADVL;HADHA;ECHS1;HADHB;ACADVL	P49748;P30084;P55084;P40939	R-HSA-77303;R-HSA-77325;R-HSA-77271;R-HSA-77301;R-HSA-77299;R-HSA-77321;R-HSA-77277;R-HSA-77309;R-HSA-77344;R-HSA-77314;R-HSA-77304;R-HSA-77340;R-HSA-77283;R-HSA-77333;R-HSA-77256;R-HSA-77329
R-HSA-3769402	deactivation of the beta-catenin transactivating complex	4	44	0.00431711	0.339288	0.339288	4	14	0.0017094	48887	Homo sapiens	UBA52;UBB;YWHAZ	P62987;P0CG48;P0CG47;P63104	R-HSA-3769391;R-HSA-3322429;R-HSA-3769392;R-HSA-3769393
R-HSA-2122948	Activated NOTCH1 Transmits Signal to the Nucleus	3	31	0.0030416	0.342652	0.342652	5	21	0.0025641	48887	Homo sapiens	UBA52;UBB	P62987;P0CG48;P0CG47	R-HSA-1980074;R-HSA-1912357;R-HSA-157632;R-HSA-1912386;R-HSA-1980118
R-HSA-72649	Translation initiation complex formation	5	59	0.00578885	0.359841	0.359841	2	2	0.0002442	48887	Homo sapiens	RPSA;EIF4H;EIF4A2;EIF4A1;PABPC1;EIF4A1	Q15056;P11940;Q14240;P08865;P60842	R-HSA-157849;R-HSA-156808
R-HSA-917729	Endosomal Sorting Complex Required For Transport (ESCRT)	3	32	0.00313972	0.360717	0.360717	4	4	0.0004884	48887	Homo sapiens	UBA52;UBB	P62987;P0CG48;P0CG47	R-HSA-917696;R-HSA-917730;R-HSA-917700;R-HSA-917693
R-HSA-400451	Free fatty acids regulate insulin secretion	2	19	0.00186421	0.362432	0.362432	4	5	0.000610501	48887	Homo sapiens	GNAQ;PRDX5	P50148;Q01970	R-HSA-400027;R-HSA-416530;R-HSA-399998;R-HSA-400023
R-HSA-434316	Fatty Acids bound to GPR40 (FFAR1) regulate insulin secretion	2	19	0.00186421	0.362432	0.362432	4	5	0.000610501	48887	Homo sapiens	GNAQ;PRDX5	P50148;Q01970	R-HSA-400027;R-HSA-416530;R-HSA-399998;R-HSA-400023
R-HSA-418885	DCC mediated attractive signaling	2	19	0.00186421	0.362432	0.362432	4	12	0.0014652	48887	Homo sapiens	RAC3;CDC42;RAC2;RAC1	P60953;P63000	R-HSA-418874;R-HSA-418856;R-HSA-418850;R-HSA-418865
R-HSA-416700	Other semaphorin interactions	2	19	0.00186421	0.362432	0.362432	2	9	0.0010989	48887	Homo sapiens	ITGB1;PTPRC;ITGB1	P05556;P08575	R-HSA-373746;R-HSA-434990
R-HSA-112314	Neurotransmitter Receptor Binding And Downstream Transmission In The Postsynaptic Cell	12	158	0.0155024	0.367608	0.367608	23	52	0.00634921	48887	Homo sapiens	ACTN2;GNAI2;GNAI1;GNB1;GNB2;COMT;GNAI3;PRKCB;NEFL;CALM1;PRDX5	P08754;P62873;P62879;P46459;Q01970;P07196;P05771;P63096;Q9HAV0;P04899;P35609;P62158	R-HSA-112282;R-HSA-170674;R-HSA-111915;R-HSA-500717;R-HSA-111913;R-HSA-170686;R-HSA-451311;R-HSA-392206;R-HSA-416985;R-HSA-432172;R-HSA-445367;R-HSA-442732;R-HSA-451283;R-HSA-442760;R-HSA-432164;R-HSA-442725;R-HSA-170671;R-HSA-416639;R-HSA-421007;R-HSA-170666;R-HSA-1013020;R-HSA-443480;R-HSA-432162
R-HSA-936837	Ion transport by P-type ATPases	5	60	0.00588697	0.372931	0.372931	3	12	0.0014652	48887	Homo sapiens	ATP2A3;ATP2A2;ATP1A1;ATP1A3;ATP1B3	P13637;P54709;P05023;P16615;Q93084	R-HSA-936897;R-HSA-418365;R-HSA-427910
R-HSA-1222556	Phagosomal maturation (early endosomal stage)	5	60	0.00588697	0.372931	0.372931	2	16	0.0019536	48887	Homo sapiens	ATP6V0D1;ATP6V1A;ATP6V1B2;NCF1;NCF2	P61421;P38606;P19878;P14598;P21281	R-HSA-1222376;R-HSA-1222516
R-HSA-168188	Toll Like Receptor TLR6:TLR2 Cascade	8	102	0.0100078	0.373655	0.373655	28	57	0.00695971	48887	Homo sapiens	UBA52;CD36;UBE2N;UBB;CD14;CD36;HMGB1;PPP2R1A	P62987;P0CG48;P30153;P08571;P61088;P16671;P09429;P0CG47	R-HSA-937079;R-HSA-168950;R-HSA-450337;R-HSA-166072;R-HSA-450346;R-HSA-937022;R-HSA-166119;R-HSA-937059;R-HSA-2201322;R-HSA-2262777;R-HSA-2201316;R-HSA-2262775;R-HSA-168166;R-HSA-2559414;R-HSA-936986;R-HSA-936942;R-HSA-937050;R-HSA-936991;R-HSA-166284;R-HSA-199959;R-HSA-166286;R-HSA-936960;R-HSA-166082;R-HSA-166091;R-HSA-2559464;R-HSA-168184;R-HSA-166362;R-HSA-166363
R-HSA-166058	MyD88:Mal cascade initiated on plasma membrane	8	102	0.0100078	0.373655	0.373655	26	55	0.00671551	48887	Homo sapiens	UBA52;CD36;UBE2N;UBB;CD14;CD36;HMGB1;PPP2R1A	P62987;P0CG48;P30153;P08571;P61088;P16671;P09429;P0CG47	R-HSA-168166;R-HSA-937079;R-HSA-450337;R-HSA-2559414;R-HSA-166072;R-HSA-936986;R-HSA-937050;R-HSA-936942;R-HSA-166284;R-HSA-936991;R-HSA-450346;R-HSA-937022;R-HSA-166286;R-HSA-199959;R-HSA-166119;R-HSA-936960;R-HSA-166082;R-HSA-937059;R-HSA-2262777;R-HSA-2201322;R-HSA-2201316;R-HSA-2262775;R-HSA-166091;R-HSA-168184;R-HSA-166362;R-HSA-166363
R-HSA-442717	CREB phosphorylation through the activation of CaMKK	1	7	0.000686813	0.373672	0.373672	4	5	0.000610501	48887	Homo sapiens	CALM1	P62158	R-HSA-112282;R-HSA-111915;R-HSA-111913;R-HSA-443480
R-HSA-111932	CaMK IV-mediated phosphorylation of CREB	1	7	0.000686813	0.373672	0.373672	3	4	0.0004884	48887	Homo sapiens	CALM1	P62158	R-HSA-112282;R-HSA-111915;R-HSA-111913
R-HSA-1566977	Fibronectin matrix formation	1	7	0.000686813	0.373672	0.373672	2	3	0.0003663	48887	Homo sapiens	ITGB1;ITGB1	P05556	R-HSA-202723;R-HSA-2327746
R-HSA-389542	NADPH regeneration	1	7	0.000686813	0.373672	0.373672	2	3	0.0003663	48887	Homo sapiens	IDH1	O75874	R-HSA-389540;R-HSA-389550
R-HSA-75148	ATM mediated phosphorylation of repair proteins	1	7	0.000686813	0.373672	0.373672	1	4	0.0004884	48887	Homo sapiens	H2AFX;HIST2H2AB	P16104	R-HSA-75242
R-HSA-83542	ATM mediated response to DNA double-strand break	1	7	0.000686813	0.373672	0.373672	1	6	0.000732601	48887	Homo sapiens	H2AFX;HIST2H2AB	P16104	R-HSA-75242
R-HSA-2262749	Cellular response to hypoxia	3	33	0.00323783	0.378706	0.378706	4	19	0.0023199	48887	Homo sapiens	UBA52;UBB	P62987;P0CG48;P0CG47	R-HSA-1234159;R-HSA-1234175;R-HSA-1234172;R-HSA-1234163
R-HSA-1234174	Regulation of Hypoxia-inducible Factor (HIF) by oxygen	3	33	0.00323783	0.378706	0.378706	4	19	0.0023199	48887	Homo sapiens	UBA52;UBB	P62987;P0CG48;P0CG47	R-HSA-1234159;R-HSA-1234175;R-HSA-1234172;R-HSA-1234163
R-HSA-166166	MyD88-independent TLR3/TLR4 cascade	8	103	0.010106	0.383643	0.383643	26	53	0.00647131	48887	Homo sapiens	UBA52;UBE2N;UBB;CD14;CAP1;HMGB1;PPP2R1A	P62987;P0CG48;P30153;P08571;P61088;P09429;P0CG47;Q13114	R-HSA-2562564;R-HSA-5362486;R-HSA-168915;R-HSA-2213017;R-HSA-168166;R-HSA-2569057;R-HSA-2201338;R-HSA-450337;R-HSA-937075;R-HSA-168921;R-HSA-936986;R-HSA-936985;R-HSA-166245;R-HSA-450346;R-HSA-936941;R-HSA-199959;R-HSA-2562541;R-HSA-166271;R-HSA-936947;R-HSA-937029;R-HSA-936951;R-HSA-5362500;R-HSA-166175;R-HSA-2559568;R-HSA-936952;R-HSA-168184
R-HSA-168164	Toll Like Receptor 3 (TLR3) Cascade	8	103	0.010106	0.383643	0.383643	26	54	0.00659341	48887	Homo sapiens	UBA52;UBE2N;UBB;CD14;CAP1;HMGB1;PPP2R1A	P62987;P0CG48;P30153;P08571;P61088;P09429;P0CG47;Q13114	R-HSA-2562564;R-HSA-5362486;R-HSA-168915;R-HSA-2213017;R-HSA-168166;R-HSA-2569057;R-HSA-2201338;R-HSA-450337;R-HSA-937075;R-HSA-168921;R-HSA-936986;R-HSA-936985;R-HSA-166245;R-HSA-450346;R-HSA-936941;R-HSA-199959;R-HSA-2562541;R-HSA-166271;R-HSA-936947;R-HSA-937029;R-HSA-936951;R-HSA-5362500;R-HSA-166175;R-HSA-2559568;R-HSA-936952;R-HSA-168184
R-HSA-937061	TRIF-mediated TLR3/TLR4 signaling	8	103	0.010106	0.383643	0.383643	24	50	0.00610501	48887	Homo sapiens	UBA52;UBE2N;UBB;CD14;CAP1;HMGB1;PPP2R1A	P62987;P0CG48;P30153;P08571;P61088;P09429;P0CG47;Q13114	R-HSA-2562564;R-HSA-5362486;R-HSA-168915;R-HSA-2213017;R-HSA-168166;R-HSA-2569057;R-HSA-2201338;R-HSA-450337;R-HSA-937075;R-HSA-168921;R-HSA-936986;R-HSA-936985;R-HSA-166245;R-HSA-450346;R-HSA-936941;R-HSA-199959;R-HSA-2562541;R-HSA-166271;R-HSA-936947;R-HSA-937029;R-HSA-936951;R-HSA-5362500;R-HSA-936952;R-HSA-168184
R-HSA-3000171	Non-integrin membrane-ECM interactions	5	61	0.00598509	0.386021	0.386021	5	22	0.0026862	48887	Homo sapiens	ITGB1;ACTN1;TKT;ITGB1;THBS1;ITGB3	P12814;P05556;Q16832;P07996;P05106	R-HSA-2731123;R-HSA-2681675;R-HSA-2731149;R-HSA-2731074;R-HSA-2465890
R-HSA-5099900	WNT5A-dependent internalization of FZD4	2	20	0.00196232	0.386113	0.386113	3	5	0.000610501	48887	Homo sapiens	CLTC;PRKCB	Q00610;P05771	R-HSA-5138433;R-HSA-5138432;R-HSA-5138459
R-HSA-196836	Vitamin C (ascorbate) metabolism	2	20	0.00196232	0.386113	0.386113	2	5	0.000610501	48887	Homo sapiens	CYB5R3;SLC2A3	P11169;P00387	R-HSA-198824;R-HSA-198818
R-HSA-168274	Export of Viral Ribonucleoproteins from Nucleus	2	20	0.00196232	0.386113	0.386113	2	5	0.000610501	48887	Homo sapiens	HSPA1A;HSPA1A;HSPA1L;RAN	P08107;P62826	R-HSA-168880;R-HSA-192746
R-HSA-168268	Virus Assembly and Release	2	20	0.00196232	0.386113	0.386113	1	21	0.0025641	48887	Homo sapiens	CALR;CALR;CANX	P27824;P27797	R-HSA-169921
R-HSA-442742	CREB phosphorylation through the activation of Ras	3	34	0.00333595	0.396585	0.396585	2	7	0.000854701	48887	Homo sapiens	ACTN2;NEFL;CALM1	P07196;P35609;P62158	R-HSA-442732;R-HSA-442760
R-HSA-977443	GABA receptor activation	5	62	0.0060832	0.399095	0.399095	6	9	0.0010989	48887	Homo sapiens	GNAI2;GNAI1;GNB1;GNB2;GNAI3	P08754;P62873;P62879;P63096;P04899	R-HSA-170674;R-HSA-170686;R-HSA-170671;R-HSA-392206;R-HSA-1013020;R-HSA-170666
R-HSA-446652	Interleukin-1 signaling	4	48	0.00470958	0.399196	0.399196	3	30	0.003663	48887	Homo sapiens	UBA52;UBE2N;UBB	P62987;P0CG48;P61088;P0CG47	R-HSA-451418;R-HSA-446877;R-HSA-168184
R-HSA-72662	Activation of the mRNA upon binding of the cap-binding complex and eIFs, and subsequent binding to 43S	5	63	0.00618132	0.412141	0.412141	5	6	0.000732601	48887	Homo sapiens	RPSA;EIF4H;EIF4A2;EIF4A1;PABPC1;EIF4A1	Q15056;P11940;Q14240;P08865;P60842	R-HSA-157849;R-HSA-72635;R-HSA-72631;R-HSA-72647;R-HSA-156808
R-HSA-164525	Plus-strand DNA synthesis	1	8	0.000784929	0.414182	0.414182	4	4	0.0004884	48887	Homo sapiens	PPIA	P62937	R-HSA-173769;R-HSA-164513;R-HSA-164512;R-HSA-164505
R-HSA-3065676	SUMO is conjugated to E1 (UBA2:SAE1)	1	8	0.000784929	0.414182	0.414182	3	3	0.0003663	48887	Homo sapiens	SAE1	Q9UBE0	R-HSA-2993784;R-HSA-2990833;R-HSA-2993781
R-HSA-75154	Recruitment of repair and signaling proteins to double-strand breaks	1	8	0.000784929	0.414182	0.414182	6	8	0.000976801	48887	Homo sapiens	H2AFX;HIST2H2AB	P16104	R-HSA-75191;R-HSA-110404;R-HSA-83560;R-HSA-83592;R-HSA-75176;R-HSA-83570
R-HSA-5653890	Lactose synthesis	1	8	0.000784929	0.414182	0.414182	2	3	0.0003663	48887	Homo sapiens	LYZ	P00709	R-HSA-5653878;R-HSA-5653886
R-HSA-5660668	CLEC7A/inflammasome pathway	1	8	0.000784929	0.414182	0.414182	2	4	0.0004884	48887	Homo sapiens	PYCARD	Q9ULZ3	R-HSA-5660662;R-HSA-5660663
R-HSA-111957	Cam-PDE 1 activation	1	8	0.000784929	0.414182	0.414182	1	2	0.0002442	48887	Homo sapiens	CALM1	P62158	R-HSA-111956
R-HSA-159763	Transport of gamma-carboxylated protein precursors from the endoplasmic reticulum to the Golgi apparatus	1	8	0.000784929	0.414182	0.414182	1	8	0.000976801	48887	Homo sapiens	PROS1	P07225	R-HSA-159729
R-HSA-5260271	Diseases of Immune System	3	35	0.00343407	0.414324	0.414324	5	14	0.0017094	48887	Homo sapiens	CD36;CD14;CAP1;CD36	P08571;P16671;Q13114	R-HSA-5602672;R-HSA-5602624;R-HSA-5602353;R-HSA-5602606;R-HSA-5602383
R-HSA-5602358	Diseases associated with the TLR signaling cascade	3	35	0.00343407	0.414324	0.414324	5	14	0.0017094	48887	Homo sapiens	CD36;CD14;CAP1;CD36	P08571;P16671;Q13114	R-HSA-5602672;R-HSA-5602624;R-HSA-5602353;R-HSA-5602606;R-HSA-5602383
R-HSA-1474228	Degradation of the extracellular matrix	9	121	0.0118721	0.419367	0.419367	15	97	0.0118437	48887	Homo sapiens	TIMP1;CAPNS1;CTSG;CTSS;CTSB;CTSD;CAPN1;PRTN3;CAPN2	P08246;P08311;P01033;P04632;P07858;P07339;P07384;P23946;P25774	R-HSA-2514823;R-HSA-1566962;R-HSA-1592316;R-HSA-1604712;R-HSA-1592398;R-HSA-1566981;R-HSA-3785684;R-HSA-1604722;R-HSA-1602454;R-HSA-2168923;R-HSA-2482180;R-HSA-1592270;R-HSA-2471621;R-HSA-2534160;R-HSA-2534260
R-HSA-421837	Clathrin derived vesicle budding	6	78	0.00765306	0.421279	0.421279	11	18	0.0021978	48887	Homo sapiens	ARF4;ARF3;NAPA;ARF1;CTSZ;ARF5;CLTC;HSPA8	P11142;Q9UBR2;Q00610;Q00610-1;P84077;P54920	R-HSA-421831;R-HSA-350769;R-HSA-432712;R-HSA-421835;R-HSA-432688;R-HSA-421833;R-HSA-429815;R-HSA-432707;R-HSA-432706;R-HSA-5333658;R-HSA-421836
R-HSA-199992	trans-Golgi Network Vesicle Budding	6	78	0.00765306	0.421279	0.421279	11	18	0.0021978	48887	Homo sapiens	ARF4;ARF3;NAPA;ARF1;CTSZ;ARF5;CLTC;HSPA8	P11142;Q9UBR2;Q00610;Q00610-1;P84077;P54920	R-HSA-421831;R-HSA-350769;R-HSA-432712;R-HSA-421835;R-HSA-432688;R-HSA-421833;R-HSA-429815;R-HSA-432707;R-HSA-432706;R-HSA-5333658;R-HSA-421836
R-HSA-4086398	Ca2+ pathway	6	78	0.00765306	0.421279	0.421279	11	26	0.0031746	48887	Homo sapiens	GNB1;GNB2;GNAO1;CALM1;PRDX5	P62873;P62879;P09471;Q01970;Q9HAV0;P62158	R-HSA-3965444;R-HSA-4551451;R-HSA-4551465;R-HSA-3965447;R-HSA-3965441;R-HSA-4332363;R-HSA-398040;R-HSA-398193;R-HSA-4332359;R-HSA-4332358;R-HSA-2730872
R-HSA-156902	Peptide chain elongation	7	93	0.0091248	0.428182	0.428182	5	5	0.000610501	48887	Homo sapiens	UBA52;EEF1A1;RPSA;RPLP0;EEF2;RPL30;RPLP2	P68104;P62987;P05387;P13639;P62888;P05388;P08865	R-HSA-156915;R-HSA-156912;R-HSA-156907;R-HSA-156923;R-HSA-156930
R-HSA-202403	TCR signaling	7	93	0.0091248	0.428182	0.428182	14	46	0.00561661	48887	Homo sapiens	UBA52;UBE2N;PTPRC;UBB;VASP;HLA-DRB5	P62987;P50552;P0CG48;P08575;Q30154;P61088;P0CG47	R-HSA-202214;R-HSA-202453;R-HSA-202534;R-HSA-202291;R-HSA-202216;R-HSA-202344;R-HSA-430201;R-HSA-202248;R-HSA-202165;R-HSA-202307;R-HSA-202168;R-HSA-202245;R-HSA-202174;R-HSA-202233
R-HSA-416993	Trafficking of GluR2-containing AMPA receptors	2	22	0.00215856	0.432248	0.432248	3	3	0.0003663	48887	Homo sapiens	COMT;PRKCB	P46459;P05771	R-HSA-416639;R-HSA-416985;R-HSA-421007
R-HSA-164378	PKA activation in glucagon signalling	2	22	0.00215856	0.432248	0.432248	2	2	0.0002442	48887	Homo sapiens	GNAS;PRKAR1A	P63092;P10644	R-HSA-111925;R-HSA-164377
R-HSA-438066	Unblocking of NMDA receptor, glutamate binding and activation	2	22	0.00215856	0.432248	0.432248	3	4	0.0004884	48887	Homo sapiens	ACTN2;NEFL	P07196;P35609	R-HSA-432172;R-HSA-432164;R-HSA-432162
R-HSA-2028269	Signaling by Hippo	2	22	0.00215856	0.432248	0.432248	2	30	0.003663	48887	Homo sapiens	YWHAB;YWHAE	P62258;P31946	R-HSA-2028651;R-HSA-2028644
R-HSA-204998	Cell death signalling via NRAGE, NRIF and NADE	5	65	0.00637755	0.438093	0.438093	5	17	0.0020757	48887	Homo sapiens	UBA52;UBB;RAC3;RAC2;RAC1;YWHAE	P62987;P0CG48;P62258;P0CG47;P63000	R-HSA-205039;R-HSA-204947;R-HSA-205008;R-HSA-204981;R-HSA-205118
R-HSA-72737	Cap-dependent Translation Initiation	9	123	0.0120683	0.438107	0.438107	13	18	0.0021978	48887	Homo sapiens	UBA52;RPSA;EIF4H;EIF4A2;EIF4A1;RPLP0;PABPC1;EIF4A1;RPL30;RPLP2	P62987;Q15056;P11940;P05387;P62888;P05388;Q14240;P08865;P60842	R-HSA-72697;R-HSA-157849;R-HSA-72671;R-HSA-72635;R-HSA-72631;R-HSA-72691;R-HSA-156808;R-HSA-72621;R-HSA-72619;R-HSA-72673;R-HSA-72672;R-HSA-72647;R-HSA-72676
R-HSA-72613	Eukaryotic Translation Initiation	9	123	0.0120683	0.438107	0.438107	15	21	0.0025641	48887	Homo sapiens	UBA52;RPSA;EIF4H;EIF4A2;EIF4A1;RPLP0;PABPC1;EIF4A1;RPL30;RPLP2	P62987;Q15056;P11940;P05387;P62888;P05388;Q14240;P08865;P60842	R-HSA-72697;R-HSA-72671;R-HSA-157849;R-HSA-72635;R-HSA-72631;R-HSA-72691;R-HSA-156808;R-HSA-72621;R-HSA-156823;R-HSA-72619;R-HSA-72673;R-HSA-72672;R-HSA-72647;R-HSA-72676;R-HSA-156826
R-HSA-166054	Activated TLR4 signalling	9	123	0.0120683	0.438107	0.438107	46	78	0.00952381	48887	Homo sapiens	UBA52;CD36;UBE2N;UBB;CD14;CAP1;CD36;HMGB1;PPP2R1A	P62987;P0CG48;P30153;P08571;P61088;P16671;P09429;P0CG47;Q13114	R-HSA-2562564;R-HSA-937079;R-HSA-2201338;R-HSA-450337;R-HSA-937075;R-HSA-166072;R-HSA-166245;R-HSA-450346;R-HSA-937022;R-HSA-2562541;R-HSA-166271;R-HSA-166119;R-HSA-5362500;R-HSA-937059;R-HSA-2262777;R-HSA-2201322;R-HSA-2201316;R-HSA-2262775;R-HSA-5362486;R-HSA-2213017;R-HSA-168915;R-HSA-168166;R-HSA-2569057;R-HSA-2559414;R-HSA-168921;R-HSA-936986;R-HSA-936985;R-HSA-937050;R-HSA-936942;R-HSA-9369…
R-HSA-180746	Nuclear import of Rev protein	3	37	0.0036303	0.449266	0.449266	7	7	0.000854701	48887	Homo sapiens	NPM1;KPNB1;RAN	Q14974;P62826;P06748	R-HSA-180710;R-HSA-180709;R-HSA-180725;R-HSA-180736;R-HSA-180728;R-HSA-180732;R-HSA-180687
R-HSA-917977	Transferrin endocytosis and recycling	3	37	0.0036303	0.449266	0.449266	2	9	0.0010989	48887	Homo sapiens	ATP6V0D1;ATP6V1A;ATP6V1B2	P61421;P38606;P21281	R-HSA-5252133;R-HSA-917841
R-HSA-388841	Costimulation by the CD28 family	7	95	0.00932104	0.449611	0.449611	12	33	0.0040293	48887	Homo sapiens	LYN;PTPN6;RAC3;CDC42;RAC2;RAC1;YES1;PPP2R1A;HLA-DRB5	P29350;P60953;Q30154;P30153;P07947;P63000;P07948	R-HSA-390329;R-HSA-389348;R-HSA-388809;R-HSA-389350;R-HSA-388831;R-HSA-389759;R-HSA-388829;R-HSA-389758;R-HSA-388833;R-HSA-389941;R-HSA-389788;R-HSA-389532
R-HSA-77289	Mitochondrial Fatty Acid Beta-Oxidation	5	66	0.00647567	0.450974	0.450974	17	36	0.0043956	48887	Homo sapiens	ACADVL;HADHA;ECHS1;HADHB;ACADVL;DECR1	P49748;Q16698;P30084;P55084;P40939	R-HSA-77303;R-HSA-77325;R-HSA-77271;R-HSA-77301;R-HSA-109343;R-HSA-77299;R-HSA-77321;R-HSA-77277;R-HSA-77309;R-HSA-77344;R-HSA-77314;R-HSA-77304;R-HSA-77340;R-HSA-77283;R-HSA-77333;R-HSA-77256;R-HSA-77329
R-HSA-163767	PP2A-mediated dephosphorylation of key metabolic factors	1	9	0.000883046	0.452077	0.452077	4	4	0.0004884	48887	Homo sapiens	PPP2R1A	P30153	R-HSA-163689;R-HSA-163688;R-HSA-163750;R-HSA-164056
R-HSA-162585	Uncoating of the HIV Virion	1	9	0.000883046	0.452077	0.452077	2	2	0.0002442	48887	Homo sapiens	PPIA	P62937	R-HSA-173111;R-HSA-173642
R-HSA-1606341	IRF3 mediated activation of type 1 IFN	1	9	0.000883046	0.452077	0.452077	1	5	0.000610501	48887	Homo sapiens	RNH1	Q96MN2	R-HSA-1606327
R-HSA-164944	Nef and signal transduction	1	9	0.000883046	0.452077	0.452077	1	5	0.000610501	48887	Homo sapiens	RAC3;RAC1	P63000	R-HSA-200952
R-HSA-168253	Host Interactions with Influenza Factors	1	9	0.000883046	0.452077	0.452077	1	6	0.000732601	48887	Homo sapiens	SLC25A5	P12236	R-HSA-168878
R-HSA-159782	Removal of aminoterminal propeptides from gamma-carboxylated proteins	1	9	0.000883046	0.452077	0.452077	1	8	0.000976801	48887	Homo sapiens	PROS1	P07225	R-HSA-159773
R-HSA-3928664	Ephrin signaling	2	23	0.00225667	0.454613	0.454613	4	11	0.0013431	48887	Homo sapiens	RAC3;RAC2;RAC1;MYL9	P19105;P63000	R-HSA-3928640;R-HSA-3928641;R-HSA-3928625;R-HSA-3928633
R-HSA-71384	Ethanol oxidation	2	23	0.00225667	0.454613	0.454613	2	6	0.000732601	48887	Homo sapiens	ADH5;ALDH2	P08319;P05091	R-HSA-71723;R-HSA-71707
R-HSA-1912420	Pre-NOTCH Processing in Golgi	2	23	0.00225667	0.454613	0.454613	1	8	0.000976801	48887	Homo sapiens	ATP2A3;ATP2A2	P16615;Q93084	R-HSA-1912374
R-HSA-392451	G beta:gamma signalling through PI3Kgamma	4	52	0.00510204	0.458115	0.458115	3	4	0.0004884	48887	Homo sapiens	RHOA;GNB1;GNB2	P62873;P62879;P61586;Q9HAV0	R-HSA-392295;R-HSA-202692;R-HSA-392300
R-HSA-2173796	SMAD2/SMAD3:SMAD4 heterotrimer regulates transcription	3	38	0.00372841	0.46642	0.46642	2	17	0.0020757	48887	Homo sapiens	UBA52;UBB	P62987;P0CG48;P0CG47	R-HSA-2186780;R-HSA-2186785
R-HSA-140837	Intrinsic Pathway of Fibrin Clot Formation	2	24	0.00235479	0.476464	0.476464	7	18	0.0021978	48887	Homo sapiens	C1QBP;SERPINA1	P05154;Q07021	R-HSA-158311;R-HSA-158137;R-HSA-158251;R-HSA-158218;R-HSA-158354;R-HSA-158313;R-HSA-158419
R-HSA-72706	GTP hydrolysis and joining of the 60S ribosomal subunit	8	113	0.0110871	0.483169	0.483169	3	3	0.0003663	48887	Homo sapiens	UBA52;RPSA;EIF4H;EIF4A2;EIF4A1;RPLP0;EIF4A1;RPL30;RPLP2	P62987;Q15056;P05387;P62888;P05388;Q14240;P08865;P60842	R-HSA-72671;R-HSA-72619;R-HSA-72672
R-HSA-2559585	Oncogene Induced Senescence	3	39	0.00382653	0.483334	0.483334	1	17	0.0020757	48887	Homo sapiens	UBA52;UBB	P62987;P0CG48;P0CG47	R-HSA-3209195
R-HSA-114516	Disinhibition of SNARE formation	1	10	0.000981162	0.487523	0.487523	2	2	0.0002442	48887	Homo sapiens	PRKCB	P05771	R-HSA-114683;R-HSA-114684
R-HSA-379398	Enzymatic degradation of Dopamine by monoamine oxidase	1	10	0.000981162	0.487523	0.487523	1	2	0.0002442	48887	Homo sapiens	COMT	P21964	R-HSA-379464
R-HSA-167590	Nef Mediated CD4 Down-regulation	1	10	0.000981162	0.487523	0.487523	1	5	0.000610501	48887	Homo sapiens	ARF4;ARF3;ARF1;ARF5	P84077	R-HSA-200879
R-HSA-73923	Lipid digestion, mobilization, and transport	6	84	0.00824176	0.490712	0.490712	4	66	0.00805861	48887	Homo sapiens	FABP5;P4HB;ALB;PPP1CA;PPP1CC;PPP1CB	Q01469;P62140;P36873;P02768;P07237;P62136	R-HSA-174786;R-HSA-163568;R-HSA-5334794;R-HSA-264679
R-HSA-1799339	SRP-dependent cotranslational protein targeting to membrane	8	114	0.0111852	0.492954	0.492954	5	5	0.000610501	48887	Homo sapiens	UBA52;RPSA;RPN1;RPLP0;RPL30;RPN2;RPLP2;DDOST	P62987;P05387;P62888;P39656;P05388;P04843;P08865;P04844	R-HSA-1799326;R-HSA-1799332;R-HSA-1799335;R-HSA-1799329;R-HSA-1799330
R-HSA-168928	RIG-I/MDA5 mediated induction of IFN-alpha/beta pathways	6	85	0.00833987	0.502042	0.502042	11	46	0.00561661	48887	Homo sapiens	UBA52;PCBP3;PCBP1;UBB;PCBP2;CAP1;HMGB1	P62987;P0CG48;P09429;P0CG47;Q15366;Q13114	R-HSA-990528;R-HSA-918229;R-HSA-168166;R-HSA-936390;R-HSA-918227;R-HSA-936475;R-HSA-918225;R-HSA-918224;R-HSA-990526;R-HSA-936381;R-HSA-918232
R-HSA-927802	Nonsense-Mediated Decay (NMD)	8	115	0.0112834	0.502687	0.502687	6	6	0.000732601	48887	Homo sapiens	UBA52;RPSA;EIF4A3;RPLP0;PABPC1;RPL30;PPP2R1A;RPLP2	P62987;P11940;P05387;P62888;P05388;P30153;P08865;P38919	R-HSA-927832;R-HSA-927789;R-HSA-927889;R-HSA-927836;R-HSA-927813;R-HSA-927830
R-HSA-975957	Nonsense Mediated Decay (NMD) enhanced by the Exon Junction Complex (EJC)	8	115	0.0112834	0.502687	0.502687	5	5	0.000610501	48887	Homo sapiens	UBA52;RPSA;EIF4A3;RPLP0;PABPC1;RPL30;PPP2R1A;RPLP2	P62987;P11940;P05387;P62888;P05388;P30153;P08865;P38919	R-HSA-927832;R-HSA-927889;R-HSA-927836;R-HSA-927813;R-HSA-927830
R-HSA-975871	MyD88 cascade initiated on plasma membrane	6	86	0.00843799	0.513283	0.513283	10	50	0.00610501	48887	Homo sapiens	UBA52;UBE2N;UBB;HMGB1;PPP2R1A	P62987;P0CG48;P30153;P61088;P09429;P0CG47	R-HSA-168166;R-HSA-936960;R-HSA-450337;R-HSA-936986;R-HSA-936942;R-HSA-937050;R-HSA-168184;R-HSA-450346;R-HSA-936991;R-HSA-199959
R-HSA-168142	Toll Like Receptor 10 (TLR10) Cascade	6	86	0.00843799	0.513283	0.513283	10	51	0.00622711	48887	Homo sapiens	UBA52;UBE2N;UBB;HMGB1;PPP2R1A	P62987;P0CG48;P30153;P61088;P09429;P0CG47	R-HSA-168166;R-HSA-936960;R-HSA-450337;R-HSA-936986;R-HSA-936942;R-HSA-937050;R-HSA-168184;R-HSA-450346;R-HSA-936991;R-HSA-199959
R-HSA-168176	Toll Like Receptor 5 (TLR5) Cascade	6	86	0.00843799	0.513283	0.513283	10	51	0.00622711	48887	Homo sapiens	UBA52;UBE2N;UBB;HMGB1;PPP2R1A	P62987;P0CG48;P30153;P61088;P09429;P0CG47	R-HSA-168166;R-HSA-936960;R-HSA-450337;R-HSA-936986;R-HSA-936942;R-HSA-937050;R-HSA-168184;R-HSA-450346;R-HSA-936991;R-HSA-199959
R-HSA-5339562	Uptake and actions of bacterial toxins	4	56	0.00549451	0.514951	0.514951	4	64	0.00781441	48887	Homo sapiens	PDCD6IP;EEF2;HSP90AB1;HSP90AA1	P07900;P08238;P13639;Q8WUM4	R-HSA-5336420;R-HSA-5210943;R-HSA-5336421;R-HSA-5210947
R-HSA-5637812	Signaling by EGFRvIII in Cancer	2	26	0.00255102	0.51852	0.51852	18	18	0.0021978	48887	Homo sapiens	CDC37;HSP90AB1;HSP90AA1	Q16543;P07900	R-HSA-1248002;R-HSA-1247999;R-HSA-1248655;R-HSA-5637808;R-HSA-5638137;R-HSA-5637806;R-HSA-1218824;R-HSA-5637800;R-HSA-5637770;R-HSA-5637801;R-HSA-5637764;R-HSA-5637798;R-HSA-5637765;R-HSA-5637766;R-HSA-5637796;R-HSA-5637794;R-HSA-5637795;R-HSA-5637792
R-HSA-5637810	Constitutive Signaling by EGFRvIII	2	26	0.00255102	0.51852	0.51852	18	18	0.0021978	48887	Homo sapiens	CDC37;HSP90AB1;HSP90AA1	Q16543;P07900	R-HSA-1248002;R-HSA-1247999;R-HSA-1248655;R-HSA-5637808;R-HSA-5638137;R-HSA-5637806;R-HSA-1218824;R-HSA-5637800;R-HSA-5637770;R-HSA-5637801;R-HSA-5637764;R-HSA-5637798;R-HSA-5637765;R-HSA-5637766;R-HSA-5637796;R-HSA-5637794;R-HSA-5637795;R-HSA-5637792
R-HSA-418360	Platelet calcium homeostasis	2	26	0.00255102	0.51852	0.51852	1	8	0.000976801	48887	Homo sapiens	ATP2A3;ATP2A2	P16615;Q93084	R-HSA-418365
R-HSA-444473	Formyl peptide receptors bind formyl peptides and many other ligands	1	11	0.00107928	0.520679	0.520679	2	3	0.0003663	48887	Homo sapiens	ANXA1	P04083	R-HSA-444476;R-HSA-391913
R-HSA-446107	Type I hemidesmosome assembly	1	11	0.00107928	0.520679	0.520679	1	6	0.000732601	48887	Homo sapiens	KRT14;KRT15	P02533	R-HSA-446077
R-HSA-202424	Downstream TCR signaling	5	72	0.00706436	0.526234	0.526234	3	21	0.0025641	48887	Homo sapiens	UBA52;UBE2N;UBB;HLA-DRB5	P62987;P0CG48;Q30154;P61088;P0CG47	R-HSA-202453;R-HSA-202534;R-HSA-202307
R-HSA-499943	Synthesis and interconversion of nucleotide di- and triphosphates	4	57	0.00559262	0.528731	0.528731	9	26	0.0031746	48887	Homo sapiens	NME1;TXN;AK2;NME2	P54819;P22392;P10599;P15531	R-HSA-482619;R-HSA-110145;R-HSA-110144;R-HSA-111804;R-HSA-111805;R-HSA-111806;R-HSA-482621;R-HSA-73646;R-HSA-111751
R-HSA-3214841	PKMTs methylate histone lysines	3	42	0.00412088	0.532447	0.532447	20	21	0.0025641	48887	Homo sapiens	HIST1H4H;HIST1H1E;HIST1H2AC;HIST2H3A;HIST3H3;HIST1H3C	P68431;Q71DI3;P62805	R-HSA-5637686;R-HSA-5649801;R-HSA-5649800;R-HSA-5649764;R-HSA-5649802;R-HSA-5159245;R-HSA-5638157;R-HSA-5634750;R-HSA-5651657;R-HSA-5651654;R-HSA-5423038;R-HSA-5634802;R-HSA-5649799;R-HSA-5634729;R-HSA-5638141;R-HSA-5244692;R-HSA-4827382;R-HSA-4827383;R-HSA-5638333;R-HSA-5638332
R-HSA-177243	Interactions of Rev with host cellular proteins	3	42	0.00412088	0.532447	0.532447	13	16	0.0019536	48887	Homo sapiens	NPM1;KPNB1;RAN	Q14974;P62826;P06748	R-HSA-165034;R-HSA-180710;R-HSA-180709;R-HSA-180725;R-HSA-165055;R-HSA-180739;R-HSA-180736;R-HSA-180728;R-HSA-165043;R-HSA-165028;R-HSA-180732;R-HSA-180687;R-HSA-165047
R-HSA-5218920	VEGFR2 mediated vascular permeability	3	42	0.00412088	0.532447	0.532447	10	15	0.0018315	48887	Homo sapiens	RAC3;RAC2;RAC1;CALM1;HSP90AB1;HSP90AA1	P07900;P62158;P63000	R-HSA-202111;R-HSA-5357472;R-HSA-202110;R-HSA-202129;R-HSA-202144;R-HSA-5357445;R-HSA-202137;R-HSA-5357483;R-HSA-202127;R-HSA-1497784
R-HSA-392499	Metabolism of proteins	66	992	0.0973312	0.53344	0.53344	100	391	0.0477411	48887	Homo sapiens	ATP5A1;HSPA5;PRKCSH;EIF4A2;ACTG2;EIF4A1;ACTG1;TUBB6;ERO1L;ACTC1;EEF2;TUBA3C;HSPA9;DDOST;CCT5;PDIA6;CS;HSP90B1;EIF4H;CCT2;PDIA3;CALR;CCT3;THBS1;TPP1;EIF4A1;SAE1;HSPA5;RPN1;ACTA2;ACTA1;RPN2;TLN1;TUBB;ATP5B;ACADVL;TUBB3;TUBB1;TUBB2B;TUBB2A;VDAC1;TUBA1C;TUBA1B;TUBA1A;CTSG;ACTBL2;SLC25A5;HSP90B1;EEF1A1;PROS1;RPSA;H2AFX;HSPD1;CANX;PDIA6;EEF1G;RPL30;CTSD;EEF1A2;UBA52;ATP5B;ATP6V0D1;CALR;RPLP0;TUBA4A;RPL…	P49748;ENSG00000179218;Q71U36;P39656;P60709;Q14240;P08865;P68371;P21796;P27487;P68366;Q9BQE3;P04843;Q9BUF5;P04844;Q05639;P68104;ENSG00000143870;Q9Y490;ENSG00000166598;P78371;P68363;ENSG00000166340;P38646;P60842;P11940;P14314;P10809;Q9H4B7;ENSG00000137076;ENSG00000044574;P27797;Q15056;P14625;Q9UBR2;P48643;P11021;P07996;P07225;P30101;Q13509;P27824;O14773;P05387;P05388;P12236;ENSG00000072778;Q9UBE0;…	R-HSA-446209;R-HSA-381158;R-HSA-2022381;R-HSA-2022383;R-HSA-400513;R-HSA-1791069;R-HSA-2993769;R-HSA-72635;R-HSA-1791082;R-HSA-5367022;R-HSA-72631;R-HSA-156808;R-HSA-72621;R-HSA-1268022;R-HSA-156823;R-HSA-2993784;R-HSA-2993790;R-HSA-72619;R-HSA-1955380;R-HSA-1268025;R-HSA-156826;R-HSA-2993781;R-HSA-2993780;R-HSA-72671;R-HSA-5173192;R-HSA-156907;R-HSA-156910;R-HSA-391266;R-HSA-156909;R-HSA-156908;…
R-HSA-975138	TRAF6 mediated induction of NFkB and MAP kinases upon TLR7/8 or 9 activation	6	88	0.00863422	0.535468	0.535468	10	40	0.004884	48887	Homo sapiens	UBA52;UBE2N;UBB;HMGB1;PPP2R1A	P62987;P0CG48;P30153;P61088;P09429;P0CG47	R-HSA-975122;R-HSA-450358;R-HSA-975103;R-HSA-168166;R-HSA-450337;R-HSA-975097;R-HSA-975147;R-HSA-168184;R-HSA-450346;R-HSA-199959
R-HSA-1296041	Activation of G protein gated Potassium channels	2	27	0.00264914	0.538687	0.538687	1	1	0.0001221	48887	Homo sapiens	GNB1;GNB2	P62873;P62879	R-HSA-1013020
R-HSA-997272	Inhibition of voltage gated Ca2+ channels via Gbeta/gamma subunits	2	27	0.00264914	0.538687	0.538687	1	1	0.0001221	48887	Homo sapiens	GNB1;GNB2	P62873;P62879	R-HSA-1013020
R-HSA-1296059	G protein gated Potassium channels	2	27	0.00264914	0.538687	0.538687	1	1	0.0001221	48887	Homo sapiens	GNB1;GNB2	P62873;P62879	R-HSA-1013020
R-HSA-1168372	Downstream signaling events of B Cell Receptor (BCR)	13	195	0.0191327	0.541209	0.541209	4	37	0.0045177	48887	Homo sapiens	UBA52;PSMA7;UBB;PSMA5;PSMB4;PSMA6;PSMA4;RPN1;PSMB1;RPN2;PSMC3;PRKCB	Q13200;P25789;Q99460;P05771;P62987;P20618;P0CG48;P28070;O14818;P17980;P60900;P0CG47;P28066	R-HSA-1168635;R-HSA-1168373;R-HSA-1168640;R-HSA-1168643
R-HSA-1852241	Organelle biogenesis and maintenance	27	407	0.0399333	0.542288	0.542288	35	96	0.0117216	48887	Homo sapiens	ARF4;TUBA1C;TUBA1B;TUBA1A;ALB;ARF5;TUBB6;YWHAE;YWHAG;TUBA3C;HSP90AB1;HSP90AA1;CCT5;CCT2;CCT3;ATP5B;TUBB;RAB11A;PPP2R1A;RAB8A;TUBA4A;ATP5B;MAPRE1;TUBB3;TUBB1;TUBB2B;TUBB2A;TUFM	P07437;Q13509;Q71U36;P49411;P78371;P61006;P30153;P68363;P62491;P61981;P68371;P49368;P06576;P18085;Q13748;P07900;P68366;P62258;Q9BVA1;P48643;Q15691;Q9BQE3;Q8TES7;Q13885;ENSG00000110955;Q9BUF5;Q9H4B7	R-HSA-5419268;R-HSA-5419269;R-HSA-5625421;R-HSA-1592247;R-HSA-5618328;R-HSA-5618331;R-HSA-5625416;R-HSA-5624125;R-HSA-5626223;R-HSA-5626699;R-HSA-5626220;R-HSA-5623525;R-HSA-5624952;R-HSA-5623524;R-HSA-5626227;R-HSA-5623527;R-HSA-5623521;R-HSA-5626228;R-HSA-2466369;R-HSA-5625426;R-HSA-5624949;R-HSA-5625424;R-HSA-5617816;R-HSA-5623508;R-HSA-5623519;R-HSA-5623513;R-HSA-5389842;R-HSA-5620918;R-HSA-5…
R-HSA-429914	Deadenylation-dependent mRNA decay	4	58	0.00569074	0.542318	0.542318	3	8	0.000976801	48887	Homo sapiens	EIF4A2;EIF4A1;EIF4A3;PABPC1;EIF4A1	P11940;Q14240;P38919;P60842	R-HSA-429992;R-HSA-430021;R-HSA-429955
R-HSA-450294	MAP kinase activation in TLR cascade	4	58	0.00569074	0.542318	0.542318	3	25	0.0030525	48887	Homo sapiens	UBA52;UBB;PPP2R1A	P62987;P0CG48;P30153;P0CG47	R-HSA-450337;R-HSA-450346;R-HSA-199959
R-HSA-1483166	Synthesis of PA	3	43	0.004219	0.548226	0.548226	2	11	0.0013431	48887	Homo sapiens	PRKCSH;GPD2	Q8N335;Q13393;P21695	R-HSA-75889;R-HSA-1483182
R-HSA-168254	Influenza Infection	12	181	0.017759	0.550212	0.550212	10	58	0.00708181	48887	Homo sapiens	UBA52;CALR;SLC25A5;RPLP0;HSPA1L;RAN;HSP90AA1;HSP90AB1;RPLP2;HSPA1A;RPSA;HSPA1A;KPNB1;CANX;CALR;RPL30	P62987;P27824;P07900;Q14974;P08107;P05387;P62888;P05388;P12236;P27797;P62826;P08865	R-HSA-168337;R-HSA-192704;R-HSA-192830;R-HSA-192841;R-HSA-168317;R-HSA-168880;R-HSA-168310;R-HSA-168878;R-HSA-192746;R-HSA-169921
R-HSA-2562578	TRIF-mediated programmed cell death	1	12	0.00117739	0.551693	0.551693	3	3	0.0003663	48887	Homo sapiens	CD14	P08571	R-HSA-2562541;R-HSA-2562564;R-HSA-2569057
R-HSA-3215018	Processing and activation of SUMO	1	12	0.00117739	0.551693	0.551693	6	9	0.0010989	48887	Homo sapiens	SAE1	Q9UBE0	R-HSA-2993784;R-HSA-2993769;R-HSA-2993790;R-HSA-2990833;R-HSA-2993781;R-HSA-2993780
R-HSA-379397	Enzymatic degradation of dopamine by COMT	1	12	0.00117739	0.551693	0.551693	1	2	0.0002442	48887	Homo sapiens	COMT	P21964	R-HSA-379387
R-HSA-113501	Inhibition of replication initiation of damaged DNA by RB1/E2F1	1	12	0.00117739	0.551693	0.551693	1	3	0.0003663	48887	Homo sapiens	PPP2R1A	P30153	R-HSA-113503
R-HSA-2465910	MASTL Facilitates Mitotic Progression	1	12	0.00117739	0.551693	0.551693	1	4	0.0004884	48887	Homo sapiens	PPP2R1A	P30153	R-HSA-2430552
R-HSA-428890	Role of Abl in Robo-Slit signaling	1	12	0.00117739	0.551693	0.551693	1	4	0.0004884	48887	Homo sapiens	CAP1;CAP1	Q01518	R-HSA-428883
R-HSA-432722	Golgi Associated Vesicle Biogenesis	4	59	0.00578885	0.555701	0.555701	5	6	0.000732601	48887	Homo sapiens	ARF4;ARF3;NAPA;ARF1;ARF5;CLTC;HSPA8	P11142;Q00610-1;P84077;P54920	R-HSA-421831;R-HSA-421835;R-HSA-421833;R-HSA-429815;R-HSA-421836
R-HSA-975155	MyD88 dependent cascade initiated on endosome	6	90	0.00883046	0.557213	0.557213	11	55	0.00671551	48887	Homo sapiens	UBA52;UBE2N;UBB;HMGB1;PPP2R1A	P62987;P0CG48;P30153;P61088;P09429;P0CG47	R-HSA-975122;R-HSA-450358;R-HSA-975103;R-HSA-168166;R-HSA-450337;R-HSA-975097;R-HSA-975147;R-HSA-975118;R-HSA-168184;R-HSA-450346;R-HSA-199959
R-HSA-168181	Toll Like Receptor 7/8 (TLR7/8) Cascade	6	90	0.00883046	0.557213	0.557213	11	56	0.00683761	48887	Homo sapiens	UBA52;UBE2N;UBB;HMGB1;PPP2R1A	P62987;P0CG48;P30153;P61088;P09429;P0CG47	R-HSA-975122;R-HSA-450358;R-HSA-975103;R-HSA-168166;R-HSA-450337;R-HSA-975097;R-HSA-975147;R-HSA-975118;R-HSA-168184;R-HSA-450346;R-HSA-199959
R-HSA-438064	Post NMDA receptor activation events	3	44	0.00431711	0.563688	0.563688	8	18	0.0021978	48887	Homo sapiens	ACTN2;NEFL;CALM1	P07196;P35609;P62158	R-HSA-445367;R-HSA-442732;R-HSA-112282;R-HSA-111915;R-HSA-442760;R-HSA-442725;R-HSA-111913;R-HSA-443480
R-HSA-400253	Circadian Clock	6	91	0.00892857	0.567908	0.567908	3	57	0.00695971	48887	Homo sapiens	UBA52;UBB;PPP1CA;PPP1CC;PPP1CB	P62987;P0CG48;P62140;P36873;P0CG47;P62136	R-HSA-400382;R-HSA-400282;R-HSA-400267
R-HSA-162589	Reverse Transcription of HIV RNA	1	13	0.00127551	0.580703	0.580703	11	11	0.0013431	48887	Homo sapiens	PPIA	P62937	R-HSA-173769;R-HSA-164503;R-HSA-182795;R-HSA-164519;R-HSA-164513;R-HSA-164528;R-HSA-164512;R-HSA-182859;R-HSA-164520;R-HSA-164504;R-HSA-164505
R-HSA-173107	Binding and entry of HIV virion	1	13	0.00127551	0.580703	0.580703	8	8	0.000976801	48887	Homo sapiens	PPIA	P62937	R-HSA-164500;R-HSA-164515;R-HSA-164510;R-HSA-164524;R-HSA-164508;R-HSA-164509;R-HSA-164521;R-HSA-164507
R-HSA-164516	Minus-strand DNA synthesis	1	13	0.00127551	0.580703	0.580703	7	7	0.000854701	48887	Homo sapiens	PPIA	P62937	R-HSA-164503;R-HSA-182795;R-HSA-164519;R-HSA-164528;R-HSA-182859;R-HSA-164520;R-HSA-164504
R-HSA-451308	Activation of Ca-permeable Kainate Receptor	1	13	0.00127551	0.580703	0.580703	2	2	0.0002442	48887	Homo sapiens	CALM1	P62158	R-HSA-451283;R-HSA-451311
R-HSA-177135	Conjugation of benzoate with glycine	1	13	0.00127551	0.580703	0.580703	1	2	0.0002442	48887	Homo sapiens	CAT	Q6IB77	R-HSA-159566
R-HSA-380612	Metabolism of serotonin	1	13	0.00127551	0.580703	0.580703	1	2	0.0002442	48887	Homo sapiens	ALDH2	P05091	R-HSA-380608
R-HSA-77352	Beta oxidation of butanoyl-CoA to acetyl-CoA	1	13	0.00127551	0.580703	0.580703	1	3	0.0003663	48887	Homo sapiens	ECHS1	P30084	R-HSA-77314
R-HSA-428359	Insulin-like Growth Factor-2 mRNA Binding Proteins (IGF2BPs/IMPs/VICKZs) bind RNA	1	13	0.00127551	0.580703	0.580703	1	3	0.0003663	48887	Homo sapiens	ACTB	ENST00000331789	R-HSA-428296
R-HSA-72702	Ribosomal scanning and start codon recognition	4	61	0.00598509	0.581824	0.581824	2	2	0.0002442	48887	Homo sapiens	RPSA;EIF4H;EIF4A2;EIF4A1;EIF4A1	Q15056;Q14240;P08865;P60842	R-HSA-72621;R-HSA-72697
R-HSA-168138	Toll Like Receptor 9 (TLR9) Cascade	6	93	0.0091248	0.588912	0.588912	11	59	0.00720391	48887	Homo sapiens	UBA52;UBE2N;UBB;HMGB1;PPP2R1A	P62987;P0CG48;P30153;P61088;P09429;P0CG47	R-HSA-975122;R-HSA-450358;R-HSA-975103;R-HSA-168166;R-HSA-450337;R-HSA-975097;R-HSA-975147;R-HSA-975118;R-HSA-168184;R-HSA-450346;R-HSA-199959
R-HSA-74160	Gene Expression	94	1433	0.1406	0.593066	0.593066	122	417	0.0509158	48887	Homo sapiens	HIST1H2BH;HIST1H2BJ;HIST1H2BI;HIST1H2BL;HIST1H2BK;FUS;HIST1H2BB;HIST1H3C;HIST1H2BA;HIST1H2BD;HIST2H2AC;HSPA1A;UBB;HIST1H2BM;HIST1H2BN;HIST1H2BO;EIF4A1;HIST2H2AB;HIST1H4H;HNRNPA1;RPN1;RPN2;GPI;RAN;HSPA1A;TXN;CBX3;SET;HIST1H1E;ANP32A;HIST2H2AA4;H2AFX;H2AFZ;HIST2H3A;UBA52;PRDX1;HIST1H2AH;HIST1H2AG;HIST1H2AD;HIST1H2AC;RPLP0;HIST1H2AB;HIST1H2AA;SFN;PPP2R1A;HSPA1L;PRDX5;RPLP2;PCBP3;PCBP1;HNRNPH1;PCBP2;…	O60814;Q13200;P04908;P52597;Q15526;Q96A08;P39656;Q13185;P31947;P30153;Q14240;Q99460;P08865;P31946;P31943;P23527;P11142;P0C0S5;O43390;P18283;P04843;P62826;Q00839;P61978;P09651;P04844;Q06830;P28066;Q05639;P68104;Q01105;P22626;Q99879;P33778;ENST00000331789;Q99877;P06744;Q16778;P60842;Q16777;Q99880;P11940;P55795;P28070;O14818;P62258;P35637;P10599;P11413;P60900;Q15366;Q15365;P25789;P14866;P39687;Q9307…	R-HSA-72124;R-HSA-427527;R-HSA-5601883;R-HSA-72127;R-HSA-427528;R-HSA-429955;R-HSA-5632732;R-HSA-927789;R-HSA-72107;R-HSA-72103;R-HSA-429992;R-HSA-73718;R-HSA-72635;R-HSA-156661;R-HSA-72631;R-HSA-5632738;R-HSA-156808;R-HSA-72621;R-HSA-5578744;R-HSA-156823;R-HSA-72619;R-HSA-5578742;R-HSA-156826;R-HSA-3341343;R-HSA-203906;R-HSA-5334152;R-HSA-450406;R-HSA-72671;R-HSA-430021;R-HSA-156907;R-HSA-70475;…
R-HSA-203615	eNOS activation	2	30	0.00294349	0.595614	0.595614	8	17	0.0020757	48887	Homo sapiens	CALM1;HSP90AB1;HSP90AA1	P07900;P62158	R-HSA-202111;R-HSA-202110;R-HSA-202129;R-HSA-1497810;R-HSA-202144;R-HSA-202137;R-HSA-202127;R-HSA-1497784
R-HSA-112311	Neurotransmitter Clearance In The Synaptic Cleft	2	30	0.00294349	0.595614	0.595614	3	10	0.001221	48887	Homo sapiens	ALDH2;COMT	P21964;P05091	R-HSA-379464;R-HSA-380608;R-HSA-379387
R-HSA-1643685	Disease	78	1193	0.117053	0.598512	0.598512	158	715	0.0873016	48887	Homo sapiens	HLA-A;XRCC6;HIST1H2BH;PSMB4;CD14;HIST1H2BJ;HIST1H2BI;HIST1H2BL;HIST1H2BK;PSMB1;EEF2;HIST1H2BB;HIST1H3C;HIST1H2BA;CDC37;HIST1H2BD;XRCC5;NCF1;NCF2;HIST2H2AC;HSPA1A;UBB;KPNB1;CALR;HIST1H2BM;HIST1H2BN;HIST1H2BO;H3F3B;PSMA7;HIST1H4H;PSMA5;PSMA6;CAP1;PSMA4;RPN1;FGA;ATP6V1B2;RPN2;RAN;HIST3H2BB;HSPA1A;CD36;ATP6V1A;TAF15;VCP;GSN;CD36;ARF4;ARF3;IDH1;ARF1;LYZ;ARF5;SLC25A5;HIST2H2AA4;HSP90AB1;HSP90AA1;RPSA;H…	P04908;O60814;Q13200;P42224;Q96A08;P01892;P30153;Q99460;P08865;P23527;P61769;P0C0S5;P38606;P62826;P84077;P28066;Q16543;P33778;Q99879;Q8WUM4;Q99877;P08571;Q16778;P06748;P21281;P63000;Q16777;Q99880;P36871;P08238;P28070;O14818;P60900;Q14974;P25789;P12956;Q93077;P27797;Q93079;Q71DI3;P14598;P20618;P84243;Q8N257;P05141;P07900;P08107;P17980;P06899;P62807;P55072;Q13114;P16104;P62805;P02671;P27824;P05387;…	R-HSA-192704;R-HSA-976734;R-HSA-5602353;R-HSA-5602606;R-HSA-182795;R-HSA-173111;R-HSA-173115;R-HSA-2737728;R-HSA-167136;R-HSA-1226012;R-HSA-1226014;R-HSA-5336420;R-HSA-167134;R-HSA-5336421;R-HSA-175258;R-HSA-1226016;R-HSA-167130;R-HSA-180905;R-HSA-192746;R-HSA-182263;R-HSA-5387386;R-HSA-180632;R-HSA-5387389;R-HSA-180634;R-HSA-167121;R-HSA-182286;R-HSA-167118;R-HSA-1169421;R-HSA-4839638;R-HSA-1671…
R-HSA-5467348	truncations of AMER1 destabilize the destruction complex	1	14	0.00137363	0.607839	0.607839	1	1	0.0001221	48887	Homo sapiens	PPP2R1A	P30153	R-HSA-4839746
R-HSA-5467337	APC truncation mutants have impaired AXIN binding	1	14	0.00137363	0.607839	0.607839	1	1	0.0001221	48887	Homo sapiens	PPP2R1A	P30153	R-HSA-4791278
R-HSA-5467340	AXIN missense mutants destabilize the destruction complex	1	14	0.00137363	0.607839	0.607839	1	1	0.0001221	48887	Homo sapiens	PPP2R1A	P30153	R-HSA-4839734
R-HSA-168271	Transport of Ribonucleoproteins into the Host Nucleus	1	14	0.00137363	0.607839	0.607839	3	4	0.0004884	48887	Homo sapiens	KPNB1	Q14974	R-HSA-168337;R-HSA-168317;R-HSA-168310
R-HSA-451306	Ionotropic activity of Kainate Receptors	1	14	0.00137363	0.607839	0.607839	2	4	0.0004884	48887	Homo sapiens	CALM1	P62158	R-HSA-451283;R-HSA-451311
R-HSA-202670	ERKs are inactivated	1	14	0.00137363	0.607839	0.607839	1	2	0.0002442	48887	Homo sapiens	PPP2R1A	P30153	R-HSA-199959
R-HSA-4839744	truncated APC mutants destabilize the destruction complex	1	14	0.00137363	0.607839	0.607839	1	2	0.0002442	48887	Homo sapiens	PPP2R1A	P30153	R-HSA-4791278
R-HSA-192905	vRNP Assembly	1	14	0.00137363	0.607839	0.607839	1	2	0.0002442	48887	Homo sapiens	HSP90AB1;HSP90AA1	P07900	R-HSA-192830
R-HSA-380615	Serotonin clearance from the synaptic cleft	1	14	0.00137363	0.607839	0.607839	1	3	0.0003663	48887	Homo sapiens	ALDH2	P05091	R-HSA-380608
R-HSA-159740	Gamma-carboxylation of protein precursors	1	14	0.00137363	0.607839	0.607839	1	8	0.000976801	48887	Homo sapiens	PROS1	P07225	R-HSA-159752
R-HSA-975956	Nonsense Mediated Decay (NMD) independent of the Exon Junction Complex (EJC)	6	95	0.00932104	0.609375	0.609375	1	1	0.0001221	48887	Homo sapiens	UBA52;RPSA;RPLP0;PABPC1;RPL30;RPLP2	P62987;P11940;P05387;P62888;P05388;P08865	R-HSA-927789
R-HSA-168255	Influenza Life Cycle	11	175	0.0171703	0.621399	0.621399	9	52	0.00634921	48887	Homo sapiens	UBA52;CALR;RPLP0;HSPA1L;RAN;HSP90AA1;HSP90AB1;RPLP2;HSPA1A;RPSA;HSPA1A;KPNB1;CANX;CALR;RPL30	P62987;P27824;P07900;Q14974;P08107;P05387;P62888;P05388;P27797;P62826;P08865	R-HSA-168337;R-HSA-192704;R-HSA-192830;R-HSA-192841;R-HSA-168317;R-HSA-168880;R-HSA-168310;R-HSA-192746;R-HSA-169921
R-HSA-1660514	Synthesis of PIPs at the Golgi membrane	2	32	0.00313972	0.630548	0.630548	2	11	0.0013431	48887	Homo sapiens	ARF4;ARF3;ARF1;ARF5	P61204;P84077	R-HSA-1676152;R-HSA-1675883
R-HSA-2514853	Condensation of Prometaphase Chromosomes	1	15	0.00147174	0.633221	0.633221	4	4	0.0004884	48887	Homo sapiens	CAPG	Q9BPX3	R-HSA-2514854;R-HSA-2529020;R-HSA-2520883;R-HSA-2529015
R-HSA-5358493	Synthesis of diphthamide-EEF2	1	15	0.00147174	0.633221	0.633221	4	4	0.0004884	48887	Homo sapiens	EEF2	P13639	R-HSA-5358494;R-HSA-5358475;R-HSA-5358484;R-HSA-5367022
R-HSA-174437	Removal of the Flap Intermediate from the C-strand	1	15	0.00147174	0.633221	0.633221	4	4	0.0004884	48887	Homo sapiens	PCNA	P12004	R-HSA-174445;R-HSA-174446;R-HSA-174441;R-HSA-174451
R-HSA-5339716	misspliced GSK3beta mutants stabilize beta-catenin	1	15	0.00147174	0.633221	0.633221	1	1	0.0001221	48887	Homo sapiens	PPP2R1A	P30153	R-HSA-5339713
R-HSA-180689	APOBEC3G mediated resistance to HIV-1 infection	1	15	0.00147174	0.633221	0.633221	2	3	0.0003663	48887	Homo sapiens	PPIA	P62937	R-HSA-180632;R-HSA-180634
R-HSA-376172	DSCAM interactions	1	15	0.00147174	0.633221	0.633221	3	6	0.000732601	48887	Homo sapiens	RAC3;RAC2;RAC1	P63000	R-HSA-451366;R-HSA-376123;R-HSA-451347
R-HSA-177128	Conjugation of salicylate with glycine	1	15	0.00147174	0.633221	0.633221	1	2	0.0002442	48887	Homo sapiens	CAT	Q6IB77	R-HSA-159574
R-HSA-4839748	AMER1 mutants destabilize the destruction complex	1	15	0.00147174	0.633221	0.633221	1	2	0.0002442	48887	Homo sapiens	PPP2R1A	P30153	R-HSA-4839746
R-HSA-4839735	AXIN mutants destabilize the destruction complex, activating WNT signaling	1	15	0.00147174	0.633221	0.633221	1	2	0.0002442	48887	Homo sapiens	PPP2R1A	P30153	R-HSA-4839734
R-HSA-379401	Dopamine clearance from the synaptic cleft	1	15	0.00147174	0.633221	0.633221	2	5	0.000610501	48887	Homo sapiens	COMT	P21964	R-HSA-379464;R-HSA-379387
R-HSA-168330	Viral RNP Complexes in the Host Cell Nucleus	1	15	0.00147174	0.633221	0.633221	1	3	0.0003663	48887	Homo sapiens	HSPA1A;HSPA1A;HSPA1L	P08107	R-HSA-192746
R-HSA-2454202	Fc epsilon receptor (FCERI) signaling	34	535	0.0524922	0.642074	0.642074	43	127	0.0155067	48887	Homo sapiens	PEBP1;PSMB4;ACTBL2;ACTG2;ACTG1;YWHAB;PSMB1;ACTC1;RAP1B;CALM1;RAP1A;LYN;UBB;UBA52;PSMA7;PHB;PSMA5;RAC3;PSMA6;RAC2;RAC1;PSMA4;RPN1;FGB;FGA;ACTA2;RPN2;ACTA1;PSMC3;TLN1;PPP2R1A;ACTN2;UBE2N;ACTB;FGG;POTEF;IQGAP1;ITGA2B;TLN1;NEFL;VCL;ITGB3	P46940;Q13200;P18206;P25789;P30153;P60709;P30086;Q99460;P31946;P35609;P62158;P20618;P35232;P17980;P07948;P61224;P62834;P28066;P02679;P02671;Q9Y490;P02675;P61088;P07196;P08514;P05106;P63000;P62987;P0CG48;P28070;O14818;P63261;P60900;P0CG47	R-HSA-5607728;R-HSA-2730904;R-HSA-5675417;R-HSA-5672978;R-HSA-5672980;R-HSA-2730833;R-HSA-202534;R-HSA-2730843;R-HSA-2730840;R-HSA-5672960;R-HSA-5672961;R-HSA-2730889;R-HSA-2730888;R-HSA-5672965;R-HSA-5672966;R-HSA-5672969;R-HSA-5658424;R-HSA-2730882;R-HSA-5672972;R-HSA-5672973;R-HSA-2730886;R-HSA-5607724;R-HSA-5658430;R-HSA-2454240;R-HSA-2730884;R-HSA-2454239;R-HSA-2730867;R-HSA-5672951;R-HSA-56…
R-HSA-445095	Interaction between L1 and Ankyrins	2	33	0.00323783	0.647113	0.647113	2	4	0.0004884	48887	Homo sapiens	ACTB;ACTBL2;ACTG1;POTEF	P63261;P60709	R-HSA-392751;R-HSA-373739
R-HSA-113510	E2F mediated regulation of DNA replication	2	33	0.00323783	0.647113	0.647113	2	6	0.000732601	48887	Homo sapiens	PCNA;PPP2R1A	P30153;P12004	R-HSA-539107;R-HSA-113503
R-HSA-1606322	ZBP1(DAI) mediated induction of type I IFNs	2	33	0.00323783	0.647113	0.647113	2	10	0.001221	48887	Homo sapiens	RNH1;HMGB1	Q96MN2;P09429	R-HSA-168166;R-HSA-1606327
R-HSA-442755	Activation of NMDA receptor upon glutamate binding and postsynaptic events	3	50	0.00490581	0.649364	0.649364	11	22	0.0026862	48887	Homo sapiens	ACTN2;NEFL;CALM1	P07196;P35609;P62158	R-HSA-445367;R-HSA-432172;R-HSA-442732;R-HSA-112282;R-HSA-111915;R-HSA-442760;R-HSA-432164;R-HSA-442725;R-HSA-111913;R-HSA-443480;R-HSA-432162
R-HSA-373752	Netrin-1 signaling	3	50	0.00490581	0.649364	0.649364	7	31	0.0037851	48887	Homo sapiens	RAC3;CDC42;RAC2;RAC1;EZR	P15311;P60953;P63000	R-HSA-418874;R-HSA-374664;R-HSA-418856;R-HSA-418850;R-HSA-418865;R-HSA-374663;R-HSA-374662
R-HSA-4839743	phosphorylation site mutants of CTNNB1 are not targeted to the proteasome by the destruction complex	1	16	0.00156986	0.656962	0.656962	4	4	0.0004884	48887	Homo sapiens	PPP2R1A	P30153	R-HSA-4839638;R-HSA-4839635;R-HSA-4839634;R-HSA-4827388
R-HSA-5358752	T41 mutants of beta-catenin aren't phosphorylated	1	16	0.00156986	0.656962	0.656962	1	1	0.0001221	48887	Homo sapiens	PPP2R1A	P30153	R-HSA-4839638
R-HSA-5358749	S37 mutants of beta-catenin aren't phosphorylated	1	16	0.00156986	0.656962	0.656962	1	1	0.0001221	48887	Homo sapiens	PPP2R1A	P30153	R-HSA-4839635
R-HSA-5358751	S45 mutants of beta-catenin aren't phosphorylated	1	16	0.00156986	0.656962	0.656962	1	1	0.0001221	48887	Homo sapiens	PPP2R1A	P30153	R-HSA-4827388
R-HSA-5358747	S33 mutants of beta-catenin aren't phosphorylated	1	16	0.00156986	0.656962	0.656962	1	1	0.0001221	48887	Homo sapiens	PPP2R1A	P30153	R-HSA-4839634
R-HSA-69109	Leading Strand Synthesis	1	16	0.00156986	0.656962	0.656962	4	5	0.000610501	48887	Homo sapiens	PCNA	P12004	R-HSA-69063;R-HSA-69074;R-HSA-69068;R-HSA-69098
R-HSA-69091	Polymerase switching	1	16	0.00156986	0.656962	0.656962	3	4	0.0004884	48887	Homo sapiens	PCNA	P12004	R-HSA-69063;R-HSA-69074;R-HSA-69068
R-HSA-1059683	Interleukin-6 signaling	1	16	0.00156986	0.656962	0.656962	6	19	0.0023199	48887	Homo sapiens	STAT1	P42224-1	R-HSA-1112587;R-HSA-1112602;R-HSA-1112565;R-HSA-1112604;R-HSA-1112727;R-HSA-1112538
R-HSA-3134963	DEx/H-box helicases activate type I IFN and inflammatory cytokines production	1	16	0.00156986	0.656962	0.656962	1	5	0.000610501	48887	Homo sapiens	HMGB1	P09429	R-HSA-168166
R-HSA-2197563	NOTCH2 intracellular domain regulates transcription	1	16	0.00156986	0.656962	0.656962	1	9	0.0010989	48887	Homo sapiens	CTSG	P10144	R-HSA-2976551
R-HSA-112315	Transmission across Chemical Synapses	16	259	0.0254121	0.658324	0.658324	40	102	0.0124542	48887	Homo sapiens	ALDH2;GNAI3;PRKCB;HSPA8;CALM1;PRDX5;ACTN2;GNAI2;GNAI1;GNB1;GNB2;RAB3A;COMT;NEFL	P08754;P46459;P07196;P21964;Q01970;P05771;P35609;P04899;P05091;P62158;P20336;P11142;P62873;P62879;P63096;Q9HAV0	R-HSA-372529;R-HSA-112282;R-HSA-170674;R-HSA-111915;R-HSA-111913;R-HSA-170686;R-HSA-416985;R-HSA-917744;R-HSA-380905;R-HSA-442732;R-HSA-451283;R-HSA-374899;R-HSA-442725;R-HSA-170671;R-HSA-416639;R-HSA-380901;R-HSA-1013020;R-HSA-170666;R-HSA-379464;R-HSA-380608;R-HSA-500717;R-HSA-372505;R-HSA-264615;R-HSA-451311;R-HSA-392206;R-HSA-374922;R-HSA-379387;R-HSA-210444;R-HSA-445367;R-HSA-432172;R-HSA-38…
R-HSA-5423646	Aflatoxin activation and detoxification	3	51	0.00500392	0.662417	0.662417	1	17	0.0020757	48887	Homo sapiens	AKR7A2	O43488;Q8NHP1;O95154	R-HSA-5423637
R-HSA-1296065	Inwardly rectifying K+ channels	2	34	0.00333595	0.663085	0.663085	1	5	0.000610501	48887	Homo sapiens	GNB1;GNB2	P62873;P62879	R-HSA-1013020
R-HSA-418990	Adherens junctions interactions	2	34	0.00333595	0.663085	0.663085	1	15	0.0018315	48887	Homo sapiens	ACTB;ACTBL2;ACTG1;POTEF	P63261;P60709	R-HSA-433725
R-HSA-983168	Antigen processing: Ubiquitination & Proteasome degradation	15	246	0.0241366	0.674579	0.674579	7	8	0.000976801	48887	Homo sapiens	UBA52;LAP3;PSMA7;PSMA5;PSMB4;PSMA6;PSMA4;RPN1;PSMB1;RPN2;PSMC3;UBE2N;UBB;UBA1	Q13200;P25789;Q13867;P22314;P61088;Q99460;P62987;P20618;P0CG48;P28070;O14818;P17980;P60900;P0CG47;P28066	R-HSA-983162;R-HSA-983150;R-HSA-983153;R-HSA-983152;R-HSA-983157;R-HSA-983140;R-HSA-983156
R-HSA-111997	CaM pathway	2	35	0.00343407	0.678469	0.678469	7	13	0.0015873	48887	Homo sapiens	PRKAR1A;CALM1	P62158;P10644	R-HSA-111956;R-HSA-112282;R-HSA-111925;R-HSA-111915;R-HSA-111913;R-HSA-111966;R-HSA-74448
R-HSA-111933	Calmodulin induced events	2	35	0.00343407	0.678469	0.678469	6	12	0.0014652	48887	Homo sapiens	PRKAR1A;CALM1	P62158;P10644	R-HSA-111956;R-HSA-112282;R-HSA-111925;R-HSA-111915;R-HSA-111913;R-HSA-111966
R-HSA-888590	GABA synthesis, release, reuptake and degradation	2	35	0.00343407	0.678469	0.678469	2	9	0.0010989	48887	Homo sapiens	RAB3A;HSPA8	P20336;P11142	R-HSA-917744;R-HSA-888589
R-HSA-74967	Repair synthesis of patch ~27-30 bases long by DNA polymerase	1	17	0.00166797	0.679169	0.679169	1	1	0.0001221	48887	Homo sapiens	PCNA	P12004	R-HSA-109968
R-HSA-109977	Repair synthesis for gap-filling by DNA polymerase in TC-NER	1	17	0.00166797	0.679169	0.679169	1	1	0.0001221	48887	Homo sapiens	PCNA	P12004	R-HSA-110305
R-HSA-69205	G1/S-Specific Transcription	1	17	0.00166797	0.679169	0.679169	1	1	0.0001221	48887	Homo sapiens	PCNA	P12004	R-HSA-539107
R-HSA-174411	Polymerase switching on the C-strand of the telomere	1	17	0.00166797	0.679169	0.679169	3	4	0.0004884	48887	Homo sapiens	PCNA	P12004	R-HSA-174447;R-HSA-174439;R-HSA-174448
R-HSA-918233	TRAF3-dependent IRF activation pathway	1	17	0.00166797	0.679169	0.679169	4	9	0.0010989	48887	Homo sapiens	CAP1	Q13114	R-HSA-918229;R-HSA-918227;R-HSA-918225;R-HSA-918232
R-HSA-5676594	TNF receptor superfamily (TNFSF) members mediating non-canonical NF-kB pathway	1	17	0.00166797	0.679169	0.679169	5	12	0.0014652	48887	Homo sapiens	CAP1	Q13114	R-HSA-5676598;R-HSA-5676597;R-HSA-5676596;R-HSA-5676595;R-HSA-5676593
R-HSA-428540	Activation of Rac	1	17	0.00166797	0.679169	0.679169	1	4	0.0004884	48887	Homo sapiens	RAC3;RAC2;RAC1	P63000	R-HSA-428535
R-HSA-159854	Gamma-carboxylation, transport, and amino-terminal cleavage of proteins	1	17	0.00166797	0.679169	0.679169	3	25	0.0030525	48887	Homo sapiens	PROS1	P07225	R-HSA-159729;R-HSA-159773;R-HSA-159752
R-HSA-70153	Glucose transport	3	53	0.00520016	0.687455	0.687455	2	16	0.0019536	48887	Homo sapiens	HK3;HK1;SLC2A3	P52790;P11169;P19367	R-HSA-70420;R-HSA-70403
R-HSA-399719	Trafficking of AMPA receptors	2	36	0.00353218	0.693276	0.693276	3	4	0.0004884	48887	Homo sapiens	COMT;PRKCB	P46459;P05771	R-HSA-416639;R-HSA-416985;R-HSA-421007
R-HSA-2173793	Transcriptional activity of SMAD2/SMAD3:SMAD4 heterotrimer	3	54	0.00529827	0.699442	0.699442	11	38	0.0046398	48887	Homo sapiens	UBA52;UBB	P62987;P0CG48;P0CG47	R-HSA-2186767;R-HSA-870477;R-HSA-2179276;R-HSA-2186780;R-HSA-870479;R-HSA-2176502;R-HSA-2176503;R-HSA-870449;R-HSA-2186747;R-HSA-2186785;R-HSA-870437
R-HSA-69166	Removal of the Flap Intermediate	1	18	0.00176609	0.69994	0.69994	4	4	0.0004884	48887	Homo sapiens	PCNA	P12004	R-HSA-69144;R-HSA-69140;R-HSA-69142;R-HSA-69152
R-HSA-5607763	CLEC7A (Dectin-1) induces NFAT activation	1	18	0.00176609	0.69994	0.69994	4	6	0.000732601	48887	Homo sapiens	CALM1	P62158	R-HSA-2730849;R-HSA-2730867;R-HSA-74448;R-HSA-2730872
R-HSA-109979	Gap-filling DNA repair synthesis and ligation in TC-NER	1	18	0.00176609	0.69994	0.69994	1	2	0.0002442	48887	Homo sapiens	PCNA	P12004	R-HSA-110305
R-HSA-74969	Gap-filling DNA repair synthesis and ligation in GG-NER	1	18	0.00176609	0.69994	0.69994	1	2	0.0002442	48887	Homo sapiens	PCNA	P12004	R-HSA-109968
R-HSA-77288	mitochondrial fatty acid beta-oxidation of unsaturated fatty acids	1	18	0.00176609	0.69994	0.69994	1	6	0.000732601	48887	Homo sapiens	DECR1	Q16698	R-HSA-109343
R-HSA-428790	Facilitative Na+-independent glucose transporters	1	18	0.00176609	0.69994	0.69994	1	7	0.000854701	48887	Homo sapiens	SLC2A3	P11169	R-HSA-428825
R-HSA-70268	Pyruvate metabolism	2	37	0.0036303	0.707515	0.707515	2	8	0.000976801	48887	Homo sapiens	LDHA;LDHB	P00338;P07195	R-HSA-71849;R-HSA-70510
R-HSA-1474151	Tetrahydrobiopterin (BH4) synthesis, recycling, salvage and regulation	2	37	0.0036303	0.707515	0.707515	1	14	0.0017094	48887	Homo sapiens	CALM1;HSP90AB1;HSP90AA1	P07900;P62158	R-HSA-1497796
R-HSA-373080	Class B/2 (Secretin family receptors)	5	90	0.00883046	0.717942	0.717942	2	17	0.0020757	48887	Homo sapiens	IDH1;GNAS;GNB1;GNB2	P62873;P63092;P62879;P49190;Q9HAV0	R-HSA-420489;R-HSA-381612
R-HSA-196299	Beta-catenin phosphorylation cascade	1	19	0.00186421	0.719368	0.719368	4	4	0.0004884	48887	Homo sapiens	PPP2R1A	P30153	R-HSA-195318;R-HSA-195300;R-HSA-195287;R-HSA-195283
R-HSA-168333	NEP/NS2 Interacts with the Cellular Export Machinery	1	19	0.00186421	0.719368	0.719368	1	2	0.0002442	48887	Homo sapiens	RAN	P62826	R-HSA-168880
R-HSA-450385	Butyrate Response Factor 1 (BRF1) destabilizes mRNA	1	19	0.00186421	0.719368	0.719368	2	6	0.000732601	48887	Homo sapiens	YWHAB	P31946	R-HSA-482788;R-HSA-450406
R-HSA-73951	Homologous recombination repair of replication-independent double-strand breaks	1	19	0.00186421	0.719368	0.719368	7	25	0.0030525	48887	Homo sapiens	H2AFX;HIST2H2AB	P16104	R-HSA-75191;R-HSA-110404;R-HSA-83560;R-HSA-83592;R-HSA-75176;R-HSA-83570;R-HSA-75242
R-HSA-73888	Homologous Recombination Repair	1	19	0.00186421	0.719368	0.719368	7	25	0.0030525	48887	Homo sapiens	H2AFX;HIST2H2AB	P16104	R-HSA-75191;R-HSA-110404;R-HSA-83560;R-HSA-83592;R-HSA-75176;R-HSA-83570;R-HSA-75242
R-HSA-2485179	Activation of the phototransduction cascade	1	19	0.00186421	0.719368	0.719368	2	8	0.000976801	48887	Homo sapiens	GNB1;GNB2	P62873	R-HSA-2485180;R-HSA-2485182
R-HSA-450513	Tristetraprolin (TTP) destabilizes mRNA	1	19	0.00186421	0.719368	0.719368	1	4	0.0004884	48887	Homo sapiens	YWHAB	P31946	R-HSA-450394
R-HSA-399721	Glutamate Binding, Activation of AMPA Receptors and Synaptic Plasticity	2	38	0.00372841	0.721199	0.721199	3	9	0.0010989	48887	Homo sapiens	COMT;PRKCB	P46459;P05771	R-HSA-416639;R-HSA-416985;R-HSA-421007
R-HSA-2129379	Molecules associated with elastic fibres	2	38	0.00372841	0.721199	0.721199	2	10	0.001221	48887	Homo sapiens	ITGB1;ITGB1;ITGB3	P05556;P05106	R-HSA-2395320;R-HSA-2396029
R-HSA-1855204	Synthesis of IP3 and IP4 in the cytosol	2	38	0.00372841	0.721199	0.721199	2	12	0.0014652	48887	Homo sapiens	CALM1;PRDX5	Q01970;P62158	R-HSA-1855177;R-HSA-1855153
R-HSA-2122947	NOTCH1 Intracellular Domain Regulates Transcription	3	56	0.00549451	0.722362	0.722362	1	16	0.0019536	48887	Homo sapiens	UBA52;UBB	P62987;P0CG48;P0CG47	R-HSA-1852623
R-HSA-2029482	Regulation of actin dynamics for phagocytic cup formation	13	224	0.021978	0.732401	0.732401	20	24	0.0029304	48887	Homo sapiens	ARPC3;ARPC2;RAC3;ARPC5;RAC2;ACTR2;RAC1;ACTBL2;ACTG1;ACTR3;MYH9;HSP90AA1;HSP90AB1;CFL1;ACTB;CDC42;POTEF	P60953;O15144;O15145;P60709;O15511;P23528;P35579;P63000;P07900;P61160;P08238;P63261;P61158	R-HSA-419645;R-HSA-2197698;R-HSA-419644;R-HSA-2029445;R-HSA-2029476;R-HSA-442592;R-HSA-2029473;R-HSA-2029454;R-HSA-2130194;R-HSA-2029451;R-HSA-1861595;R-HSA-2029456;R-HSA-2029469;R-HSA-399950;R-HSA-442586;R-HSA-2029465;R-HSA-2197691;R-HSA-2029467;R-HSA-2029466;R-HSA-2197690
R-HSA-69183	Processive synthesis on the lagging strand	1	20	0.00196232	0.73754	0.73754	6	7	0.000854701	48887	Homo sapiens	PCNA	P12004	R-HSA-69144;R-HSA-69140;R-HSA-69116;R-HSA-69127;R-HSA-69142;R-HSA-69152
R-HSA-3000471	Scavenging by Class B Receptors	1	20	0.00196232	0.73754	0.73754	2	4	0.0004884	48887	Homo sapiens	CD36;CD36	P16671	R-HSA-2187264;R-HSA-2247512
R-HSA-163615	PKA activation	1	20	0.00196232	0.73754	0.73754	1	2	0.0002442	48887	Homo sapiens	PRKAR1A	P10644	R-HSA-111925
R-HSA-450604	KSRP destabilizes mRNA	1	20	0.00196232	0.73754	0.73754	1	5	0.000610501	48887	Homo sapiens	YWHAZ	P63104	R-HSA-450620
R-HSA-189483	Heme degradation	1	20	0.00196232	0.73754	0.73754	1	5	0.000610501	48887	Homo sapiens	BLVRB	P30043	R-HSA-189384
R-HSA-174800	Chylomicron-mediated lipid transport	1	20	0.00196232	0.73754	0.73754	1	12	0.0014652	48887	Homo sapiens	P4HB	P07237	R-HSA-174786
R-HSA-2871837	FCERI mediated NF-kB activation	14	242	0.0237441	0.742086	0.742086	5	19	0.0023199	48887	Homo sapiens	LYN;UBE2N;UBA52;PSMA7;UBB;PSMB4;PSMA5;PSMA6;PSMA4;RPN1;PSMB1;RPN2;PSMC3	P20618;P62987;Q13200;P25789;P0CG48;P28070;O14818;P17980;P61088;Q99460;P60900;P0CG47;P28066;P07948	R-HSA-5607728;R-HSA-2730904;R-HSA-202534;R-HSA-2730882;R-HSA-5607724
R-HSA-2029480	Fcgamma receptor (FCGR) dependent phagocytosis	15	259	0.0254121	0.746159	0.746159	21	42	0.00512821	48887	Homo sapiens	ARPC3;ARPC2;RAC3;ARPC5;RAC2;ACTR2;RAC1;ACTBL2;ACTR3;ACTG1;MYH9;HSP90AA1;HSP90AB1;LYN;CFL1;ACTB;CDC42;POTEF;YES1	P60953;O15144;O15145;P60709;O15511;P23528;P35579;P63000;P07900;P61160;P08238;P63261;P07947;P61158;P07948	R-HSA-419645;R-HSA-2197698;R-HSA-419644;R-HSA-2029445;R-HSA-2029476;R-HSA-442592;R-HSA-2029473;R-HSA-2029454;R-HSA-2130194;R-HSA-2029451;R-HSA-1861595;R-HSA-2029456;R-HSA-2029459;R-HSA-2029469;R-HSA-399950;R-HSA-442586;R-HSA-2029465;R-HSA-2197691;R-HSA-2029467;R-HSA-2029466;R-HSA-2197690
R-HSA-111996	Ca-dependent events	2	40	0.00392465	0.746947	0.746947	7	16	0.0019536	48887	Homo sapiens	PRKAR1A;CALM1	P62158;P10644	R-HSA-111956;R-HSA-112282;R-HSA-111925;R-HSA-111915;R-HSA-111913;R-HSA-111966;R-HSA-74448
R-HSA-72764	Eukaryotic Translation Termination	5	94	0.00922292	0.752057	0.752057	3	3	0.0003663	48887	Homo sapiens	UBA52;RPSA;RPLP0;RPL30;RPLP2	P62987;P05387;P62888;P05388;P08865	R-HSA-141671;R-HSA-141673;R-HSA-141691
R-HSA-162587	HIV Life Cycle	9	162	0.0158948	0.754152	0.754152	52	112	0.0136752	48887	Homo sapiens	UBA52;XRCC6;PDCD6IP;UBB;PPIA;TAF15;XRCC5;RAN	P62987;P62937;P0CG48;P12956;Q8WUM4;Q16514;P13010;P62826;P0CG47	R-HSA-184269;R-HSA-180739;R-HSA-184323;R-HSA-182795;R-HSA-164503;R-HSA-164500;R-HSA-3139027;R-HSA-173111;R-HSA-173115;R-HSA-164510;R-HSA-164508;R-HSA-164509;R-HSA-164507;R-HSA-167136;R-HSA-164504;R-HSA-164505;R-HSA-167134;R-HSA-175258;R-HSA-164519;R-HSA-167130;R-HSA-164513;R-HSA-164512;R-HSA-164515;R-HSA-164524;R-HSA-164527;R-HSA-164521;R-HSA-164520;R-HSA-3159227;R-HSA-167121;R-HSA-167118;R-HSA-3…
R-HSA-5663084	Diseases of carbohydrate metabolism	3	59	0.00578885	0.754156	0.754156	1	20	0.002442	48887	Homo sapiens	UBA52;UBB	P62987;P0CG48;P0CG47	R-HSA-3797226
R-HSA-174414	Processive synthesis on the C-strand of the telomere	1	21	0.00206044	0.754536	0.754536	7	7	0.000854701	48887	Homo sapiens	PCNA	P12004	R-HSA-174444;R-HSA-174445;R-HSA-174446;R-HSA-174441;R-HSA-174456;R-HSA-174438;R-HSA-174451
R-HSA-5651801	PCNA-Dependent Long Patch Base Excision Repair	1	21	0.00206044	0.754536	0.754536	6	6	0.000732601	48887	Homo sapiens	PCNA	P12004	R-HSA-110371;R-HSA-5651809;R-HSA-110368;R-HSA-110364;R-HSA-5651805;R-HSA-110363
R-HSA-964975	Vitamins B6 activation to pyridoxal phosphate	1	21	0.00206044	0.754536	0.754536	3	6	0.000732601	48887	Homo sapiens	PDXK	O00764	R-HSA-964962;R-HSA-964970;R-HSA-964958
R-HSA-1483148	Synthesis of PG	1	21	0.00206044	0.754536	0.754536	1	5	0.000610501	48887	Homo sapiens	PRKCSH	Q13393	R-HSA-1483142
R-HSA-1614517	Sulfide oxidation to sulfate	1	21	0.00206044	0.754536	0.754536	1	6	0.000732601	48887	Homo sapiens	ETHE1	O95571	R-HSA-1614605
R-HSA-140534	Ligand-dependent caspase activation	1	21	0.00206044	0.754536	0.754536	1	9	0.0010989	48887	Homo sapiens	CD14	P08571	R-HSA-2562564
R-HSA-5210891	Uptake and function of anthrax toxins	1	21	0.00206044	0.754536	0.754536	2	19	0.0023199	48887	Homo sapiens	PDCD6IP	Q8WUM4	R-HSA-5210943;R-HSA-5210947
R-HSA-1483191	Synthesis of PC	2	41	0.00402276	0.759039	0.759039	1	10	0.001221	48887	Homo sapiens	CCT2	P49585;Q9Y5K3	R-HSA-1483081
R-HSA-400511	Synthesis, secretion, and inactivation of Glucose-dependent Insulinotropic Polypeptide (GIP)	1	22	0.00215856	0.770434	0.770434	1	6	0.000732601	48887	Homo sapiens	ACTA1	P27487	R-HSA-400513
R-HSA-381426	Regulation of Insulin-like Growth Factor (IGF) transport and uptake by Insulin-like Growth Factor Binding Proteins (IGFBPs)	1	22	0.00215856	0.770434	0.770434	1	13	0.0015873	48887	Homo sapiens	CTSG	P08311	R-HSA-381500
R-HSA-74259	Purine catabolism	2	42	0.00412088	0.770628	0.770628	2	12	0.0014652	48887	Homo sapiens	GPX1;CAT	P04040;P07203	R-HSA-76031;R-HSA-71676
R-HSA-174824	Lipoprotein metabolism	2	42	0.00412088	0.770628	0.770628	2	42	0.00512821	48887	Homo sapiens	P4HB;ALB	P02768;P07237	R-HSA-174786;R-HSA-264679
R-HSA-2980766	Nuclear Envelope Breakdown	3	61	0.00598509	0.773679	0.773679	4	13	0.0015873	48887	Homo sapiens	LMNB1;TMPO;PRKCB	P20700;P05771;P42167-1	R-HSA-5244669;R-HSA-2993898;R-HSA-5229194;R-HSA-5223304
R-HSA-202427	Phosphorylation of CD3 and TCR zeta chains	2	43	0.004219	0.781728	0.781728	4	5	0.000610501	48887	Homo sapiens	PTPRC;HLA-DRB5	P08575;Q30154	R-HSA-202214;R-HSA-202165;R-HSA-202291;R-HSA-202233
R-HSA-176033	Interactions of Vpr with host cellular proteins	2	43	0.004219	0.781728	0.781728	1	4	0.0004884	48887	Homo sapiens	SLC25A5	P05141;P12236	R-HSA-180905
R-HSA-189200	Hexose transport	3	62	0.0060832	0.782954	0.782954	2	19	0.0023199	48887	Homo sapiens	HK3;HK1;SLC2A3	P52790;P11169;P19367	R-HSA-70420;R-HSA-70403
R-HSA-1442490	Collagen degradation	3	62	0.0060832	0.782954	0.782954	3	33	0.0040293	48887	Homo sapiens	CTSB;CTSD;PRTN3	P08246;P07858;P07339	R-HSA-2168923;R-HSA-2482180;R-HSA-2471621
R-HSA-917937	Iron uptake and transport	3	62	0.0060832	0.782954	0.782954	2	24	0.0029304	48887	Homo sapiens	ATP6V0D1;ATP6V1A;ATP6V1B2	P61421;P38606;P21281	R-HSA-5252133;R-HSA-917841
R-HSA-72689	Formation of a pool of free 40S subunits	5	98	0.00961538	0.783005	0.783005	2	2	0.0002442	48887	Homo sapiens	UBA52;RPSA;RPLP0;RPL30;RPLP2	P62987;P05387;P62888;P05388;P08865	R-HSA-72673;R-HSA-72676
R-HSA-418555	G alpha (s) signalling events	8	150	0.0147174	0.783809	0.783809	7	8	0.000976801	48887	Homo sapiens	IDH1;GNAI2;GNAI1;GNAS;GNB1;GNB2;GNAI3	P08754;P62873;P63092;P62879;P49190;P63096;Q9HAV0;P04899	R-HSA-392129;R-HSA-164381;R-HSA-379044;R-HSA-163617;R-HSA-744887;R-HSA-751013;R-HSA-744886
R-HSA-5358606	Mismatch repair (MMR) directed by MSH2:MSH3 (MutSbeta)	1	23	0.00225667	0.785304	0.785304	4	8	0.000976801	48887	Homo sapiens	PCNA	P12004	R-HSA-5358619;R-HSA-5358545;R-HSA-5358519;R-HSA-5358512
R-HSA-5358565	Mismatch repair (MMR) directed by MSH2:MSH6 (MutSalpha)	1	23	0.00225667	0.785304	0.785304	4	8	0.000976801	48887	Homo sapiens	PCNA	P12004	R-HSA-5358510;R-HSA-5358518;R-HSA-5358599;R-HSA-5358597
R-HSA-181429	Serotonin Neurotransmitter Release Cycle	1	23	0.00225667	0.785304	0.785304	2	4	0.0004884	48887	Homo sapiens	RAB3A	P20336	R-HSA-380905;R-HSA-380901
R-HSA-159424	Conjugation of carboxylic acids	1	23	0.00225667	0.785304	0.785304	2	6	0.000732601	48887	Homo sapiens	CAT	Q6IB77	R-HSA-159566;R-HSA-159574
R-HSA-156587	Amino Acid conjugation	1	23	0.00225667	0.785304	0.785304	2	6	0.000732601	48887	Homo sapiens	CAT	Q6IB77	R-HSA-159566;R-HSA-159574
R-HSA-111931	PKA-mediated phosphorylation of CREB	1	23	0.00225667	0.785304	0.785304	1	5	0.000610501	48887	Homo sapiens	PRKAR1A	P10644	R-HSA-111925
R-HSA-5358508	Mismatch Repair	1	24	0.00235479	0.799211	0.799211	8	14	0.0017094	48887	Homo sapiens	PCNA	P12004	R-HSA-5358619;R-HSA-5358510;R-HSA-5358518;R-HSA-5358545;R-HSA-5358519;R-HSA-5358599;R-HSA-5358512;R-HSA-5358597
R-HSA-390247	Beta-oxidation of very long chain fatty acids	1	24	0.00235479	0.799211	0.799211	2	8	0.000976801	48887	Homo sapiens	HSD17B4	P51659	R-HSA-390252;R-HSA-390251
R-HSA-389948	PD-1 signaling	2	45	0.00441523	0.80252	0.80252	2	4	0.0004884	48887	Homo sapiens	PTPN6;HLA-DRB5	P29350;Q30154	R-HSA-389759;R-HSA-389758
R-HSA-1489509	DAG and IP3 signaling	2	45	0.00441523	0.80252	0.80252	7	17	0.0020757	48887	Homo sapiens	PRKAR1A;CALM1	P62158;P10644	R-HSA-111956;R-HSA-112282;R-HSA-111925;R-HSA-111915;R-HSA-111913;R-HSA-111966;R-HSA-74448
R-HSA-2980736	Peptide hormone metabolism	6	120	0.0117739	0.812036	0.812036	8	52	0.00634921	48887	Homo sapiens	CTSZ;CTSG;ERO1L;ACTA1;CTSD	P08311;P27487;Q96HE7;Q9UBR2;P07339;P23946	R-HSA-2022411;R-HSA-2022412;R-HSA-2022381;R-HSA-264997;R-HSA-400495;R-HSA-2022383;R-HSA-400513;R-HSA-2022403
R-HSA-211979	Eicosanoids	1	25	0.0024529	0.812219	0.812219	1	6	0.000732601	48887	Homo sapiens	TBXAS1	P24557	R-HSA-76500
R-HSA-198753	ERK/MAPK targets	1	25	0.0024529	0.812219	0.812219	1	7	0.000854701	48887	Homo sapiens	PPP2R1A	P30153	R-HSA-199959
R-HSA-1566948	Elastic fibre formation	2	46	0.00451334	0.812243	0.812243	3	17	0.0020757	48887	Homo sapiens	ITGB1;ITGB1;ITGB3	P05556;P05106	R-HSA-2395320;R-HSA-2328037;R-HSA-2396029
R-HSA-163200	Respiratory electron transport, ATP synthesis by chemiosmotic coupling, and heat production by uncoupling proteins.	7	139	0.0136381	0.820034	0.820034	7	16	0.0019536	48887	Homo sapiens	ATP5B;ATP5A1;UQCRC2;ETFA;UQCRC1;SURF4;ATP5H;ATP5B	P06576;P31930;Q15526;P13804;P25705;O75947;P22695	R-HSA-164834;R-HSA-164832;R-HSA-169270;R-HSA-164651;R-HSA-163214;R-HSA-164840;R-HSA-169260
R-HSA-167021	PLC-gamma1 signalling	2	47	0.00461146	0.821536	0.821536	7	19	0.0023199	48887	Homo sapiens	PRKAR1A;CALM1	P62158;P10644	R-HSA-111956;R-HSA-112282;R-HSA-111925;R-HSA-111915;R-HSA-111913;R-HSA-111966;R-HSA-74448
R-HSA-212718	EGFR interacts with phospholipase C-gamma	2	47	0.00461146	0.821536	0.821536	7	20	0.002442	48887	Homo sapiens	PRKAR1A;CALM1	P62158;P10644	R-HSA-111956;R-HSA-112282;R-HSA-111925;R-HSA-111915;R-HSA-111913;R-HSA-111966;R-HSA-74448
R-HSA-264642	Acetylcholine Neurotransmitter Release Cycle	1	26	0.00255102	0.824386	0.824386	3	6	0.000732601	48887	Homo sapiens	RAB3A	P20336	R-HSA-372529;R-HSA-372505;R-HSA-264615
R-HSA-166208	mTORC1-mediated signalling	1	26	0.00255102	0.824386	0.824386	2	7	0.000854701	48887	Homo sapiens	YWHAB	P31946	R-HSA-165718;R-HSA-165692
R-HSA-1839117	Signaling by FGFR1 fusion mutants	1	26	0.00255102	0.824386	0.824386	1	14	0.0017094	48887	Homo sapiens	STAT1	P42224	R-HSA-1888198
R-HSA-69273	Cyclin A/B1 associated events during G2/M transition	1	26	0.00255102	0.824386	0.824386	1	24	0.0029304	48887	Homo sapiens	PPP2R1A	P30153	R-HSA-4088141
R-HSA-2644603	Signaling by NOTCH1 in Cancer	3	67	0.00657378	0.824719	0.824719	6	39	0.0047619	48887	Homo sapiens	UBA52;UBB	P62987;P0CG48;P0CG47	R-HSA-2769007;R-HSA-2730752;R-HSA-2220976;R-HSA-2900765;R-HSA-2220944;R-HSA-2737728
R-HSA-2644606	Constitutive Signaling by NOTCH1 PEST Domain Mutants	3	67	0.00657378	0.824719	0.824719	2	21	0.0025641	48887	Homo sapiens	UBA52;UBB	P62987;P0CG48;P0CG47	R-HSA-2769007;R-HSA-2220944
R-HSA-2894862	Constitutive Signaling by NOTCH1 HD+PEST Domain Mutants	3	67	0.00657378	0.824719	0.824719	2	21	0.0025641	48887	Homo sapiens	UBA52;UBB	P62987;P0CG48;P0CG47	R-HSA-2220976;R-HSA-2900765
R-HSA-2644602	Signaling by NOTCH1 PEST Domain Mutants in Cancer	3	67	0.00657378	0.824719	0.824719	2	21	0.0025641	48887	Homo sapiens	UBA52;UBB	P62987;P0CG48;P0CG47	R-HSA-2769007;R-HSA-2220944
R-HSA-2894858	Signaling by NOTCH1 HD+PEST Domain Mutants in Cancer	3	67	0.00657378	0.824719	0.824719	2	21	0.0025641	48887	Homo sapiens	UBA52;UBB	P62987;P0CG48;P0CG47	R-HSA-2220976;R-HSA-2900765
R-HSA-1251932	PLCG1 events in ERBB2 signaling	2	48	0.00470958	0.830414	0.830414	7	19	0.0023199	48887	Homo sapiens	PRKAR1A;CALM1	P62158;P10644	R-HSA-111956;R-HSA-112282;R-HSA-111925;R-HSA-111915;R-HSA-111913;R-HSA-111966;R-HSA-74448
R-HSA-69186	Lagging Strand Synthesis	1	27	0.00264914	0.835765	0.835765	9	11	0.0013431	48887	Homo sapiens	PCNA	P12004	R-HSA-69063;R-HSA-69144;R-HSA-69074;R-HSA-69140;R-HSA-69116;R-HSA-69068;R-HSA-69127;R-HSA-69142;R-HSA-69152
R-HSA-879518	Transport of organic anions	1	27	0.00264914	0.835765	0.835765	3	8	0.000976801	48887	Homo sapiens	ALB	P02768	R-HSA-194083;R-HSA-194130;R-HSA-194079
R-HSA-1538133	G0 and Early G1	1	27	0.00264914	0.835765	0.835765	1	10	0.001221	48887	Homo sapiens	PCNA	P12004	R-HSA-1362277
R-HSA-977606	Regulation of Complement cascade	1	27	0.00264914	0.835765	0.835765	1	29	0.0035409	48887	Homo sapiens	PROS1	P07225	R-HSA-981665
R-HSA-2514859	Inactivation, recovery and regulation of the phototransduction cascade	2	49	0.00480769	0.838892	0.838892	2	17	0.0020757	48887	Homo sapiens	GNB1;GNB2;CALM1	P62873;P62158	R-HSA-74882;R-HSA-3229181
R-HSA-212676	Dopamine Neurotransmitter Release Cycle	1	28	0.00274725	0.846408	0.846408	2	5	0.000610501	48887	Homo sapiens	RAB3A	P20336	R-HSA-380574;R-HSA-380869
R-HSA-110373	Resolution of AP sites via the multiple-nucleotide patch replacement pathway	1	28	0.00274725	0.846408	0.846408	6	18	0.0021978	48887	Homo sapiens	PCNA	P12004	R-HSA-110371;R-HSA-5651809;R-HSA-110368;R-HSA-110364;R-HSA-5651805;R-HSA-110363
R-HSA-1810476	RIP-mediated NFkB activation via ZBP1	1	28	0.00274725	0.846408	0.846408	1	4	0.0004884	48887	Homo sapiens	HMGB1	P09429	R-HSA-168166
R-HSA-198725	Nuclear Events (kinase and transcription factor activation)	1	28	0.00274725	0.846408	0.846408	1	11	0.0013431	48887	Homo sapiens	PPP2R1A	P30153	R-HSA-199959
R-HSA-264876	Insulin processing	1	28	0.00274725	0.846408	0.846408	1	12	0.0014652	48887	Homo sapiens	ERO1L	Q96HE7	R-HSA-264997
R-HSA-194223	HDL-mediated lipid transport	1	28	0.00274725	0.846408	0.846408	1	22	0.0026862	48887	Homo sapiens	ALB	P02768	R-HSA-264679
R-HSA-3000480	Scavenging by Class A Receptors	2	50	0.00490581	0.846985	0.846985	2	10	0.001221	48887	Homo sapiens	HSP90B1;CALR;CALR;HSP90B1	P14625;P27797	R-HSA-2173778;R-HSA-2507854
R-HSA-70614	Amino acid synthesis and interconversion (transamination)	2	50	0.00490581	0.846985	0.846985	2	22	0.0026862	48887	Homo sapiens	GLUD2;GLUD1	P49448;P00367	R-HSA-70589;R-HSA-70600
R-HSA-192823	Viral mRNA Translation	5	108	0.0105965	0.847257	0.847257	2	2	0.0002442	48887	Homo sapiens	UBA52;RPSA;RPLP0;RPL30;RPLP2	P62987;P05387;P62888;P05388;P08865	R-HSA-192704;R-HSA-192841
R-HSA-1222352	Latent infection of Homo sapiens with Mycobacterium tuberculosis	5	109	0.0106947	0.85272	0.85272	2	47	0.00573871	48887	Homo sapiens	ATP6V0D1;ATP6V1A;ATP6V1B2;NCF1;NCF2	P61421;P38606;P19878;P14598;P21281	R-HSA-1222376;R-HSA-1222516
R-HSA-203927	MicroRNA (miRNA) biogenesis	1	29	0.00284537	0.856362	0.856362	2	7	0.000854701	48887	Homo sapiens	RAN	P62826	R-HSA-203922;R-HSA-203906
R-HSA-5621575	CD209 (DC-SIGN) signaling	1	29	0.00284537	0.856362	0.856362	1	11	0.0013431	48887	Homo sapiens	LYN	P07948	R-HSA-5624486
R-HSA-162599	Late Phase of HIV Life Cycle	7	147	0.0144231	0.86011	0.86011	24	75	0.00915751	48887	Homo sapiens	UBA52;PDCD6IP;UBB;PPIA;TAF15;RAN	P62987;P62937;P0CG48;Q8WUM4;Q16514;P62826;P0CG47	R-HSA-167477;R-HSA-167134;R-HSA-184269;R-HSA-167097;R-HSA-165034;R-HSA-167130;R-HSA-167474;R-HSA-180739;R-HSA-167484;R-HSA-184323;R-HSA-165028;R-HSA-3149454;R-HSA-3159227;R-HSA-167121;R-HSA-167118;R-HSA-3139027;R-HSA-3159232;R-HSA-3149434;R-HSA-167113;R-HSA-165055;R-HSA-165043;R-HSA-167136;R-HSA-180687;R-HSA-165047
R-HSA-181430	Norepinephrine Neurotransmitter Release Cycle	1	30	0.00294349	0.865672	0.865672	2	6	0.000732601	48887	Homo sapiens	RAB3A	P20336	R-HSA-374899;R-HSA-374922
R-HSA-933542	TRAF6 mediated NF-kB activation	1	30	0.00294349	0.865672	0.865672	1	4	0.0004884	48887	Homo sapiens	HMGB1	P09429	R-HSA-168166
R-HSA-389887	Beta-oxidation of pristanoyl-CoA	1	30	0.00294349	0.865672	0.865672	2	11	0.0013431	48887	Homo sapiens	HSD17B4	P51659	R-HSA-389995;R-HSA-389986
R-HSA-73614	Pyrimidine salvage reactions	1	30	0.00294349	0.865672	0.865672	1	8	0.000976801	48887	Homo sapiens	TYMP	P19971	R-HSA-112266
R-HSA-2514856	The phototransduction cascade	2	53	0.00520016	0.869092	0.869092	4	25	0.0030525	48887	Homo sapiens	GNB1;GNB2;CALM1	P62873;P62158	R-HSA-74882;R-HSA-3229181;R-HSA-2485180;R-HSA-2485182
R-HSA-70895	Branched-chain amino acid catabolism	2	53	0.00520016	0.869092	0.869092	3	20	0.002442	48887	Homo sapiens	HSD17B10;EHD3	Q6NVY1;Q99714	R-HSA-508369;R-HSA-70881;R-HSA-70837
R-HSA-210500	Glutamate Neurotransmitter Release Cycle	1	31	0.0030416	0.874379	0.874379	3	8	0.000976801	48887	Homo sapiens	RAB3A	P20336	R-HSA-210444;R-HSA-210430;R-HSA-210426
R-HSA-3000157	Laminin interactions	1	31	0.0030416	0.874379	0.874379	5	15	0.0018315	48887	Homo sapiens	ITGB1;ITGB1	P05556	R-HSA-216058;R-HSA-349626;R-HSA-3907292;R-HSA-216051;R-HSA-216048
R-HSA-203765	eNOS activation and regulation	2	54	0.00529827	0.875784	0.875784	9	37	0.0045177	48887	Homo sapiens	CALM1;HSP90AB1;HSP90AA1	P07900;P62158	R-HSA-202111;R-HSA-202110;R-HSA-202129;R-HSA-1497810;R-HSA-202144;R-HSA-1497796;R-HSA-202137;R-HSA-202127;R-HSA-1497784
R-HSA-202131	Metabolism of nitric oxide	2	54	0.00529827	0.875784	0.875784	9	37	0.0045177	48887	Homo sapiens	CALM1;HSP90AB1;HSP90AA1	P07900;P62158	R-HSA-202111;R-HSA-202110;R-HSA-202129;R-HSA-1497810;R-HSA-202144;R-HSA-1497796;R-HSA-202137;R-HSA-202127;R-HSA-1497784
R-HSA-525793	Myogenesis	1	32	0.00313972	0.882523	0.882523	6	14	0.0017094	48887	Homo sapiens	CDC42	P60953	R-HSA-376119;R-HSA-376117;R-HSA-448951;R-HSA-449200;R-HSA-448958;R-HSA-448957
R-HSA-375170	CDO in myogenesis	1	32	0.00313972	0.882523	0.882523	6	14	0.0017094	48887	Homo sapiens	CDC42	P60953	R-HSA-376119;R-HSA-376117;R-HSA-448951;R-HSA-449200;R-HSA-448958;R-HSA-448957
R-HSA-983712	Ion channel transport	11	224	0.021978	0.882624	0.882624	5	40	0.004884	48887	Homo sapiens	UBA52;ATP2A3;ATP2A2;UBB;ATP6V0D1;ATP1A1;ATP6V1A;ATP1A3;ATP6V1B2;ATP1B3	P62987;P0CG48;P61421;P38606;P13637;P54709;P05023;P0CG47;P16615;P21281;Q93084	R-HSA-936897;R-HSA-5252133;R-HSA-2682349;R-HSA-418365;R-HSA-427910
R-HSA-163841	Gamma carboxylation, hypusine formation and arylsulfatase activation	2	56	0.00549451	0.888231	0.888231	7	34	0.0041514	48887	Homo sapiens	PROS1;EEF2	P13639;P07225	R-HSA-5358494;R-HSA-159729;R-HSA-5358475;R-HSA-5358484;R-HSA-159773;R-HSA-5367022;R-HSA-159752
R-HSA-4641262	disassembly of the destruction complex and recruitment of AXIN to the membrane	1	33	0.00323783	0.890139	0.890139	2	7	0.000854701	48887	Homo sapiens	PPP2R1A	P30153	R-HSA-201685;R-HSA-3601585
R-HSA-5601884	PIWI-interacting RNA (piRNA) biogenesis	1	33	0.00323783	0.890139	0.890139	1	16	0.0019536	48887	Homo sapiens	HSP90AB1;HSP90AA1	P07900	R-HSA-5601883
R-HSA-5357769	Caspase activation via extrinsic apoptotic signalig pathway	1	33	0.00323783	0.890139	0.890139	1	17	0.0020757	48887	Homo sapiens	CD14	P08571	R-HSA-2562564
R-HSA-3000178	ECM proteoglycans	3	78	0.00765306	0.892997	0.892997	4	22	0.0026862	48887	Homo sapiens	ITGB1;ITGB1;ITGA2B;ITGB3	P05556;P08514;P05106	R-HSA-2681667;R-HSA-4086132;R-HSA-2426471;R-HSA-4086200
R-HSA-202433	Generation of second messenger molecules	2	57	0.00559262	0.894011	0.894011	4	17	0.0020757	48887	Homo sapiens	VASP;HLA-DRB5	P50552;Q30154	R-HSA-430201;R-HSA-202248;R-HSA-202245;R-HSA-202216
R-HSA-2162123	Synthesis of Prostaglandins (PG) and Thromboxanes (TX)	2	57	0.00559262	0.894011	0.894011	3	32	0.0039072	48887	Homo sapiens	PTGES3;TBXAS1	Q15185;P24557	R-HSA-265295;R-HSA-76500;R-HSA-2161613
R-HSA-1474290	Collagen formation	4	99	0.0097135	0.896953	0.896953	9	40	0.004884	48887	Homo sapiens	P4HB;PPIB;CTSS;CTSB	P23284;P07858;P07237;P25774	R-HSA-1981157;R-HSA-1981104;R-HSA-2213200;R-HSA-2002460;R-HSA-2022073;R-HSA-1981120;R-HSA-1650808;R-HSA-1980233;R-HSA-1981128
R-HSA-450282	MAPK targets/ Nuclear events mediated by MAP kinases	1	34	0.00333595	0.897263	0.897263	1	16	0.0019536	48887	Homo sapiens	PPP2R1A	P30153	R-HSA-199959
R-HSA-1483206	Glycerophospholipid biosynthesis	7	157	0.0154042	0.899654	0.899654	5	108	0.0131868	48887	Homo sapiens	HADHA;HADHB;PRKCSH;CCT2;GPD2	Q8N335;Q13393;P49585;P21695;P55084;P40939;Q9Y5K3	R-HSA-1483081;R-HSA-1483142;R-HSA-75889;R-HSA-1483182;R-HSA-1482775
R-HSA-174417	Telomere C-strand (Lagging Strand) Synthesis	1	35	0.00343407	0.903925	0.903925	11	14	0.0017094	48887	Homo sapiens	PCNA	P12004	R-HSA-176702;R-HSA-174444;R-HSA-174445;R-HSA-174446;R-HSA-174447;R-HSA-174441;R-HSA-174456;R-HSA-174438;R-HSA-174439;R-HSA-174448;R-HSA-174451
R-HSA-5654227	Phospholipase C-mediated cascade; FGFR3	2	60	0.00588697	0.909726	0.909726	7	20	0.002442	48887	Homo sapiens	PRKAR1A;CALM1	P62158;P10644	R-HSA-111956;R-HSA-112282;R-HSA-111925;R-HSA-111915;R-HSA-111913;R-HSA-111966;R-HSA-74448
R-HSA-2022090	Assembly of collagen fibrils and other multimeric structures	2	60	0.00588697	0.909726	0.909726	1	25	0.0030525	48887	Homo sapiens	CTSS;CTSB	P07858;P25774	R-HSA-2213200
R-HSA-159418	Recycling of bile acids and salts	1	36	0.00353218	0.910155	0.910155	5	11	0.0013431	48887	Homo sapiens	ALB	P02768	R-HSA-194083;R-HSA-194130;R-HSA-194121;R-HSA-194153;R-HSA-194079
R-HSA-109970	Global Genomic NER (GG-NER)	1	36	0.00353218	0.910155	0.910155	1	10	0.001221	48887	Homo sapiens	PCNA	P12004	R-HSA-109968
R-HSA-1980143	Signaling by NOTCH1	3	82	0.00804553	0.911195	0.911195	6	37	0.0045177	48887	Homo sapiens	UBA52;UBB	P62987;P0CG48;P0CG47	R-HSA-1852623;R-HSA-1980074;R-HSA-1912357;R-HSA-157632;R-HSA-1912386;R-HSA-1980118
R-HSA-5654228	Phospholipase C-mediated cascade; FGFR4	2	61	0.00598509	0.91446	0.91446	7	20	0.002442	48887	Homo sapiens	PRKAR1A;CALM1	P62158;P10644	R-HSA-111956;R-HSA-112282;R-HSA-111925;R-HSA-111915;R-HSA-111913;R-HSA-111966;R-HSA-74448
R-HSA-1655829	Regulation of cholesterol biosynthesis by SREBP (SREBF)	3	83	0.00814364	0.915282	0.915282	4	50	0.00610501	48887	Homo sapiens	KPNB1;LBR;RAN	Q14974;P62826;O76062	R-HSA-1655831;R-HSA-2065539;R-HSA-2065550;R-HSA-1655833
R-HSA-5365859	RA biosynthesis pathway	1	37	0.0036303	0.915983	0.915983	1	10	0.001221	48887	Homo sapiens	ADH5	P08319	R-HSA-5362564
R-HSA-381042	PERK regulates gene expression	1	38	0.00372841	0.921432	0.921432	1	11	0.0013431	48887	Homo sapiens	HSPA5;HSPA5	P11021	R-HSA-381086
R-HSA-202430	Translocation of ZAP-70 to Immunological synapse	1	39	0.00382653	0.926529	0.926529	3	3	0.0003663	48887	Homo sapiens	HLA-DRB5	Q30154	R-HSA-202344;R-HSA-202168;R-HSA-202174
R-HSA-5173214	O-glycosylation of TSR domain-containing proteins	1	39	0.00382653	0.926529	0.926529	2	2	0.0002442	48887	Homo sapiens	THBS1	P07996	R-HSA-5173192;R-HSA-5173005
R-HSA-69190	DNA strand elongation	1	39	0.00382653	0.926529	0.926529	10	16	0.0019536	48887	Homo sapiens	PCNA	P12004	R-HSA-69063;R-HSA-69144;R-HSA-69074;R-HSA-69140;R-HSA-69116;R-HSA-69068;R-HSA-69127;R-HSA-69142;R-HSA-69098;R-HSA-69152
R-HSA-1614558	Degradation of cysteine and homocysteine	1	39	0.00382653	0.926529	0.926529	1	13	0.0015873	48887	Homo sapiens	ETHE1	O95571	R-HSA-1614605
R-HSA-5609975	Diseases associated with glycosylation precursor biosynthesis	1	39	0.00382653	0.926529	0.926529	1	16	0.0019536	48887	Homo sapiens	PGM1	P36871	R-HSA-5609939
R-HSA-73894	DNA Repair	8	185	0.0181515	0.926954	0.926954	65	207	0.0252747	48887	Homo sapiens	PCNA;UBA52;XRCC6;UBB;H2AFX;VCP;XRCC5;HIST2H2AB	P62987;P0CG48;P12956;P13010;P0CG47;P55072;P12004;P16104	R-HSA-5653754;R-HSA-5652005;R-HSA-5655170;R-HSA-419525;R-HSA-5653756;R-HSA-109968;R-HSA-83570;R-HSA-5358599;R-HSA-5652009;R-HSA-419534;R-HSA-5358597;R-HSA-5656148;R-HSA-5358619;R-HSA-419539;R-HSA-110371;R-HSA-83560;R-HSA-110368;R-HSA-5655193;R-HSA-5656158;R-HSA-5652151;R-HSA-420781;R-HSA-5655892;R-HSA-5655481;R-HSA-110364;R-HSA-5358545;R-HSA-75176;R-HSA-5653838;R-HSA-110363;R-HSA-5653840;R-HSA-75…
R-HSA-5654219	Phospholipase C-mediated cascade: FGFR1	2	64	0.00627943	0.927302	0.927302	7	20	0.002442	48887	Homo sapiens	PRKAR1A;CALM1	P62158;P10644	R-HSA-111956;R-HSA-112282;R-HSA-111925;R-HSA-111915;R-HSA-111913;R-HSA-111966;R-HSA-74448
R-HSA-421270	Cell-cell junction organization	2	64	0.00627943	0.927302	0.927302	1	18	0.0021978	48887	Homo sapiens	ACTB;ACTBL2;ACTG1;POTEF	P63261;P60709	R-HSA-433725
R-HSA-611105	Respiratory electron transport	4	108	0.0105965	0.929862	0.929862	4	6	0.000732601	48887	Homo sapiens	UQCRC2;ETFA;UQCRC1;SURF4	P31930;Q15526;P13804;P22695	R-HSA-169270;R-HSA-164651;R-HSA-163214;R-HSA-169260
R-HSA-165054	Rev-mediated nuclear export of HIV RNA	1	40	0.00392465	0.931296	0.931296	7	10	0.001221	48887	Homo sapiens	RAN	P62826	R-HSA-165034;R-HSA-165055;R-HSA-180739;R-HSA-165043;R-HSA-165028;R-HSA-180687;R-HSA-165047
R-HSA-4791275	Signaling by WNT in cancer	1	40	0.00392465	0.931296	0.931296	8	16	0.0019536	48887	Homo sapiens	PPP2R1A	P30153	R-HSA-4791278;R-HSA-4839638;R-HSA-4839635;R-HSA-4839634;R-HSA-5339713;R-HSA-4827388;R-HSA-4839746;R-HSA-4839734
R-HSA-156581	Methylation	1	40	0.00392465	0.931296	0.931296	1	9	0.0010989	48887	Homo sapiens	COMT	P21964	R-HSA-175983
R-HSA-191273	Cholesterol biosynthesis	2	66	0.00647567	0.934829	0.934829	2	26	0.0031746	48887	Homo sapiens	LBR	Q14739;O76062	R-HSA-194674;R-HSA-194698
R-HSA-2151201	Transcriptional activation of mitochondrial biogenesis	2	66	0.00647567	0.934829	0.934829	2	27	0.0032967	48887	Homo sapiens	ATP5B;ATP5B	P06576;ENSG00000110955	R-HSA-1592247;R-HSA-2466369
R-HSA-5654221	Phospholipase C-mediated cascade; FGFR2	2	67	0.00657378	0.938309	0.938309	7	20	0.002442	48887	Homo sapiens	PRKAR1A;CALM1	P62158;P10644	R-HSA-111956;R-HSA-112282;R-HSA-111925;R-HSA-111915;R-HSA-111913;R-HSA-111966;R-HSA-74448
R-HSA-180786	Extension of Telomeres	1	42	0.00412088	0.939922	0.939922	11	21	0.0025641	48887	Homo sapiens	PCNA	P12004	R-HSA-176702;R-HSA-174444;R-HSA-174445;R-HSA-174446;R-HSA-174447;R-HSA-174441;R-HSA-174456;R-HSA-174438;R-HSA-174439;R-HSA-174448;R-HSA-174451
R-HSA-5362517	Signaling by Retinoic Acid	2	68	0.0066719	0.941613	0.941613	5	20	0.002442	48887	Homo sapiens	FABP5;ADH5	Q01469;P08319	R-HSA-5634100;R-HSA-5622129;R-HSA-5422942;R-HSA-5362564;R-HSA-5633256
R-HSA-1483255	PI Metabolism	2	68	0.0066719	0.941613	0.941613	2	54	0.00659341	48887	Homo sapiens	ARF4;ARF3;ARF1;ARF5	P61204;P84077	R-HSA-1676152;R-HSA-1675883
R-HSA-112316	Neuronal System	16	338	0.0331633	0.941688	0.941688	40	122	0.0148962	48887	Homo sapiens	ALDH2;GNAI3;PRKCB;HSPA8;CALM1;PRDX5;ACTN2;GNAI2;GNAI1;GNB1;GNB2;RAB3A;COMT;NEFL	P08754;P46459;P07196;P21964;Q01970;P05771;P35609;P04899;P05091;P62158;P20336;P11142;P62873;P62879;P63096;Q9HAV0	R-HSA-372529;R-HSA-112282;R-HSA-170674;R-HSA-111915;R-HSA-111913;R-HSA-170686;R-HSA-416985;R-HSA-917744;R-HSA-380905;R-HSA-442732;R-HSA-451283;R-HSA-374899;R-HSA-442725;R-HSA-170671;R-HSA-416639;R-HSA-380901;R-HSA-1013020;R-HSA-170666;R-HSA-379464;R-HSA-380608;R-HSA-500717;R-HSA-372505;R-HSA-264615;R-HSA-451311;R-HSA-392206;R-HSA-374922;R-HSA-379387;R-HSA-210444;R-HSA-445367;R-HSA-432172;R-HSA-38…
R-HSA-157118	Signaling by NOTCH	6	153	0.0150118	0.94222	0.94222	10	95	0.0115995	48887	Homo sapiens	UBA52;ATP2A3;ATP2A2;UBB;CTSG	P62987;P0CG48;P10144;P0CG47;P16615;Q93084	R-HSA-1852623;R-HSA-1980074;R-HSA-2172172;R-HSA-1912374;R-HSA-1912357;R-HSA-157632;R-HSA-1912386;R-HSA-1980118;R-HSA-157629;R-HSA-2976551
R-HSA-2142753	Arachidonic acid metabolism	6	153	0.0150118	0.94222	0.94222	8	77	0.00940171	48887	Homo sapiens	LTA4H;GPX1;PTGES3;TBXAS1	Q15185;P09960;P24557;P18283;P07203;P36969	R-HSA-2161959;R-HSA-266072;R-HSA-265295;R-HSA-2161999;R-HSA-2161946;R-HSA-2161791;R-HSA-76500;R-HSA-2161613
R-HSA-381771	Synthesis, secretion, and inactivation of Glucagon-like Peptide-1 (GLP-1)	1	43	0.004219	0.943821	0.943821	1	6	0.000732601	48887	Homo sapiens	ACTA1	P27487	R-HSA-400495
R-HSA-73933	Resolution of Abasic Sites (AP sites)	1	43	0.004219	0.943821	0.943821	6	42	0.00512821	48887	Homo sapiens	PCNA	P12004	R-HSA-110371;R-HSA-5651809;R-HSA-110368;R-HSA-110364;R-HSA-5651805;R-HSA-110363
R-HSA-174403	Glutathione synthesis and recycling	1	43	0.004219	0.943821	0.943821	1	9	0.0010989	48887	Homo sapiens	CNDP2	Q96KP4	R-HSA-1247910
R-HSA-73779	RNA Polymerase II Transcription Pre-Initiation And Promoter Opening	1	44	0.00431711	0.947467	0.947467	5	5	0.000610501	48887	Homo sapiens	TAF15	Q16514	R-HSA-109639;R-HSA-109638;R-HSA-109637;R-HSA-109636;R-HSA-75095
R-HSA-5663202	Diseases of signal transduction	17	360	0.0353218	0.947968	0.947968	59	247	0.0301587	48887	Homo sapiens	UBA52;PSMA7;PSMB4;PSMA5;PSMA6;PSMA4;RPN1;PSMB1;RPN2;PSMC3;PPP2R1A;CDC37;HSP90AB1;HSP90AA1;UBB;VCP;STAT1	Q16543;Q13200;P42224;P25789;P30153;Q99460;P62987;P20618;P07900;P0CG48;P28070;O14818;P17980;P60900;P0CG47;P55072;P28066	R-HSA-1248002;R-HSA-1218833;R-HSA-1218824;R-HSA-2737728;R-HSA-1226012;R-HSA-1226014;R-HSA-1226016;R-HSA-5387386;R-HSA-5387389;R-HSA-5638137;R-HSA-4791278;R-HSA-1169421;R-HSA-4839638;R-HSA-4839635;R-HSA-4839634;R-HSA-4839746;R-HSA-1225950;R-HSA-1225951;R-HSA-1225949;R-HSA-1225947;R-HSA-2900765;R-HSA-4839734;R-HSA-2730752;R-HSA-5637770;R-HSA-2220944;R-HSA-5637764;R-HSA-5339713;R-HSA-5637765;R-HSA-5…
R-HSA-1483257	Phospholipid metabolism	9	215	0.021095	0.949979	0.949979	7	158	0.0192918	48887	Homo sapiens	ARF4;ARF3;HADHA;HADHB;ARF1;PRKCSH;CCT2;ARF5;GPD2	Q8N335;Q13393;P61204;P49585;P21695;P55084;P40939;P84077;Q9Y5K3	R-HSA-1483081;R-HSA-1483142;R-HSA-75889;R-HSA-1483182;R-HSA-1482775;R-HSA-1676152;R-HSA-1675883
R-HSA-2046106	alpha-linolenic acid (ALA) metabolism	1	45	0.00441523	0.950877	0.950877	2	15	0.0018315	48887	Homo sapiens	HSD17B4	P51659	R-HSA-2066778;R-HSA-2066780
R-HSA-167161	HIV Transcription Initiation	1	46	0.00451334	0.954066	0.954066	4	4	0.0004884	48887	Homo sapiens	TAF15	Q16514	R-HSA-167134;R-HSA-167477;R-HSA-167118;R-HSA-167130
R-HSA-75953	RNA Polymerase II Transcription Initiation	1	46	0.00451334	0.954066	0.954066	3	3	0.0003663	48887	Homo sapiens	TAF15	Q16514	R-HSA-75861;R-HSA-75866;R-HSA-75864
R-HSA-73776	RNA Polymerase II Promoter Escape	1	46	0.00451334	0.954066	0.954066	3	5	0.000610501	48887	Homo sapiens	TAF15	Q16514	R-HSA-75873;R-HSA-75869;R-HSA-75850
R-HSA-167162	RNA Polymerase II HIV Promoter Escape	1	46	0.00451334	0.954066	0.954066	4	7	0.000854701	48887	Homo sapiens	TAF15	Q16514	R-HSA-167113;R-HSA-167474;R-HSA-167136;R-HSA-167121
R-HSA-5621480	Dectin-2 family	1	46	0.00451334	0.954066	0.954066	1	11	0.0013431	48887	Homo sapiens	LYN	P07948	R-HSA-5621355
R-HSA-1839124	FGFR1 mutant receptor activation	1	46	0.00451334	0.954066	0.954066	1	23	0.0028083	48887	Homo sapiens	STAT1	P42224	R-HSA-1888198
R-HSA-1650814	Collagen biosynthesis and modifying enzymes	2	73	0.00716248	0.955758	0.955758	8	15	0.0018315	48887	Homo sapiens	P4HB;PPIB	P23284;P07237	R-HSA-1981157;R-HSA-1981104;R-HSA-2002460;R-HSA-2022073;R-HSA-1981120;R-HSA-1650808;R-HSA-1980233;R-HSA-1981128
R-HSA-400508	Incretin synthesis, secretion, and inactivation	1	47	0.00461146	0.957048	0.957048	2	12	0.0014652	48887	Homo sapiens	ACTA1	P27487	R-HSA-400495;R-HSA-400513
R-HSA-165159	mTOR signalling	1	47	0.00461146	0.957048	0.957048	4	26	0.0031746	48887	Homo sapiens	YWHAB	P31946	R-HSA-5672824;R-HSA-5672828;R-HSA-165718;R-HSA-165692
R-HSA-73937	Transcription-coupled NER (TC-NER)	1	47	0.00461146	0.957048	0.957048	1	9	0.0010989	48887	Homo sapiens	PCNA	P12004	R-HSA-110305
R-HSA-156590	Glutathione conjugation	2	74	0.0072606	0.958163	0.958163	2	11	0.0013431	48887	Homo sapiens	GSTP1;CNDP2	Q96KP4;P09211	R-HSA-1247910;R-HSA-176054
R-HSA-73817	Purine ribonucleoside monophosphate biosynthesis	1	48	0.00470958	0.959837	0.959837	2	16	0.0019536	48887	Homo sapiens	ATIC	P31939	R-HSA-73798;R-HSA-73797
R-HSA-168273	Influenza Viral RNA Transcription and Replication	6	163	0.0159929	0.961086	0.961086	3	15	0.0018315	48887	Homo sapiens	UBA52;RPSA;RPLP0;RPL30;RPLP2;HSP90AB1;HSP90AA1	P62987;P07900;P05387;P62888;P05388;P08865	R-HSA-192704;R-HSA-192830;R-HSA-192841
R-HSA-76042	RNA Polymerase II Transcription Initiation And Promoter Clearance	1	49	0.00480769	0.962444	0.962444	7	9	0.0010989	48887	Homo sapiens	TAF15	Q16514	R-HSA-75861;R-HSA-75873;R-HSA-75949;R-HSA-75869;R-HSA-75866;R-HSA-75850;R-HSA-75864
R-HSA-109703	PKB-mediated events	1	49	0.00480769	0.962444	0.962444	4	28	0.0034188	48887	Homo sapiens	YWHAB	P31946	R-HSA-5672824;R-HSA-5672828;R-HSA-165718;R-HSA-165692
R-HSA-193648	NRAGE signals death through JNK	1	49	0.00480769	0.962444	0.962444	1	7	0.000854701	48887	Homo sapiens	RAC3;RAC2;RAC1	P63000	R-HSA-205039
R-HSA-390918	Peroxisomal lipid metabolism	2	76	0.00745683	0.962604	0.962604	6	34	0.0041514	48887	Homo sapiens	HSD17B4;IDH1	P51659;O75874	R-HSA-389995;R-HSA-389540;R-HSA-389986;R-HSA-390252;R-HSA-389550;R-HSA-390251
R-HSA-1912422	Pre-NOTCH Expression and Processing	2	76	0.00745683	0.962604	0.962604	1	30	0.003663	48887	Homo sapiens	ATP2A3;ATP2A2	P16615;Q93084	R-HSA-1912374
R-HSA-73847	Purine metabolism	3	100	0.00981162	0.963027	0.963027	4	39	0.0047619	48887	Homo sapiens	ATIC;GPX1;CAT	P04040;P31939;P07203	R-HSA-73798;R-HSA-73797;R-HSA-76031;R-HSA-71676
R-HSA-72695	Formation of the ternary complex, and subsequently, the 43S complex	1	50	0.00490581	0.964883	0.964883	1	3	0.0003663	48887	Homo sapiens	RPSA	P08865	R-HSA-72691
R-HSA-2142691	Synthesis of Leukotrienes (LT) and Eoxins (EX)	1	50	0.00490581	0.964883	0.964883	1	19	0.0023199	48887	Homo sapiens	LTA4H	P09960	R-HSA-266072
R-HSA-381340	Transcriptional regulation of white adipocyte differentiation	3	102	0.0100078	0.966568	0.966568	10	19	0.0023199	48887	Homo sapiens	CD36;RAC3;CD36	ENSG00000135218;P16671;Q9Y6Q9	R-HSA-381309;R-HSA-560493;R-HSA-1183003;R-HSA-560510;R-HSA-560472;R-HSA-560491;R-HSA-560517;R-HSA-560473;R-HSA-1183058;R-HSA-560498
R-HSA-1592230	Mitochondrial biogenesis	2	78	0.00765306	0.96659	0.96659	2	29	0.0035409	48887	Homo sapiens	ATP5B;ATP5B	P06576;ENSG00000110955	R-HSA-1592247;R-HSA-2466369
R-HSA-73621	Pyrimidine catabolism	1	51	0.00500392	0.967164	0.967164	1	17	0.0020757	48887	Homo sapiens	TYMP	P19971	R-HSA-112265
R-HSA-983705	Signaling by the B Cell Receptor (BCR)	16	359	0.0352237	0.967721	0.967721	7	54	0.00659341	48887	Homo sapiens	LYN;UBA52;PTPN6;PSMA7;UBB;PSMA5;PSMB4;PSMA6;PSMA4;RPN1;PSMB1;RPN2;PSMC3;PRKCB;CALM1	Q13200;P25789;Q99460;P05771;P62158;P62987;P20618;P29350;P0CG48;P28070;O14818;P17980;P60900;P0CG47;P07948;P28066	R-HSA-1168635;R-HSA-1168373;R-HSA-1168640;R-HSA-1168643;R-HSA-983707;R-HSA-74448;R-HSA-983709
R-HSA-73885	Nucleotide Excision Repair	1	52	0.00510204	0.969297	0.969297	2	19	0.0023199	48887	Homo sapiens	PCNA	P12004	R-HSA-110305;R-HSA-109968
R-HSA-446203	Asparagine N-linked glycosylation	8	211	0.0207025	0.971262	0.971262	6	89	0.0108669	48887	Homo sapiens	PRKCSH;H2AFX;PDIA3;CALR;CALR;CANX;RPN1;RPN2;DDOST	P30101;P27824;P14314;P39656;P27797;P04843;Q9H3H5;P04844	R-HSA-548890;R-HSA-901047;R-HSA-446209;R-HSA-446191;R-HSA-532667;R-HSA-535717
R-HSA-189445	Metabolism of porphyrins	1	54	0.00529827	0.973156	0.973156	1	21	0.0025641	48887	Homo sapiens	BLVRB	P30043	R-HSA-189384
R-HSA-1483249	Inositol phosphate metabolism	2	82	0.00804553	0.973371	0.973371	2	67	0.00818071	48887	Homo sapiens	CALM1;PRDX5	Q01970;P62158	R-HSA-1855177;R-HSA-1855153
R-HSA-2046104	alpha-linolenic (omega3) and linoleic (omega6) acid metabolism	1	55	0.00539639	0.9749	0.9749	2	25	0.0030525	48887	Homo sapiens	HSD17B4	P51659	R-HSA-2066778;R-HSA-2066780
R-HSA-5655302	Signaling by FGFR1 in disease	1	55	0.00539639	0.9749	0.9749	1	33	0.0040293	48887	Homo sapiens	STAT1	P42224	R-HSA-1888198
R-HSA-15869	Metabolism of nucleotides	8	216	0.0211931	0.976231	0.976231	15	118	0.0144078	48887	Homo sapiens	ATIC;GPX1;NME1;TXN;AK2;CAT;NME2;TYMP	P54819;P22392;P10599;P19971;P04040;P31939;P07203;P15531	R-HSA-482619;R-HSA-110145;R-HSA-110144;R-HSA-111804;R-HSA-111805;R-HSA-482621;R-HSA-111806;R-HSA-73798;R-HSA-76031;R-HSA-73797;R-HSA-112266;R-HSA-112265;R-HSA-73646;R-HSA-111751;R-HSA-71676
R-HSA-112310	Neurotransmitter Release Cycle	2	84	0.00824176	0.976243	0.976243	14	35	0.0042735	48887	Homo sapiens	RAB3A;HSPA8	P20336;P11142	R-HSA-210444;R-HSA-380905;R-HSA-917744;R-HSA-380574;R-HSA-372529;R-HSA-888589;R-HSA-372505;R-HSA-264615;R-HSA-210430;R-HSA-374899;R-HSA-374922;R-HSA-380901;R-HSA-210426;R-HSA-380869
R-HSA-1614635	Sulfur amino acid metabolism	2	84	0.00824176	0.976243	0.976243	2	28	0.0034188	48887	Homo sapiens	CNDP2;ETHE1	Q96KP4;O95571	R-HSA-1247910;R-HSA-1614605
R-HSA-73884	Base Excision Repair	1	57	0.00559262	0.978056	0.978056	6	86	0.0105006	48887	Homo sapiens	PCNA	P12004	R-HSA-110371;R-HSA-5651809;R-HSA-110368;R-HSA-110364;R-HSA-5651805;R-HSA-110363
R-HSA-2672351	Stimuli-sensing channels	3	117	0.0114796	0.984557	0.984557	1	23	0.0028083	48887	Homo sapiens	UBA52;UBB	P62987;P0CG48;P0CG47	R-HSA-2682349
R-HSA-75109	Triglyceride Biosynthesis	2	92	0.00902669	0.985013	0.985013	1	23	0.0028083	48887	Homo sapiens	GPD2	Q8N335;P21695	R-HSA-75889
R-HSA-674695	RNA Polymerase II Pre-transcription Events	1	64	0.00627943	0.986292	0.986292	3	17	0.0020757	48887	Homo sapiens	TAF15	Q16514	R-HSA-75862;R-HSA-73946;R-HSA-75856
R-HSA-2426168	Activation of gene expression by SREBF (SREBP)	1	67	0.00657378	0.988796	0.988796	1	40	0.004884	48887	Homo sapiens	LBR	O76062	R-HSA-1655833
R-HSA-167172	Transcription of the HIV genome	1	71	0.00696625	0.99144	0.99144	10	45	0.00549451	48887	Homo sapiens	TAF15	Q16514	R-HSA-167134;R-HSA-167477;R-HSA-167118;R-HSA-167097;R-HSA-167130;R-HSA-167113;R-HSA-167474;R-HSA-167484;R-HSA-167136;R-HSA-167121
R-HSA-1226099	Signaling by FGFR in disease	1	71	0.00696625	0.99144	0.99144	1	91	0.0111111	48887	Homo sapiens	STAT1	P42224	R-HSA-1888198
R-HSA-1296071	Potassium Channels	2	103	0.010106	0.992122	0.992122	1	17	0.0020757	48887	Homo sapiens	GNB1;GNB2	P62873;P62879	R-HSA-1013020
R-HSA-5668914	Diseases of metabolism	5	181	0.017759	0.993237	0.993237	3	71	0.00866911	48887	Homo sapiens	UBA52;IDH1;UBB;TBXAS1	P62987;P0CG48;O75874;P24557;P0CG47	R-HSA-5603275;R-HSA-3797226;R-HSA-880053
R-HSA-1660662	Glycosphingolipid metabolism	1	75	0.00735871	0.99346	0.99346	1	27	0.0032967	48887	Homo sapiens	PSAP	P07602	R-HSA-1605591
R-HSA-193368	Synthesis of bile acids and bile salts via 7alpha-hydroxycholesterol	1	76	0.00745683	0.993886	0.993886	4	39	0.0047619	48887	Homo sapiens	HSD17B4	P51659	R-HSA-193508;R-HSA-193535;R-HSA-192331;R-HSA-193455
R-HSA-194068	Bile acid and bile salt metabolism	2	111	0.0108909	0.995095	0.995095	9	91	0.0111111	48887	Homo sapiens	HSD17B4;ALB	P51659;P02768	R-HSA-194083;R-HSA-193508;R-HSA-194130;R-HSA-193535;R-HSA-194121;R-HSA-192331;R-HSA-194153;R-HSA-194079;R-HSA-193455
R-HSA-5579029	Metabolic disorders of biological oxidation enzymes	1	80	0.00784929	0.995329	0.995329	1	31	0.0037851	48887	Homo sapiens	TBXAS1	P24557	R-HSA-5603275
R-HSA-71291	Metabolism of amino acids and derivatives	15	400	0.0392465	0.995364	0.995364	8	183	0.0223443	48887	Homo sapiens	PSMA7;PSMB4;PSMA5;PSMA6;EHD3;PSMA4;RPN1;PSMB1;RPN2;PSMC3;GLUD2;GLUD1;HSD17B10;ETHE1;CNDP2	Q13200;P00367;P25789;Q99714;Q99460;O95571;P20618;P49448;P28070;Q6NVY1;Q96KP4;O14818;P17980;P60900;P28066	R-HSA-70589;R-HSA-70600;R-HSA-508369;R-HSA-70881;R-HSA-353125;R-HSA-70837;R-HSA-1247910;R-HSA-1614605
R-HSA-2173782	Binding and Uptake of Ligands by Scavenger Receptors	7	235	0.0230573	0.995482	0.995482	12	32	0.0039072	48887	Homo sapiens	HBA1;HBB;CD36;HSP90B1;CALR;CD36;CALR;ALB;HSP90B1;HSP90AB1;HSP90AA1	P07900;P69905;P14625;P02768;P27797;P16671;P68871	R-HSA-2168885;R-HSA-2187264;R-HSA-2168884;R-HSA-2168887;R-HSA-2230938;R-HSA-2173778;R-HSA-2507854;R-HSA-2168883;R-HSA-2247514;R-HSA-2197645;R-HSA-2247512;R-HSA-2168889
R-HSA-73848	Pyrimidine metabolism	1	81	0.00794741	0.995634	0.995634	2	34	0.0041514	48887	Homo sapiens	TYMP	P19971	R-HSA-112266;R-HSA-112265
R-HSA-2990846	SUMOylation	1	85	0.00833987	0.996665	0.996665	6	33	0.0040293	48887	Homo sapiens	SAE1	Q9UBE0	R-HSA-2993784;R-HSA-2993769;R-HSA-2993790;R-HSA-2990833;R-HSA-2993781;R-HSA-2993780
R-HSA-162582	Signal Transduction	148	2678	0.262755	0.997337	0.997337	445	1679	0.205006	48887	Homo sapiens	HIST1H2BH;HIST1H2BJ;HIST1H2BI;HIST1H2BL;HIST1H2BK;ACTC1;MYL9;HIST1H2BB;RAP1B;HIST1H2BA;MYL6;PRKCB;HIST1H3C;CDC37;HIST1H2BD;RAP1A;HIST2H2AC;UBB;ITGB1;HIST1H2BM;HIST1H2BN;HIST1H2BO;HIST2H2AB;ATP2A3;ATP2A2;PHB;HIST1H4H;RPN1;ACTA2;RPN2;ACTA1;RHOA;MYH10;RHOC;GNAS;GNB1;GNB2;GNAQ;VCP;MYH14;RHOG;MYH11;VCL;TUBA1C;ARPC3;TUBA1B;ARPC2;TUBA1A;ARPC5;CTSG;HIST1H1E;GNAO1;PRKAR1A;HIST2H2AA4;H2AFX;H2AFZ;HIST2H3A;P…	P46940;Q13200;O60814;Q71U36;O60610;Q9Y6Q9;P23527;P07737;P0C0S5;P15153;P38606;Q9BQE3;Q9HAV0;P28066;Q16543;P04083;P05556;Q9Y490;Q99879;Q99877;O15511;Q99880;P28070;P62258;P61586;P07237;P31150;Q9H4B7;P18206;P60953;P52565;P52566;P14598;P16615;P35609;P10644;P84243;P20618;P27348;P35232;P84095;P17980;P06899;P60763;Q00610;P07947;P55072;P07948;P63104;P62834;P61224;P08754;P02671;Q13509;O15144;O15145;P19878;…	R-HSA-392295;R-HSA-5675417;R-HSA-163617;R-HSA-392300;R-HSA-3229181;R-HSA-5625796;R-HSA-5218804;R-HSA-5218805;R-HSA-939265;R-HSA-5625797;R-HSA-167419;R-HSA-1504190;R-HSA-5218812;R-HSA-5218813;R-HSA-167415;R-HSA-1433374;R-HSA-5218814;R-HSA-5218809;R-HSA-167408;R-HSA-5218811;R-HSA-1980118;R-HSA-429441;R-HSA-2730872;R-HSA-5625849;R-HSA-5625848;R-HSA-2134532;R-HSA-5675433;R-HSA-5627775;R-HSA-195146;R-…
R-HSA-379716	Cytosolic tRNA aminoacylation	1	89	0.00873234	0.997453	0.997453	1	21	0.0025641	48887	Homo sapiens	WARS	P23381	R-HSA-379977
R-HSA-535734	Fatty acid, triacylglycerol, and ketone body metabolism	11	335	0.0328689	0.997485	0.997485	21	117	0.0142857	48887	Homo sapiens	CD36;ACADVL;HADHA;ECHS1;HADHB;RAC3;CD36;ACADVL;GPD2;DECR1	ENSG00000135218;P49748;Q8N335;Q16698;P21695;P30084;P43304;P55084;P40939;P16671;Q9Y6Q9	R-HSA-77303;R-HSA-77325;R-HSA-77271;R-HSA-77301;R-HSA-109343;R-HSA-77299;R-HSA-77321;R-HSA-560517;R-HSA-77277;R-HSA-77309;R-HSA-77344;R-HSA-77314;R-HSA-77304;R-HSA-77340;R-HSA-75889;R-HSA-77283;R-HSA-560473;R-HSA-77333;R-HSA-77256;R-HSA-188467;R-HSA-77329
R-HSA-109704	PI3K Cascade	1	96	0.00941915	0.998411	0.998411	4	33	0.0040293	48887	Homo sapiens	YWHAB	P31946	R-HSA-5672824;R-HSA-5672828;R-HSA-165718;R-HSA-165692
R-HSA-416476	G alpha (q) signalling events	6	235	0.0230573	0.998436	0.998436	11	19	0.0023199	48887	Homo sapiens	GNB1;GNB2;GNAQ;ANXA1;PRDX5	P04083;P62873;P62879;P50148;Q01970;Q9HAV0	R-HSA-416516;R-HSA-418582;R-HSA-749448;R-HSA-416358;R-HSA-416510;R-HSA-749452;R-HSA-400586;R-HSA-379048;R-HSA-398188;R-HSA-114688;R-HSA-750993
R-HSA-425397	Transport of vitamins, nucleosides, and related molecules	1	99	0.0097135	0.998702	0.998702	3	33	0.0040293	48887	Homo sapiens	ALB	P02768	R-HSA-194083;R-HSA-194130;R-HSA-194079
R-HSA-192105	Synthesis of bile acids and bile salts	1	102	0.0100078	0.99894	0.99894	4	81	0.00989011	48887	Homo sapiens	HSD17B4	P51659	R-HSA-193508;R-HSA-193535;R-HSA-192331;R-HSA-193455
R-HSA-1989781	PPARA activates gene expression	3	169	0.0165816	0.999112	0.999112	2	42	0.00512821	48887	Homo sapiens	CD36;RAC3;CD36	ENSG00000135218;P16671;Q9Y6Q9	R-HSA-560517;R-HSA-560473
R-HSA-379724	tRNA Aminoacylation	1	107	0.0104984	0.999244	0.999244	1	42	0.00512821	48887	Homo sapiens	WARS	P23381	R-HSA-379977
R-HSA-400206	Regulation of lipid metabolism by Peroxisome proliferator-activated receptor alpha (PPARalpha)	3	172	0.016876	0.999251	0.999251	2	45	0.00549451	48887	Homo sapiens	CD36;RAC3;CD36	ENSG00000135218;P16671;Q9Y6Q9	R-HSA-560517;R-HSA-560473
R-HSA-2168880	Scavenging of heme from plasma	3	173	0.0169741	0.999293	0.999293	6	12	0.0014652	48887	Homo sapiens	HBA1;HBB;ALB	P69905;P02768;P68871	R-HSA-2168885;R-HSA-2168884;R-HSA-2168887;R-HSA-2230938;R-HSA-2168883;R-HSA-2168889
R-HSA-5173105	O-linked glycosylation	1	109	0.0106947	0.999339	0.999339	2	17	0.0020757	48887	Homo sapiens	THBS1	P07996	R-HSA-5173192;R-HSA-5173005
R-HSA-983695	Antigen activates B Cell Receptor (BCR) leading to generation of second messengers	3	176	0.0172684	0.999405	0.999405	3	17	0.0020757	48887	Homo sapiens	LYN;PTPN6;CALM1	P29350;P62158;P07948	R-HSA-983707;R-HSA-74448;R-HSA-983709
R-HSA-5389840	Mitochondrial translation elongation	1	111	0.0108909	0.999423	0.999423	5	8	0.000976801	48887	Homo sapiens	TUFM	P49411	R-HSA-5419268;R-HSA-5389842;R-HSA-5419269;R-HSA-5389845;R-HSA-5389848
R-HSA-73857	RNA Polymerase II Transcription	1	111	0.0108909	0.999423	0.999423	15	48	0.00586081	48887	Homo sapiens	TAF15	Q16514	R-HSA-109639;R-HSA-109638;R-HSA-109637;R-HSA-109636;R-HSA-75873;R-HSA-75949;R-HSA-73946;R-HSA-75850;R-HSA-75862;R-HSA-75861;R-HSA-75856;R-HSA-75869;R-HSA-75095;R-HSA-75866;R-HSA-75864
R-HSA-166786	Creation of C4 and C2 activators	3	177	0.0173666	0.999438	0.999438	4	7	0.000854701	48887	Homo sapiens	FCN1	O75636;O00602;Q15485	R-HSA-2855054;R-HSA-2855077;R-HSA-2855125;R-HSA-166726
R-HSA-166658	Complement cascade	4	205	0.0201138	0.999446	0.999446	7	57	0.00695971	48887	Homo sapiens	PROS1;FCN1	O75636;O00602;Q15485;P07225	R-HSA-2855054;R-HSA-2855077;R-HSA-166753;R-HSA-2855125;R-HSA-166792;R-HSA-981665;R-HSA-166726
R-HSA-3781865	Diseases of glycosylation	1	116	0.0113815	0.999588	0.999588	1	47	0.00573871	48887	Homo sapiens	PGM1	P36871	R-HSA-5609939
R-HSA-2187338	Visual phototransduction	2	155	0.015208	0.999662	0.999662	4	85	0.0103785	48887	Homo sapiens	GNB1;GNB2;CALM1	P62873;P62158	R-HSA-74882;R-HSA-3229181;R-HSA-2485180;R-HSA-2485182
R-HSA-166663	Initial triggering of complement	3	186	0.0182496	0.999666	0.999666	6	20	0.002442	48887	Homo sapiens	FCN1	O75636;O00602;Q15485	R-HSA-2855054;R-HSA-2855077;R-HSA-166753;R-HSA-2855125;R-HSA-166792;R-HSA-166726
R-HSA-418594	G alpha (i) signalling events	8	318	0.0312009	0.999716	0.999716	8	8	0.000976801	48887	Homo sapiens	GNAI2;GNAI1;GNAS;GNB1;GNB2;ANXA1;GNAI3	P08754;P04083;P62873;P63092;P62879;P63096;Q9HAV0;P04899	R-HSA-392129;R-HSA-380073;R-HSA-749454;R-HSA-751001;R-HSA-392212;R-HSA-420883;R-HSA-749456;R-HSA-392206
R-HSA-198203	PI3K/AKT activation	1	123	0.0120683	0.999744	0.999744	1	30	0.003663	48887	Homo sapiens	RHOA	P61586	R-HSA-202692
R-HSA-196854	Metabolism of vitamins and cofactors	3	192	0.0188383	0.999764	0.999764	5	107	0.0130647	48887	Homo sapiens	CYB5R3;PDXK;SLC2A3	O00764;P11169;P00387	R-HSA-198824;R-HSA-964962;R-HSA-964970;R-HSA-198818;R-HSA-964958
R-HSA-196849	Metabolism of water-soluble vitamins and cofactors	3	192	0.0188383	0.999764	0.999764	5	107	0.0130647	48887	Homo sapiens	CYB5R3;PDXK;SLC2A3	O00764;P11169;P00387	R-HSA-198824;R-HSA-964962;R-HSA-964970;R-HSA-198818;R-HSA-964958
R-HSA-428157	Sphingolipid metabolism	1	130	0.0127551	0.99984	0.99984	1	52	0.00634921	48887	Homo sapiens	PSAP	P07602	R-HSA-1605591
R-HSA-2029481	FCGR activation	2	171	0.0167779	0.999875	0.999875	1	6	0.000732601	48887	Homo sapiens	LYN;YES1	P07947;P07948	R-HSA-2029459
R-HSA-156580	Phase II conjugation	4	234	0.0229592	0.999889	0.999889	5	58	0.00708181	48887	Homo sapiens	GSTP1;CNDP2;CAT;COMT	Q96KP4;P09211;P21964;Q6IB77	R-HSA-159566;R-HSA-159574;R-HSA-1247910;R-HSA-176054;R-HSA-175983
R-HSA-446193	Biosynthesis of the N-glycan precursor (dolichol lipid-linked oligosaccharide, LLO) and transfer to a nascent protein	1	137	0.0134419	0.999901	0.999901	1	51	0.00622711	48887	Homo sapiens	H2AFX	Q9H3H5	R-HSA-446191
R-HSA-5368287	Mitochondrial translation	1	139	0.0136381	0.999913	0.999913	5	17	0.0020757	48887	Homo sapiens	TUFM	P49411	R-HSA-5419268;R-HSA-5389842;R-HSA-5419269;R-HSA-5389845;R-HSA-5389848
R-HSA-375276	Peptide ligand-binding receptors	2	194	0.0190345	0.999971	0.999971	4	68	0.00830281	48887	Homo sapiens	ANXA1;PSAP	P04083;P07602	R-HSA-5336182;R-HSA-444476;R-HSA-391913;R-HSA-5336184
R-HSA-211945	Phase 1 - Functionalization of compounds	3	229	0.0224686	0.999974	0.999974	3	77	0.00940171	48887	Homo sapiens	ADH5;ALDH2;TBXAS1	P24557;P08319;P05091	R-HSA-71723;R-HSA-71707;R-HSA-76500
R-HSA-2871809	FCERI mediated Ca+2 mobilization	2	197	0.0193289	0.999976	0.999976	6	11	0.0013431	48887	Homo sapiens	LYN;CALM1	P62158;P07948	R-HSA-2730888;R-HSA-2730849;R-HSA-2730867;R-HSA-2730833;R-HSA-74448;R-HSA-2730872
R-HSA-597592	Post-translational protein modification	12	474	0.0465071	0.999985	0.999985	21	186	0.0227106	48887	Homo sapiens	SAE1;PROS1;PRKCSH;H2AFX;PDIA3;CALR;CALR;CANX;RPN1;THBS1;EEF2;RPN2;DDOST	P30101;P27824;P14314;P13639;P39656;P27797;P04843;P07996;Q9UBE0;Q9H3H5;P04844;P07225	R-HSA-5358494;R-HSA-2993769;R-HSA-901047;R-HSA-446209;R-HSA-5173192;R-HSA-5358484;R-HSA-5367022;R-HSA-2990833;R-HSA-159752;R-HSA-5173005;R-HSA-2993784;R-HSA-548890;R-HSA-159729;R-HSA-2993790;R-HSA-5358475;R-HSA-446191;R-HSA-159773;R-HSA-532667;R-HSA-535717;R-HSA-2993781;R-HSA-2993780
R-HSA-211897	Cytochrome P450 - arranged by substrate type	1	176	0.0172684	0.999993	0.999993	1	60	0.00732601	48887	Homo sapiens	TBXAS1	P24557	R-HSA-76500
R-HSA-425366	Transport of glucose and other sugars, bile salts and organic acids, metal ions and amine compounds	1	185	0.0181515	0.999996	0.999996	1	75	0.00915751	48887	Homo sapiens	SLC2A3	P11169	R-HSA-428825
R-HSA-211859	Biological oxidations	10	455	0.0446429	0.999996	0.999996	9	152	0.0185592	48887	Homo sapiens	GSTP1;AKR7A2;ADH5;CNDP2;ALDH2;CAT;COMT;TBXAS1	Q96KP4;P09211;O43488;P24557;P21964;Q8NHP1;Q6IB77;O95154;P08319;P05091	R-HSA-159566;R-HSA-5423637;R-HSA-71723;R-HSA-159574;R-HSA-1247910;R-HSA-176054;R-HSA-71707;R-HSA-175983;R-HSA-76500
R-HSA-1430728	Metabolism	133	2737	0.268544	0.999997	0.999997	197	1728	0.210989	48887	Homo sapiens	HADHA;FBP1;ALDOA;HADHB;PRKCSH;HK3;HK1;RAP1B;ALDOC;RAP1A;HBB;LTA4H;UBB;AK2;ETHE1;CCT2;MDH1;MDH2;AKR7A2;RPN1;RPN2;GPI;RAN;PFKP;ACADVL;GNAS;GNB1;GNB2;GNAQ;TXN;CD36;LBR;CYB5R3;BLVRB;EHD3;ALDH2;ALB;PDXK;PRKAR1A;SLC2A3;MARCKS;PYGB;COMT;PPP1CA;GPD2;PPP1CC;PPP1CB;UBA52;HBA1;ATIC;ATP5B;ATP5H;PPP2R1A;PRDX5;HSD17B10;P4HB;PGM1;CAT;ACADVL;TYMP;PGM2;LDHA;PTGES3;LDHB;PGLS;HSD17B4;PGAM2;PGAM1;GPX1;ATP5A1;UQCRC2;…	P46940;P00367;P04406;Q13200;Q15526;Q99714;O76062;P21964;Q9Y6Q9;P54819;O43488;Q9HAV0;P22695;P28066;P18669;O43837;P00709;O00764;Q6NVY1;P36871;P28070;P09211;P00558;P10599;P07237;P15259;Q6IB77;P51659;Q14974;Q01813;P04075;P04040;P10644;P20618;P30043;P22392;O95336;P17980;P11216;P09104;O00757;P62834;P60174;P37837;P12236;P00338;P31939;P07195;P19367;P62987;P06576;P0CG48;P31930;O75874;P55084;P40939;P0CG47;…	R-HSA-198824;R-HSA-71850;R-HSA-71496;R-HSA-71849;R-HSA-70403;R-HSA-389540;R-HSA-163617;R-HSA-198818;R-HSA-193535;R-HSA-71495;R-HSA-389550;R-HSA-193508;R-HSA-71515;R-HSA-73798;R-HSA-73797;R-HSA-174786;R-HSA-70420;R-HSA-164377;R-HSA-111925;R-HSA-560473;R-HSA-2161946;R-HSA-450984;R-HSA-1247668;R-HSA-70427;R-HSA-400097;R-HSA-1855153;R-HSA-189384;R-HSA-482619;R-HSA-265166;R-HSA-400092;R-HSA-482621;R-H…
R-HSA-212436	Generic Transcription Pathway	17	642	0.0629906	0.999999	0.999999	21	82	0.0100122	48887	Homo sapiens	UBA52;PRDX1;GPX1;YWHAB;G6PD;SURF4;YWHAE;SFN;YWHAG;GPI;YWHAH;PRDX5;UBB;TXN;YWHAQ;YWHAZ	Q15526;P30044-2;P31947;P06744;P31946;P61981;P62987;P27348;P0CG48;P62258;P10599;P11413;P18283;Q04917;P0CG47;Q06830;P63104	R-HSA-870477;R-HSA-2186767;R-HSA-870479;R-HSA-163214;R-HSA-70475;R-HSA-5632738;R-HSA-2186747;R-HSA-2186785;R-HSA-5631885;R-HSA-3341277;R-HSA-870437;R-HSA-5632732;R-HSA-70377;R-HSA-2179276;R-HSA-2186780;R-HSA-2176502;R-HSA-2176503;R-HSA-870449;R-HSA-73646;R-HSA-5631903;R-HSA-3341343
R-HSA-372790	Signaling by GPCR	53	1428	0.14011	1	1	95	312	0.0380952	48887	Homo sapiens	PEBP1;PSMB4;ACTG2;ACTG1;YWHAB;PSMB1;ACTC1;RAP1B;GNAI3;PRKCB;CALM1;RAP1A;GNAI2;UBB;GNAI1;PSMA7;PHB;PSMA5;PSMA6;PSMA4;FGB;RPN1;FGA;ACTA2;RPN2;ACTA1;TLN1;RHOA;RHOC;GNAS;GNB1;GNAQ;GNB2;FGG;IQGAP1;RHOG;VCL;ITGB3;IDH1;ACTBL2;GNAO1;PRKAR1A;PPP1CA;UBA52;RAC3;RAC2;RAC1;ANXA1;PSMC3;PPP2R1A;PRDX5;ACTN2;ACTB;CDC42;POTEF;ITGA2B;TLN1;NEFL;PSAP	P46940;Q13200;P60709;P30153;Q99460;Q01970;P31946;P08134;P62136;P15153;P63096;Q9HAV0;P28066;P02679;P63092;P04083;Q9Y490;P02675;P05771;P05106;P63000;P28070;O14818;P61586;P60900;P25789;P18206;P60953;P30086;P35609;P04899;P62158;P10644;P20618;P35232;P62873;P84095;P62879;P17980;P49190;P62834;P61224;P08754;P02671;P50148;P07196;P08514;P62987;P0CG48;P09471;P63261;P0CG47;P07602	R-HSA-418582;R-HSA-750988;R-HSA-5675417;R-HSA-5672978;R-HSA-392295;R-HSA-112282;R-HSA-5672980;R-HSA-416510;R-HSA-170674;R-HSA-398193;R-HSA-163617;R-HSA-392300;R-HSA-111915;R-HSA-749456;R-HSA-111913;R-HSA-170686;R-HSA-419049;R-HSA-112037;R-HSA-5672960;R-HSA-112271;R-HSA-5672961;R-HSA-164381;R-HSA-749448;R-HSA-420489;R-HSA-5672965;R-HSA-749454;R-HSA-167419;R-HSA-5672966;R-HSA-111925;R-HSA-751001;R-…
R-HSA-382551	Transmembrane transport of small molecules	21	789	0.0774137	1	1	19	295	0.0360195	48887	Homo sapiens	ATP2A3;UBA52;ATP2A2;ATP6V0D1;ALB;HK3;ATP6V1B2;PRKAR1A;HK1;RAB11A;SLC2A3;UBB;GNAS;GNB1;GNB2;ATP1A1;ATP6V1A;ATP1A3;ATP1B3	P63092;P02768;P54709;P62491;P16615;P19367;Q93084;P21281;P10644;P62987;P62873;P0CG48;P52790;P61421;P38606;P62879;P11169;P13637;P05023;P0CG47;Q9HAV0	R-HSA-194083;R-HSA-432188;R-HSA-936897;R-HSA-70403;R-HSA-163617;R-HSA-917841;R-HSA-422320;R-HSA-2682349;R-HSA-428825;R-HSA-5252133;R-HSA-70420;R-HSA-432237;R-HSA-194130;R-HSA-164377;R-HSA-111925;R-HSA-432195;R-HSA-418365;R-HSA-194079;R-HSA-427910
R-HSA-556833	Metabolism of lipids and lipoproteins	35	1108	0.108713	1	1	63	743	0.0907204	48887	Homo sapiens	CD36;ARF4;HSD17B4;IDH1;ARF3;HADHA;GPX1;HADHB;ARF1;PRKCSH;ARF5;ALB;LTA4H;FABP5;KPNB1;CCT2;PPP1CA;DECR1;GPD2;PPP1CC;PPP1CB;TBXAS1;RAC3;RAN;ACADVL;ECHS1;P4HB;CD36;LBR;ACADVL;PTGES3;PSAP	Q15185;ENSG00000135218;P49748;P51659;P61204;Q8N335;Q14974;Q16698;P49585;P36873;P21695;O76062;Q9Y6Q9;Q9Y5K3;P62136;P09960;Q14739;P18283;P62826;P84077;P62140;P02768;P43304;P07203;Q13393;Q01469;O75874;P30084;P07237;P55084;P40939;P24557;P16671;P07602;P36969	R-HSA-194083;R-HSA-389540;R-HSA-1483182;R-HSA-193535;R-HSA-77344;R-HSA-389550;R-HSA-193508;R-HSA-174786;R-HSA-560473;R-HSA-390252;R-HSA-2161946;R-HSA-390251;R-HSA-77325;R-HSA-1483142;R-HSA-77321;R-HSA-2161959;R-HSA-2065539;R-HSA-194674;R-HSA-1482775;R-HSA-2065550;R-HSA-77314;R-HSA-264679;R-HSA-2161613;R-HSA-77340;R-HSA-75889;R-HSA-2066778;R-HSA-77333;R-HSA-2066780;R-HSA-194079;R-HSA-77329;R-HSA-7…
R-HSA-2730905	Role of LAT2/NTAL/LAB on calcium mobilization	1	284	0.027865	1	1	2	32	0.0039072	48887	Homo sapiens	LYN	P07948	R-HSA-2730860;R-HSA-2730884
R-HSA-425407	SLC-mediated transmembrane transport	4	430	0.04219	1	1	6	183	0.0223443	48887	Homo sapiens	ALB;HK3;HK1;SLC2A3	P52790;P11169;P02768;P19367	R-HSA-194083;R-HSA-428825;R-HSA-70420;R-HSA-70403;R-HSA-194130;R-HSA-194079
R-HSA-373076	Class A/1 (Rhodopsin-like receptors)	2	384	0.0376766	1	1	4	133	0.0162393	48887	Homo sapiens	ANXA1;PSAP	P04083;P07602	R-HSA-5336182;R-HSA-444476;R-HSA-391913;R-HSA-5336184
R-HSA-500792	GPCR ligand binding	7	566	0.0555338	1	1	6	157	0.0191697	48887	Homo sapiens	IDH1;GNAS;GNB1;GNB2;ANXA1;PSAP	P04083;P62873;P63092;P62879;P49190;P07602;Q9HAV0	R-HSA-5336182;R-HSA-420489;R-HSA-444476;R-HSA-391913;R-HSA-381612;R-HSA-5336184
R-HSA-381753	Olfactory Signaling Pathway	1	422	0.041405	1	1	2	2	0.0002442	48887	Homo sapiens	GNB1;GNB2	P62873	R-HSA-381749;R-HSA-381750
R-HSA-388396	GPCR downstream signaling	18	1087	0.106652	1	1	45	61	0.00744811	48887	Homo sapiens	IDH1;RAC3;RAC2;ANXA1;RAC1;GNAI3;PRKCB;PRDX5;RHOA;RHOC;GNAI2;GNAS;GNAI1;CDC42;GNB1;GNAQ;GNB2;RHOG	P08754;P04083;P63092;P60953;P50148;Q01970;P05771;P08134;P04899;P63000;P62873;P84095;P62879;P15153;P61586;P49190;P63096;Q9HAV0	R-HSA-418582;R-HSA-750988;R-HSA-392295;R-HSA-416510;R-HSA-398193;R-HSA-163617;R-HSA-392300;R-HSA-751040;R-HSA-749456;R-HSA-419049;R-HSA-392129;R-HSA-164381;R-HSA-749448;R-HSA-749454;R-HSA-751001;R-HSA-749453;R-HSA-416358;R-HSA-749452;R-HSA-400586;R-HSA-398188;R-HSA-114688;R-HSA-749446;R-HSA-750993;R-HSA-419166;R-HSA-416516;R-HSA-114544;R-HSA-380073;R-HSA-202692;R-HSA-379044;R-HSA-751019;R-HSA-744…
