# Supplementary material for: Mass spectrometry based proteomics profiling of human monocytes
Source: Protein Cell. 2016 Nov 22;8(2):123–33. doi: 10.1007/s13238-016-0342-x (PMC5291777; doi:10.1007/s13238-016-0342-x)
Supplement: Supplementary file 7 — Supplementary material 7 (XLSX 16 kb) [file 13238_2016_342_MOESM7_ESM.xlsx]

## Sheet: Sheet1
Function	Groups	Group Genes
Cell Cycle, Mitotic	Group12	ANP32A|ARF1|ATP6V0D1|ATP6V1A|ATP6V1B2|B2M|CALM1|CALR|CANX|CBX3|CDC37|CDC42|CYB5R3|DDOST|EEF1A1|EEF1A2|EEF1G|EEF2|EIF4A1|EIF4A2|EIF4A3|EIF4H|FGA|FUS|GNB1|GSN|H2AFX|H2AFZ|H3F3B|HIST1H2AB|HIST1H2AC|HIST1H2AD|HIST1H2BA|HIST1H2BB|HIST1H2BD|HIST1H2BH|HIST1H2BI|HIST1H2BJ|HIST1H2BK|HIST1H2BL|HIST1H2BM|HIST1H2BN|HIST1H2BO|HIST1H3C|HIST1H4H|HIST2H2AA4|HIST2H2AC|HIST2H2BE|HIST2H3A|HIST3H2BB|HIST3H3|HLA-A|HN…
DNA metabolic process	Group5	ACTB|ANP32B|CALR|CBX3|CDC42|EPX|GNAS|H2AFJ|H2AFV|H2AFX|H2AFY|H2AFZ|H3F3B|HIST1H1A|HIST1H1B|HIST1H1C|HIST1H1D|HIST1H1E|HIST1H1T|HIST1H2AA|HIST1H2AB|HIST1H2AC|HIST1H2AD|HIST1H2AG|HIST1H2AH|HIST1H2BA|HIST1H2BB|HIST1H2BD|HIST1H2BH|HIST1H2BJ|HIST1H2BK|HIST1H2BL|HIST1H2BM|HIST1H2BN|HIST1H2BO|HIST2H2AA4|HIST2H2AB|HIST2H2AC|HIST2H2BE|HIST2H2BF|HIST2H3A|HIST3H2A|HIST3H2BB|HIST3H3|HMGB1|HMGB2|HSPA2|HSPD1|K…
Hemostasis	Group15	ACADVL|ACTB|ACTG1|ACTN1|ACTN2|ACTN4|ACTR2|ACTR3|ADH5|AIF1|ALB|ALDOA|ALDOC|ANXA1|ANXA2|ANXA4|ANXA5|ARF1|ARF4|ARPC2|ARPC3|ARPC5|ATP1B3|ATP2A2|ATP2A3|ATP6V0D1|AZU1|B2M|C1QBP|CALM1|CALR|CANX|CAP1|CAPN2|CAPZA1|CAPZA2|CAPZB|CAT|CD14|CD36|CD47|CDC37|CDC42|CFL1|CLU|COMT|CORO1A|COTL1|CTSB|CTSD|CTSG|CTSS|DBNL|DDOST|DDX5|DNM1L|DPYSL2|EHD3|ENO3|EPX|ERO1L|ERP29|F13A1|FABP5|FCN1|FERMT3|FGA|FGB|FGG|FLNA|FLNB|G6…
Metabolism of proteins	None6	ACADVL|ACTB|ATP5A1|ATP5B|ATP6V0D1|CALR|CANX|CCT2|CCT3|CCT5|CS|CTSD|CTSG|CTSZ|DDOST|EEF1A1|EEF1A2|EEF1G|EEF2|EIF4A1|EIF4A2|EIF4H|ERO1L|HSP90B1|HSPA5|HSPA9|HSPD1|PABPC1|PDIA3|PDIA6|PRKCSH|PROS1|RPL30|RPLP0|RPLP2|RPN1|RPN2|RPSA|SAE1|TLN1|TPP1|TUBA1A|TUBA1B|TUBA1C|TUBA3C|TUBA4A|TUBB1|TUBB2A|TUBB2B|TUBB3|TUBB6|UBA52|VDAC1
catabolic process	Group22	ACADVL|ACTC1|ADH5|AK2|AKR7A2|ALB|ALDH2|ALDOA|ALDOC|ANXA1|ANXA2|ARF1|ARF3|ARF4|ARF5|ATIC|ATL3|ATP1A1|ATP1A3|ATP5A1|ATP5B|ATP5H|ATP6V0D1|ATP6V1A|ATP6V1B2|BLVRB|C1QBP|CALM1|CALR|CANX|CAP1|CAPN1|CAPN2|CAT|CD36|CDC37|CDC42|CES1|CFL1|CLTC|CLU|CNDP2|COMT|CS|CTSB|CTSD|CTSS|CYB5R3|DBNL|DDOST|DDX17|DECR1|DNM1L|DPYSL2|ECH1|ECHS1|EIF4A1|EIF4A2|EIF4A3|ENO1|ENO2|ENO3|EPX|ESD|ETFA|ETHE1|EZR|FABP5|FBP1|FCN1|FLNA…
cell death	Group20	ACADVL|ACTC1|ACTN1|ACTN2|ACTN3|ACTN4|AHNAK|AIF1|ALB|ALDOC|ANP32B|ANXA1|ANXA2|ANXA4|ANXA5|ARF1|ARF4|ARHGDIA|ARHGDIB|ATP1A1|ATP2A2|ATP5A1|ATP5B|ATP6V0D1|AZU1|BASP1|C1QBP|CALM1|CALR|CAP1|CAPG|CAPZA1|CAPZA2|CAPZB|CAT|CBX3|CD14|CD36|CDC37|CDC42|CFL1|CLTC|CLU|COMT|CORO1A|CSTB|CTSB|CTSD|CTSG|DBNL|DDX5|DIAPH1|DNM1L|EEF1A2|EIF4A3|ENO1|EPX|ERO1L|ETFA|FBP1|FLNA|FLNB|FUS|G6PD|GAPDH|GDI1|GMFB|GMFG|GNAI2|GNAI3…
cellular component movement	Group2	ACADVL|ACTA1|ACTA2|ACTB|ACTC1|ACTG1|ACTG2|ACTN1|ACTN2|ACTN3|ACTN4|ACTR2|ACTR3|ADH5|AIF1|AK2|ALB|ALDOA|ALDOC|ANP32B|ANXA1|ANXA2|ANXA4|ANXA5|ANXA6|ARF1|ARF4|ARHGDIA|ARHGDIB|ARPC1B|ARPC2|ARPC3|ARPC5|ATIC|ATP1A1|ATP1A3|ATP1B3|ATP2A2|ATP2A3|ATP5A1|ATP5B|ATP6V0D1|AZU1|B2M|BASP1|BIN2|C1QBP|CALM1|CALR|CANX|CAP1|CAPG|CAPN2|CAPZA1|CAPZA2|CAPZB|CAT|CCT2|CCT3|CCT5|CD14|CD36|CD47|CDC42|CES1|CFL1|CLIC1|CLTCL1|…
cellular localization	Group3	ACTB|ACTG1|ACTN1|ACTN2|ACTN4|ACTR2|ACTR3|AHNAK|AIF1|ALB|ALDOA|ANP32A|ANP32B|ANXA1|ANXA11|ANXA2|ANXA6|ARF1|ARF3|ARF4|ARF5|ARHGDIA|ARPC2|ARPC3|ARPC5|ATL3|ATP1A1|ATP1A3|ATP1B3|ATP2A2|ATP2A3|ATP5A1|ATP5B|ATP5H|ATP6V0D1|ATP6V1A|ATP6V1B2|AZU1|BIN2|C1QBP|CALM1|CALR|CANX|CAP1|CD14|CD36|CD47|CDC37|CDC42|CFL1|CLIC1|CLTC|CLTCL1|CLU|COPB2|CORO1A|CORO1C|DBNL|DDOST|DIAPH1|DNM1L|DPYSL2|EHD3|EIF4A3|EPX|ERO1L|ERP…
cellular metabolic process	Group21	ACADVL|ACTB|ACTC1|ADH5|AHNAK|AK2|AKR7A2|ALB|ALDH2|ALDOA|ALDOC|ANP32A|ANP32B|ANXA1|ANXA2|ANXA4|ANXA5|ARF1|ARF3|ARF4|ARF5|ARHGDIA|ARHGDIB|ATIC|ATL3|ATP1A1|ATP1A3|ATP5A1|ATP5B|ATP5H|ATP6V0D1|ATP6V1A|ATP6V1B2|AZU1|B2M|BASP1|BLVRB|C1QBP|CALM1|CALR|CANX|CAP1|CAPN1|CAPN2|CAPNS1|CAT|CBX3|CCT2|CCT3|CCT5|CD36|CDC37|CDC42|CES1|CFL1|CLTC|CLU|CNDP2|COMT|CS|CSTB|CTSB|CTSD|CTSG|CTSS|CTSZ|CYB5R3|DBNL|DDOST|DDX17…
cellular process	None0	ACADVL|ACTA1|ACTA2|ACTB|ACTC1|ACTG1|ACTN1|ACTN2|ACTN3|ACTN4|ACTR2|ACTR3|ADH5|AHNAK|AIF1|AK2|AKR7A2|ALB|ALDH2|ALDOA|ALDOC|ANP32A|ANP32B|ANXA1|ANXA11|ANXA2|ANXA4|ANXA5|ARF1|ARF3|ARF4|ARF5|ARHGDIA|ARHGDIB|ARPC1B|ARPC2|ARPC3|ARPC5|ATIC|ATL3|ATP1A1|ATP1A3|ATP1B3|ATP2A2|ATP2A3|ATP5A1|ATP5B|ATP5H|ATP6V0D1|ATP6V1A|ATP6V1B2|AZU1|B2M|BASP1|BIN2|BLVRB|C1QBP|CALM1|CALR|CANX|CAP1|CAPG|CAPN1|CAPN2|CAPNS1|CAPZA…
defense response	Group16	ACADVL|ACTB|ACTG1|ACTN1|ACTN2|ACTN4|ACTR2|ACTR3|ADH5|AIF1|ALB|ALDH2|ALDOA|ALDOC|ANP32A|ANP32B|ANXA1|ANXA2|ANXA4|ANXA5|ARF1|ARF3|ARF4|ARF5|ARHGDIA|ARHGDIB|ARPC2|ARPC3|ARPC5|ATP1A1|ATP1A3|ATP1B3|ATP2A2|ATP2A3|ATP6V0D1|ATP6V1A|ATP6V1B2|AZU1|B2M|BASP1|C1QBP|CALM1|CALR|CANX|CAP1|CAPN1|CAPN2|CAPNS1|CAPZA1|CAPZA2|CAPZB|CAT|CD14|CD36|CD47|CDC37|CDC42|CFL1|CFL2|CLIC1|CLTC|CLTCL1|CLU|COMT|CORO1A|CORO1C|COT…
establishment of localization in cell	Group18	ACTB|ACTG1|ACTN1|ACTN2|ACTN4|ACTR2|ACTR3|AIF1|ALB|ALDOA|ANP32A|ANP32B|ANXA1|ANXA11|ANXA2|ARF1|ARF3|ARF4|ARF5|ARPC2|ARPC3|ARPC5|ATL3|ATP2A2|ATP5A1|ATP5B|ATP5H|AZU1|B2M|BIN2|CALM1|CALR|CANX|CAP1|CD14|CD36|CD47|CDC37|CDC42|CFL1|CLTC|CLTCL1|CLU|COPB2|CORO1A|CORO1C|DBNL|DDOST|DIAPH1|DNM1L|DPYSL2|EHD3|EPX|ERO1L|ERP29|EZR|F13A1|FCN1|FERMT3|FGA|FGB|FGG|FLNA|FLNB|GDI1|GLUD1|GNAI1|GNAI2|GNAI3|GNAQ|GNAS|GNB…
generation of precursor metabolites and energy	Group11	ACADVL|ACTC1|ADH5|AK2|AKR7A2|ALB|ALDH2|ALDOA|ALDOC|ANXA1|ARF1|ARF3|ARF4|ARF5|ATIC|ATL3|ATP1A1|ATP1A3|ATP5A1|ATP5B|ATP5H|ATP6V1A|ATP6V1B2|BLVRB|CALM1|CALR|CANX|CAP1|CAT|CD36|CDC42|CLTC|CNDP2|COMT|CS|CYB5R3|DDOST|DDX17|DECR1|DNM1L|DPYSL2|ECH1|ECHS1|EIF4A3|ENO1|ENO2|ENO3|ESD|ETFA|ETHE1|FABP5|FBP1|G6PD|GAPDH|GLUD1|GLUD2|GNAI1|GNAI2|GNAI3|GNAO1|GNAQ|GNAS|GNB1|GNB2|GNB2L1|GPD2|GPI|GPX1|GSTK1|GSTP1|HADH…
homeostatic process	None1	ACADVL|ACTB|ACTG1|ALB|ALDOA|ANXA1|ARF1|ATP2A2|ATP5B|ATP6V0D1|ATP6V1A|ATP6V1B2|B2M|CALM1|CALR|CORO1A|DIAPH1|EPX|ERO1L|G6PD|GNAI2|GNAS|GNB1|GNB2L1|GPX1|GSTP1|HIST3H3|HK1|HK3|HMGB2|HSP90B1|HSPA1A|IMMT|ITGB1|ITGB3|KRT1|LCP1|LGALS1|LYN|LYZ|NME1|NPC2|P4HB|PCNA|PDIA3|PDIA4|PDIA6|POTEE|POTEF|PRDX1|PRDX5|PRKCB|PTGES3|PTPRC|RAB11B|RAB7A|RAC1|RAC2|S100A8|S100A9|SH3BGRL3|SOD2|TAP1|TBXAS1|TIMP1|TPP1|TSPO|TXN|…
organelle organization	Group10	ACTA1|ACTB|ACTC1|ACTG1|ACTN1|ACTN2|ACTN3|ACTN4|ACTR2|ACTR3|AIF1|ALDOA|ANP32B|ANXA1|ANXA2|ARF1|ARHGDIB|ARPC1B|ARPC2|ARPC3|ARPC5|ATL3|ATP1A1|ATP6V0D1|ATP6V1A|ATP6V1B2|BIN2|C1QBP|CALR|CAP1|CAPG|CAPN2|CAPZA1|CAPZA2|CAPZB|CBX3|CDC42|CFL1|CFL2|CLTC|CLTCL1|CLU|COPB2|CORO1A|CORO1C|CTSD|DBNL|DES|DIAPH1|DNM1L|DPYSL2|EIF6|EZR|FLNA|FLNB|GAPDH|GNAI1|GNAI3|GPX1|GSN|H2AFJ|H2AFV|H2AFX|H2AFY|H2AFZ|H3F3B|HIST1H1A|…
protein complex subunit organization	Group14	ACTA1|ACTB|ACTC1|ACTG1|ACTN1|ACTN2|ACTN3|ACTN4|ACTR2|ACTR3|AHNAK|AIF1|ALDOA|ALDOC|ANP32B|ANXA1|ANXA2|ARF1|ARHGDIA|ARHGDIB|ARPC1B|ARPC2|ARPC3|ARPC5|ATL3|ATP6V0D1|ATP6V1A|ATP6V1B2|AZU1|BASP1|BIN2|C1QBP|CALM1|CALR|CAP1|CAPG|CAPN1|CAPN2|CAPNS1|CAPZA1|CAPZA2|CAPZB|CAT|CBX3|CCT2|CD14|CD36|CD47|CDC42|CFL1|CFL2|CLTC|CLTCL1|CLU|COPB2|CORO1A|CORO1C|CTSB|CTSD|CTSG|CTSS|DBNL|DDOST|DECR1|DES|DIAPH1|DNM1L|DPYS…
protein maturation	None4	ANP32B|AZU1|C1QBP|CALR|CAPN1|CAPN2|CAPNS1|CLU|CTSB|CTSG|CTSS|CTSZ|GNB2L1|GPX1|HIST1H2BA|HNRNPC|HSP90AB1|HSP90B1|HSPA5|HSPD1|HSPE1|KIAA0368|LAP3|MYH9|PCBP2|PDIA3|PROS1|PSMA4|PSMA5|PSMA6|PSMA7|PSMB1|PSMB4|PSMC3|PYCARD|RNPEP|S100A8|S100A9|SERPINA1|SERPINB1|SERPINB10|SERPINB8|THBS1|TIMP1|TPP1|UBA52|UBB|UBE2N|USP5|VCP|XPNPEP1
regulation of biological quality	None5	ACADVL|ACTA2|ACTB|ACTG1|ACTN1|ACTN2|ACTN4|ACTR3|ADH5|ALB|ALDH2|ALDOA|ANXA1|ANXA2|ANXA5|ARF1|ARPC1B|ARPC2|ARPC3|ARPC5|ATP1A1|ATP1B3|ATP2A2|ATP2A3|ATP5B|ATP6V0D1|ATP6V1A|ATP6V1B2|AZU1|B2M|C1QBP|CALM1|CALR|CAP1|CAPG|CAPZA1|CAPZA2|CAPZB|CD36|CD47|CDC42|CFL1|CFL2|CLIC1|CLU|COMT|CORO1A|CTSG|CTSZ|DIAPH1|EHD3|EPX|ERO1L|EZR|F13A1|FERMT3|FGA|FGB|FGG|FLNA|FLNB|G6PD|GAPDH|GLUD1|GNAI1|GNAI2|GNAI3|GNAQ|GNAS|GN…
regulation of multicellular organismal process	None3	ACTR3|ALB|ANXA2|ANXA4|ANXA5|ANXA6|ARHGDIA|ATP1A1|ATP2A2|AZU1|BASP1|C1QBP|CALM1|CALR|CD14|CD36|CLIC1|DDX17|DDX5|DES|DPYSL2|EPX|GDI1|GLIPR2|GNAO1|GNAQ|GNAS|GNB2L1|GPX1|GSTP1|HLA-A|HLA-B|HMGB2|HNRNPK|HSPA1A|HSPD1|ILK|IQGAP1|ITGB1|ITGB3|KRT1|KRT84|LGALS1|LGALS3|LYN|MYL9|NCF1|NEFM|NME1|NME2|PCBP2|PFN1|PHB2|PLEK|PPIB|PRDX4|PRDX5|PRKCB|PRKCSH|PROS1|PSMA7|PTPN6|PTPRC|PTPRJ|PYCARD|RAB11A|RAB8B|RAC1|RAP1A|…
regulation of programmed cell death	Group4	ACADVL|ACTB|ACTC1|ACTN1|ACTN2|ACTN3|ACTN4|ADH5|AHNAK|ALB|ANP32B|ANXA1|ANXA2|ANXA4|ANXA5|ARF4|ARHGDIA|ARHGDIB|ATP6V0D1|AZU1|B2M|C1QBP|CALM1|CALR|CANX|CAP1|CAPN2|CAT|CCT2|CCT3|CCT5|CD36|CDC37|CDC42|CFL1|CLU|CSTB|CTSB|CTSG|CTSS|CTSZ|DBNL|DDOST|DNM1L|EEF1A1|EEF1A2|EEF1G|EEF2|EIF4A1|EIF4A2|EIF4A3|EIF4H|EIF6|EPX|ERO1L|ERP29|ETFA|F13A1|FLNA|FLNB|G6PD|GAPDH|GDI1|GMFB|GMFG|GNAI2|GNAI3|GNAO1|GNAQ|GNAS|GNB2…
response to chemical	Group9	ACADVL|ACTA1|ACTA2|ACTB|ACTC1|ACTG1|ACTN1|ACTN2|ACTN4|ACTR2|ACTR3|ADH5|AIF1|AK2|ALB|ALDH2|ALDOA|ALDOC|ANP32A|ANXA1|ANXA11|ANXA2|ANXA4|ANXA5|ARF1|ARF3|ARF4|ARF5|ARHGDIA|ARHGDIB|ARPC2|ARPC3|ARPC5|ATIC|ATP1A1|ATP1A3|ATP1B3|ATP2A2|ATP2A3|ATP6V0D1|ATP6V1A|ATP6V1B2|AZU1|B2M|BIN2|C1QBP|CALM1|CALR|CAP1|CAPN2|CAPZA1|CAPZA2|CAPZB|CAT|CCT5|CD14|CD36|CD47|CDC37|CDC42|CES1|CFL1|CLIC1|CLTCL1|CLU|CNDP2|COMT|COR…
response to stress	Group1	ACADVL|ACTA1|ACTA2|ACTB|ACTC1|ACTG1|ACTN1|ACTN2|ACTN3|ACTN4|ACTR2|ACTR3|ADH5|AHNAK|AIF1|AK2|ALB|ALDH2|ALDOA|ALDOC|ANP32A|ANP32B|ANXA1|ANXA11|ANXA2|ANXA4|ANXA5|ANXA6|ARF1|ARF3|ARF4|ARF5|ARHGDIA|ARHGDIB|ARPC1B|ARPC2|ARPC3|ARPC5|ATIC|ATP1A1|ATP1A3|ATP1B3|ATP2A2|ATP2A3|ATP5A1|ATP5B|ATP6V0D1|ATP6V1A|ATP6V1B2|AZU1|B2M|BASP1|BIN2|C1QBP|CALM1|CALR|CANX|CAP1|CAPG|CAPN1|CAPN2|CAPNS1|CAPZA1|CAPZA2|CAPZB|CAT…
response to wounding	Group13	ACADVL|ACTA1|ACTA2|ACTB|ACTC1|ACTG1|ACTN1|ACTN2|ACTN4|ACTR2|ACTR3|ADH5|AIF1|AK2|ALB|ALDH2|ALDOA|ALDOC|ANP32A|ANXA1|ANXA11|ANXA2|ANXA4|ANXA5|ARF1|ARF3|ARF4|ARF5|ARHGDIA|ARHGDIB|ARPC2|ARPC3|ARPC5|ATIC|ATP1A1|ATP1A3|ATP1B3|ATP2A2|ATP2A3|ATP6V0D1|ATP6V1A|ATP6V1B2|AZU1|B2M|BIN2|C1QBP|CALM1|CALR|CANX|CAP1|CAPN2|CAPZA1|CAPZA2|CAPZB|CAT|CCT5|CD14|CD36|CD47|CDC37|CDC42|CES1|CFL1|CLIC1|CLTC|CLTCL1|CLU|CNDP…
secretion by cell	Group7	ACTN1|ACTN2|ACTN4|AHNAK|AIF1|ALB|ALDOA|ANP32B|ANXA1|ANXA2|ARF1|ARHGDIA|ATP1A1|AZU1|C1QBP|CALM1|CALR|CANX|CAP1|CD14|CD36|CD47|CDC42|CFL1|CLTCL1|CLU|CORO1A|DIAPH1|DNM1L|DPYSL2|EPX|ERO1L|ERP29|F13A1|FGA|FGB|FGG|FLNA|GDI1|GLIPR2|GLUD1|GNAI2|GNAO1|GNAQ|GNAS|GNB2L1|HADHA|HMGB1|HNRNPK|HSP90AB1|HSPA5|HSPA8|IGBP1|ILK|IQGAP1|ITGA2B|ITGB1|ITGB3|LAMP1|LCP1|LGALS3|LYN|MARCKS|MSN|MYH10|MYO1E|MYO1F|NAPA|NEFH|PA…
single-organism biosynthetic process	None2	ACADVL|AK2|ALDOA|ALDOC|ANXA1|ARF1|ARF3|ATIC|ATP1A1|ATP1A3|ATP5A1|ATP5B|ATP5H|C1QBP|CALM1|CAP1|CLTC|CNDP2|CYB5R3|ENO1|ENO2|ENO3|FABP5|FBP1|G6PD|GAPDH|GLUD1|GLUD2|GNAI2|GNAI3|GNAS|GPD2|GPI|GSTP1|HADHA|HADHB|HSD17B4|LBR|LCP1|LDHC|LTA4H|MDH1|MDH2|MPO|NME1|NME2|PCNA|PDXK|PGAM1|PGAM2|PGAM4|PGD|PGK1|PGM1|PGM2|PLEK|PPP1CA|PRDX5|PRKCSH|PTGES3|RNPEP|S100A8|S100A9|SERPINB8|TALDO1|TBXAS1|TKT|TPI1|TSPO|TYMP|U…
single-organism cellular process	Group0	ACADVL|ACTA1|ACTA2|ACTB|ACTC1|ACTG1|ACTG2|ACTN1|ACTN2|ACTN3|ACTN4|ACTR2|ACTR3|ADH5|AHNAK|AIF1|AK2|AKR7A2|ALB|ALDH2|ALDOA|ALDOC|ANP32A|ANP32B|ANXA1|ANXA11|ANXA2|ANXA4|ANXA5|ANXA6|ARF1|ARF3|ARF4|ARF5|ARHGDIA|ARHGDIB|ARPC1B|ARPC2|ARPC3|ARPC5|ATIC|ATL3|ATP1A1|ATP1A3|ATP1B3|ATP2A2|ATP2A3|ATP5A1|ATP5B|ATP5H|ATP6V0D1|ATP6V1A|ATP6V1B2|AZU1|B2M|BASP1|BIN2|BLVRB|C1QBP|CALM1|CALR|CANX|CAP1|CAPG|CAPN1|CAPN2|…
single-organism organelle organization	Group19	ACTA1|ACTC1|ACTG1|ACTN1|ACTN4|ACTR2|ACTR3|AIF1|ALDOA|ANXA1|ANXA2|ARF1|ARHGDIA|ARHGDIB|ARPC1B|ARPC2|ARPC3|ARPC5|AZU1|C1QBP|CALR|CAP1|CAPG|CAPN2|CAPZA1|CAPZA2|CAPZB|CD14|CD36|CD47|CDC42|CFL1|CFL2|CLTC|CLTCL1|CLU|COPB2|CORO1A|CORO1C|DIAPH1|DNM1L|ENO1|EZR|FBP1|FLNA|FLNB|GAPDH|GDI1|GLIPR2|GNAI1|GNAI3|GNB2L1|GPX1|GSN|HIST1H2BA|HIST3H3|HMGB1|HMGB2|HNRNPK|HSP90AA1|HSP90B1|HSPA1A|HSPA2|HSPA4|ILK|INA|ITGB1…
symbiosis, encompassing mutualism through parasitism	Group6	ACTA1|ACTA2|ACTB|ACTC1|ACTG1|ACTN1|ACTN2|ACTN3|ACTN4|ACTR2|ACTR3|ADH5|AIF1|ALB|ANXA1|ANXA2|ARF1|ARF4|ARHGDIA|ARHGDIB|ARPC1B|ARPC2|ARPC3|ARPC5|ATP1A1|ATP1B3|ATP5B|ATP6V0D1|ATP6V1A|ATP6V1B2|AZU1|B2M|BIN2|C1QBP|CALM1|CALR|CAP1|CAPZA1|CAPZA2|CAPZB|CAT|CCT2|CCT3|CCT5|CD14|CD36|CD47|CDC42|CFL1|CLU|COMT|CORO1A|COTL1|CTSD|CTSG|DDX5|DES|DIAPH1|DPYSL2|EEF1G|EIF4A1|EIF4A2|EIF4H|ENO1|EPX|EZR|G6PD|GLIPR2|GNAI…
tissue development	Group8	ACADVL|ACTA1|ACTA2|ACTC1|ALDOC|ANXA1|ANXA4|ATP2A2|BASP1|CALR|CDC42|CES1|CFL1|CSTB|CTSB|CTSZ|DDX17|DDX5|ENO3|EZR|FABP5|FLNA|FLNB|GLIPR2|GNAQ|GNAS|GPX1|GSN|GSTK1|HNRNPAB|HNRNPH3|HSD17B4|ILK|IQGAP1|ITGB1|KRT10|KRT14|KRT15|KRT16|KRT2|KRT31|KRT84|KRT9|LCP1|LGALS3|LMNB2|MSN|MYH10|MYH11|MYH14|MYL6|MYL6B|MYO1E|NME2|PCNA|PECAM1|PFN1|PGK1|PHB2|PPP1CA|PRKAR1A|PSAP|RAB10|RAB13|RAC1|RAP1A|RAP1B|RDX|RTN4|SFN|S…
vesicle-mediated transport	Group17	ACTB|ACTG1|ACTN1|ACTN2|ACTN4|ACTR2|ACTR3|AHNAK|AIF1|ALB|ALDOA|ANP32A|ANP32B|ANXA1|ANXA11|ANXA2|ANXA6|ARF1|ARF3|ARF4|ARF5|ARPC2|ARPC3|ARPC5|ATL3|ATP1A1|ATP1A3|ATP1B3|ATP2A2|ATP2A3|ATP5A1|ATP5B|ATP5H|ATP6V0D1|ATP6V1A|ATP6V1B2|AZU1|BIN2|CALM1|CALR|CANX|CAP1|CD14|CD36|CD47|CDC37|CDC42|CFL1|CLIC1|CLTC|CLTCL1|CLU|COPB2|CORO1A|CORO1C|DBNL|DDOST|DIAPH1|DNM1L|DPYSL2|EHD3|EIF4A3|EPX|ERO1L|ERP29|EZR|F13A1|F…
