# Supplementary material for: Mass spectrometry based proteomics profiling of human monocytes
Source: Protein Cell. 2016 Nov 22;8(2):123–33. doi: 10.1007/s13238-016-0342-x (PMC5291777; doi:10.1007/s13238-016-0342-x)
Supplement: Supplementary file 8 — Supplementary material 8 (XLSX 911 kb) [file 13238_2016_342_MOESM8_ESM.xlsx]

## Sheet: protein expression
Protein ID Subject ID	KCOFSNF019	KCOFSNF052	SCOR506	SCOR519	SCOR520	SCOR522	SCOR523	SCOR524	SCOR525	SCOR533	SCOR534	SCOR536	SCOR539	SCOR541	DS-38	DS-68	DS-71	KCOFSNF047	SCOR501	SCOR510	SCOR511	SCOR516	SCOR521	SCOR527	SCOR529	DS-05	DS-07	DS-10	DS-15	DS-25	DS-27	DS-31	DS-90	DS-93	PROMO-26	PROMO-12	PROMO-46	PROMO-24	KCOFSNF004	KCOFS034	KCOFSNF050	KCOFSNF051	PROMO-22	PROMO-10	PROMO-19	PROMO-18	PROMO-16	PROMO-14	PROMO-11
IPI:IPI00003362.2|SWISS-PROT:P11021|TREMBL:B0QZ61;B4DEF7;Q2KHP4|ENSEMBL:ENSP00000324173|REFSEQ:NP_005338|H-INV:HIT000038771|VEGA:OTTHUMP00000022124 Tax_Id=9606 Gene_Symbol=HSPA5 HSPA5 protein	3.32667	2.26333	2.01333	2.16667	1.98	3.07	1.94333	2.28333	3.45	2.58667	2.63667	2.77667	2.24333	1.57333	2.04667	0.59	0.693333	2.30667	1.96667	1.5	3.33667	2.54667	1.52	2.34667	3.49333	2.41333	3.43	3.1	0.686667	2.56667	2.37667	2.12	1.65667	2.24	6.79667	5.93333	2.90667	12.715	1.25667	3.06333	3.39667	4.91667	4.70667	6.58	4.05	6.18	5.75333	9.49	3.91333
IPI:IPI00003865.1|SWISS-PROT:P11142-1|TREMBL:A8K7Q2;B3KTV0;B4E1Q1;Q53GZ6;Q96BE0;Q96H53;Q96IS6;Q9NWW3;Q9NZ87|ENSEMBL:ENSP00000227378|REFSEQ:NP_006588|H-INV:HIT000037619 Tax_Id=9606 Gene_Symbol=HSPA8 Isoform 1 of Heat shock cognate 71 kDa protein	4.23	3.36333	2.72333	2.88333	3.01333	4.22333	2.99667	3.18333	4.98667	3.46333	3.37333	3.95333	2.86	2.05	2.79	0.783333	0.82	2.77	2.65667	1.95	4.22	3.28667	2.14667	2.90667	4.71667	2.60667	4.49667	3.70333	0.76	2.75333	2.61	2.4	1.95667	2.62667	13.26	8.13	4.88667	9.54417	1.59667	4.34333	5.1	6.12	6.60667	8.63	5.33	6.96	8.23	8.04	6.04333
IPI:IPI00008603.1|SWISS-PROT:P62736|TREMBL:A8K3K1;B2R8A4;B4DUI8|ENSEMBL:ENSP00000224784|REFSEQ:NP_001135417;NP_001604|H-INV:HIT000269810|VEGA:OTTHUMP00000020042 Tax_Id=9606 Gene_Symbol=ACTA2 Actin	16.0133	30.41	38.6667	49.5167	38.2933	80.0067	56.2267	16.2267	49.7767	32.9733	68.25	38.7633	56.4133	50.8033	79.06	16.89	19.1	43.6233	40.7933	55.52	40.9833	55.8167	50.95	54.6367	81.31	10.5133	44.08	64.5067	4.5	45.7733	18.39	19.19	23.9167	17	124.997	128.067	13.5867	47.335	45.1367	35.6533	31.0267	12.3533	84.06	121.403	106.133	44.2233	163.217	94.6	107.947
IPI:IPI00013508.5|SWISS-PROT:P12814|TREMBL:B4DRP5;Q5ZEZ4|ENSEMBL:ENSP00000193403|REFSEQ:NP_001093|H-INV:HIT000037309|VEGA:OTTHUMP00000028456 Tax_Id=9606 Gene_Symbol=ACTN1 Alpha-actinin-1	8.06333	7.47667	6.2	3.75	5.59	7.88667	6.47667	6.6	8.74667	6.69	9.64667	11.5167	12.5633	7.06333	11.24	3.97667	3.14333	6.58667	13.9367	6.43667	7.62667	15.2367	8.85333	7.01	8.35667	3.27	4.17667	7.24333	2.36	9.45333	9.97333	10.6567	8.53667	8.36333	23.3267	8.09667	10.1433	9.7025	4.74333	8.84	6.52333	7.43333	5.91333	9.33	6.81	5.43667	16.93	6.99	8.37
IPI:IPI00019502.3|SWISS-PROT:P35579-1|TREMBL:A8K6E4;B4E3S1;Q60FE2;Q86XU5;Q99529|ENSEMBL:ENSP00000216181|REFSEQ:NP_002464|H-INV:HIT000242559|VEGA:OTTHUMP00000165902 Tax_Id=9606 Gene_Symbol=MYH9 Isoform 1 of Myosin-9	27.2567	30.46	16.1433	11.0767	24.0733	29.3167	22.1433	25.66	37.8833	26.4767	40.23	39.4825	48.69	20.1733	43.0433	11.5867	12.1867	26.3233	40.3933	21	30.05	47.0033	27.9825	22.1967	29.7933	11.5833	15.6933	28	17.12	41.1767	38.0267	48.5267	32.05	18.75	42.02	43.2667	21.105	48.03	19.2267	33.8	29.83	24.3233	23.41	48.8967	28.85	12.2867	69.3733	24.55	37.2367
IPI:IPI00021428.1|SWISS-PROT:P68133|TREMBL:Q5T8M9|ENSEMBL:ENSP00000355645|REFSEQ:NP_001091|H-INV:HIT000035891|VEGA:OTTHUMP00000036123 Tax_Id=9606 Gene_Symbol=ACTA1 Actin	16.0333	30.44	38.7	49.5667	38.3367	80.0867	56.2833	16.2433	49.8233	33.0067	68.3167	38.8	56.4667	50.8567	79.14	16.9067	19.1167	43.6633	40.8333	55.5767	41.3733	55.87	51	54.69	81.39	10.5233	44.1233	64.5733	4.50667	45.82	18.4067	19.2067	23.9433	17.0167	125.12	128.197	13.5967	47.3833	45.1867	35.6933	31.0567	12.3667	84.1433	125.693	106.24	44.2667	163.38	94.69	108.053
IPI:IPI00021439.1|SWISS-PROT:P60709|TREMBL:Q1KLZ0;Q53G76;Q53G99;Q562S0;Q96HG5;Q9UE89;Q9UMN3|ENSEMBL:ENSP00000349960|REFSEQ:NP_001092|H-INV:HIT000276298|VEGA:OTTHUMP00000024886 Tax_Id=9606 Gene_Symbol=ACTB Actin	16.18	36.3867	64.7533	60.3467	45.5133	83.14	62.7633	23.81	52.9467	42.36	69.9867	45.6033	58.2833	66.4067	81.7733	19.6767	20.4133	63.23	42.9667	56.1567	53.7	62.0633	59.05	70.39	94.4133	15.3067	49.22	64.09	6.99	56.01	21.2233	21.31	32.4533	20.08	155.46	152.72	46.4633	82.0467	57.0267	40.57	36.7967	15.9733	106.7	138.4	98.72	60.92	172.33	117.457	159.193
IPI:IPI00023006.1|SWISS-PROT:P68032|TREMBL:B3KPP5|ENSEMBL:ENSP00000290378|REFSEQ:NP_005150|H-INV:HIT000034710|VEGA:OTTHUMP00000160081;OTTHUMP00000176163 Tax_Id=9606 Gene_Symbol=ACTC1 Actin	16.02	30.42	38.6733	49.5267	38.3067	80.0267	56.24	16.2267	49.7867	32.98	68.2633	38.7733	56.4233	50.8167	79.08	16.8933	19.1	43.63	40.8033	55.5367	41.34	55.83	50.96	54.65	81.3233	10.5133	44.0933	64.5233	4.50333	45.7867	18.3933	19.1933	23.9233	17.0067	125.023	128.097	13.5867	47.35	45.1467	35.6633	31.0333	12.3567	84.08	125.597	106.16	44.2367	163.253	94.62	107.973
IPI:IPI00025416.3|SWISS-PROT:P63267|TREMBL:B3KW67;Q562S2|ENSEMBL:ENSP00000295137;ENSP00000386857|REFSEQ:NP_001606|H-INV:HIT000035905|VEGA:OTTHUMP00000160245;OTTHUMP00000202509 Tax_Id=9606 Gene_Symbol=ACTG2 Actin	15.9633	30.3167	38.5433	49.36	38.1767	79.7533	56.0533	16.1733	49.6167	32.87	68.0333	38.6433	56.2367	50.6433	78.8133	16.8367	19.0367	43.4833	40.6667	55.3467	40.8533	55.64	50.7833	54.4667	81.05	10.48	43.94	64.3033	4.48667	45.63	18.3333	19.13	23.8433	16.95	124.6	127.663	13.5433	47.1867	44.9967	35.5433	30.93	12.3133	83.7967	121.023	105.8	44.0867	162.7	94.3	107.607
IPI:IPI00037070.3|SWISS-PROT:P11142-2|TREMBL:Q53HF2|ENSEMBL:ENSP00000376526|REFSEQ:NP_694881 Tax_Id=9606 Gene_Symbol=HSPA8 Isoform 2 of Heat shock cognate 71 kDa protein	3.2	2.54	2.06	2.15667	2.27667	3.18333	2.26333	2.40667	3.76333	2.62	2.54667	2.98667	2.16	1.55	2.10667	0.59	0.616667	2.09333	2.01	1.47667	3.18667	2.48333	1.62	2.2	3.56333	1.96667	3.39667	2.8	0.576667	2.08	1.97333	1.81333	1.48333	1.98667	10.0233	6.14333	3.69333	7.20667	1.15667	3.28	3.85333	4.62333	4.99333	6.52	4.03	5.25667	6.22	6.07667	4.48667
IPI:IPI00216691.5|SWISS-PROT:P07737|TREMBL:Q53Y44|ENSEMBL:ENSP00000225655|REFSEQ:NP_005013|H-INV:HIT000272364|VEGA:OTTHUMP00000125244;OTTHUMP00000183074 Tax_Id=9606 Gene_Symbol=PFN1 Profilin-1	6.32	5.66333	3.49333	3.7	5.20333	5.74	4.33	5.14	8.36	5.7	6.29	7.49	5.76667	3.18	2.04333	1.54333	1.42333	4.24333	4.80333	4.47	6.5	6.76	4.54	4.49	7.72667	2.97667	3.98667	4.05667	0.893333	3.85667	2.11667	2.63333	3.37	3.57333	16.6367	13.3967	7.83333	27.3775	2.86	4.14	7.21	9.20333	8.79667	12.7333	7.46333	3.3	12.1367	4.08	7.85667
IPI:IPI00220644.8|SWISS-PROT:P14618-2|ENSEMBL:ENSP00000320171;ENSP00000373745|REFSEQ:NP_872270;NP_872271|VEGA:OTTHUMP00000176445 Tax_Id=9606 Gene_Symbol=PKM2 Isoform M1 of Pyruvate kinase isozymes M1/M2	9.64667	8.53667	5.91333	8.07	8.82667	7.59667	7.07667	8.39	13.3833	8.31667	8.15	11.4967	5.81	4.68333	4.25333	1.75667	1.43	4.86	3.95333	5.24	6.63667	5.78	5.11333	7.88667	12.0667	8.52	8.99667	8.32667	0.97	4.16333	4.73	4.82667	3.38	5.71	21.8467	24.4833	12.9333	40.7033	4.31	7.24333	10.57	12.6867	9.75667	19.1067	12.0033	6.29667	15.9867	7.23	13.0533
IPI:IPI00291175.7|SWISS-PROT:P18206-2|TREMBL:B3KXA2|ENSEMBL:ENSP00000361841|REFSEQ:NP_003364|H-INV:HIT000195504|VEGA:OTTHUMP00000019861 Tax_Id=9606 Gene_Symbol=VCL Isoform 1 of Vinculin	6.28	6.19667	4.10667	2.62333	3.87	6.77667	7.29333	6.27667	9.01667	6.83	12.8067	10.2367	12.0933	7.29333	13.7333	5.29667	4.23	4.82	13.7633	6.68333	5.12667	15.0067	9.26667	6.89667	7.69667	2.49333	4.10667	7.28333	2.91	10.2033	14.6167	12.96	8.51	6.16	16.91	5.76	12.4067	9.97333	7.72333	8.36	5.39667	7.56667	4.98333	7.53667	4.50333	2.56	13.27	5.22333	5.68667
IPI:IPI00296099.6|SWISS-PROT:P07996|TREMBL:A0PJG0;A8K6H4;B4E3J7;Q7KYY3|ENSEMBL:ENSP00000260356|REFSEQ:NP_003237|H-INV:HIT000321462|VEGA:OTTHUMP00000165029;OTTHUMP00000175561 Tax_Id=9606 Gene_Symbol=THBS1 Thrombospondin-1	20.8833	12.91	10.1167	3.95333	11.685	18.73	18.18	15.27	26.21	12.6667	30.7933	24.23	30.0467	17.5767	31.1333	11.16	10.1467	13.4967	34.2233	21.4833	9.93667	35.4467	18.0933	13.1867	14.1633	3.05667	8.08	14.97	7.15	34.8267	16.9367	17.6533	29.3933	10.5267	32.96	10.5633	23.4	21.7042	17.3	14.9333	16.0333	21.77	9.62667	18.1667	7.85667	6.23	30.1933	7.52333	9.97
IPI:IPI00307162.2|SWISS-PROT:P18206-1|TREMBL:B4E3Q9;Q5JQ13|ENSEMBL:ENSP00000211998|REFSEQ:NP_054706|VEGA:OTTHUMP00000019862 Tax_Id=9606 Gene_Symbol=VCL Isoform 2 of Vinculin	6.66333	6.57333	4.35667	2.78667	4.1	7.18667	7.73667	6.66	9.56333	7.24333	13.58	10.8533	12.8267	7.73667	14.5633	5.62	4.48333	5.11667	14.5967	7.08333	5.43667	15.9133	9.82333	7.31667	8.16333	2.64	4.35667	7.72333	3.08667	10.8233	15.5033	13.7467	9.02667	6.53333	17.9367	6.11	13.16	10.5783	8.19667	8.86667	5.72333	8.02667	5.28333	7.99	4.77333	2.71667	14.0767	5.54333	6.03333
IPI:IPI00395772.5|SWISS-PROT:P35579-2|TREMBL:Q2PS10;Q9UMJ0|ENSEMBL:ENSP00000338576 Tax_Id=9606 Gene_Symbol=MYH9 Isoform 2 of Myosin-9	18.6	18.5733	9.38667	5.88667	13.88	17.3367	14.0167	15.59	20.7667	14.3133	23.6467	24.1967	25.67	12.0033	26.51	6.99667	7.67667	14.62	20.49	12.9	13.58	26.7533	15.85	13.9433	16.2367	7.37667	7.85333	17.36	10.14	25.55	24.4267	30.47	19.81	10.8533	17.9733	24.8633	13.7267	27.1725	11.7467	20.88	18.22	16.5367	15.02	24.5633	15.55	6.42333	39.01	14.1267	20.0667
IPI:IPI00451401.3|SWISS-PROT:P60174-2|ENSEMBL:ENSP00000371705 Tax_Id=9606 Gene_Symbol=TPI1 Isoform 2 of Triosephosphate isomerase	1.03667	0.83	0.83	1.05333	1.20333	1.25333	0.823333	1.09333	1.77	1.07333	1.02333	1.09333	0.566667	0.466667	0.62	0.19	0.223333	0.863333	0.69	0.773333	1.36667	0.603333	0.41	0.733333	1.58667	0.81	1.36	0.953333	0.126667	0.69	0.563333	0.526667	0.466667	0.59	3.60667	3.00333	2.85333	4.7675	0.536667	1.18667	1.56	1.64667	2.29667	3.47667	1.88667	1.11	3.14333	1.23333	2.23
IPI:IPI00465028.7|SWISS-PROT:P60174-1|TREMBL:Q53HE2;Q6FHP9|ENSEMBL:ENSP00000229270;ENSP00000379933|REFSEQ:NP_000356|H-INV:HIT000194072|VEGA:OTTHUMP00000165244;OTTHUMP00000166407 Tax_Id=9606 Gene_Symbol=TPI1 Isoform 1 of Triosephosphate isomerase	1.57333	1.35	1.29	1.54	1.83333	1.62333	1.24333	1.54	2.22667	1.56333	1.38333	2.06333	0.88	0.786667	0.705	0.3	0.31	1.40333	0.97	1.03667	2.50667	1.26667	0.726667	1.12	2.30333	1.39333	1.75667	1.27667	0.17	0.933333	0.813333	0.733333	0.593333	0.84	5.67333	4.00667	3.37667	8.1625	0.676667	1.63	1.98	2.18667	3.75	4.64	2.50333	1.83667	5.53	1.40333	3.52333
IPI:IPI00465248.5|SWISS-PROT:P06733-1|TREMBL:A4QMW8;A4UCS8;Q96GV1;Q9BT62|ENSEMBL:ENSP00000234590|REFSEQ:NP_001419|H-INV:HIT000270987|VEGA:OTTHUMP00000001706 Tax_Id=9606 Gene_Symbol=ENO1 Isoform alpha-enolase of Alpha-enolase	8.31333	7.22333	6.45333	7.51	8.28333	7.39	6.38333	7.10667	11.54	8.15667	6.31333	9.75667	4.03333	3.74	2.96333	0.99	0.92	5.25	2.38	4.11667	7.64	5.51667	3.64333	6.47667	11.5033	7.59333	8.99667	7.09667	0.606667	2.75	2.38333	2.87	1.92667	4.39	30.39	23.1033	11.9567	48.2492	3.4	8.65667	11.2067	12.13	15.6633	22.18	14.69	6.37333	19.0267	8.37667	16.2767
IPI:IPI00479186.6|SWISS-PROT:P14618-1|TREMBL:B2R5N8;B3KRY0;B4DFX8|ENSEMBL:ENSP00000334983|REFSEQ:NP_002645|H-INV:HIT000029665|VEGA:OTTHUMP00000176444 Tax_Id=9606 Gene_Symbol=PKM2 cDNA FLJ56065	10.9533	9.69667	6.71333	9.17	10.0267	8.62667	8.03333	9.53	15.1933	9.44333	9.25667	13.0567	6.60333	5.31667	4.83333	1.99667	1.62	5.52	4.49	5.95333	7.54	6.56	5.81	8.95333	13.6967	9.67333	10.2133	9.46	1.1	4.72667	5.36667	5.48333	3.84	6.48333	24.8067	27.7967	14.6833	46.2208	4.89667	8.22333	12	14.4033	11.08	21.7	13.6333	7.15	18.1567	8.21	14.82
IPI:IPI00479743.3|SWISS-PROT:Q6S8J3-1|ENSEMBL:ENSP00000349391|REFSEQ:NP_001077007|H-INV:HIT000254824 Tax_Id=9606 Gene_Symbol=POTEE Isoform 1 of ANKRD26-like family C member 1A	30.5667	58.69	89.83	131.213	89.2233	192.32	137.747	16.8967	116.58	79.1867	176.027	87.5167	143.777	131.14	212.79	41.1933	50.7067	116.453	96.2033	135.033	120.623	141.853	127.7	143.71	205.37	16.36	88.7867	153.93	3.88	113.093	29.0133	38.58	51.62	34.0033	341.42	351.59	24.6133	104.526	116.623	88.4967	52.0367	22.6233	178.623	275.64	249.763	117.29	448.39	226.637	291.39
IPI:IPI00514530.5|TREMBL:A6NL76;Q5T8M8|ENSEMBL:ENSP00000312351;ENSP00000355644|VEGA:OTTHUMP00000037465 Tax_Id=9606 Gene_Symbol=ACTA1 Putative uncharacterized protein ACTA1	12.3033	23.3633	29.7067	37.7733	29.4233	61.4667	43.1967	12.4633	38.24	25.3333	52.4333	29.78	43.34	39.03	60.2767	12.9733	14.6733	33.5133	31.34	42.6567	31.7567	42.8833	39.1433	41.7167	62.4667	8.07667	33.87	49.56	3.42	35.1667	14.1267	14.7433	18.3733	13.06	96.0333	98.39	10.36	36.3708	34.6767	26.83	22.8767	9.36	64.5833	96.47	81.54	33.9767	125.39	72.6767	82.9333
IPI:IPI00552416.4|TREMBL:Q5HY89|ENSEMBL:ENSP00000358872|VEGA:OTTHUMP00000064891 Tax_Id=9606 Gene_Symbol=FLNA Filamin A	6.67333	5.22667	2.47	2.30667	3.69333	5.6	5.06	4.52	6.71333	5.29333	9.24333	7.80667	8.45333	5.23333	8.06	3.03333	2.47667	5.15333	7.86	5.06	4.82	10.0367	6.27667	4.82667	6.57	2.53667	2.65	5.03333	1.94333	8.03667	9.13	8.53	7.04667	6.53333	17.6933	8.64667	8.67	14.9608	5.85	7.12	5.11	6.19667	7.68333	10.8267	6.31	5.01667	14.1433	6.79	7.07667
IPI:IPI00552858.2|TREMBL:Q5HY90|ENSEMBL:ENSP00000358870|VEGA:OTTHUMP00000064892 Tax_Id=9606 Gene_Symbol=FLNA Filamin A	3.37333	3.88333	1.86667	1.69333	2.82667	3.38667	3.79667	3.38333	5.1	4.07333	6.75	5.65333	6.49667	4.11667	6.50333	2.31667	1.70333	3.71667	6.19667	3.39	3.31667	7.75	4.69	3.57667	5.13	1.62667	1.42667	3.03	1.51333	6.23	6.24333	5.11	5	3.78667	11.16	4.63667	5.02	9.54917	3.99333	3.24	2.21667	3.12	4.89	4.98667	3.91333	3.32333	9.85	3.64	4.75333
IPI:IPI00639931.2|SWISS-PROT:Q01518-2|ENSEMBL:ENSP00000361883;ENSP00000361884;ENSP00000361888|VEGA:OTTHUMP00000004823;OTTHUMP00000004824;OTTHUMP00000004825 Tax_Id=9606 Gene_Symbol=CAP1 Isoform 2 of Adenylyl cyclase-associated protein 1	3.12	1.95	1.75333	1.70667	1.96	2.84667	2.15667	2.53	4.13333	2.09667	3.28333	3.51333	2.35333	1.37667	2.48333	0.91	0.913333	2.18667	2.39	1.77333	2.81333	3.41	1.99	2.1	3.38667	1.69667	3.03333	2.46333	0.61	2.37667	2.46667	2.37	1.92333	1.72667	7.23333	5.63	3.97667	6.95083	0.98	2.76333	3.48333	3.97	3.59667	6.03	3.35333	2.71667	5.59	1.94	4.20333
IPI:IPI00759776.1|TREMBL:A1L0V1;B4DHH3;Q1HE25|ENSEMBL:ENSP00000377941|REFSEQ:NP_001123476 Tax_Id=9606 Gene_Symbol=ACTN1 actinin	8.26	7.65667	6.35333	3.84333	5.72333	8.08	6.63667	6.75667	8.96	6.84667	9.88	11.7967	12.8667	7.23333	11.51	4.07333	3.22	6.74333	14.2767	6.59667	7.81	15.6033	9.06667	7.18	8.56	3.35333	4.27667	7.42	2.42	9.68333	10.2233	10.9133	8.74333	8.56667	23.8967	8.29333	10.39	9.93917	4.86333	9.05333	6.68	7.61333	6.05667	9.55333	6.97667	5.56667	17.3367	7.16333	8.57333
IPI:IPI00759806.1|SWISS-PROT:P06733-2 Tax_Id=9606 Gene_Symbol=ENO1 Isoform MBP-1 of Alpha-enolase	6.51	5.29333	3.95333	4.54	5.40667	5.78667	4.41333	5.27	8.58667	5.44	4.29	6.68	2.69333	2.61	1.71333	0.65	0.603333	4.09	1.35	3.14333	5.98	3.37	2.48	4.94333	8.15	5.06667	7.04333	5.55667	0.42	1.79333	1.5	2.04667	1.19333	2.94333	23.7933	18.0867	9.36	33.9358	2.43333	6.77333	8.77333	9.49333	12.26	16.77	11.4067	4.94333	14.7033	6.56	12.71
IPI:IPI00788737.1|VEGA:OTTHUMP00000166332 Tax_Id=9606 Gene_Symbol=GAPDH 39 kDa protein	9.80667	7.44333	4.93667	6.40333	8.88333	8.8	7.88333	9.82333	15.1967	7.9575	9.91	12.3667	5.16	4.17	4.09667	1.70667	2.01667	3.95333	3.93333	6.13	2.96	6.35667	5.04667	5.78	11.2533	6.26	9.84667	7.99333	1.02	4.43667	3.90667	4.00333	4.39	4.93333	9.85	25.6433	13.1733	53.765	3.17	5.92	12.93	15.53	12.08	19.75	10.61	5.13667	14.16	5.44667	14.0733
IPI:IPI00794523.2|TREMBL:A4UCT3;A5GZ75;B3KWQ3;Q96DE1;Q96FU6|VEGA:OTTHUMP00000181456 Tax_Id=9606 Gene_Symbol=ACTG1 cDNA FLJ43573 fis	5.1	24.14	27.0033	38.8067	30.3667	53.7367	42.4233	15.56	33.1733	27.2833	47.3067	29.3333	38.1933	37.5233	54.3667	13.3	13.3433	29.3067	27.97	37.9567	29.0333	38.4833	39.9167	37.47	61.7033	5.49	28.15	40.7667	4.68333	35.1433	13.4333	14.4033	19.93	8.79333	98.94	86.9733	25.1833	23.5033	35.5533	27.2533	24.4633	9.69333	55.8333	82.99	66.7267	36.86	116.353	65.56	82.15
IPI:IPI00795257.1|ENSEMBL:ENSP00000380067|VEGA:OTTHUMP00000174434 Tax_Id=9606 Gene_Symbol=GAPDH 32 kDa protein	7.97667	6.64	4.01667	5.31333	7.39667	7.15333	6.43	7.98333	12.36	6.4725	8.06	10.0567	4.24333	3.57667	3.49	1.38667	1.64	3.59333	3.19667	4.99	2.40333	5.33333	4.10333	4.79333	9.6	5.09	8.00667	6.50333	0.853333	3.60667	3.17667	3.25667	3.56667	4.22667	9.87333	21.0933	10.7333	43.7242	2.92333	5.08	10.5167	12.6267	11.4833	20.65	9.71	4.75	12.0867	4.54333	11.4867
IPI:IPI00795622.2|TREMBL:B4DRV9|VEGA:OTTHUMP00000166335 Tax_Id=9606 Gene_Symbol=GAPDH cDNA FLJ58855	5.22667	4.12333	2.95333	3.73	4.93333	3.86667	4.26667	5.15333	7.18333	4.2925	3.75667	5.46667	2.28	1.95667	2.09667	0.783333	0.84	2.15333	2.24	2.67333	1.77333	3.17	2.69333	2.95	5.84	3.12667	4.23333	3.87	0.466667	2.02333	1.64	1.82333	2.07333	2.50667	5.47667	14.05	6.13667	29.6733	1.83667	2.85667	5.80667	7.76	5.25333	7.10333	4.58333	2.23667	5.52667	2.48333	5.86
IPI:IPI00797221.7|TREMBL:Q0QET7|VEGA:OTTHUMP00000166334 Tax_Id=9606 Gene_Symbol=GAPDH Glyceraldehyde-3-phosphate dehydrogenase	7.24667	5.50333	3.64667	4.73	6.56667	6.5	5.82667	7.25667	11.23	5.885	7.32333	9.14	3.81667	3.08	3.02667	1.26	1.49	2.92	2.90333	4.53	2.18667	4.69667	3.73	4.27	8.31667	4.62667	7.28	5.90667	0.756667	3.27667	2.88333	2.95667	3.24	3.64333	7.28333	18.9467	9.73667	39.7308	2.34	4.37667	9.55667	11.4733	8.93	14.5933	7.84333	3.79667	10.4667	4.02667	10.4033
IPI:IPI00797270.2|TREMBL:B4DUI5|VEGA:OTTHUMP00000166410 Tax_Id=9606 Gene_Symbol=TPI1 cDNA FLJ52069	1.14	1.00333	0.956667	1.14333	1.36333	1.19667	0.896667	1.13333	1.41	1.10333	0.953333	1.49667	0.65	0.583333	0.44	0.216667	0.2	1.04667	0.703333	0.726667	1.86333	0.933333	0.533333	0.83	1.71	1.02667	1.28667	0.95	0.106667	0.606667	0.523333	0.483333	0.396667	0.623333	4.21333	2.77667	1.97333	6.06333	0.5	1.21333	1.42667	1.54667	2.78333	3.44667	1.85667	1.36667	4.1	1.03667	2.61667
IPI:IPI00847989.2|TREMBL:B4DNK4;Q8WUW7;Q9NYI7;Q9UK31;Q9UKK4|H-INV:HIT000089895 Tax_Id=9606 Gene_Symbol=PKM2 cDNA FLJ53368	5.88	4.64667	4.10667	5.18	5.18667	5.11667	4.42	5.14333	7.53667	5.22333	5.16	7.12	3.95	2.75333	2.97667	1.09	1.00667	3.79333	2.82	3.26	4.81333	3.81333	3.04667	5.11333	7.3	4.95	6.45667	5.10333	0.646667	2.68	3.08667	2.94667	2.31	3.42	11.1633	13.0933	8.19667	20.0883	2.46	5.81	7.40333	9.16333	6.02333	10.8467	6.25667	2.69	8.40667	3.57333	6.84
IPI:IPI00878173.1|TREMBL:B3KUD3;Q5T8M7|ENSEMBL:ENSP00000355643|VEGA:OTTHUMP00000037464 Tax_Id=9606 Gene_Symbol=ACTA1 cDNA FLJ39583 fis	14.42	27.3833	34.8133	44.5833	34.48	72.0367	50.63	14.61	44.8167	29.69	61.45	34.9	50.79	45.74	70.06	15.2067	17.1967	38.5133	34.6167	49.99	36.6767	49.13	45.87	49.1933	73.21	9.46667	39.69	58.0833	4.05333	41.2133	16.5567	17.28	21.5367	15.31	106.267	115.31	12.23	42.6192	40.6433	32.1033	27.9367	11.1233	59.9467	85.72	83.8833	38.05	146.957	78.0567	97.19
IPI:IPI00888126.1|REFSEQ:XP_001719942 Tax_Id=9606 Gene_Symbol=LOC652797 similar to pyruvate kinase	6.58	5.82	4.03	5.50333	6.02	5.18	4.82667	5.72333	9.12667	5.67	5.55333	7.84	3.96333	3.19	2.70667	1.2	0.976667	3.31667	2.69333	3.57333	4.53	3.94	3.48667	5.37333	8.23	5.81	6.13333	5.68	0.66	2.83667	3.22	3.29333	2.30667	3.89333	14.9	16.6933	8.81667	27.755	2.94	4.94	7.20667	8.65	6.31	13.03	8.18667	4.29333	10.9033	4.93	8.90333
IPI:IPI00894365.2|TREMBL:B4DVQ0;B4E335|VEGA:OTTHUMP00000200588 Tax_Id=9606 Gene_Symbol=ACTB cDNA FLJ52842	15.21	34.1967	60.8633	56.7167	42.77	78.1333	58.9833	22.3767	49.7633	39.81	65.78	42.86	54.7733	62.4133	76.8533	18.4933	19.1833	59.3033	37.9233	52.7767	50.4667	58.33	55.5	66.1567	88.7333	14.38	46.26	60.2333	6.57	52.64	19.9467	20.0267	30.5033	18.72	146.107	143.537	43.67	77.1075	53.5933	38.13	34.5833	15.0133	99.1433	128.697	92.6767	53.8033	160.45	110.39	149.613
IPI:IPI00894498.1|TREMBL:A1E282;Q53GK6|VEGA:OTTHUMP00000200589 Tax_Id=9606 Gene_Symbol=ACTB Beta actin variant (Fragment)	16.1767	36.3767	64.7333	60.33	45.4933	83.11	62.7367	23.8033	52.93	42.3433	69.9667	45.5867	58.26	66.3867	81.7467	19.6733	20.4067	63.2067	42.9533	56.1367	53.6833	62.0433	59.03	70.3633	94.3833	15.2967	49.2033	64.0667	6.99	55.99	21.2133	21.3	32.4433	20.0733	155.407	152.67	46.45	82.0158	57.0067	40.5567	36.7833	15.97	106.663	138.353	98.6833	60.9033	172.277	117.417	159.14
IPI:IPI00909239.1|TREMBL:B3KUX9;B3V8S3;B4DFY0;Q86TX4|REFSEQ:NP_001123477 Tax_Id=9606 Gene_Symbol=ACTN1 actinin	8.03667	7.45	6.18	3.73667	5.57	7.86	6.45667	6.57333	8.71667	6.66333	9.61333	11.4767	12.52	7.04	11.1967	3.96	3.13333	6.56	13.8867	6.41333	7.60333	15.18	8.82333	6.98333	8.33	3.26	4.15667	7.22	2.35333	9.42	9.94333	10.62	8.50667	8.33333	23.2467	8.07	10.1133	9.67333	4.73333	8.81333	6.5	7.41	5.89333	9.29667	6.78667	5.41667	16.87	6.97	8.34333
IPI:IPI00909560.1|TREMBL:B4DRT3 Tax_Id=9606 Gene_Symbol=- cDNA FLJ53645	6.59	5.20667	4.59667	5.80667	5.81	5.73333	4.86333	5.77	8.13	5.53667	5.71667	7.74333	4.42667	3.08333	3.00333	1.14333	0.946667	4.25	3.04	3.65333	5.39667	4.27667	3.38	5.73333	8.18	5.55	7.23667	5.71667	0.683333	2.77333	3.46	3.30333	1.97667	3.78667	12.5133	14.68	8.53667	21.8925	2.75667	6.51	8.29333	10.27	5.31667	10.44	7.00667	2.95667	8.8	4.00333	7.65667
IPI:IPI00909642.1|TREMBL:B2ZZ80 Tax_Id=9606 Gene_Symbol=- Filamin A	36.56	28.25	18.8367	14.6933	18.5533	33.69	27.9433	27.3	42.11	32	53.2967	41.4267	47.945	29.6067	56.37	18.68	14.7833	29.02	51.2933	25.0367	27.1833	60.8267	33.85	29.63	41.5367	14.4533	20.72	31.3533	12.6	47.9467	55.8167	53.3333	43.3933	38.7067	91.6067	42.33	45.7367	81.7369	29.32	43.2433	29.8433	42.3333	36.63	48.9567	34.3533	22.49	69.6867	36.2733	38.4233
IPI:IPI00910863.1|TREMBL:B4DTD5 Tax_Id=9606 Gene_Symbol=- cDNA FLJ57890	6.82667	7.68667	3.84333	3.35333	5.59	7.08667	7.52667	6.70667	10.1875	8.06667	13.3633	11.1967	12.87	8.15	13.5433	4.58667	3.38667	7.60333	12.27	6.71333	6.73	15.55	9.29	7.08333	10.1667	3.22667	3.20333	6.42667	3.06333	12.74	12.36	10.1133	10.03	7.49667	22.51	9.38	9.94	19.0483	7.91333	7.16667	5.35333	6.51333	9.69333	10.7633	7.75667	6.64	19.51	8.14667	9.50667
IPI:IPI00910870.1|TREMBL:B4DTX2 Tax_Id=9606 Gene_Symbol=- cDNA FLJ59163	1.37667	1.09667	0.886667	0.93	0.936667	1.37333	0.973333	1.03667	1.62333	1.12	1.09667	1.25	0.926667	0.646667	0.906667	0.256667	0.266667	0.896667	0.866667	0.633333	1.37667	1.06333	0.7	0.95	1.53667	0.846667	1.46333	1.20333	0.246667	0.893333	0.853333	0.783333	0.636667	0.843333	4.28	2.64667	1.59	3.10667	0.49	1.41333	1.66	1.99333	2.15333	2.66333	1.73667	2.26333	2.68	2.61667	1.91667
IPI:IPI00910979.1|TREMBL:B4DUU6 Tax_Id=9606 Gene_Symbol=- cDNA FLJ54554	7.38667	7.74667	5.36667	6.89333	7.85333	6.31667	6.11667	6.97	11.6267	7.09667	7.11667	9.45667	4.88333	4.07333	3.89667	1.61667	1.38	4.30333	3.64333	4.39667	5.66667	5.04667	4.54	6.42333	11.2533	6.71333	6.26333	6.69333	0.893333	3.79333	3.90333	3.89667	3.53	4.65333	20.5233	21.05	11.4367	38.7842	3.91667	5.55667	7.24333	9.46	10.5433	20.0167	11.06	5.93667	15.1267	6.84667	12.44
IPI:IPI00911039.1|TREMBL:B4DFN9;B4E3B6 Tax_Id=9606 Gene_Symbol=- cDNA FLJ54408	4.01	2.72667	2.13333	2.46	2.61	3.4	2.53667	2.65333	4.43333	3.05333	2.93667	3.53667	2.42333	1.58	1.76667	0.476667	0.643333	2.40333	2.23667	1.63667	3.48	2.72333	1.63333	2.63667	3.96	2.49667	3.84	3.34	0.56	1.975	2.07333	1.99667	1.8	2.40667	11.5333	7.82667	3.6	11.4333	1.17667	3.36	4.23333	6.01	5.88	7.55	5.02	5.98667	6.9	6.4	4.525
IPI:IPI00916212.1|TREMBL:B4E315|ENSEMBL:ENSP00000386929|VEGA:OTTHUMP00000203034 Tax_Id=9606 Gene_Symbol=ACTG2 cDNA FLJ51195	9.94667	21.9267	30.12	41.2	29.5867	66.36	47.1633	10.9733	39.2433	25.7667	57.3933	27.5833	44.3233	42.8833	65.36	14.17	16.2833	35.3567	30.3667	45.9767	33.9333	41.4133	43.2767	46.9933	66.4067	4.69333	32.7933	52.8033	2.82333	39.2767	12.46	15.8033	19.06	12.13	103.853	106.713	12.365	30.9292	36.46	31.3433	25.0967	8.13	78.78	77.2167	76.4567	37.3033	144.077	76.5233	93.71
IPI:IPI00917126.1|TREMBL:Q13707 Tax_Id=9606 Gene_Symbol=ACTA2 ACTA2 protein (Fragment)	9.87333	23.51	32.54	43.3833	31.0833	66.37	47.4867	12.9567	40.0333	26.9267	56.9667	27.6933	44.01	43.71	66.1633	14.33	16.1633	35.8167	33.6933	45.92	35.3867	42.5667	43.2733	46.6467	67.9833	4.67333	33.0867	53.22	3.31	40.1067	12.7367	16.4733	19.5133	12.04	109.183	105.76	12.935	30.5367	37.6433	31.24	24.5433	7.49	73.3767	105.08	91.4233	38.7467	143.003	82.8833	94.58
IPI:IPI00012011.6|SWISS-PROT:P23528|TREMBL:B3KUQ1|ENSEMBL:ENSP00000309629|REFSEQ:NP_005498|H-INV:HIT000022544 Tax_Id=9606 Gene_Symbol=CFL1 Cofilin-1	2.01333	1.18667	1.33667	1.39	1.59	1.45	1.51667	1.78333	2.58667	1.58333	1.8	2.15667	1.23667	0.683333	0.87	0.466667	0.356667	2.41333	1.93333	1.09667	2.55667	2.47333	0.946667	1.39333	2.64	1.22333	1.79	1.21333	0.233333	1.19333	0.836667	0.95	0.873333	1.16333	6.42333	4.08667	2.49	7.81583	0.59	1.05667	1.77667	2.88	5.78667	8.17667	2.78	2.31	6.85333	1.32333	3.47333
IPI:IPI00013808.1|SWISS-PROT:O43707|TREMBL:Q96BG6|ENSEMBL:ENSP00000252699|REFSEQ:NP_004915|H-INV:HIT000032172|VEGA:OTTHUMP00000076071;OTTHUMP00000174445 Tax_Id=9606 Gene_Symbol=ACTN4 Alpha-actinin-4	7.62333	7.60667	6.27667	3.71667	5.69	6.33667	6.17667	5.83667	7.58	6.6	9.18	11.7167	12.52	7.09333	11.2067	4.00667	2.95333	6.22667	12.5167	5.28667	7.19	15.0125	9.00667	6.54667	8.04667	3.33	3.90667	5.93333	2.23	8.48333	8.18667	9.80333	7.77	8.21	20.54	8.21	7.95333	10.1825	4.31	6.82	5.56	7.18	6.025	8.87333	6.92667	5.53333	16.41	6.71667	7.73333
IPI:IPI00216773.4|TREMBL:Q8IUK7|ENSEMBL:ENSP00000331666 Tax_Id=9606 Gene_Symbol=ALB ALB protein	1.16333	0.826667	0.68	0.35	0.625	1.51333	1.68667	1.13	1.95667	1.31333	4.58	1.97667	2.24	1.26333	2.86333	0.793333	1.52667	1.38667	2.80667	1.40333	0.893333	2.82	0.843333	1.23	1.13333	0.393333	0.993333	1.06	0.46	1.97667	0.513333	0.483333	1.60667	0.99	2.70667	34.9267	5.62333	24.7833	5.54	0.43	0.916667	1.33333	1.01	1.765	1.66333	4.96667	3.43		1.49
IPI:IPI00383071.1|TREMBL:Q2QD09|REFSEQ:XP_001133949;XP_001133950 Tax_Id=9606 Gene_Symbol=RCTPI1 Triosephosphate isomerase (Fragment)	1.3	1.06667	1.12667	1.31333	1.38333	1.41	0.99	1.33667	1.58333	1.15	1.04	1.25667	0.596667	0.516667	0.515	0.2	0.236667	0.966667	0.636667	0.853333	1.66333	0.78	0.556667	0.98	1.71333	1.05	1.51667	1.12	0.126667	0.713333	0.613333	0.57	0.396667	0.72	3.68333	3.13	2.32333	5.445	0.59	1.42667	1.68	1.82	2.28333	3.56667	1.94333	1.10667	3.25	1.22667	2.50333
IPI:IPI00414057.3|TREMBL:Q7Z7J6|ENSEMBL:ENSP00000344142 Tax_Id=9606 Gene_Symbol=ACTA1 Actin alpha 1 skeletal muscle protein	10.7333	9.40333	10.1867	4.93333	9.47	15.0433	10.4233	10.8767	11.28	7.45667	8.78	9.43667	9.37	8.12333	9.39	3.27333	2.76	5.32	9.05333	8.10333	5.04333	10.4767	8.64333	7.11667	14.6733	7.02	15.8267	16.11	2.98	7.36333	8.76333	9.25	6.67333	11.39	12.7433	8.77	5.24667	21.0117	7.04	7.47	11.2267	8.15	23.7667	45.4733	22.8267	7.25333	26.58	19.9833	16.98
IPI:IPI00555900.1|SWISS-PROT:Q9BYX7|TREMBL:Q562N5;Q562Q0;Q562Q1;Q562Q2;Q562Q4;Q562Q6;Q562Q8;Q562Q9;Q562R0;Q562R6;Q562T3;Q562T4;Q562X0;Q562X4;Q562X6;Q562Y4|ENSEMBL:ENSP00000365045|H-INV:HIT000083191 Tax_Id=9606 Gene_Symbol=ACTBL3 Kappa-actin	1.9	19.3833	28.3633	43.8867	27.7	63.71	45.3633	1.91	38.1733	23.7433	59.2333	28.1367	48.3533	42.8067	71.92	13.52	16.62	38.3467	32.3567	45.9367	37.6433	45.6833	41.7167	47.1633	64.6467	2.03667	25.42	47.3	0.903333	37.89	7.91333	8.83333	22.91		113.633	120.627	10.115	24.57	38.5567	28.52	17.0933	3.98667	56.5133	86.6867	84.0833	36.4467	139.697	72.3333	93.4433
IPI:IPI00643567.2|TREMBL:B4DNA3;B4DUZ8;Q5T0R8|VEGA:OTTHUMP00000004831 Tax_Id=9606 Gene_Symbol=CAP1 cDNA FLJ53068	2.56333	1.74333	1.57	1.45	1.71	2.23667	1.70667	2.01	3.19667	1.61333	2.11	2.52	1.66333	1.13667	0.813333	0.61	0.58	1.52333	1.60667	1.55667	2.25	2.63667	1.51	1.52333	2.92	1.41333	1.96333	1.96667	0.526667	1.97	1.68	1.76667	1.23333	1.59667	6.98667	4.02	3.62	6.235	0.8	2.30333	2.97333	3.22	2.65333	5.99	3.85	2.39667	5.7	2.03667	4.95667
IPI:IPI00657767.3|TREMBL:Q2VP91 Tax_Id=9606 Gene_Symbol=FLNA FLNA protein (Fragment)	3.07333	3.07	1.71667	1.51333	2.05333	2.93333	3.18333	2.74333	4.34333	3.17667	5.54333	4.23	5.31	3.22333	5.92667	1.99667	1.55	3.09	5.06333	2.55333	2.86	6.45667	3.87667	3.26	3.97333	1.43667	1.38667	2.88	1.38	5.68	5.68333	4.65333	4.35667	3.45	9.1	3.47	4.55	7.45667	3.15333	3.26333	2.12667	2.59	3.13667	1.46	3.11	2.16333	7.15	3.13	3.66333
IPI:IPI00739539.6|SWISS-PROT:A5A3E0|ENSEMBL:ENSP00000350052;ENSP00000386786|REFSEQ:NP_001093241|H-INV:HIT000395556|VEGA:OTTHUMP00000204218 Tax_Id=9606 Gene_Symbol=POTEF ANKRD26-like family C member 1B	30.5867	57.5233	81.9767	126.89	83.89	190.837	137.817	15.76	115.477	78.1867	175.917	85.2333	143.273	126.003	212.91	40.8533	50.7467	113.06	94.2767	134.3	110.07	138.033	126.227	143.64	188.66	16.3133	88.85	154.033	3.6	112.857	28.6967	38.2333	72.1	34.0267	328.5	348.833	29.5	104.6	116.7	87.01	49.3233	21.8933	178.673	270.7	243.253	110.93	447.25	226.43	285.547
IPI:IPI00745872.2|SWISS-PROT:P02768-1|TREMBL:A8K9P0|ENSEMBL:ENSP00000295897|REFSEQ:NP_000468|H-INV:HIT000051578|VEGA:OTTHUMP00000160370 Tax_Id=9606 Gene_Symbol=ALB Isoform 1 of Serum albumin	2.01	1.36667	1.14	0.636667	1.195	2.59	2.61333	1.85	3.18	2.09667	7.42	3.22333	3.49333	1.95333	4.40333	1.26333	2.56	2.13	5.48	2.29333	1.37667	4.41	1.36667	1.89667	1.78333	1.15	4.24	4.27	0.733333	3.10333	0.993333	0.746667	2.57	5.21	4.16	53.65	8.63333	38.0683	11.54	0.8	1.90667	2.05	1.55	5.265	2.55667	7.63	5.965		2.295
IPI:IPI00787680.1|REFSEQ:XP_001134262;XP_001134264;XP_001725752;XP_001725753 Tax_Id=9606 Gene_Symbol=RCTPI1 similar to rcTPI1 isoform 4	1.3	1.07	1.12667	1.31333	1.39	1.41333	0.996667	1.33667	1.59	1.15333	1.04	1.26333	0.596667	0.516667	0.515	0.2	0.236667	0.966667	0.64	0.853333	1.66667	0.78	0.56	0.983333	1.71667	1.05	1.51667	1.12	0.126667	0.716667	0.613333	0.57	0.396667	0.723333	3.69333	3.13667	2.32667	5.45417	0.59	1.43333	1.68333	1.82333	2.28667	3.57667	1.94333	1.10667	3.26	1.22667	2.50667
IPI:IPI00794605.1|VEGA:OTTHUMP00000166340 Tax_Id=9606 Gene_Symbol=GAPDH 18 kDa protein	1.87667	2.83	2.01333	2.24667	3.06667	1.72	2.45667	2.74333	3.53333	2.45	2.03	2.41	1.21	1.29333	1.37	0.333333	0.363333	1.23333	1.36	1.45	1.06667	1.52	1.60667	1.70667	3.92333	1.19667	1.47667	1.47333	0.263333	1.16667	0.56	0.696667	1.14667	0.936667	4.15	6.22333	3.28667	10.7467	1.33333	1.4	2.35667	2.87333	3.97667	5.62333	3.46667	1.69333	3.18667	1.89667	4.44
IPI:IPI00796333.1|ENSEMBL:ENSP00000378669|VEGA:OTTHUMP00000162984 Tax_Id=9606 Gene_Symbol=ALDOA 45 kDa protein	3.31	2.27	2.28667	2.42333	2.23	2.77	2.16333	2.69667	4.08	2.79333	2.21	3.59667	1.87	1.60333	1.595	0.67	0.546667	1.88	2.025	1.65333	2.97333	2.74	1.61333	2.72	3.28333	2.18667	3.23	2.6	0.436667	1.44	1.43	1.77	1.28	1.78	9.86667	5.13	2.89333	11.9342	0.876667	2.40333	3.17667	4.59333	5.115	7.16333	4.63	2.59333	6.88667	3.03333	5.68
IPI:IPI00845339.1|TREMBL:B4DNT8;B4DWK5;Q59EJ3|ENSEMBL:ENSP00000382915|H-INV:HIT000305153|VEGA:OTTHUMP00000014653 Tax_Id=9606 Gene_Symbol=HSPA1A;HSPA1B cDNA FLJ54392	4.39333	2.98333	2.33333	2.69333	2.85667	3.72667	2.77333	2.90333	4.85333	3.34667	3.21667	3.87333	2.65667	1.73	1.94	0.516667	0.706667	2.63333	2.45333	1.79333	3.81	2.98333	1.78667	2.89	4.34333	2.73667	4.20667	3.66	0.613333	2.165	2.27	2.19	1.97333	2.64	12.6367	8.57333	3.94	12.5242	1.28667	3.68	4.63667	6.58	6.45	8.27333	5.50333	6.56333	7.56	7.01	4.96
IPI:IPI00879359.1|VEGA:OTTHUMP00000019307 Tax_Id=9606 Gene_Symbol=- 28 kDa protein	2.06	2.42667	1.56	1.50333	1.74	2.32667	2.19667	2.37667	2.91	2.30667	2.98333	3.35333	4.16333	1.73	3.68667	1.6	1.24333	2.35667	3.93333	2.12667	2.89	4.72333	2.22333	1.67	2.86333	1.76	2.38667	2.42667	1.67333	5.08	3.23667	3.73333	2.41667	2.48333	6.20333	3.89667	3.54333	6.01083	1.66667	2.29	2.53667	3.44667	2.68667	3.845	2.69667	1.89333	4.21667	1.77667	2.42667
IPI:IPI00909073.1|TREMBL:B4DNX1;B4E1T6 Tax_Id=9606 Gene_Symbol=- cDNA FLJ53752	2.83	1.90333	1.50667	1.68333	1.56667	2.32	1.78667	1.62333	2.95667	2.11667	2.06667	2.25667	1.71333	1.05	1.355	0.28	0.43	1.78	1.53667	0.96	2.40333	1.87333	1.10333	1.86333	2.70667	1.69667	2.60667	2.28	0.383333	1.295	1.38	1.30667	1.27	1.7	8.14	5.52333	2.34	6.3525	0.666667	2.37333	2.93	4.24	4.155	5.055	3.47	4.23	4.705	4.51667	2.99
IPI:IPI00909841.1|TREMBL:B4E112 Tax_Id=9606 Gene_Symbol=- cDNA FLJ51435	1.18333	0.7	0.66	0.775	0.913333	0.956667	0.833333	1.01667	1.37667	0.876667	0.936667	1.08333	0.796667	0.46	0.585	0.263333	0.236667	1.42667	1.12333	0.736667	1.56667	1.38333	0.596667	0.926667	1.27333	0.73	1.17	0.76	0.153333	0.626667	0.553333	0.64	0.493333	0.675	4.32667	2.49667	1.60667	5.0575	0.4	0.706667	1.14333	1.72667	3.89667	5.50667	1.87333	1.55	4.61333	0.89	2.34
SWISS-PROT:P00330|ADH1_YEAST ALCOHOL DEHYDROGENASE I (EC 1.1.1.1)	10.07	7.72	6.71	8.39	4.03	7.72	4.36	4.36	6.71	6.71	2.35	2.69	4.36	3.36	8.39	0.34	0.34	4.03	1.34	3.36	3.36	2.01	1.12	9.84667	8.39	4.03	9.4	8.39	0.5	2.35	2.01	6.04	0.81	15.11	4.36	3.36	2.35	3.02083	4.03	8.39	3.36	7.72	8.39	10.07	3.36	6.71	2.35	5.04	3.36
IPI:IPI00022434.4|TREMBL:A6NBZ8;B2RBS8;B4DPP6;Q56G89|ENSEMBL:ENSP00000370290 Tax_Id=9606 Gene_Symbol=ALB Putative uncharacterized protein ALB	2.08	1.41333	1.17667	0.66	1.235	2.67333	2.7	1.91333	3.28667	2.16667	7.67	3.33	3.61667	2.01667	4.55	1.30667	2.64667	2.20333	5.66	2.37333	1.42	4.55667	1.41333	1.95667	1.84333	1.19	4.38333	4.41333	0.756667	3.20667	1.02667	0.766667	2.65667	5.38333	4.3	55.4567	8.92667	39.3542	11.93	0.826667	1.97	2.12	1.605	5.445	2.64333	7.88333			2.37
IPI:IPI00026314.1|SWISS-PROT:P06396-1|TREMBL:Q5T0I2|ENSEMBL:ENSP00000362924|REFSEQ:NP_000168|VEGA:OTTHUMP00000022011 Tax_Id=9606 Gene_Symbol=GSN Isoform 1 of Gelsolin	6.37	4.84667	3.63	1.76667	3.57667	5.47	5.59667	5.03333	9.04	4.77333	7.64333	8.13667	9.88	4.47333	9.3	2.60667	2.78667	4.96	8.71	4.84667	3.90667	11.07	5.97667	5.82333	5.62	2.59	3.67667	6.17333	2.00667	7.98	8.69333	6.78667	6.28	5.85667	13.8767	4.75333	8.32	13.5708	5.47	5.73667	5.3	7.46667	5.59	6.12	4.75333	1.86	10.0033	4.07	4.96667
IPI:IPI00418813.2|ENSEMBL:ENSP00000343469|H-INV:HIT000264322|VEGA:OTTHUMP00000180738;OTTHUMP00000180739;OTTHUMP00000180740 Tax_Id=9606 Gene_Symbol=- Similar to Ribosomal protein S27a	2.47333	1.01333	1.31	1.86667	1.53667	1.8	1.2	2.03	1.74333	1.27333	1.46333	1.63	0.596667	0.316667		0.226667	0.143333	1.92667	0.626667	0.526667	2.92	1.51667	0.763333	0.97	3.12	1.85333	2.86333	1.77333	0.08	0.316667	0.433333	0.69	0.36	1.2	2.23	2.30333	0.926667	4.30667	0.333333	1.37333	2.47	1.89333	3.61333	4.58	2.89	1.34667	3.73	2.32667	4.44333
IPI:IPI00513782.3|TREMBL:B3KS49;Q5T0H9|ENSEMBL:ENSP00000362913|VEGA:OTTHUMP00000022014 Tax_Id=9606 Gene_Symbol=GSN cDNA FLJ35478 fis	3.89	2.96333	2.22	1.05	2.18667	3.34333	3.41667	3.07333	5.52667	2.91667	4.67	4.97333	6.04	2.73667	4.11667	1.59333	1.70333	3.03333	5.32667	2.96667	2.39	6.76333	3.65333	3.56	3.43333	1.58333	2.24667	3.77333	1.22667	4.87667	5.31333	4.15	3.84	3.58	8.48	2.90667	5.08333	8.29333	3.34	3.50667	3.23667	4.56333	3.415	3.71667	2.90333	1.11667	6.10333	2.42667	2.97
IPI:IPI00646773.2|SWISS-PROT:P06396-2|TREMBL:A2A418|ENSEMBL:ENSP00000340888;ENSP00000362929|REFSEQ:NP_001121134;NP_001121135;NP_001121136;NP_001121137;NP_937895|H-INV:HIT000045692|VEGA:OTTHUMP00000162202 Tax_Id=9606 Gene_Symbol=GSN Isoform 2 of Gelsolin	5.99	4.56333	3.41667	1.66667	3.36667	5.14667	5.26333	4.73667	8.51	4.49	7.19	7.66	9.29667	4.21	6.49	2.45333	2.62	4.66667	8.19667	4.56333	3.68	10.4133	5.62667	5.48	5.28667	2.44	3.46	5.81	1.88667	7.51	8.18	6.39	5.91	5.50667	13.0533	4.47667	7.83	12.7692	5.14667	5.4	4.98667	7.02667	4.50333	5.80333	4.49333	1.77667	9.41667	3.83	4.67333
IPI:IPI00647556.2|TREMBL:Q5T0I1;Q69YR8|ENSEMBL:ENSP00000362914|REFSEQ:NP_001121138;NP_001121139|VEGA:OTTHUMP00000022013 Tax_Id=9606 Gene_Symbol=GSN gelsolin isoform c	6.08667	4.63333	3.47333	1.69	3.42333	5.23	5.35	4.81333	8.64667	4.56667	7.30667	7.78	9.45	4.27667	6.59	2.49333	2.66667	4.74333	8.33	4.64	3.74	10.58	5.71667	5.57	5.37333	2.47667	3.51667	5.90667	1.92	7.63333	8.31	6.49	6.00667	5.6	13.2667	4.55	7.95333	12.9767	5.23	5.48667	5.06333	7.14	5.34	5.85333	4.54333	1.78	9.56333	3.89	4.75
IPI:IPI00654754.1|TREMBL:Q49A90 Tax_Id=9606 Gene_Symbol=UBB;RPS27A;UBC RPS27A protein	1.07667	0.456667	0.53	0.79	0.65	0.863333	0.563333	0.913333	0.823333	0.55	0.626667	0.773333	0.236667	0.14		0.0866667	0.07	0.763333	0.206667	0.203333	1.1	0.523333	0.33	0.493333	1.38	0.783333	1.46333	0.886667	0.0366667	0.136667	0.18	0.296667	0.225	0.513333	0.77	1.08	0.463333	1.99083	0.15	0.67	1.15333	0.896667	1.35333	2.17667	1.22	0.583333	1.61	0.836667	1.97333
IPI:IPI00742780.1|TREMBL:Q6ZNL4|ENSEMBL:ENSP00000380408 Tax_Id=9606 Gene_Symbol=MYH9 FLJ00279 protein (Fragment)	6.68667	6.64667	3.42667	1.73667	5.30333	5.93667	4.96667	5.84667	7.10667	5.26667	8.15	8.86	9.64667	4.35	8.73667	2.48333	2.60667	5.48	7.44333	4.68667	5.46	9.96667	5.18	5.5	4.52333	2.80333		6.19	4.16	9.97	8.58	11.0667	7.01667	2.31667	6.97333	9.00333	4.67	8.18333	4.26333	8.58667	7.39333	4.76667	2.69667	7.41667	4.05333	1.905	12.4667	5.31667	5.96333
IPI:IPI00743241.1|ENSEMBL:ENSP00000365977 Tax_Id=9606 Gene_Symbol=UBB;RPS27A;UBC 44 kDa protein	4.65	2.03	2.69	3.86	2.97	3.6	2.43333	4.05667	3.57	2.42667	2.76	3.61333	1.03667	0.596667		0.393333	0.28	3.78	1.08333	0.9	5.46667	2.68667	1.48333	2.15	6.07	3.67667	6.04333	3.70333	0.153333	0.55	0.8	1.28667	0.95	2.32667	4.115	4.46667	1.87333	8.41333	0.683333	2.84	5.04333	3.79	7.12667	9.27667	5.89	2.59667	7.29667	4.24667	8.54
IPI:IPI00743650.1|ENSEMBL:ENSP00000365976 Tax_Id=9606 Gene_Symbol=UBB;RPS27A;UBC 44 kDa protein	4.65	2.03	2.69	3.86	2.97	3.6	2.44	4.06	3.57	2.43333	2.76	3.62	1.03667	0.596667		0.396667	0.28	3.78333	1.08667	0.9	5.47	2.68667	1.48667	2.15333	6.08	3.68	6.04667	3.70667	0.153333	0.55	0.8	1.29	0.95	2.32667	4.12	4.46667	1.87667	8.41583	0.683333	2.84	5.05	3.79333	7.13	9.28	5.89	2.59667	7.3	4.25	8.54667
IPI:IPI00744274.1|ENSEMBL:ENSP00000365975 Tax_Id=9606 Gene_Symbol=UBB;RPS27A;UBC 44 kDa protein	4.65	2.03	2.69	3.86	2.97	3.6	2.43667	4.06	3.57	2.43	2.76	3.62	1.03667	0.596667		0.396667	0.28	3.78333	1.08667	0.9	5.46667	2.68667	1.48667	2.15333	6.07667	3.67667	6.04333	3.70333	0.153333	0.55	0.8	1.29	0.95	2.32667	4.12	4.46667	1.87333	8.41583	0.683333	2.84	5.04667	3.79333	7.13	9.28	5.89	2.59667	7.3	4.25	8.54333
IPI:IPI00784990.2|TREMBL:Q5UGI3|VEGA:OTTHUMP00000169816 Tax_Id=9606 Gene_Symbol=UBB;RPS27A;UBC Ubiquitin C splice variant	1.82667	0.8	1.05667	1.51667	1.17	1.41667	0.956667	1.59667	1.40333	0.953333	1.08333	1.33	0.41	0.233333		0.156667	0.113333	1.48667	0.426667	0.353333	2.15	1.05333	0.583333	0.846667	2.38667	1.44667	2.37333	1.45333	0.0566667	0.216667	0.313333	0.506667	0.375	0.913333	1.615	1.75667	0.74	3.30833	0.27	1.11333	1.98	1.49	2.8	3.64667	2.31333	1.02333	2.87	1.66667	3.36
IPI:IPI00789107.1|VEGA:OTTHUMP00000169805 Tax_Id=9606 Gene_Symbol=UBB;RPS27A;UBC 30 kDa protein	3.17333	1.38333	1.83667	2.63333	2.02667	2.46	1.66667	2.77	2.43667	1.65667	1.88333	2.31	0.703333	0.406667		0.27	0.193333	2.58	0.743333	0.613333	3.73	1.83667	1.01	1.47	4.14333	2.51	4.12667	2.52667	0.103333	0.376667	0.543333	0.88	0.65	1.58667	2.81	3.05	1.28	5.7425	0.466667	1.93667	3.44333	2.59	4.86667	6.33	4.02	1.77333	4.98333	2.89667	5.83
IPI:IPI00789134.1|TREMBL:A4UCT1;Q16768;Q5ZEY3|ENSEMBL:ENSP00000380065|VEGA:OTTHUMP00000174433 Tax_Id=9606 Gene_Symbol=GAPDH Glyceraldehyde 3-phosphate dehydrogenase	6.89	5.55667	3.35667	4.19333	5.72333	5.67	5.55333	6.33333	10.5267	5.4075	6.86667	8.66333	2.95667	3.16333	3.39	1.22333	1.37	2.92	2.80333	4.11	1.12333	4.67667	3.35333	3.87	8.27	4.36667	5.91667	5.21667	0.716667	3.09667	2.765	2.68333	2.99	3.73	5.87333	18.34	9.39	29.5875	2.23	3.08	7.34667	9.95	9.79333	16.3667	7.36	3.86333	9.62333	3.47	8.66667
IPI:IPI00789823.1|VEGA:OTTHUMP00000169807 Tax_Id=9606 Gene_Symbol=UBB;RPS27A;UBC 16 kDa protein	1.71667	0.75	0.993333	1.42333	1.09667	1.33	0.9	1.49667	1.31667	0.896667	1.01667	1.25	0.38	0.22		0.146667	0.103333	1.39667	0.4	0.333333	2.01667	0.993333	0.546667	0.793333	2.24	1.35667	2.23	1.36667	0.0566667	0.2	0.293333	0.476667	0.35	0.86	1.52	1.64667	0.693333	3.10417	0.253333	1.04667	1.86333	1.4	2.63	3.42333	2.17333	0.956667	2.69667	1.56667	3.15333
IPI:IPI00790339.1|VEGA:OTTHUMP00000181457 Tax_Id=9606 Gene_Symbol=ACTG1 22 kDa protein	7.87333	4.55333	20.44	4.72333	5.85	11.0733	5.78	5.80333	6.41	4.69	4.22667	5.91667	5.72667	10.9333	5.915	1.67667	2.11667	13.75	5.85667	4.41667	9.34667	7.94	4.37333		12.0133	6.96	12.14	9.77	1.36	6.67667	5.52667	4.89	5.48333	10.39	13.6633	19.39	9.21333	32.85	7.72667	3.00667	3.435	4.84	22.1533	28.36	9.94333	9.08667	18.07	22.0467	32.83
IPI:IPI00790633.1|VEGA:OTTHUMP00000169820 Tax_Id=9606 Gene_Symbol=UBB;RPS27A;UBC 25 kDa protein	2.61333	1.14333	1.51333	2.17	1.66667	2.02333	1.37	2.28	2.00667	1.36667	1.55333	1.90333	0.58	0.333333		0.22	0.156667	2.12667	0.61	0.506667	3.07333	1.51	0.833333	1.21	3.41667	2.06667	3.39667	2.08	0.0866667	0.31	0.446667	0.726667	0.54	1.31	2.315	2.51	1.05333	4.73083	0.383333	1.59667	2.83667	2.13	4.01	5.21667	3.31	1.46333	4.10333	2.38667	4.8
IPI:IPI00792139.1|TREMBL:A8CGI2|ENSEMBL:ENSP00000376200|VEGA:OTTHUMP00000169811 Tax_Id=9606 Gene_Symbol=UBB;RPS27A;UBC Ubiquitin C	0.91	0.386667	0.45	0.67	0.553333	0.73	0.48	0.773333	0.696667	0.463333	0.533333	0.656667	0.2	0.12		0.0733333	0.0566667	0.65	0.173333	0.17	0.93	0.443333	0.28	0.416667	1.17	0.663333	1.24333	0.75	0.0266667	0.116667	0.153333	0.25	0.19	0.436667	0.59	0.916667	0.39	1.68333	0.126667	0.563333	0.976667	0.756667	1.14667	1.84667	1.03	0.493333	1.36	0.706667	1.67
IPI:IPI00792712.1|VEGA:OTTHUMP00000169806 Tax_Id=9606 Gene_Symbol=UBB;RPS27A;UBC 39 kDa protein	4.19667	1.83	2.43	3.48667	2.68	3.25333	2.2	3.66667	3.22333	2.19333	2.49333	3.05333	0.936667	0.536667		0.353333	0.256667	3.41333	0.98	0.816667	4.93667	2.42667	1.34	1.94333	5.48333	3.31667	5.46	3.34333	0.136667	0.496667	0.723333	1.16333	0.86	2.1	3.72	4.03333	1.69333	7.6	0.616667	2.56333	4.55667	3.42333	6.43667	8.37667	5.31667	2.34667	6.59333	3.83333	7.71667
IPI:IPI00793330.1|VEGA:OTTHUMP00000169809 Tax_Id=9606 Gene_Symbol=UBB;RPS27A;UBC 12 kDa protein	1.30333	0.57	0.753333	1.08667	0.836667	1.01	0.683333	1.13667	1	0.683333	0.773333	0.946667	0.296667	0.166667		0.11	0.08	1.06333	0.306667	0.253333	1.53333	0.753333	0.416667	0.603333	1.70667	1.03333	1.69333	1.04	0.0433333	0.153333	0.226667	0.363333	0.27	0.653333	1.02667	1.25333	0.526667	2.3625	0.19	0.796667	1.41667	1.06333	2	2.60333	1.65333	0.73	2.04667	1.19667	2.39667
IPI:IPI00793729.1|TREMBL:Q96C32|VEGA:OTTHUMP00000169815 Tax_Id=9606 Gene_Symbol=UBB;RPS27A;UBC UBC protein	3.65333	1.59333	2.11667	3.03333	2.33333	2.82667	1.91333	3.19	2.80667	1.91	2.16667	2.66333	0.813333	0.466667		0.31	0.22	2.97	0.853333	0.706667	4.29667	2.11333	1.16667	1.69333	4.77333	2.89333	4.74667	2.90667	0.12	0.43	0.626667	1.01333	0.745	1.82667	3.235	3.51	1.47	6.61083	0.536667	2.23	3.96667	2.98	5.60333	7.29	4.62667	2.04	5.73333	3.34	6.71
IPI:IPI00793810.1|VEGA:OTTHUMP00000169812 Tax_Id=9606 Gene_Symbol=UBB;RPS27A;UBC 19 kDa protein	2.04	0.89	1.17667	1.69667	1.30333	1.57667	1.07	1.78	1.56333	1.06667	1.21	1.48667	0.456667	0.263333		0.173333	0.123333	1.66	0.476667	0.396667	2.39667	1.18	0.65	0.943333	2.66333	1.61333	2.65	1.62333	0.0666667	0.24	0.35	0.566667	0.42	1.02	1.805	1.95667	0.823333	3.69083	0.303333	1.24333	2.21	1.66333	3.12667	4.07	2.58333	1.14	3.2	1.86	3.74667
IPI:IPI00794205.1|VEGA:OTTHUMP00000180737 Tax_Id=9606 Gene_Symbol=- 26 kDa protein	2.52	1.04	1.34333	1.91667	1.57667	1.84667	1.23	2.07667	1.78667	1.30333	1.49333	1.67333	0.613333	0.326667		0.233333	0.143333	1.97667	0.64	0.543333	2.99667	1.55667	0.783333	0.99	3.2	1.9	2.93333	1.81667	0.0833333	0.326667	0.446667	0.71	0.52	1.23	2.285	2.36	0.953333	4.41583	0.343333	1.40667	2.53333	1.94	3.70333	4.7	2.96	1.38	3.83	2.38333	4.55333
IPI:IPI00794211.1|VEGA:OTTHUMP00000169814 Tax_Id=9606 Gene_Symbol=UBB;RPS27A;UBC 18 kDa protein	1.87	0.816667	1.08333	1.55333	1.19667	1.44667	0.98	1.63333	1.43667	0.98	1.11	1.36667	0.416667	0.24		0.16	0.113333	1.52333	0.436667	0.36	2.20333	1.08333	0.596667	0.866667	2.44667	1.48	2.43333	1.49333	0.0566667	0.22	0.323333	0.516667	0.38	0.936667	1.66	1.8	0.753333	3.38917	0.276667	1.14	2.03	1.52667	2.87333	3.73667	2.37	1.04333	2.93667	1.71	3.44
IPI:IPI00794925.1|VEGA:OTTHUMP00000169810 Tax_Id=9606 Gene_Symbol=UBB;RPS27A;UBC 21 kDa protein	2.25667	0.986667	1.30667	1.87667	1.44333	1.75333	1.18333	1.97	1.73667	1.18	1.34333	1.64667	0.503333	0.29		0.19	0.136667	1.84	0.526667	0.436667	2.65667	1.30333	0.723333	1.04333	2.95	1.78667	2.93667	1.8	0.0733333	0.266667	0.39	0.626667	0.465	1.13	2	2.17	0.906667	4.0875	0.333333	1.37667	2.45333	1.84333	3.46333	4.51	2.85667	1.26333	3.54333	2.06333	4.15
IPI:IPI00795527.1|VEGA:OTTHUMP00000169808;OTTHUMP00000169813 Tax_Id=9606 Gene_Symbol=UBB;RPS27A;UBC 21 kDa protein	2.22	0.966667	1.28333	1.84	1.41667	1.71333	1.16333	1.93667	1.70333	1.16	1.31333	1.61	0.493333	0.283333		0.19	0.133333	1.80333	0.516667	0.43	2.61	1.28333	0.706667	1.02667	2.89333	1.75333	2.88333	1.76333	0.07	0.26	0.38	0.616667	0.455	1.10667	1.96	2.12667	0.893333	4.0125	0.326667	1.35333	2.40667	1.80667	3.39667	4.42333	2.80667	1.24	3.48	2.02667	4.07333
IPI:IPI00796007.2|TREMBL:B4DV12|VEGA:OTTHUMP00000169819 Tax_Id=9606 Gene_Symbol=UBB;RPS27A;UBC cDNA FLJ51326	1.83333	0.8	1.06	1.52333	1.17	1.41667	0.96	1.6	1.40667	0.96	1.09	1.33333	0.41	0.233333		0.156667	0.113333	1.49333	0.426667	0.356667	2.15333	1.06333	0.586667	0.846667	2.39333	1.44667	2.38333	1.46333	0.0566667	0.22	0.313333	0.506667	0.375	0.916667	1.625	1.76333	0.74	3.31667	0.27	1.12	1.98667	1.49333	2.81	3.66	2.32	1.02333	2.88	1.67333	3.37
IPI:IPI00796600.1|VEGA:OTTHUMP00000169818 Tax_Id=9606 Gene_Symbol=UBB;RPS27A;UBC 18 kDa protein	1.88667	0.823333	1.09333	1.56667	1.20667	1.45667	0.986667	1.64333	1.44667	0.986667	1.11667	1.37333	0.42	0.24		0.16	0.113333	1.53333	0.436667	0.366667	2.21667	1.09	0.6	0.873333	2.46	1.49	2.44667	1.50333	0.0566667	0.22	0.323333	0.523333	0.385	0.94	1.67	1.81	0.763333	3.40583	0.276667	1.15	2.04333	1.53667	2.88667	3.76	2.38333	1.05333	2.95667	1.72333	3.46333
IPI:IPI00796633.1|VEGA:OTTHUMP00000166409 Tax_Id=9606 Gene_Symbol=TPI1 22 kDa protein	1.15	0.976667	0.87	1.07	1.33333	1.18	0.883333	1.11667	1.61	1.14333	1.00333	1.50333	0.643333	0.56		0.22	0.226667	1.02667	0.71	0.756667	1.83333	0.913333	0.516667	0.813333	1.68333	1.01667	1.28333	0.87	0.123333	0.68	0.596667	0.51	0.436667	0.596667	4.12333	2.93	2.40333	5.96667	0.436667	0.996667	1.34333	1.55667	2.59	3.07667	1.77	1.24333	4.03667	0.723333	2.57
IPI:IPI00796881.1|VEGA:OTTHUMP00000181454 Tax_Id=9606 Gene_Symbol=ACTG1 16 kDa protein	5.87667	3.39667	15.26	3.52667	4.37	8.26667	4.31667	4.33333	4.78	3.50333	3.15667	4.41333	4.27667	8.16333	4.415	1.25333	1.58	10.2633	4.37	3.29667	6.97667	5.93333	3.26333		8.97	5.19333	9.06	7.29333	1.01667	4.98333	4.12333	3.65333	4.09333	7.75333	10.2	14.4733	6.87667	24.5217	5.77	2.24333	1.79	3.61	16.54	21.17	7.42333	6.78333	13.4867	16.4567	24.5067
IPI:IPI00797400.1|VEGA:OTTHUMP00000169817 Tax_Id=9606 Gene_Symbol=UBB;RPS27A;UBC 19 kDa protein	2	0.873333	1.15667	1.66	1.27667	1.54667	1.05	1.74333	1.53667	1.04333	1.18667	1.45333	0.446667	0.256667		0.17	0.12	1.63	0.466667	0.386667	2.35	1.15333	0.64	0.923333	2.61333	1.58333	2.6	1.59	0.0666667	0.236667	0.343333	0.556667	0.41	1	1.77	1.92	0.806667	3.61833	0.293333	1.22	2.16667	1.63	3.06333	3.99333	2.53333	1.12	3.14	1.82667	3.67667
IPI:IPI00798127.1|TREMBL:A8K674;Q59EM9;Q66K58;Q96H31;Q96MH4;Q9UFQ0|ENSEMBL:ENSP00000344818|REFSEQ:NP_066289|H-INV:HIT000013553|VEGA:OTTHUMP00000169804 Tax_Id=9606 Gene_Symbol=UBB;RPS27A;UBC ubiquitin C	8.20333	3.58	4.74667	6.81333	5.24	6.35	4.3	7.16	6.29667	4.28667	4.87	5.97333	1.83	1.05		0.696667	0.493333	6.67333	1.91667	1.59	9.65	4.74667	2.61667	3.79667	10.7167	6.48667	10.6633	6.53667	0.266667	0.97	1.40667	2.27333	1.68	4.10333	7.265	7.88	3.30667	14.8458	1.20333	5.00667	8.90333	6.69	12.5767	16.3733	10.39	4.58667	12.8767	7.49333	15.0733
IPI:IPI00798155.4|SWISS-PROT:P62988|TREMBL:Q5PY61|ENSEMBL:ENSP00000376199|VEGA:OTTHUMP00000201692 Tax_Id=9606 Gene_Symbol=UBB;RPS27A;UBC Ubiquitin C splice variant	1.30333	0.57	0.753333	1.08333	0.83	1.00667	0.683333	1.13667	1	0.683333	0.773333	0.946667	0.293333	0.166667		0.11	0.08	1.06	0.306667	0.253333	1.53333	0.753333	0.413333	0.603333	1.70333	1.03333	1.69333	1.04	0.0433333	0.153333	0.226667	0.363333	0.27	0.653333	1.02333	1.25333	0.526667	2.36	0.19	0.796667	1.41333	1.06333	1.99667	2.60333	1.65333	0.73	2.04667	1.19	2.39667
IPI:IPI00021891.5|SWISS-PROT:P02679-1|TREMBL:A8K057|ENSEMBL:ENSP00000336829|REFSEQ:NP_068656|VEGA:OTTHUMP00000197058 Tax_Id=9606 Gene_Symbol=FGG Isoform Gamma-B of Fibrinogen gamma chain	6.89333	3.39	3.20333	2.15667	1.81	3.75	4.95	5.18	5.30667	3.93333	9.66	7.39667	7.49	5.56333	11.9133	3.78667	2.61667	6.13	13.2167	4.21	4.52667	13.18	6.85333	4.23667	4.98	1.23333	1.915	5.43	2.88	9.56667	5.01	4.44667	9.29667	3.41667	11.8	1.06	5.86		4.98	2.095	3.25333	6.75	2.365	4.03333	2.55	1.18	5.31333	2.45	4.05333
IPI:IPI00025252.1|SWISS-PROT:P30101|TREMBL:B3KQT2;B3KQT9;B4DDM1|ENSEMBL:ENSP00000300289|REFSEQ:NP_005304|H-INV:HIT000294181|VEGA:OTTHUMP00000041709;OTTHUMP00000175712 Tax_Id=9606 Gene_Symbol=PDIA3 Protein disulfide-isomerase A3	1.385	1.12333	0.886667	0.91	1.29333	1.84667	1.00667	1.27667	2.13667	1.46333	1.14	2.105	1.25333	1.02	1.17333	0.44	0.336667	1.13	1.19	1.04	0.95	1.32	0.946667	1.22333	1.97667	0.893333	1.4	1.45333	0.303333	1.67667	1.21333	1.33667	0.92	1.00667	1.84	2.34333	0.975	3.4225	0.77	1.56	1.69333	1.84667	1.625	3.24333	1.53	3.04667	2.875	4.56667	1.83
IPI:IPI00219713.1|SWISS-PROT:P02679-2|TREMBL:Q53Y18|ENSEMBL:ENSP00000377429;ENSP00000384860|REFSEQ:NP_000500|H-INV:HIT000295120|VEGA:OTTHUMP00000197057 Tax_Id=9606 Gene_Symbol=FGG Isoform Gamma-A of Fibrinogen gamma chain	6.62667	3.25667	3.07333	2.07	1.74	3.60333	4.75667	4.97667	5.09667	3.78	9.28	7.10667	7.19667	5.34333	11.45	3.63667	2.51333	5.89333	12.7033	4.04333	4.34667	12.6667	6.58333	4.07333	4.78667	1.18333	1.835	5.22	2.77	9.19333	4.81333	4.27333	8.93333	3.28333	11.3367	1.015	5.62667		4.78333	2.01	3.12667	6.49	2.275	3.87333	2.445	1.13667	5.10333	2.35	3.89667
IPI:IPI00219757.13|SWISS-PROT:P09211|ENSEMBL:ENSP00000196968;ENSP00000381607|REFSEQ:NP_000843|H-INV:HIT000321506|VEGA:OTTHUMP00000174659 Tax_Id=9606 Gene_Symbol=GSTP1 Glutathione S-transferase P	1.14	0.953333	0.83	1.02333	1.3	1.13667	0.886667	1.03333	1.44333	1.11667	0.613333	1.05333	0.31	0.366667		0.11	0.08	0.876667	0.366667	0.493333	1.14667	0.86	0.333333	0.603333	1.53667	0.736667	1.27333	0.873333	0.08	0.303333	0.23	0.343333	0.26	0.686667	2.94333	2.77	1.88333	7.63917	0.38	0.676667	1.59667	1.46667	0.933333	2.81	1.59333		2.43667	0.84	2.2
IPI:IPI00220573.4|SWISS-PROT:P19105|TREMBL:Q2F834;Q53X45|ENSEMBL:ENSP00000217652|REFSEQ:NP_006462|H-INV:HIT000041393|VEGA:OTTHUMP00000071929;OTTHUMP00000071933;OTTHUMP00000162243 Tax_Id=9606 Gene_Symbol=MRCL3 Myosin regulatory light chain MRLC3	1.05667	0.76	0.643333	0.466667	0.586667	1.05333	0.816667	0.796667	1.32333	0.93	1.38667	1.37667	1.33	0.77		0.436667	0.376667	0.88	1.08333	0.833333	0.893333	1.41667	0.846667	1.01667	1.1	0.45	0.655	1.01	0.306667	1.12	1.21667	1.03	0.833333	0.853333	0.506667	1.63	0.703333	1.76333	0.56	0.87	1.16333	1.17333	1.14	0.95	0.843333		1.67333	0.693333	1.05333
IPI:IPI00604523.1|TREMBL:Q53HL1|VEGA:OTTHUMP00000071934 Tax_Id=9606 Gene_Symbol=MRCL3 Myosin regulatory light chain MRCL3 variant	1.09333	0.786667	0.663333	0.48	0.606667	1.09	0.84	0.823333	1.36667	0.963333	1.43333	1.42333	1.37333	0.796667		0.453333	0.39	0.91	1.12	0.976667	0.92	1.46333	0.876667	1.05667	1.13667	0.466667	0.675	1.05	0.316667	1.15667	1.25667	1.06667	0.86	0.883333	0.526667	1.68333	0.726667	1.82333	0.576667	0.9	1.20333	1.21667	1.17667	0.98	0.873333		1.72667	0.716667	1.09333
IPI:IPI00604528.3|TREMBL:Q504U3|ENSEMBL:ENSP00000369278 Tax_Id=9606 Gene_Symbol=PKM2 Pyruvate kinase	1.15333	1.14333	0.613333	0.93	1.38667	1.5	1.27	1.38333	2.17667	1.38333	1.13667	1.49667	0.883333	0.836667	0.696667	0.306667	0.33	0.706667	0.763333	0.843333	0.546667	0.746667	0.91	1.07333	2.31333	0.873333	1.04	1.37333	0.213333	0.703333	0.773333	0.506667	0.606667	0.543333	2.54333	2.71	2.62333	5.12583	0.663333	1.27	1.83333	1.68	1.94333	3.21333	1.41667		2.87667	0.74	2.275
IPI:IPI00789337.2|TREMBL:B0AZS6;Q2F831|VEGA:OTTHUMP00000165857 Tax_Id=9606 Gene_Symbol=YWHAZ cDNA	2.01667	1.85	1.33333	1.18	1.3	1.88333	1.70667	1.75	2.4	1.84	2.58667	2.70333	3.20667	1.42		1.16667	0.933333	1.66667	2.70333	1.62333	2.09	3.26	1.84333	1.61	2.38333	1.36333	1.88667	1.98333	1.14667	3.80333	2.51667	2.98	2.00333	1.94667	5.05	3.20333	3.2	3.84	1.25	2.18667	2.08	2.66333	1.99	3.10333	2.17667	1.24667	3.39333	1.72	2.06667
IPI:IPI00793285.1|VEGA:OTTHUMP00000174446 Tax_Id=9606 Gene_Symbol=ACTN4 39 kDa protein	1.86333	2.29333	2.07667	1.22	1.78	1.68667	1.75667	1.45	2.12	1.85667	2.265	3.43667	3.59	2.09	3.045	1.14	0.78	1.72333	3.76667	1.34333	2.24	3.63667	2.53	1.33333	2.03333	0.98	1.37333	1.63667	0.666667	2.44333	1.92667	2.41667	2.44667	2.36667	6.31	2.36333	2.26333	2.8225	0.77	1.97	1.78333	2.11333		2.26667	1.99667	1.81	4.73	2.06667	2.12333
IPI:IPI00793319.1|TREMBL:A8MX94;B2C310|ENSEMBL:ENSP00000381604|VEGA:OTTHUMP00000174660 Tax_Id=9606 Gene_Symbol=GSTP1 Putative uncharacterized protein GSTP1	0.953333	0.65	0.456667	0.66	0.88	0.946667	0.736667	0.86	0.926667	0.786667	0.456667	0.516667	0.22	0.263333		0.0866667	0.065	0.64	0.31	0.416667	0.656667	0.596667	0.28	0.506667	0.92	0.56	1.06333	0.73	0.0633333	0.253333	0.19	0.29	0.196667	0.53	1.70333	2.06	1.57	4.5625	0.316667	0.563333	1.33333	1.22667	0.723333	2.34333	0.856667		1.35333	0.7	1.24
IPI:IPI00793922.1|VEGA:OTTHUMP00000166339 Tax_Id=9606 Gene_Symbol=GAPDH 9 kDa protein	0.923333	0.896667	0.523333	0.47	1.06	1.01333	1.08	1.1	2.06333	1.11667	1.57333	1.78333	0.636667	0.68	0.6	0.253333	0.27	0.396667	0.52	0.856667		0.803333	0.376667	0.783333	1.52	0.746667	1.00333	0.873333	0.133333	0.643333	0.555	0.6	0.566667	0.52	0.526667	3.47333	1.72	3.43917	0.33	0.455	1.32333	1.47333	1.57	2.89333	1.27	0.716667	1.83333	0.42	1.535
IPI:IPI00877703.1|ENSEMBL:ENSP00000384552|VEGA:OTTHUMP00000197060 Tax_Id=9606 Gene_Symbol=FGG 52 kDa protein	7.00667	3.44333	3.25	2.18667	1.84	3.81	5.03	5.26333	5.39	3.99333	9.81333	7.51333	7.60667	5.65	12.1033	3.84667	2.66	6.22667	13.43	4.27667	4.59667	13.3933	6.95667	4.30333	5.06	1.25	1.945	5.52	2.92667	9.72333	5.08667	4.52	9.44667	3.47	11.99	1.075	5.95333		5.06	2.13	3.30667	6.86333	2.405	4.09667	2.585	1.2	5.39667	2.48667	4.11667
IPI:IPI00877792.1|ENSEMBL:ENSP00000384101|VEGA:OTTHUMP00000197059 Tax_Id=9606 Gene_Symbol=FGG 50 kDa protein	6.73667	3.31	3.12667	2.10333	1.77	3.66333	4.83333	5.06	5.18	3.84333	9.43667	7.22667	7.31667	5.43333	11.6367	3.7	2.55667	5.98667	12.9133	4.11333	4.42333	12.88	6.69	4.14	4.86667	1.20667	1.865	5.30667	2.81667	9.35	4.89	4.34667	9.08333	3.33667	11.53	1.035	5.72667		4.86333	2.05	3.18	6.59667	2.31	3.94	2.49	1.15667	5.19	2.39333	3.95667
IPI:IPI00003269.1|SWISS-PROT:Q562R1|TREMBL:B2RPJ1|ENSEMBL:ENSP00000306469|REFSEQ:NP_001017992|H-INV:HIT000057151 Tax_Id=9606 Gene_Symbol=ACTBL2 Beta-actin-like protein 2		20.45	31.34	46.1133	28.9567	65.5833	48.0267	5.42	42.72	23.69	57.4033	40.785	67.48	43.85	71.2467	14.7867	16.2133	37.7933	32.6667	47.9567	35.9433	45.3567	43.6267	45.4333	66.74	0.905	6.03	51.6033	1.45	38.03	9.575	8.80333	16.7033		109.903	117.903	10.28	20.7925	39.8567	29.01	17.1533	0.943333	57.3733	36.22	81.3467	36.0833	137.293	72.13	95.35
IPI:IPI00010471.5|SWISS-PROT:P13796|TREMBL:B3KUI1;Q53FI1;Q59GX5;Q5TBN4|ENSEMBL:ENSP00000315757;ENSP00000381581|REFSEQ:NP_002289|H-INV:HIT000034874|VEGA:OTTHUMP00000018362 Tax_Id=9606 Gene_Symbol=LCP1 Plastin-2	7.40333	7.63667	4.28	7.03667	8.64	7.89667	5.8	7.22	10.7233	6.28333	4.16333	8.05	1.2	2.7				4.47667		3.54333	7.08	2.08667	2.36333	5.04333	12.18	8.56333	9.16	7.36333	0.16	1.13	0.376667	2.06	0.366667	2.89667	17.3867	20.78	13.2533	41.71	2.70333	9.2	10.8033	11.0033	15.5967	22.5367	13.21	6.91	18.2567	7.12333	15.5267
IPI:IPI00020501.1|SWISS-PROT:P35749|TREMBL:O14794;Q16086;Q66K75|ENSEMBL:ENSP00000300036|REFSEQ:NP_002465|VEGA:OTTHUMP00000081251;OTTHUMP00000160389 Tax_Id=9606 Gene_Symbol=MYH11 Myosin-11	19.0533	14.2667	9.79667	7.04667	12.3033	19.6833	15.53	17.8267	24.3267	15.7767	25.7567	25.1467	28.2233	11.7233	28.1867	7.88667	8.17333	17.5133	22.8567	14.1967	16.7225	29.9933	16.2567	17.09	18.7467	8.85	10.5967	20.1033	9.9	26.79	25.9967	31.2467	19.0533	14.0533	18.0233	25.9233	12.2467	32.1713	9.59667	18.56	20.3067	21.3033	13.9367	27.3933	16.8733	5.63	36.7867
IPI:IPI00024870.1|TREMBL:O14729;Q16085;Q3MIV8;Q4G140;Q68D89;Q7Z7R0|ENSEMBL:ENSP00000345136|REFSEQ:NP_074035|VEGA:OTTHUMP00000081252;OTTHUMP00000160390 Tax_Id=9606 Gene_Symbol=MYH11 smooth muscle myosin heavy chain 11 isoform SM2A	18.7367	14.03	9.63333	6.93	12.0967	19.3567	15.2733	17.53	23.9267	15.5167	25.3267	24.7267	27.7567	11.5267	27.7233	7.75667	8.03667	17.2267	22.4767	13.9633	16.4525	29.4967	15.9833	16.8033	18.4333	8.7	10.42	19.7667	9.73333	26.3433	25.57	30.7333	18.7367	13.8167	17.7267	25.4933	12.0467	31.6375	9.43667	18.2533	19.9733	20.95	13.7033	26.9367	16.5933	5.54	36.1767
IPI:IPI00029818.5|SWISS-PROT:Q7Z406-5|ENSEMBL:ENSP00000301415 Tax_Id=9606 Gene_Symbol=MYH14 Isoform 5 of Myosin-14	11.84	9.32	6.80333	4.60333	7.11333	11.9633	9.43333	10.71	15.2767	8.94333	17.1067	15.6833	17.2467	6.67333	17.7567	4.93333	5.21	11.1433	12.53	8.34	9.41667	19.17	9.78333	8.42667	12.3867	4.30333	7.25667	12.6267	5.75333	15.3933	16.9567	18.1967	11.2467	9.65	9.99333	12.68	6.64	21.9088	5	10.8333	11.595	13.5767	9.69667	16.2667	10.4533		26.3067		13.2
IPI:IPI00743857.1|TREMBL:Q3MNF1|REFSEQ:NP_001035203 Tax_Id=9606 Gene_Symbol=MYH11 smooth muscle myosin heavy chain 11 isoform SM1B	19.1133	14.3167	9.82667	7.07	12.3433	19.75	15.5833	17.8833	24.4033	15.83	25.84	25.2267	28.3167	11.76	28.2833	7.91333	8.2	17.5733	22.9333	14.2467	16.78	30.09	16.31	17.1467	18.81	8.87667	10.63	20.17	9.93	26.8733	26.0867	31.35	19.1167	14.0933	18.0833	26.01	12.29	32.2788	9.63	18.6233	20.3733	21.3733	13.9833	27.4833	16.93	5.65	36.9067
IPI:IPI00744256.1|TREMBL:Q3MNF0|REFSEQ:NP_001035202|H-INV:HIT000331878 Tax_Id=9606 Gene_Symbol=MYH11 smooth muscle myosin heavy chain 11 isoform SM2B	18.8	14.08	9.66667	6.95	12.14	19.4233	15.3267	17.5933	24.0067	15.57	25.4133	24.8133	27.85	11.57	27.8133	7.78333	8.06667	17.28	22.5533	14.01	16.505	29.5967	16.04	16.86	18.4967	8.73333	10.4567	19.8333	9.77	26.4333	25.6567	30.8333	18.8	13.8633	17.79	25.58	12.0867	31.7462	9.47	18.3167	20.0367	21.0233	13.7533	27.03	16.65	5.555	36.3
IPI:IPI00759832.1|SWISS-PROT:P31946-2 Tax_Id=9606 Gene_Symbol=YWHAB Isoform Short of 14-3-3 protein beta/alpha	1.07	0.8	0.753333	0.963333	0.936667	1.07667	0.77	1.08333	1.34	0.893333	0.85	1.12333	0.853333	0.44	0.533333	0.25	0.18	0.54	0.64	0.6	0.996667	0.69	0.586667	0.81	1.22	1.01	1.38333	1.1	0.243333	0.796667	0.596667	0.66	0.41	0.45	1.97333	2.21333	1.24333	2.44917	0.356667	1.16667	1.53667	1.63667	1.07333	2.35667	1.47	0.783333	1.77	0.825	1.26
IPI:IPI00873792.1|ENSEMBL:ENSP00000379616 Tax_Id=9606 Gene_Symbol=MYH11 228 kDa protein	19.1233	14.32	9.83333	7.07	12.35	19.76	15.5867	17.8933	24.42	15.84	25.8533	25.2433	28.33	11.7667	28.2933	7.91667	8.20333	17.58	22.9433	14.25	16.79	30.11	16.3133	17.1533	18.82	8.88333	10.64	20.18	9.93667	26.89	26.0967	31.3667	19.1233	14.1033	18.0933	26.02	12.2967	32.2912	9.63333	18.6333	20.3833	21.3833	13.9867	27.4967	16.94	5.655	36.9233
IPI:IPI00910496.1|TREMBL:B4DKC9 Tax_Id=9606 Gene_Symbol=- cDNA FLJ55698	1.76333	1.64667	1.29667	0.83	1.06667	2.12333	2.09	1.94333	2.7	1.80667	4.04	2.25	3.55333	1.92333	2.98	1.54	1.19	1.03	4.66667	1.99333	1.31333	4.00333	2.69333	2.12333	1.86667		1.29333	2.39667	0.883333	3.01667	3.85333	3.76	2.33	1.85	4.20333	1.035	3.52667	1.8775	1.95	2.52	1.80333	1.81667	1.30667		1.21333	0.38	3.60667	1.47667	1.75
IPI:|IPI00708398.2|SWISS-PROT:P02769 ALBU_BOVIN SERUM ALBUMIN	4.85	6.79667	1.24333	4.74	8.06	4.80333	8.69	11.1433	16.76	9.13333	52.5367	18.7667	7.91	8.90667		2.14667	0.296667	8.84667	3.55667	4.81	4.31667	8.13667	1.03	7.01667	4.28	15.2633	34.1967	42.77					0.19	50.9367	101.557	348.463	173.44	430.507	165.007	7.74	1.535	4.22667	67.5433	122.323	133.647	147.533	159.943	131.817	100.443
IPI:IPI00019038.1|SWISS-PROT:P61626|TREMBL:B2R4C5|ENSEMBL:ENSP00000261267|REFSEQ:NP_000230|H-INV:HIT000049420|VEGA:OTTHUMP00000168444 Tax_Id=9606 Gene_Symbol=LYZ Lysozyme C	3.41333	1.46	2.31667	3.67667	4.68667	2.47333	3.13	2.79667	6.42333	5.40333	3.07	5.61667	0.245	0.56		0.11		3.97	0.13	1.60667	6.80333	1.99333	1.66667	1.68667	4.49	0.923333	2.93	1.96667	0.0633333	0.523333			0.523333	2.17	3.015	6.74667	4.07	23.0567		1.08667	3.04667	5.60333	3.63	11.425	4.24333	3.74333	2.57667	5.72667	3.88333
IPI:IPI00022445.1|SWISS-PROT:P02775|TREMBL:B2R5F3|ENSEMBL:ENSP00000296028|REFSEQ:NP_002695|H-INV:HIT000040491|VEGA:OTTHUMP00000160477 Tax_Id=9606 Gene_Symbol=PPBP Platelet basic protein	2.39333	1.41667	0.953333	0.58	0.573333	1.69	1.92	1.64	2.69333	1.16333	3.13667	2.41333	2.42333	2.09333	1.64667	1.02333	0.956667	2.28	4.22333	1.86333	1.02	4.86667	1.63667	1.43667	1.39	0.49	1.00667	1.42	0.613333	2.49333	1.09333	0.94	2.53333	1.28667	3.66667	1.085	2.12667	2.12167	1.23667	0.67	1.095	1.9	1.545	1.555	0.993333	0.75	4.06667	0.656667	1.16667
IPI:IPI00303476.1|SWISS-PROT:P06576|TREMBL:A8K4X0;Q0QEN7|ENSEMBL:ENSP00000262030|REFSEQ:NP_001677|H-INV:HIT000279396|VEGA:OTTHUMP00000168049 Tax_Id=9606 Gene_Symbol=ATP5B ATP synthase subunit beta	1.33333	1.67667	1.29333	1.52333	1.69333	2.13667	1.22	1.61667	1.85667	1.43333	0.976667	1.74667	1.05333	0.993333		0.343333	0.175	1.34	0.94	1.02	1.47333	1.03333	0.96	1.17333	2.47	1.37	1.92333	1.84	0.646667	3.27	0.74	1	1.03	1.11333	1.16	3.49	0.225	5.47917	0.766667	2.46667	2.55	2.30667	2.68667	6.85333	1.95	4.42667	3.22333	11.5933	2.72
IPI:IPI00453476.2|TREMBL:A6NJ80|VEGA:OTTHUMP00000168982 Tax_Id=9606 Gene_Symbol=- Putative uncharacterized protein ENSP00000348237	1.22333	1.06667	0.63	1.11	1.38	1.11	0.873333	1.15667	1.73667	0.976667	0.493333	0.95	0.313333	0.316667		0.05		0.766667	0.185	0.516667	1.52	0.573333	0.463333	0.613333	1.42333	1.06333	1.51	1.03667		0.266667		0.276667	0.173333	0.366667	3.56	3.79	2.20333	6.5975	0.316667	0.846667	1.44667	1.53	1.88667	3.55	2.10667	0.636667	1.915	0.64	1.98
IPI:IPI00641881.1|TREMBL:Q5T0R3|VEGA:OTTHUMP00000004827 Tax_Id=9606 Gene_Symbol=CAP1 CAP	0.726667	0.42	0.53	0.6	0.59	0.806667	0.65	0.813333	1.25	0.616667	1.16	1.20667	0.7	0.476667	1.04	0.39	0.293333	0.873333	1.1	0.345	1.11667	1.47	0.706667	0.463333	1.12667	0.55	0.97	0.776667	0.173333	0.61	0.773333	0.74	0.746667	0.576667	0.723333	1.49	0.906667	1.38083		0.756667	1	1.02667	1.14333	1.43	0.64		1.80667		0.66
IPI:IPI00642414.1|TREMBL:Q5T0R7|VEGA:OTTHUMP00000004826 Tax_Id=9606 Gene_Symbol=CAP1 CAP	0.613333	0.353333	0.45	0.506667	0.5	0.68	0.553333	0.686667	1.05333	0.52	0.98	1.01667	0.55	0.406667	0.876667	0.33	0.25	0.74	0.93	0.28	0.94	1.24333	0.596667	0.386667	0.956667	0.466667	0.82	0.656667	0.143333	0.516667	0.653333	0.623333	0.633333	0.49	0.61	1.25667	0.766667	1.16667		0.64	0.843333	0.87	0.966667	1.20667	0.54		1.52667		0.56
IPI:IPI00644109.1|TREMBL:Q5T0R5|VEGA:OTTHUMP00000004830 Tax_Id=9606 Gene_Symbol=CAP1 CAP	0.636667	0.37	0.466667	0.526667	0.516667	0.71	0.573333	0.71	1.09333	0.54	1.015	1.05333	0.566667	0.416667	0.913333	0.34	0.26	0.763333	0.963333	0.293333	0.976667	1.28667	0.62	0.403333	0.99	0.486667	0.85	0.683333	0.15	0.533333	0.676667	0.646667	0.66	0.506667	0.633333	1.30667	0.796667	1.21083		0.663333	0.876667	0.903333	1	1.25	0.563333		1.58667		0.58
IPI:IPI00644589.1|TREMBL:Q5T0R2|VEGA:OTTHUMP00000004829 Tax_Id=9606 Gene_Symbol=CAP1 CAP	0.746667	0.43	0.543333	0.61	0.603333	0.826667	0.666667	0.83	1.29333	0.63	1.185	1.23	0.71	0.486667	1.06333	0.396667	0.303333	0.896667	1.12333	0.355	1.14	1.5	0.723333	0.473333	1.15667	0.563333	0.993333	0.793333	0.173333	0.623333	0.793333	0.756667	0.766667	0.593333	0.74	1.52667	0.926667	1.41		0.776667	1.02333	1.05	1.17	1.46333	0.656667		1.84667		0.676667
IPI:IPI00646269.1|TREMBL:Q5T0R6|ENSEMBL:ENSP00000383844|VEGA:OTTHUMP00000004834 Tax_Id=9606 Gene_Symbol=CAP1 CAP	0.62	0.356667	0.456667	0.513333	0.503333	0.69	0.556667	0.693333	1.06667	0.526667	0.99	1.02667	0.556667	0.406667	0.886667	0.336667	0.253333	0.746667	0.94	0.286667	0.95	1.25333	0.606667	0.396667	0.966667	0.47	0.826667	0.666667	0.146667	0.523333	0.66	0.633333	0.64	0.496667	0.616667	1.27667	0.776667	1.17833		0.646667	0.856667	0.88	0.98	1.22	0.546667		1.54667		0.566667
IPI:IPI00646869.1|TREMBL:Q5T0R1|VEGA:OTTHUMP00000004833 Tax_Id=9606 Gene_Symbol=CAP1 CAP	0.766667	0.44	0.56	0.63	0.62	0.85	0.686667	0.853333	1.31667	0.646667	1.22	1.26667	0.735	0.503333	1.09667	0.413333	0.313333	0.92	1.16	0.365	1.17333	1.55	0.746667	0.483333	1.19	0.576667	1.02	0.82	0.183333	0.643333	0.816667	0.78	0.793333	0.61	0.763333	1.56667	0.96	1.45417		0.796667	1.05333	1.08333	1.20333	1.50333	0.673333		1.90667		0.696667
IPI:IPI00647351.1|TREMBL:Q5T0R4|VEGA:OTTHUMP00000004832 Tax_Id=9606 Gene_Symbol=CAP1 CAP	0.726667	0.42	0.53	0.6	0.586667	0.806667	0.65	0.806667	1.24333	0.61	1.155	1.2	0.69	0.473333	1.03667	0.386667	0.293333	0.87	1.09333	0.345	1.11	1.46667	0.703333	0.463333	1.12667	0.55	0.97	0.773333	0.173333	0.606667	0.77	0.736667	0.746667	0.576667	0.72	1.48	0.903333	1.37167		0.756667	0.996667	1.02667	1.13667	1.42333	0.64		1.8		0.66
IPI:IPI00845465.1|TREMBL:A4K467 Tax_Id=9606 Gene_Symbol=- Actinin alpha4 isoform	2.84667	3.5	3.22667	1.94	2.74667	2.58	2.70667	2.21667	3.24	2.83	3.22	5.24	5.48	3.21	4.605	1.74333	1.05667	2.66	5.76	2.05333	3.46333	5.65333	3.86667	2.09	3.25333	1.57667	2.1	2.49667	1.02333	3.73667	2.96667	3.68667	3.73667	3.61333	9.63667	4.68	3.46333		1.24333	3.01	2.72	3.23		3.46333	3.05	2.76	7.22333	3.17	3.24667
IPI:IPI00873982.2|TREMBL:B1PS43|ENSEMBL:ENSP00000379613 Tax_Id=9606 Gene_Symbol=MYH11 Myosin heavy chain 11 smooth muscle isoform	19.6333	14.7	10.0933	7.25667	12.6733	20.28	16	18.3667	25.0633	16.2533	26.5333	25.91	29.08	12.0733	29.0433	8.12667	8.42	18.0467	23.55	14.6267	17.23	30.9067	16.7467	17.6067	19.3133	9.11667	10.9167	20.71	10.2033	27.5967	26.79	32.1967	19.63	14.4733	18.5733	26.71	12.62	33.1487	9.89	19.1233	20.9267	21.9467	14.3567	28.2233	17.3867	5.805	37.9
IPI:IPI00007702.1|SWISS-PROT:P54652|ENSEMBL:ENSP00000247207;ENSP00000378199|REFSEQ:NP_068814|H-INV:HIT000030626|VEGA:OTTHUMP00000028319;OTTHUMP00000180664 Tax_Id=9606 Gene_Symbol=HSPA2 Heat shock-related 70 kDa protein 2	3.88	2.74	2.17667	2.31333	2.43	3.48	2.63333	2.64	4.51	3.28333	3.29333	3.56	2.75	1.59667	2.58	0.733333	0.773333	2.62667	2.16333	1.7	3.79	2.96667	1.73	2.69	4.16333	2.48667	3.87	3.27	0.746667	2.71667	2.58	2.35333	1.95667	2.42667	11.3967	7.17	3.18	6.2	1.03	3.34333	4.11667	5.82667		6.8	4.69333	5.79	6.735	6.63333	4.13
IPI:IPI00169383.3|SWISS-PROT:P00558|TREMBL:A8K4W6;B4DHM5|ENSEMBL:ENSP00000362413|REFSEQ:NP_000282|H-INV:HIT000059907|VEGA:OTTHUMP00000023595 Tax_Id=9606 Gene_Symbol=PGK1 Phosphoglycerate kinase 1	2.25333	1.75667	1.57667	2.22333	2.20667	1.76333	1.78333	1.94	3.20667	1.87333	1.68333	2.42	1.03667	0.95		0.32	0.24	1.23333	1	0.996667	0.846667	1.635	0.943333	1.34667	2.80667	2.09333	2.13333	1.84333	0.196667	0.733333	0.796667	1.075	0.49	1.31	1.62667	5.54333	2.06667	11.9392	0.873333	1.61	2.57667	2.92667	1.72667	3.88	2.18667		3.24		2.74667
IPI:IPI00218628.3|SWISS-PROT:P08514-2|TREMBL:B4DLU2|ENSEMBL:ENSP00000340536 Tax_Id=9606 Gene_Symbol=ITGA2B Isoform 2 of Integrin alpha-IIb	5.89	4.75	3.6	1.55667	2.69333	7.72333	5.29	5.23	7.90333	5.32667	10.3133	10.2633	12.8233	7.33667	11.3767	4.55	3.68333	6.28333	11.5867	6.17667	4.27	12.75	7.83667	5.02667	6.57333	1.58333	3.4	6.18667	7.13	23.1133	11.0233	11.51	9.58333	7.58667	7.46	3.4	3.53333	8.8875	7.60333	7.42333	4.80333	7.01667	3.57667	7.3	3.52667		10.4967	6.94	5.08
IPI:IPI00295976.5|SWISS-PROT:P08514-1 Tax_Id=9606 Gene_Symbol=ITGA2B Isoform 1 of Integrin alpha-IIb	6.09	4.91667	3.72667	1.61	2.79	7.99333	5.47667	5.41333	8.18	5.51	10.67	10.6133	13.2667	7.59	11.7733	4.70667	3.81333	6.5	11.9933	6.39	4.42333	13.19	8.10333	5.20333	6.8	1.63667	3.52	6.40333	7.38	23.9167	11.4067	11.91	9.91333	7.85	7.72	3.52	3.65667	9.19875	7.86667	7.68	4.97	7.25667	3.70333	7.55333	3.65		10.8667	7.18333	5.25333
IPI:IPI00335168.9|SWISS-PROT:P60660-1|ENSEMBL:ENSP00000301540;ENSP00000384669|REFSEQ:NP_066299|H-INV:HIT000059467|VEGA:OTTHUMP00000168003;OTTHUMP00000168009 Tax_Id=9606 Gene_Symbol=MYL6B;MYL6 Isoform Non-muscle of Myosin light polypeptide 6	1.50333	1.25333	1.15333	0.77	0.986667	1.42	1.23667	1.01	1.62667	1.07667	1.79333	1.72	1.63333	0.65	1.47667	0.606667	0.43	1.13	1.83333	0.956667	1.15	1.74333	1.30667	1.09333	1.38667	0.853333	1.11	1.44333	0.473333	1.53	2.21667	1.64	1.10333	1.36333	1.70667	0.91	0.983333	3.26583	0.98	1.65333	1.40667	1.97667	2.07333	1.83667	1.50667	0.38	2.74333	1.21333	1.83333
IPI:IPI00554767.2|ENSEMBL:ENSP00000364933 Tax_Id=9606 Gene_Symbol=CLIC1 18 kDa protein	0.813333	0.866667	0.226667	0.42	0.733333	0.866667	0.673333	0.776667	1.24667	0.86	0.933333	1.04667	1.02667	0.54		0.28	0.26	0.526667	0.596667	0.54	0.8	0.786667	0.69	0.656667	1.16	0.626667	0.776667	0.65	0.156667	0.65	0.513333	0.676667	0.523333	0.39	2.29667	2.89333	1.115	4.97167	0.495	0.77	0.953333	1.06667	0.833333	1.47667	1.13		1.81333	0.41
IPI:IPI00607778.1|SWISS-PROT:Q7Z406-4|TREMBL:B3KV65|ENSEMBL:ENSP00000366164 Tax_Id=9606 Gene_Symbol=MYH14 Isoform 4 of Myosin-14	14.3133	11.2667	8.27	5.56	8.59667	14.4633	11.4067	12.9433	18.4667	10.81	20.68	18.96	20.8467	8.04667	21.6	5.96333	6.30333	13.47	15.1667	10.0867	11.3833	23.1733	11.8233	10.1833	14.9767	5.29	8.77333	15.2633	6.96	18.6133	20.4933	21.9967	13.5967	11.6833	12.795	15.23	8.03	26.4875	6.04333	13.1		16.4133	11.7433	19.4833	12.83		31.8
IPI:IPI00645534.1|TREMBL:Q5T9N7|VEGA:OTTHUMP00000020043;OTTHUMP00000020044 Tax_Id=9606 Gene_Symbol=ACTA2 Actin	6.05333	3.13667	3.60667	1.45333	3.71333	5.42	4.2	4.19	4.81	3.23667	2.79667	3.8	3.49333	2.56667	4.455	1.14	1.12	2.52667	4.12	2.71	2.23333	6.09	3.28333	2.95	4.65333	4.06333	6.41	7.51	0.96	1.86667	3.23333	3.43	2.11667	6.73333	4.43	3.82667	2.03	11.5708	3.58	1.46	2.52	3.27667	13.4133	21.2467	11.48	2.66667	11.6233	8.59667	7.10667
IPI:IPI00646259.1|TREMBL:Q5TBN3|VEGA:OTTHUMP00000018359 Tax_Id=9606 Gene_Symbol=LCP1 Lymphocyte cytosolic protein 1	0.823333	1.64667	1.12333	1.9	2.1	1.58667	1.14667	1.44333	1.89667	1.33	0.8	1.47	0.2	0.516667				0.78		0.656667	1.19667	0.456667	0.546667	0.963333	3.35	1.50333	2.01667	1.59	0.03	0.34		0.293333		0.493333	3.37667	3.91	1.52667	5.67083	0.68	1.85667	2.23667	1.85667	3.16667	2.72333	2.55667	1.54	3.79667	1.28333	3.93
IPI:IPI00789605.1|SWISS-PROT:P60660-2|TREMBL:Q6IBG5|ENSEMBL:ENSP00000293422|REFSEQ:NP_524147|VEGA:OTTHUMP00000168004 Tax_Id=9606 Gene_Symbol=MYL6;MYL6B Isoform Smooth muscle of Myosin light polypeptide 6	1.51	1.25333	1.15333	0.77	0.986667	1.42333	1.24	1.01	1.63	1.07667	1.79333	1.72667	1.63667	0.65	1.47667	0.606667	0.43	1.13667	1.83333	0.956667	1.15667	1.74667	1.30667	1.09333	1.39	0.853333	1.11333	1.44667	0.476667	1.53333	2.22	1.65	1.10667	1.36667	1.70667	0.915	0.983333	3.27167	0.98	1.65333	1.41	1.97667	2.08333	1.83667	1.50667	0.38	2.75333	1.21333	1.84
IPI:IPI00796366.1|VEGA:OTTHUMP00000168008 Tax_Id=9606 Gene_Symbol=MYL6B 16 kDa protein	1.45333	1.20333	1.10667	0.74	0.95	1.36333	1.19333	0.97	1.56667	1.03333	1.72667	1.65667	1.57333	0.63	1.42	0.586667	0.413333	1.08667	1.76333	0.916667	1.11	1.68	1.26	1.05	1.33667	0.82	1.07333	1.38667	0.456667	1.47333	2.13333	1.58333	1.06	1.31	1.64	0.88	0.946667	3.145	0.94	1.58667	1.35333	1.90333	2	1.76667	1.44667	0.365	2.64	1.16333	1.76333
IPI:IPI00908458.1|TREMBL:B4E337 Tax_Id=9606 Gene_Symbol=- cDNA FLJ58087	3.10333	2.7	2.21333	1.48	2.09	2.66333	2.62333	2.6	3.33333	2.57667	4.10333	4.52333	5.14667	3.06667	4.38667	1.60333	1.21667	2.97333	5.09333	2.2	3.25667	6.11	3.5	2.97333	3.54667	1.31		2.47	0.84	3	3.1	4.08	2.42333	3.29667	8.29	3.02667	3.27667	5.27875	2.05667	2.34333	2.03	2.79			2.89	2.69667	6.46667	2.02333	3.39333
IPI:IPI00908776.1|TREMBL:B4DSX0 Tax_Id=9606 Gene_Symbol=- cDNA FLJ61380	2.30333	1.86667	1.58333	1.03	1.41	1.90667	1.86667	1.85333	2.19	1.80333	3.01333	3.31	3.92	2.27	2.68667	1.04667	0.816667	1.86333	3.58333	1.58	2.13667	4.10333	2.48333	2.20667	2.61667	0.846667	0.75	1.58667	0.523333	2.17667	2.10667	2.96667	1.75333	2.25	5.25333	2.12667	2.27667	3.91625	1.28	1.73333	1.50667	2.05667			1.96333	1.52667	4.72333	1.375	2.49333
IPI:IPI00917820.1|VEGA:OTTHUMP00000203036 Tax_Id=9606 Gene_Symbol=ACTG2 16 kDa protein	5.87333	3.04333	3.50333	1.41	3.61	5.26	4.07667	4.06667	4.66667	3.14667	2.71333	3.69	3.39	2.49333	4.33	1.10667	1.09	2.45333	4.00333	2.63	2.16333	5.91333	3.18667	2.865	4.51667	3.94667	6.22333	7.29	0.933333	1.80667	3.14	3.33	2.05	6.54	4.3	3.72	1.96667	11.2292	3.47667	1.41667	1.71333	3.18	13.0233	20.63	11.1467	2.58667	11.2833	8.34667	6.89667
IPI:IPI00008964.3|SWISS-PROT:Q9H0U4|TREMBL:A8K7S1|ENSEMBL:ENSP00000310226|REFSEQ:NP_112243 Tax_Id=9606 Gene_Symbol=RAB1B Ras-related protein Rab-1B	0.906667	0.823333	0.585	0.485	0.75	0.956667	0.653333	0.756667	0.61	0.46	0.576667	0.843333	0.563333	0.463333	0.675	0.196667	0.263333	0.633333	0.72	0.46	0.86	0.81	0.456667	0.593333	0.766667	0.42	0.515	0.753333	0.32	1.44333	0.863333	1.18333	0.776667	0.25	2.36333		0.64	2.11	0.33	0.663333	1.14	1.15667	0.48	2.01333	1.11	1.58667	1.64333	2.66333
IPI:IPI00218629.2|SWISS-PROT:P08514-3|TREMBL:B2RCY8;Q17R67|ENSEMBL:ENSP00000262407|REFSEQ:NP_000410|H-INV:HIT000387731|VEGA:OTTHUMP00000181875 Tax_Id=9606 Gene_Symbol=ITGA2B integrin alpha 2b preproprotein	6.09	4.91667	3.72667	1.61	2.79	7.99	5.47667	5.41333	8.17667	5.51	10.67	10.6133	13.2667	7.59	11.7733	4.70667	3.81333	6.5	11.99	6.38667	4.42333	13.19	8.10333	5.2	6.8	1.63667	3.515	6.4	7.37333	23.9167	11.4033	11.9067	9.91333	7.85	7.72	3.52	3.65333	9.195	7.86667	7.68	4.96667	7.25667	3.70333	7.55	3.65		10.86	7.18333	5.25333
IPI:IPI00301277.1|SWISS-PROT:P34931|TREMBL:B2RCQ9|ENSEMBL:ENSP00000364805|REFSEQ:NP_005518|VEGA:OTTHUMP00000029295;OTTHUMP00000193426 Tax_Id=9606 Gene_Symbol=HSPA1L Heat shock 70 kDa protein 1L	3.65667	2.71667	2.19	2.33	2.2	3.40333	2.7	2.56333	4.33667	3.14333	3.10667	3.08	2.59	1.46667	2.24	0.583333	0.633333	2.46333	2.66	1.525	3.64	2.66333	1.61333	2.55667	4.06333	2.43333	3.86333	3.17	0.753333	2.475	2.58	2.28667	2.02	2.3	11.1667	7.08333	2.73667		0.93	3.46667	3.89667	5.85	5.625	5.765	4.52333	5.04	6.405	5.935	3.66
IPI:IPI00337335.6|SWISS-PROT:Q7Z406-1|TREMBL:A1L2Z2;B3KWH4;B4E177|ENSEMBL:ENSP00000262269|REFSEQ:NP_079005|H-INV:HIT000250872|VEGA:OTTHUMP00000077689 Tax_Id=9606 Gene_Symbol=MYH14 Isoform 1 of Myosin-14	16.1133	12.6867	9.31	6.32667	9.67667	16.2833	12.8433	14.5733	20.79	12.1667	23.28	21.3467	23.4733	9.08333	24.3167	6.71333	7.09333	15.1667	17.3533	11.3533	12.82	26.0933	13.31	11.4667	16.86	5.96	9.155	17.1833	7.83667	20.9533	23.0733	25.53	15.31	13.1533	14.405	17.26	9.15667	29.8212	6.81	14.7467		18.48	13.19	22.1433	14.6367		35.8067
IPI:IPI00374519.3|SWISS-PROT:Q92928|H-INV:HIT000220961 Tax_Id=9606 Gene_Symbol=RAB1C Putative Ras-related protein Rab-1C	0.9	0.816667	0.585	0.485	0.743333	0.946667	0.65	0.753333	0.61	0.46	0.563333	0.836667	0.56	0.46	0.573333	0.196667	0.263333	0.626667	0.72	0.453333	0.853333	0.803333	0.45	0.583333	0.76	0.405	0.515	0.716667	0.32	1.43	0.853333	1.17667	0.773333	0.25	2.35		0.636667	2.07833	0.32	0.66	1.13667	1.14667	0.476667	2	1.10667	1.58	1.63333	2.64667
IPI:IPI00418471.6|SWISS-PROT:P08670|TREMBL:B0YJC2;B0YJC4;B0YJC5;B3KRK8;Q53HU8|ENSEMBL:ENSP00000224237|REFSEQ:NP_003371|H-INV:HIT000262376|VEGA:OTTHUMP00000019224 Tax_Id=9606 Gene_Symbol=VIM Vimentin	6.21333	5.37667	6.55667	8.1	7.80333	7.72333	4.73	6.48	8.61	6.02333	4.06333	8.23333	1.27667	1.95667				3.96333		2.8	7.39333	1.86	1.8075	5.20333	10.3567	7.91	10.6333	6.91333		0.4		1.82		2.54667	11.49	20.3667	6.28667	29.885	2.25333	11.27	11.73	12.9667	15.4333	16.5667	10.7767	22.4667	10.3233	19.52	12.5267
IPI:IPI00553169.4|TREMBL:A6NDY9|ENSEMBL:ENSP00000358868 Tax_Id=9606 Gene_Symbol=FLNA Putative uncharacterized protein FLNA (Fragment)	1.51	1.17	1.09333	0.54	0.866667	1.95333	1.05	0.78	1.36333	0.953333	2.63333	2.17667	2.68333	1.62		0.936667	0.833333	1.52	2.28333	1.37333	1.41667	2.99667	1.57	1.44333	1.41	0.783333	1.07	1.69	0.63	2.37333	3.34667	3.17	2.13667	1.87667	3.72	1.49333	1.45	2.65833	1.21	2.33	1.58	2.48333	0.59	0.94	0.525	0.985	1.62
IPI:IPI00607818.2|SWISS-PROT:Q7Z406-2|TREMBL:B0I1S2;Q14780|ENSEMBL:ENSP00000366169|REFSEQ:NP_001070654 Tax_Id=9606 Gene_Symbol=MYH14 MYH14 variant protein	16.3433	12.87	9.44667	6.35333	9.82	16.5167	13.0267	14.7833	21.09	12.3433	23.62	21.6567	23.8133	9.21667	24.67	6.81667	7.19333	15.3867	17.6067	11.5167	13.0033	26.47	13.5033	11.6333	17.1067	6.03667	9.285	17.4333	7.95	21.2567	23.4067	25.9033	15.53	13.3467	14.615	17.51	9.17	30.2525	6.90333	14.96		18.7467	13.3833	22.4667	14.6567		36.3267
IPI:IPI00738655.2|ENSEMBL:ENSP00000387176|REFSEQ:XP_934799|VEGA:OTTHUMP00000204945 Tax_Id=9606 Gene_Symbol=LOC653781 similar to protein expressed in prostate	15.4267	8.83667	5.505	4.92333	8.24333	11.5	7.825	9.39	10.4533	4.89667	11.38	13.0333	18.3533	6.51667	11.2567	2.42333	4.57333	7.28333	11.41	2.84	7.45	11.9767	4.37	7.23667	7.63	9.39667	19.2533	17.1167	2.87333	4.77667	11.7867	16.8267	5.52	15.0233	17.38	10.34	3.44	13.7508	7.44333	14.18	10.32	21.4667	26.9433	56.7367	17.3467	6.525	41.47	12.765	30.1333
IPI:IPI00871366.1|TREMBL:Q92927|ENSEMBL:ENSP00000377642 Tax_Id=9606 Gene_Symbol=RAB1B Small GTP-binding protein	0.9	0.816667	0.58	0.48	0.743333	0.946667	0.65	0.75	0.606667	0.46	0.57	0.836667	0.556667	0.46	0.665	0.196667	0.26	0.626667	0.716667	0.453333	0.853333	0.803333	0.45	0.586667	0.76	0.41	0.515	0.743333	0.32	1.42667	0.853333	1.17333	0.766667	0.245	2.34		0.636667	2.09167	0.33	0.656667	1.13	1.14667	0.476667	1.99667	1.1	1.57333	1.66333	2.63667
IPI:IPI00893099.1|TREMBL:B4DXY3;Q53FA3|VEGA:OTTHUMP00000193060 Tax_Id=9606 Gene_Symbol=HSPA1L Heat shock 70kDa protein 1-like variant	3.65667	2.71667	2.19	2.33	2.2	3.41	2.70333	2.56667	4.34	3.14333	3.10667	3.08	2.59	1.46667	2.24	0.583333	0.633333	2.46333	2.66	1.525	3.64	2.66333	1.61333	2.55667	4.06667	2.43333	3.86333	3.17	0.753333	2.48	2.58	2.29	2.02333	2.3	11.17	7.08333	2.73667		0.93	3.46667	3.9	5.85667	5.63	5.765	4.52333	5.04	6.405	5.945	3.67
IPI:IPI00893150.1|VEGA:OTTHUMP00000199822 Tax_Id=9606 Gene_Symbol=FLNA Protein	0.16	0.343333	0.106667	0.13	0.293333	0.306667	0.303333	0.3	0.4	0.366667	0.643333	0.566667	0.546667	0.373333		0.193333	0.106667	0.303333	0.546667	0.343333	0.243333	0.646667	0.4	0.165	0.48	0.126667		0.136667	0.0933333	0.32	0.25	0.286667	0.333333	0.17	0.816667	0.496667	0.296667	0.839167	0.383333	0.235	0.223333		0.476667	0.7	0.263333	0.37	0.963333		0.396667
IPI:IPI00893501.1|H-INV:HIT000251942 Tax_Id=9606 Gene_Symbol=P704P Similar to Actin	0.23	0.34	0.255	0.23	0.253333	0.316667	0.21	0.236667	0.43	0.226667	0.306667	0.43	0.686667	0.3	0.376667	0.11	0.0933333	0.186667	0.183333	0.123333	0.126667	0.233333	0.17	0.333333	0.273333	0.253333	0.516667	0.383333	0.11	0.22	0.283333	0.286667	0.14	0.2	0.42	0.476667	0.15	0.609167	0.21	0.49	0.46	0.513333	0.56	0.775	0.566667	0.175	1.05333	0.305	0.706667
IPI:IPI00893604.1|VEGA:OTTHUMP00000200591 Tax_Id=9606 Gene_Symbol=ACTB 9 kDa protein	3.08	1.57	1.80667	0.673333	1.78667	2.74667	2.13667	2.13667	2.45	1.65	1.42667	1.88667	1.73333	1.30667		0.58	0.573333	1.02333	1.46	1.38	0.713333	2.69667	1.64		2.36333	2.06667	3.26333	3.82667	0.476667	0.95	1.64333	1.75	1.07667	3.43	0.79	1.94667	1.03333	5.89	1.82333	0.743333	0.896667	1.67	3.05	4.86	2.51333	0.913333	5.91667	2.25	3.61667
IPI:IPI00908876.1|TREMBL:B4DPR2 Tax_Id=9606 Gene_Symbol=- cDNA FLJ50830	1.18667	1.09667		0.535	1.025	1.86667	2.09667	1.44667	2.32333	1.45667	6.37333	2.44	2.30667	1.43333	3.77	0.996667	2.07333	1.50333	3.54	1.64333		3.14	1.02	1.18		1.205	3.615	3.67	0.616667	2.4	0.61		2.02333	4.47667	3.48667	45.8933	7.40333	32.3233	9.91	0.56	1.07	1.15	1.295	4.33	2.04667	6.55333	4.97		1.895
IPI:IPI00910482.1|TREMBL:B4E388 Tax_Id=9606 Gene_Symbol=- cDNA FLJ54407	2.33333	1.52333	1.37333	1.58667	1.50667	1.78	1.67	1.47333	2.85333	2.10667	1.89333	2.38	1.44667	0.86			0.313333			0.71	2.225	1.705	0.953333	1.64667	2.88667	1.59667	2.36	2.25333	0.31		0.993333	0.9	1.16	1.41667	6.37667	5.44	2.79667	11.0033	0.826667	2.11667	2.61333	3.46333	4.045	4.53333	3.28	3.8		4.135	2.64
IPI:IPI00916818.1|TREMBL:B4E1H9 Tax_Id=9606 Gene_Symbol=- cDNA FLJ53125	1.02	1.22667	0.993333	1.21667	1.30333	0.79	1.10333	1.08333	1.57	0.963333	0.98	1.26667	0.6	0.563333		0.196667	0.09	0.616667	0.56	0.476667	0.46	0.763333	0.63	0.703333	1.79333	1.26667	0.803333	0.88	0.09	0.39	0.37	0.523333	0.305	0.69	1.315	2.56667	1.06	6.48	0.63	0.966667	1.29	1.33333	1.30333	2.92333	1.53		1.74333		2.16
IPI:IPI00022774.3|SWISS-PROT:P55072|TREMBL:B2R5T8;Q0IIN5;Q0V924;Q2TAI5;Q96IF9;Q9HAP0;Q9HAP1;Q9NTC4|ENSEMBL:ENSP00000351777|REFSEQ:NP_009057|H-INV:HIT000339803|VEGA:OTTHUMP00000021326 Tax_Id=9606 Gene_Symbol=VCP Transitional endoplasmic reticulum ATPase	1.14667	1.29667	0.756667	0.99	1.29333	1.47	0.993333	1.15	1.78667	1.28667	1.24	1.89667	1.46	0.86		0.393333	0.343333	1.1	1.20667	0.81	1.65667	1.63333	1.00333	1.17667	1.92667	1.19667	1.39	1.53	0.243333	1.05	0.786667	1.06	0.846667	1.08667	3.85333	2.75	1.70667	4.76	0.83	1.42	1.42	1.87	2.67	5.33	2.38667	1.84333	4.59
IPI:IPI00384697.2|SWISS-PROT:P02768-2 Tax_Id=9606 Gene_Symbol=ALB Isoform 2 of Serum albumin	0.933333	0.806667		0.425	0.69	1.29667	1.63	1.03	1.68	1.23	4.98667	1.83	1.85	1.12667	2.93	0.716667	1.57667	1.18333	3.65667	1.16667		2.53	0.77	0.84		0.825	2.465	2.45	0.473333	1.86	0.62		1.56	3.13667	2.77333	36.4833	5.88333	25.695	5.67667	0.33	0.633333	0.913333	1.03		1.62667	5.21	3.95		1.51
IPI:IPI00413922.7|VEGA:OTTHUMP00000168005 Tax_Id=9606 Gene_Symbol=MYL6B 11 kDa protein	0.933333	0.71	0.556667	0.403333	0.543333	0.72	0.66	0.755	0.94	0.583333	1.08667	0.963333	0.97	0.326667	0.916667	0.343333	0.246667	0.723333	1.05333	0.506667	0.716667	1.06333	0.646667	0.593333	0.723333	0.546667	0.633333	0.81	0.266667	0.903333	1.29333	0.993333	0.583333	0.853333	1.09	0.47	0.423333	1.92583	0.49	0.876667	0.746667	1.26333	1.33	1.16667	0.966667	0.245	1.75333	0.766667	1.17333
IPI:IPI00465121.1|TREMBL:Q6B6N3 Tax_Id=9606 Gene_Symbol=GNAI2 Galphai2 protein	0.85	0.813333	0.445		1	0.906667	0.693333	0.783333	1.29	0.87	0.57	0.913333		0.376667				0.826667		0.43	1.01667	0.596667	0.433333	0.63	1.19667	0.69	0.84	0.946667	0.203333	0.92		0.605	0.406667	0.553333	1.47	2.19	0.666667	3.53	0.285	0.806667	1.15333	1.16	1.44333	2.07	1.46	0.996667	1.59	4.3	1.12333
IPI:IPI00556012.1|TREMBL:Q5BKV1|ENSEMBL:ENSP00000351200;ENSP00000384631|VEGA:OTTHUMP00000197954 Tax_Id=9606 Gene_Symbol=MYH9 Myosin	1.19667	1.71667	1.09333	1.02667	1.37	2.11333	1.97667	1.79333	2.51667	1.45	2.55	1.74	2.23	1.32333	2.68667	0.786667	0.66	1.21667	2.69333	1.50667	0.766667	1.96333	2.06333	1.37333	2.89667	0.433333	0.995	1.64	0.773333	2.30667	2.01667	1.93667	1.68	1.2	0.456667	0.926667	1.47	1.16	1.46333	1.51333	1.31667	1.64333	0.68	1.29	1.02667		2.32	0.586667	1.13333
IPI:IPI00719669.4|H-INV:HIT000251722 Tax_Id=9606 Gene_Symbol=MRLC2 Myosin regulatory light chain	0.686667	0.58	0.513333	0.356667	0.553333	0.92	0.756667	0.643333	1.04667	0.726667	0.956667	0.946667	0.91	0.62		0.33	0.27	0.676667	1.02	0.646667	0.633333	1.07333	0.736667	0.8	0.936667	0.303333		0.776667	0.303333	0.936667	1.07667	0.913333	0.786667	0.58	0.48	1.09	0.543333		0.47	0.866667	0.95	0.77	0.983333		0.74		1.38	0.6	0.933333
IPI:IPI00740545.1|ENSEMBL:ENSP00000386971|REFSEQ:XP_933678|VEGA:OTTHUMP00000204729 Tax_Id=9606 Gene_Symbol=LOC653269 similar to protein expressed in prostate	30.5433	9.09667	5.69	5.10667	10.01	17.5467	14.96	15.59	16.0233	14.5833	11.7567	13.5067	18.9567	8.96333	13.65	4.26333	5.34333	7.52333	11.79	4.3	7.68	15.31	9.53	14.77	7.98	16.1567	26.9533	28.92	3.47667	8.27	12.1733	21.24	10.685	33.98	17.9567	10.6833	3.725	47.19	12.0667	15.46	10.665	22.1833	27.9333	73.1167	17.92	12.5233	74.12	30.6533	31.1067
IPI:IPI00748145.2|SWISS-PROT:P04899-1|TREMBL:Q93020;Q96C71|ENSEMBL:ENSP00000312999|REFSEQ:NP_002061|VEGA:OTTHUMP00000171252 Tax_Id=9606 Gene_Symbol=GNAI2 Isoform 1 of Guanine nucleotide-binding protein G(i)	0.823333	0.79	0.43		0.975	0.883333	0.673333	0.763333	1.255	0.846667	0.556667	0.89		0.366667				0.8		0.42	0.99	0.576667	0.423333	0.616667	1.16667	0.673333	0.82	0.92	0.2	0.893333		0.585	0.396667	0.543333	1.43	2.13333	0.653333	3.43917	0.28	0.783333	1.12333	1.12667	1.40667	2.01667	1.42333	0.97	1.55333	4.18667	1.09333
IPI:IPI00795576.1|VEGA:OTTHUMP00000168002 Tax_Id=9606 Gene_Symbol=MYL6B 13 kDa protein	1.11333	0.85	0.666667	0.483333	0.646667	0.856667	0.786667	0.905	1.12333	0.696667	1.3	1.15333	1.15667	0.39	1.09333	0.41	0.293333	0.863333	1.25667	0.603333	0.86	1.27	0.77	0.71	0.863333	0.653333	0.753333	0.966667	0.32	1.08333	1.54	1.18667	0.696667	1.02	1.30333	0.565	0.503333	2.30333	0.58	1.04333	0.893333	1.51333	1.58667	1.39333	1.15333	0.29	2.09667	0.913333	1.40333
IPI:IPI00878517.1|ENSEMBL:ENSP00000384695|VEGA:OTTHUMP00000196832 Tax_Id=9606 Gene_Symbol=ALB 56 kDa protein	1.11	0.956667		0.505	0.82	1.76	1.97667	1.28667	2.07333	1.535	5.92333	2.24333	2.19	1.35	3.555	0.94	1.95333	1.4	4.34	1.55333		3.00333	0.963333	1.095		0.975	2.93	2.90667	0.583333	2.26333	0.576667		1.91	3.72	3.29	43.3033	6.99	30.4992	6.73333	0.39	0.99	1.08333	1.22		1.93333	6.18333	4.69		1.79
IPI:IPI00893981.1|VEGA:OTTHUMP00000200590 Tax_Id=9606 Gene_Symbol=ACTB 11 kDa protein	4.11333	2.09667	2.41333	0.9	2.38333	3.66333	2.85333	2.85	3.27333	2.20333	1.90333	2.52	2.32	1.74333		0.766667	0.763333	1.41667	2.37	1.84	1.26333	3.78333	2.19333		3.15	2.76	4.36	5.10333	0.633333	1.27	2.19667	2.33	1.44	4.57667	1.39333	2.60333	1.38	7.86667	2.43333	0.99	1.2	2.23	4.07333	9.10667	3.63333	1.22	7.90333	3.01	4.83
IPI:IPI00894523.1|VEGA:OTTHUMP00000200615 Tax_Id=9606 Gene_Symbol=ACTB 11 kDa protein	3.96333	2.02	2.32667	0.866667	2.29667	3.53	2.75	2.74667	3.15333	2.12667	1.83333	2.43	2.23667	1.68		0.736667	0.733333	1.37	2.28667	1.77667	1.21333	3.64667	2.11333		3.03667	2.65667	4.2	4.92333	0.61	1.22	2.11333	2.24667	1.38667	4.41	1.34333	2.51	1.33	7.5775	2.35	0.953333	1.15667	2.14667	3.92	8.78	3.5	1.17333	7.61667	2.89667	4.65667
IPI:IPI00896425.1|TREMBL:Q6FIG4 Tax_Id=9606 Gene_Symbol=RAB1B RAB1B protein	0.91	0.823333	0.585	0.485	0.75	0.956667	0.653333	0.756667	0.61	0.46	0.576667	0.843333	0.563333	0.463333	0.675	0.196667	0.263333	0.633333	0.723333	0.46	0.863333	0.813333	0.456667	0.593333	0.766667	0.42	0.515	0.753333	0.32	1.44333	0.863333	1.18667	0.776667		2.36667		0.643333	2.09583	0.335	0.666667	1.14667	1.15667	0.483333	2.01333	1.11333	1.59333	1.64333	2.66333
IPI:IPI00909658.1|TREMBL:B4DUA0 Tax_Id=9606 Gene_Symbol=- cDNA FLJ52759	2.25	2.33667	1.12	1.79667	2.65667	2.06333	1.65333	2.22333	3.31333	1.75667	1.29333	2.49333	0.37	0.78				1.27667		0.99	2.14667	0.586667	0.646667	1.28667	3.71	2.51667	2.28667	2.07	0.0333333			0.583333		0.8	4.55333	5.81667	3.19333	11.0558	0.696667	2.14333	2.75	3.2	4.62	4.225	3.43333	1.64333	5.41667		3.74333
IPI:IPI00917282.1|VEGA:OTTHUMP00000202510 Tax_Id=9606 Gene_Symbol=ACTG2 11 kDa protein	4.12	2.1	2.41	0.9	2.38667	3.66667	2.85667	2.85	3.27	2.20333	1.90333	2.52333	2.31333	1.74333		0.77	0.763333	1.36667	1.95667	1.84667	0.953333	3.6	2.19333		3.15	2.76	4.36	5.11333	0.633333	1.27	2.19667	2.33333	1.44	4.58	1.06	2.60333	1.38	7.8725	2.44	0.99	1.2	2.23	4.07333	6.49	3.35667	1.22	7.90333	3.01	4.83667
IPI:IPI00917457.1|ENSEMBL:ENSP00000387182|VEGA:OTTHUMP00000203033 Tax_Id=9606 Gene_Symbol=ACTG2 13 kDa protein	4.68333	2.38667	2.74333	1.02333	2.71333	4.17333	3.24667	3.24333	3.72	2.50667	2.16333	2.86667	2.63333	1.98667		0.876667	0.866667	1.55	2.22333	2.09667	1.08667	4.09667	2.49667		3.58667	3.14333	4.96	5.81333	0.72	1.44333	2.5	2.65333	1.63333	5.21333	1.20333	2.96333	1.57	8.9525	2.77333	1.12333	1.36333	2.53333	4.63667	7.385	3.82	1.38667	8.99	3.42333	5.50333
IPI:IPI00000816.1|SWISS-PROT:P62258|TREMBL:Q4VJB6|ENSEMBL:ENSP00000264335|REFSEQ:NP_006752|H-INV:HIT000048658|VEGA:OTTHUMP00000166035;OTTHUMP00000182972 Tax_Id=9606 Gene_Symbol=YWHAE 14-3-3 protein epsilon	1.11	0.896667	0.896667	0.803333	1.00333	1.34333	0.92	1.20667	1.59333	1.02667	1.33667	1.43667	1.25333	0.39	0.85	0.396667	0.313333	0.786667	1.14	0.71	1.13667	1.22667	0.85	0.83	1.64333	0.853333	1.37667	1.30333	0.326667	1.17667	0.97	1.01667	0.713333	0.676667	1.06333	1.04667	0.76	1.64625	0.506667	1.22667	1.50333	1.55	0.9	1.55333	0.89	0.535	1.53667
IPI:IPI00005719.1|SWISS-PROT:P62820-1|TREMBL:Q5U0I6|ENSEMBL:ENSP00000260638;ENSP00000387286|REFSEQ:NP_004152|H-INV:HIT000295379|VEGA:OTTHUMP00000202271 Tax_Id=9606 Gene_Symbol=RAB1A Isoform 1 of Ras-related protein Rab-1A	0.926667	0.836667	0.6	0.5	0.766667	0.976667	0.666667	0.776667	0.616667	0.463333	0.59	0.856667	0.576667	0.505		0.203333	0.27	0.646667	0.726667	0.47	0.88	0.826667	0.446667	0.61	0.783333	0.42	0.53	0.726667	0.33	1.47333	0.883333	1.21333	0.793333	0.255	2.42		0.653333	2.1575	0.34	0.676667	1.16667	1.18667	0.433333	2.06	1.13667	1.62333	1.70667	2.72
IPI:IPI00219365.3|SWISS-PROT:P26038|TREMBL:Q6PJT4|ENSEMBL:ENSP00000353408|REFSEQ:NP_002435|H-INV:HIT000037926|VEGA:OTTHUMP00000023438 Tax_Id=9606 Gene_Symbol=MSN Moesin	1.4	2.07667	1.5	1.05333	2.19333	1.88	1.69667	2.08	3.15333	1.66667	1.27	2.53667	0.63	1.01667				1.12	0.463333	1.06333	2.44333	0.99	0.833333	1.31667	3.01	1.04667	1.845	1.89		0.695		0.69	0.565		3.67667	4.34	1.42	5.675	0.636667	2.12667	2.74667	2.04333	4.12	5.28	2.39	0.675	4.39	1.3	2.84667
IPI:IPI00377087.4|TREMBL:A8MYN7;Q5T0H7|ENSEMBL:ENSP00000362911;ENSP00000377881|VEGA:OTTHUMP00000022016 Tax_Id=9606 Gene_Symbol=GSN Gelsolin	1.27333	0.983333	0.623333	0.276667	0.73	0.873333	1.28667	1.03	1.75667	0.983333	1.79667	1.755	2.11	1.01		0.603333	0.606667	1.08333	1.79333	0.96	0.72	2.28	1.38333	1.31333	1.27333	0.523333	0.68	1.09667	0.426667	1.75333	1.81333	1.42	1.4	1.19	2.83667	0.673333	1.7	2.54417	1.24	1.03667	0.816667	1.34667		0.816667	0.955			0.666667
IPI:IPI00550363.3|SWISS-PROT:P37802|ENSEMBL:ENSP00000357075;ENSP00000357077|REFSEQ:NP_003555|H-INV:HIT000288972|VEGA:OTTHUMP00000024407;OTTHUMP00000024409 Tax_Id=9606 Gene_Symbol=TAGLN2 Transgelin-2	0.775	0.813333	0.703333	0.5	0.776667	0.926667	1.49	1.2	1.48667	1.04	2.09667	1.33	1.67	0.34	1.315	0.823333	0.556667	1.13333	2.21667	0.566667	1.24	2.21667	1.68333	0.903333	1.8	0.29		0.97	0.273333	0.92	1.16333	1.07333	1.38667	0.76	0.69	0.635	1.11		0.19	0.456667	0.44	0.71	1.05333	1.54667	1.18		2.43667		1.19333
IPI:IPI00552689.1|TREMBL:Q5JVS8|VEGA:OTTHUMP00000019227 Tax_Id=9606 Gene_Symbol=VIM Vimentin	1.58	1.58667	1.91667	2.43667	2.25333	2.45	1.63667	2.11333	2.24	1.69667	0.94	2.56667	0.32	0.516667				1.12		0.856667	2.01333	0.416667	0.573333	1.53333	3.07	2.57333	3.56333	2.23333				0.55		0.766667	3.42333	6.44	2.07	6.97833	0.55	3.96667	3.86333	4.27333	4.14333	5.14333	3.32	7.14333	3.43	6.27	3.38
IPI:IPI00644531.1|VEGA:OTTHUMP00000024410 Tax_Id=9606 Gene_Symbol=TAGLN2 21 kDa protein	0.73	0.77	0.663333	0.47	0.733333	0.873333	1.40333	1.13	1.4	0.976667	1.97667	1.25333	1.57	0.32	1.24	0.776667	0.523333	1.06667	2.08667	0.536667	1.16333	2.08667	1.58667	0.853333	1.69333	0.273333		0.913333	0.256667	0.87	1.09333	1.01333	1.30667	0.716667	0.65	0.6	1.04667		0.186667	0.43	0.42	0.666667	0.986667	1.45667	1.11333		2.29333		1.12333
IPI:IPI00647012.2|TREMBL:B3KTT5;B4DVU9;Q5SP16|ENSEMBL:ENSP00000364803;ENSP00000372675;ENSP00000372880|VEGA:OTTHUMP00000014654;OTTHUMP00000174628;OTTHUMP00000174738;OTTHUMP00000193059;OTTHUMP00000193425 Tax_Id=9606 Gene_Symbol=HSPA1A;HSPA1B cDNA FLJ54389	1.74	1.18333	1.14333	1.23667	1.15667	1.38	1.46333	1.26	2.29	1.79667	1.59333	1.65667	1.25333	0.706667			0.323333	1.255	1.535	0.543333	1.88667	1.405	0.75	1.11333	2.66333	1.34333	1.795	1.85333	0.303333	0.89	0.97	0.915	1.14667	1.06667	4.03	4.16	2.07667	8.15333	0.66	1.665	2.00667	2.55667	3.21	3.24667		2.685
IPI:IPI00647915.1|ENSEMBL:ENSP00000357076|VEGA:OTTHUMP00000024408 Tax_Id=9606 Gene_Symbol=TAGLN2 24 kDa protein	0.85	0.886667	0.766667	0.545	0.85	1.01	1.62333	1.31333	1.62	1.13333	2.29	1.45667	1.82333	0.373333	1.44	0.896667	0.606667	1.23667	2.42333	0.62	1.35333	2.42	1.83667	0.99	1.96333	0.316667		1.05667	0.3	1.01	1.27	1.17333	1.51333	0.83	0.75	0.695	1.21333		0.21	0.5	0.49	0.776667	1.14667	1.69	1.29		2.66		1.30667
IPI:IPI00796316.1|TREMBL:A8MUD1;Q5T0H8|ENSEMBL:ENSP00000362912;ENSP00000377882|VEGA:OTTHUMP00000022015 Tax_Id=9606 Gene_Symbol=GSN Gelsolin	1.40667	1.08333	0.693333	0.3	0.806667	0.963333	1.42333	1.13667	1.93667	1.08667	1.98333	1.94	2.33	1.11333		0.663333	0.67	1.2	1.98	1.06	0.793333	2.51333	1.52667	1.44667	1.40667	0.576667	0.755	1.21	0.47	1.93667	2.00333	1.57	1.54667	1.31	3.13333	0.746667	1.88	2.80833	1.37	1.14667	0.903333	1.49		0.906667	1.05			0.74
IPI:IPI00872814.1|TREMBL:A8MZ70|ENSEMBL:ENSP00000379393 Tax_Id=9606 Gene_Symbol=MSN Putative uncharacterized protein MSN (Fragment)	1.39667	2.07333	1.5	1.05333	2.19333	1.87667	1.69667	2.07333	3.14667	1.66333	1.27	2.53333	0.625	1.01333				1.11667	0.463333	1.06	2.43667	0.99	0.833333	1.31	3	1.04333	1.845	1.88333		0.69		0.69	0.565		3.67	4.33	1.42	5.66333	0.636667	2.12333	2.74333	2.03667	4.11333	5.26667	2.38333	0.675	4.38333	1.295	2.83667
IPI:IPI00873902.1|ENSEMBL:ENSP00000381540 Tax_Id=9606 Gene_Symbol=RAB1A 23 kDa protein	0.92	0.836667	0.595	0.495	0.763333	0.973333	0.666667	0.773333	0.616667	0.46	0.586667	0.85	0.576667	0.5		0.203333	0.27	0.643333	0.72	0.466667	0.876667	0.823333	0.446667	0.606667	0.776667	0.425	0.53	0.723333	0.326667	1.46667	0.88	1.20667	0.793333	0.255	2.40667		0.653333	2.14833	0.335	0.676667	1.16667	1.17667	0.43	2.05333	1.13333	1.62	1.7	2.71
IPI:IPI00015148.3|SWISS-PROT:P61224|ENSEMBL:ENSP00000250559;ENSP00000377085|REFSEQ:NP_001010942;NP_056461|H-INV:HIT000291422|VEGA:OTTHUMP00000165026;OTTHUMP00000165027;OTTHUMP00000168402 Tax_Id=9606 Gene_Symbol=RAP1B Ras-related protein Rap-1b	0.446667	0.556667	0.43	0.21	0.385	0.5	0.666667	0.52	0.58	0.58	0.956667	0.87	1.64	0.346667	1.70667	0.573333	0.453333	0.716667	1.65	0.36	0.506667	1.64	1.12333	0.245	0.7	0.243333	0.25	0.563333	1.19	3.36667	1.41667	1.47333	1.41333	0.656667	0.416667		0.393333	0.420833	0.263333	0.46	0.75	0.71			0.22		0.853333	0.29	0.366667
IPI:IPI00019884.1|SWISS-PROT:P35609|TREMBL:B1ANE4;B2RCS5;Q59FD9|ENSEMBL:ENSP00000355537|REFSEQ:NP_001094|H-INV:HIT000196625|VEGA:OTTHUMP00000037963 Tax_Id=9606 Gene_Symbol=ACTN2 Alpha-actinin-2	5.02667	4.37333	3.54	2.39667	3.37667	4.17333	4.24333	4.20333	5.39667	4.17333	6.73	7.32	8.33	4.75333	6.34	2.6	1.97333	4.81667	7.81667	3.51	5.27333	9.94	5.66667	4.81333	5.48333	2.05333		4.305	1.35667	4.85667	5.02	6.60333	4.02	5.905	12.33	5.03	5.30333	8.05	3.16	3.63333	3.04	4.49333			4.26667	3.255	10.1833
IPI:IPI00298497.3|SWISS-PROT:P02675|TREMBL:B2R7G3;B4E1D3;Q32Q65|ENSEMBL:ENSP00000306099|REFSEQ:NP_005132|H-INV:HIT000295767|VEGA:OTTHUMP00000197066 Tax_Id=9606 Gene_Symbol=FGB Fibrinogen beta chain	7.15333	3.32	2.24333	1.36	2.05333	5.81	5.22333	4.98667	5.87	4.72333	10.4667	8.25333	8.89333	4.79333	10.83	3.42	4.11	5.08333	10.33	6.17	2.95	11.4333	5.63667	5.48667	4.47667	0.773333	3.31	4.93	2.53667	8.53667	5.39333	5.12667	9.50333	3.21667	7.98667		8.18667		4.86333	2.74667	3.85667	7.7	1.61	2.40667	1.43667	0.665	3.65	2.42667
IPI:IPI00374975.2|SWISS-PROT:Q8N0Y7|TREMBL:O00228;Q5JPN2|ENSEMBL:ENSP00000334304|REFSEQ:NP_001025062;XP_001126103|VEGA:OTTHUMP00000063546 Tax_Id=9606 Gene_Symbol=PGAM4;LOC728188 Probable phosphoglycerate mutase 4	0.546667	0.63	0.433333	0.62	0.846667	0.643333	0.48	0.666667	1.07333	0.536667	0.373333	0.726667	0.21	0.236667				0.406667		0.31	0.766667	0.31	0.24	0.343333	0.936667	0.52	0.753333	0.68		0.15		0.223333		0.246667	2.3	1.81333	1.11667	3.11	0.23	0.586667	0.993333	0.726667	1.21333	2.16333	1.52	0.475	1.435	0.64	1.47333
IPI:IPI00411626.4|TREMBL:Q7Z664|ENSEMBL:ENSP00000341469|VEGA:OTTHUMP00000197061 Tax_Id=9606 Gene_Symbol=FGG Putative uncharacterized protein DKFZp779N0926	1.82	0.75	0.516667	0.5	0.396667	0.593333	1.12667	1.26667	1.12	0.816667	2.40333	1.55	1.88667	0.996667	3.00333	0.913333	0.456667	1.32667	2.47333	0.92	0.983333	2.89333	1.41333	0.92	0.993333	0.306667	0.4	1.40333	0.68	2.14	1.22667	1.09333	1.86333	0.833333	1.58333		0.713333	0.705	1.21	0.433333	0.666667	1.83333		0.45	0.23		0.56	0.395	0.225
IPI:IPI00604607.2|TREMBL:O75322 Tax_Id=9606 Gene_Symbol=HSP90AA1 Hsp89-alpha-delta-N	2.045	1.92667	0.98	1.22667	2.46	3.27	1.81667	1.82	3.18333	2.13667	2.22667	2.58	1.28	0.993333		0.275	0.35	1.02	0.753333	1.53333	1.78	1	0.92	2.22667	3.11	1.81333	2.725	2.395	0.315	1.18333	0.95	1.585	0.7		3.04333	4.71333	2.75	5.64833	0.62	1.14333	2.09333	3.42		4.355	1.92		4.02667		3.19
IPI:IPI00643152.2|TREMBL:B4DI54|ENSEMBL:ENSP00000372676;ENSP00000372881|VEGA:OTTHUMP00000014666;OTTHUMP00000029735 Tax_Id=9606 Gene_Symbol=- cDNA FLJ56386	4.03	2.99333	2.41	2.56667	2.42667	3.75333	2.98	2.96	5.465	3.46333	3.42333	3.39333	2.85333	1.61	2.46667	0.643333	0.7	2.71667	2.935	1.68	4.01333	2.93667	1.78	2.81667	4.48	2.68333	4.25667	3.49333	0.83	2.725	2.84333	2.52	2.22667	2.53333	12.31	7.80667	2.4		1.03	3.82	4.29667	6.44667	6.205	6.355	4.98667	5.55	7.06	6.545	4.035
IPI:IPI00645789.1|TREMBL:Q5T0R9|VEGA:OTTHUMP00000004835 Tax_Id=9606 Gene_Symbol=CAP1 CAP	0.91	0.515	0.636667	0.65	0.616667	1.02	0.82	1.00333	1.57667	0.76	1.25	1.19667	0.885	0.58	1.26333	0.36	0.356667	0.93	1.11333	0.44	1.03333	1.38333	0.796667	0.583333	1.28	0.596667	1.21333	0.936667	0.206667	0.65	0.976667	0.88	0.773333	0.596667	0.736667	1.44333	1.07	1.4		0.956667	1.26667	1.26667	0.84		0.806667		1.59
IPI:IPI00796349.1|VEGA:OTTHUMP00000165028 Tax_Id=9606 Gene_Symbol=RAP1B 18 kDa protein	0.38	0.406667	0.31	0.145	0.295	0.425	0.48	0.423333	0.453333	0.44	0.746667	0.52	0.933333	0.19	1.12333	0.283333	0.313333	0.54	1.07333	0.303333	0.363333	1.11667	0.783333	0.205	0.486667	0.16	0.213333	0.48	0.82	2.8	1.10667	1.18	1.07667	0.556667	0.336667		0.33	0.348333	0.206667	0.393333	0.636667	0.6			0.185		0.71	0.245	0.31
IPI:IPI00877625.1|VEGA:OTTHUMP00000197062 Tax_Id=9606 Gene_Symbol=FGG 14 kDa protein	1.75667	0.726667	0.5	0.485	0.38	0.573333	1.09	1.23	1.08333	0.79	2.32667	1.50333	1.82667	0.966667	2.91	0.886667	0.44	1.28333	2.39333	0.89	0.953333	2.8	1.37	0.893333	0.963333	0.293333	0.385	1.36	0.656667	2.07333	1.18667	1.06	1.80667	0.806667	1.53333		0.693333	0.6825	1.17667	0.42	0.646667	1.77333		0.435	0.23		0.545	0.38	0.22
IPI:IPI00028091.3|SWISS-PROT:P61158|TREMBL:B4DT29;B4DTI0;B4DXW1;Q53QM2;Q59FV6|ENSEMBL:ENSP00000263238|REFSEQ:NP_005712|H-INV:HIT000052876|VEGA:OTTHUMP00000203980 Tax_Id=9606 Gene_Symbol=ACTR3 Actin-related protein 3	1.76667	1.58667	1.22333	1.6	1.84333	1.66667	1.6	1.46667	2.35667	1.95333	2.12667	2.64	1.49	1.04	1.165	0.57	0.323333	1.55667	1.38333	0.993333	2.58333	2.04667	1.16	1.43333	2.59667	1.8	1.71	1.86667	0.37	1.35333	1.22333	1.45333	1.22667	1.41333	2.905	4.42333	1.88333	8.43667	0.74	1.21333	1.78333	2.18667	1.74	2.80333	2.19		4.05667		2.64667
IPI:IPI00217906.3|SWISS-PROT:P04899-2|TREMBL:B3KP24;B3KTZ0;B3KX51;B4DYA0|ENSEMBL:ENSP00000266027|H-INV:HIT000050665|VEGA:OTTHUMP00000171251 Tax_Id=9606 Gene_Symbol=GNAI2 Isoform 2 of Guanine nucleotide-binding protein G(i)	0.71	0.676667	0.36		0.93	0.733333	0.545	0.613333		0.78	0.5	0.786667	0.395	0.35				0.766667		0.37	0.916667	0.53	0.403333	0.49	0.996667	0.626667	0.78	0.836667	0.186667	0.73		0.545	0.363333	0.5	1.24	1.90667	0.546667	3.18833	0.195	0.65	1.04667	0.943333		1.34	1.17333	0.773333	1.2	3.44	0.94
IPI:IPI00218570.6|SWISS-PROT:P15259|ENSEMBL:ENSP00000297283|REFSEQ:NP_000281|H-INV:HIT000264972|VEGA:OTTHUMP00000025559 Tax_Id=9606 Gene_Symbol=PGAM2 Phosphoglycerate mutase 2	0.6	0.666667	0.423333	0.6	0.92	0.733333	0.53	0.726667	1.12	0.6	0.366667	0.663333	0.215	0.283333				0.496667		0.31	0.836667	0.32	0.246667	0.376667	1.00667	0.61	0.813333	0.793333		0.15		0.23		0.26	2.23333	2.07333	1.15667	3.2925	0.24	0.543333	1.03	0.87	1.28333	2.26	1.60667	0.516667	1.43		1.23
IPI:IPI00786897.2|VEGA:OTTHUMP00000170100 Tax_Id=9606 Gene_Symbol=- 26 kDa protein	0.476667	0.58	0.34	0.493333	0.713333	0.583333	0.433333	0.586667	0.853333	0.483333	0.34	0.57	0.185	0.213333				0.35		0.286667	0.703333	0.276667	0.216667	0.31	0.69	0.483333	0.666667	0.613333		0.135		0.203333		0.21	1.71	1.64	1.01333	2.61333	0.21	0.49	0.896667	0.65	1.1	1.85	1.37667	0.43	1.31		1.12667
IPI:IPI00790847.1|VEGA:OTTHUMP00000168050 Tax_Id=9606 Gene_Symbol=ATP5B 15 kDa protein	0.23	0.243333	0.11	0.196667	0.246667	0.32	0.18	0.23	0.325	0.216667	0.15	0.226667		0.14		0.035	0.03	0.206667	0.14	0.15	0.213333	0.15	0.153333	0.136667	0.346667	0.2	0.265	0.263333	0.106667	0.46	0.113333	0.156667	0.13	0.166667	0.195	0.526667	0.0433333	0.9175	0.14	0.343333	0.343333	0.34	0.456667	0.726667	0.336667	0.63	0.49	1.19667	0.45
IPI:IPI00793089.1|VEGA:OTTHUMP00000168010 Tax_Id=9606 Gene_Symbol=MYL6B 13 kDa protein	0.496667	0.46	0.31	0.316667	0.37	0.516667	0.433333	0.38	0.55	0.343333	0.573333	0.496667	0.463333	0.136667	0.415	0.18	0.0866667	0.513333	0.92	0.273333	0.49	0.756667	0.343333	0.395	0.615	0.353333	0.286667	0.493333	0.16	0.51	0.733333	0.556667	0.36	0.53	0.89	0.275	0.225	1.03667	0.28	0.486667	0.363333	0.716667	1.20667	1.03667	0.87		1.45333	0.526667	1.06
IPI:IPI00794986.2|TREMBL:B4E2X5;Q6LCB5|ENSEMBL:ENSP00000373231|VEGA:OTTHUMP00000171253 Tax_Id=9606 Gene_Symbol=GNAI2 cDNA FLJ61561	0.643333	0.613333	0.325		0.84	0.663333	0.495	0.556667		0.713333	0.45	0.716667	0.355	0.316667				0.693333		0.335	0.83	0.476667	0.363333	0.443333	0.906667	0.57	0.71	0.756667	0.173333	0.66		0.495	0.33	0.453333	1.12333	1.73	0.5	2.8975	0.175	0.593333	0.95	0.856667		1.21667	1.06	0.703333	1.09	3.12333	0.855
IPI:IPI00844133.1|TREMBL:A4D2J6 Tax_Id=9606 Gene_Symbol=- Phosphoglycerate mutase 2	0.586667	0.65	0.413333	0.586667	0.836667	0.72	0.52	0.713333	1.09333	0.59	0.363333	0.65	0.205	0.276667				0.486667		0.31	0.816667	0.306667	0.236667	0.37	0.816667	0.6	0.8	0.776667		0.15		0.22		0.25	2.19	2.04	1.13667	2.96833	0.236667	0.536667	1.00667	0.853333	1.25333	2.22	1.57667	0.506667	1.405		1.20667
IPI:IPI00216699.1|SWISS-PROT:Q86UX7-2|ENSEMBL:ENSP00000339950|REFSEQ:NP_113659|H-INV:HIT000050626 Tax_Id=9606 Gene_Symbol=FERMT3 Isoform 2 of Fermitin family homolog 3	4.65667	2.89667	1.75	0.895	1.78333	3.70667	3.16333	2.92333	5.36333	2.84333	8.15	5.25667	6.84667	2.55333	7.03333	2.53333	2.58	2.79	6.06	3.48	1.395	6.10333	4.75	3.32333	4.09	0.975	2.47	3.22667	1.34667	5.03667	5.08333	4.41667	6.20667	3.47	2.635	3.04	4.65	5.01667	1.59333	1.98	2.20667	4.20667	2.78	3.09	2.34667		7.00333	1.495	3.00667
IPI:IPI00784295.2|SWISS-PROT:P07900-1|TREMBL:A8K500;Q2VPJ6;Q86U12;Q8TBA7;Q96HX7|ENSEMBL:ENSP00000216281|REFSEQ:NP_005339|H-INV:HIT000275312|VEGA:OTTHUMP00000028122 Tax_Id=9606 Gene_Symbol=HSP90AA1 Isoform 1 of Heat shock protein HSP 90-alpha	2.74	2.58	1.36	1.68333	3.32333	4.56333	2.44	2.5	4.27	2.93333	2.99667	3.48	1.87333	1.33333		0.465	0.47	1.36	1.01	2.08	2.49	1.46667	1.29333	3.04333	4.19	2.58333	4.12	3.4	0.465	1.67333	1.27	2.35	0.98		4.78333	6.72	3.68667	7.87667	0.895	2.63333	3.55333	4.02333		5.88	2.58		5.39		4.275
IPI:IPI00816182.1|TREMBL:Q9BXV4 Tax_Id=9606 Gene_Symbol=RAP1B PNAS-140 (Fragment)	0.333333	0.24	0.22	0.085	0.17	0.27	0.25	0.22	0.286667	0.225	0.25	0.283333	0.326667	0.183333	0.52	0.113333	0.12	0.313333	0.643333	0.11	0.28	0.673333	0.333333	0.2	0.206667	0.0966667	0.235	0.393333	0.473333	1.45667	0.463333	0.44	0.53	0.28	0.326667		0.263333	0.333333	0.203333	0.173333	0.333333	0.323333			0.16		0.533333	0.24	0.256667
IPI:IPI00031461.2|SWISS-PROT:P50395|TREMBL:B4DLV7;Q6IAT1|ENSEMBL:ENSP00000369538|REFSEQ:NP_001485|H-INV:HIT000325765|VEGA:OTTHUMP00000019010 Tax_Id=9606 Gene_Symbol=GDI2 cDNA FLJ60299		0.52			0.543333	0.703333	0.5	0.663333	0.93	0.686667	0.523333	0.97	0.263333	0.366667			0.0966667	0.49	0.285	0.286667	0.75	0.565	0.32	0.52	0.896667	0.616667	0.795			0.273333		0.316667	0.24	0.185	2.65333	2.32667	1.31667	3.79917			0.866667	1.05333	1.90667	2.65	1.73667	0.69	2.39	0.415	1.73
IPI:IPI00032137.2|SWISS-PROT:Q08043|TREMBL:B2R8Y4;Q4JCP9;Q4VAM3|ENSEMBL:ENSP00000366035|REFSEQ:NP_001095|H-INV:HIT000196626 Tax_Id=9606 Gene_Symbol=ACTN3 Alpha-actinin-3	4.99667	4.05333	3.10667	2.06667	3.03667	4.13333	4.05	4.03	4.61333	3.82333	6.54333	7.18667	7.47667	4.33333	4.71	2.27667	1.71333	3.94333	6.32667	3.43667	4.63333	8.59	5.39667	4.78333	5.34667	1.67667		3.59	1.13333	4.72667	4.44	6.44333	3.81333	5.715	8.75333		4.87667	7.54625	2.44333	3.35333	3.02333	4.46			3.885		8.23
IPI:IPI00220278.5|SWISS-PROT:P24844|TREMBL:Q6IBG1;Q71U02|ENSEMBL:ENSP00000279022|REFSEQ:NP_006088|H-INV:HIT000101759|VEGA:OTTHUMP00000030857 Tax_Id=9606 Gene_Symbol=MYL9 Myosin regulatory light polypeptide 9		0.406667	0.343333	0.306667	0.176667	0.506667	0.37	0.44	0.643333	0.43	0.676667	0.633333	0.68	0.43		0.253333	0.193333	0.366667	0.766667	0.413333	0.32	0.77	0.486667	0.493333	0.473333		0.32	0.395	0.163333	0.556667	0.5	0.353333	0.45	0.383333	0.32		0.35		0.343333	0.47	0.576667	0.436667	0.63	0.53	0.476667		1.01	0.38	0.66
IPI:IPI00382470.3|SWISS-PROT:P07900-2|TREMBL:B3KPJ9;Q86SX1|ENSEMBL:ENSP00000335153|REFSEQ:NP_001017963 Tax_Id=9606 Gene_Symbol=HSP90AA1 heat shock protein 90kDa alpha (cytosolic)	3.18	2.99	1.57667	1.95	3.85	5.29333	2.83	2.9	4.95	3.39667	3.47333	4.03667	2.17333	1.54667		0.54	0.545	1.58333	1.17	2.41	2.89	1.69667	1.49667	3.52667	4.86	2.99333	4.78	3.945	0.545	1.94	1.47333	2.72	1.14333		5.54667	7.79	4.27333	9.13	1.035	3.05667	4.12	4.66667		6.82	2.995		6.25
IPI:IPI00397834.1|SWISS-PROT:Q86UX7-1|ENSEMBL:ENSP00000279227|REFSEQ:NP_848537 Tax_Id=9606 Gene_Symbol=FERMT3 Isoform 1 of Fermitin family homolog 3	4.69	2.91667	1.76667	0.9	1.79333	3.73	3.18667	2.93667	5.4	2.86667	8.20667	5.29333	6.89667	2.57333	7.08	2.55	2.59667	2.81	6.10333	3.50667	1.4	6.14667	4.78	3.35	4.11333	0.985	2.49	3.24667	1.35667	5.07333	5.11667	4.44333	6.25333	3.49667	2.655	3.06	4.68333	5.04833	1.60333	1.99667	2.22333	4.23667	2.8	3.115	2.36667		7.05333		3.02333
IPI:IPI00908754.1|TREMBL:B4DW94 Tax_Id=9606 Gene_Symbol=- cDNA FLJ50714	0.326667	0.41	0.316667	0.146667	0.28	0.37	0.493333	0.383333	0.426667	0.425	0.696667	0.633333	1.21333	0.233333	1.22	0.42	0.333333	0.526667	1.21333	0.25	0.373333	1.21	0.826667	0.17	0.486667	0.18	0.19	0.373333	0.876667	2.47667	1.04667	1.08667	1.04333	0.483333	0.305		0.25	0.3125	0.19	0.336667	0.553333	0.523333					0.626667		0.25
IPI:IPI00640006.1|TREMBL:B3KVE3;Q5SX88;Q8TB95|ENSEMBL:ENSP00000369528|REFSEQ:NP_001108628|VEGA:OTTHUMP00000019011 Tax_Id=9606 Gene_Symbol=GDI2 GDP dissociation inhibitor 2 isoform 2		0.463333			0.486667	0.623333	0.446667	0.593333	1.13	0.613333	0.466667	0.863333	0.195	0.303333			0.0866667	0.43		0.26	0.675	0.5	0.283333	0.46	0.756667	0.553333	0.71			0.22		0.266667	0.215	0.16	2.36667	2.07333	1.17	3.3875			0.77	0.94	1.70333	2.36	1.55	0.616667	2.135	0.37	1.54
IPI:IPI00792641.1|TREMBL:B3KSI4;B4DVU1;Q6MZE3|REFSEQ:NP_001128528|VEGA:OTTHUMP00000171592 Tax_Id=9606 Gene_Symbol=TKT transketolase isoform 2	2.62	2.78	2.06	3.21333	3.84333	1.46333	2.41333	3.14667	6.64667	2.87333	1.71	4.36	1.00667	1.64333		0.17		2.02	0.44	1.52667	2.34	1.39333	1.03333	1.85333	4.50667	3.54667	4.09667	2.96667			0.306667	0.676667		1.14	4.48667	9.65667	2.73333	18.07		1.88	3.45333	5.73333	5.76333	11.6167	6.51667		7.76	3.29333	6.38
IPI:IPI00908398.1|TREMBL:B4DXZ5 Tax_Id=9606 Gene_Symbol=- cDNA FLJ52029	1.49333	1.38333	0.743333	0.72	1.55667	1.39333	1.34667	1.46	1.54333	1.04	1.74667	2.22	1.15333	0.65	1.04	0.433333	0.343333	0.485	0.84	0.966667		0.543333	1.22	0.606667	2.17667	0.783333	1.77333	1.30333	0.206667	0.825	1.28667	0.926667	0.66	0.31		3.13667	0.615	6.79167	0.595	0.813333	1.26	1.30667	3.03667	3.35333	3.22667		4.45		4.35
IPI:IPI00910616.1|TREMBL:B4DZQ2 Tax_Id=9606 Gene_Symbol=- cDNA FLJ58651	5.21	4.22667	3.23667	2.15667	3.16667	4.30667	4.22333	4.2	4.81333	3.98333	6.82	7.49667	7.79667	4.52	4.88	2.37	1.78667	4.10667	6.59667	3.58333	4.83	8.95333	5.62333	4.98667	5.57667	1.70333		3.74	1.18333	4.93	4.63333	6.72	3.97333	5.96	9.12667		5.08333	7.86625	2.55	3.46	2.95	4.65			4.115		9.69
IPI:IPI00910974.1|TREMBL:B4DWQ3 Tax_Id=9606 Gene_Symbol=- cDNA FLJ61438	0.285	0.496667	0.403333	0.543333	0.63	0.36	0.533333	0.433333	0.743333	0.45	0.476667	0.58	0.273333	0.18		0.085	0.045	0.233333	0.18	0.135	0.136667	0.25	0.283333	0.25	0.816667	0.506667	0.333333	0.4	0.045	0.16		0.2	0.11	0.28	0.5	0.9	0.383333	2.43583	0.286667	0.365	0.556667	0.466667			0.536667		0.795
IPI:IPI00007244.1|SWISS-PROT:P05164-1|TREMBL:A1L4B8|ENSEMBL:ENSP00000225275|REFSEQ:NP_000241|H-INV:HIT000321072|VEGA:OTTHUMP00000182060 Tax_Id=9606 Gene_Symbol=MPO Isoform H17 of Myeloperoxidase	7.25	4.05333	6.76333	8.22333	6.83667	7.77667	3.58667	6.25	7.61667	4.61	3.91	5.42		1.185				6.78		2.545	8.40333	3.23333	1.82	6.69	10.0767	3.65	6.33333	5.18						3.81333	1.56	8.61		16.045		5.07	10.46	9.39	12.2633	7.83		3.24	5.545	12.1233	7.75667
IPI:IPI00007752.1|SWISS-PROT:P68371|TREMBL:B2R6L0;Q8IWP6;Q8IZ29;Q8N6N5;Q96HX0|ENSEMBL:ENSP00000341289|REFSEQ:NP_006079|H-INV:HIT000009868|VEGA:OTTHUMP00000162590 Tax_Id=9606 Gene_Symbol=TUBB2C Tubulin beta-2C chain	1.36	2.24667	1.23	1.3	2.52333	2.05333	2.15333	2.23	2.32333	1.63333	2.40667	3.17667	1.74	1.05333	1.72667	0.693333	0.526667	1.115	1.54667	1.57333		1.13667	1.97667	0.976667	3.61	1.14333	2.61	2.15	0.34	1.2	1.59667	1.34333	1.06667	0.606667		2.64667	0.855	6.18833	0.946667	1.38667	1.97333	1.44667	7.80333	11.4467	7.01333		6.69667		8.44667
IPI:IPI00019345.1|SWISS-PROT:P62834|TREMBL:A8KAH9|ENSEMBL:ENSP00000348786;ENSP00000358723|REFSEQ:NP_001010935;NP_002875|H-INV:HIT000194870|VEGA:OTTHUMP00000013740;OTTHUMP00000013741 Tax_Id=9606 Gene_Symbol=RAP1A Ras-related protein Rap-1A	0.406667	0.4	0.346667	0.155	0.225	0.335	0.446667	0.29	0.403333	0.35	0.343333	0.633333	0.986667	0.316667	0.843333	0.373333	0.25	0.5	1.15333	0.11	0.416667	1.21	0.59	0.235	0.323333	0.19	0.29	0.406667	0.803333	1.85	0.713333	0.72	0.803333	0.423333	0.415		0.266667	0.426667	0.26	0.196667	0.436667	0.393333					0.755	0.27	0.265
IPI:IPI00236554.1|SWISS-PROT:P05164-2 Tax_Id=9606 Gene_Symbol=MPO Isoform H14 of Myeloperoxidase	6.38667	3.56667	5.95333	7.24333	6.02	6.84667	3.15667	5.50333	6.70667	4.05667	3.44	4.77		1.04				5.96333		2.24	7.39667	2.85	1.60333	5.88667	8.87333	3.21667	5.57667	4.56						3.35667	1.345	7.58		15.07		4.46667	9.21333	8.27	10.8	6.89333		2.85	4.885	10.6767	6.83
IPI:IPI00236556.1|SWISS-PROT:P05164-3|ENSEMBL:ENSP00000344419 Tax_Id=9606 Gene_Symbol=MPO Isoform H7 of Myeloperoxidase	7.54667	4.21667	7.03	8.55667	7.11	8.08667	3.72667	6.50333	7.92	4.79667	4.06667	5.63667		1.23				7.05		2.645	8.74333	3.36667	1.89333	6.95667	10.4833	3.79667	6.59	5.38667						3.96667	1.625	8.955		16.695		5.28	10.8833	9.77	12.7533	8.14667		3.37	5.77	12.6133	8.06667
IPI:IPI00419585.9|SWISS-PROT:P62937|TREMBL:A8K220;A8K486;A8MSH2;B2RE56;Q567Q0;Q71V99|ENSEMBL:ENSP00000348240|REFSEQ:NP_066953|H-INV:HIT000049372|VEGA:OTTHUMP00000025305;OTTHUMP00000159501 Tax_Id=9606 Gene_Symbol=PPIA Peptidyl-prolyl cis-trans isomerase A	0.49	0.933333	0.986667	1.23	1.21	1.24333	1.22	1.025		0.86	0.886667	0.633333	0.61	0.51		0.253333	0.17	0.63	1.02	0.786667	1.04667	1	0.84	0.875	1.64667	0.32	0.956667	0.98	0.296667	1.21	0.13	0.3	0.543333		1.41333		2.03667		0.56	1.23	1.44333	1.22333	1.37333	1.75	1.04	0.376667	2.27667	0.64	2.30333
IPI:IPI00643920.3|SWISS-PROT:P29401|TREMBL:A8K089;B4DE31;B4E022;Q53EM5|ENSEMBL:ENSP00000296289|REFSEQ:NP_001055;NP_001128527|H-INV:HIT000055895|VEGA:OTTHUMP00000171590 Tax_Id=9606 Gene_Symbol=TKT cDNA FLJ54957	3.05	3.24667	2.39667	3.74333	4.47667	1.65333	2.81333	3.66333	7.74667	3.34333	1.99	5.08	1.17667	1.91				2.35333	0.51	1.78	2.72667	1.62	1.20667	2.16	5.25333	4.13667	4.77	3.46			0.37	0.79		1.32667	5.23	11.25	3.18333	21.0608		2.19333	4.02667	6.68333	6.71333	13.54	7.59		9.09333	3.83667	7.48
IPI:IPI00645078.1|SWISS-PROT:P22314|TREMBL:B4DDE4|ENSEMBL:ENSP00000338413;ENSP00000366568|REFSEQ:NP_003325;NP_695012|H-INV:HIT000036096|VEGA:OTTHUMP00000023197;OTTHUMP00000023198 Tax_Id=9606 Gene_Symbol=UBA1 Ubiquitin-like modifier-activating enzyme 1		1.72667	0.97	1.43333	1.95667	1.60667	1.21333	1.58333	2.30333	1.2875		2.12667	0.98	0.815				1.34	0.613333	0.74	2.16333	1.29333	0.705	0.96	1.99333	1.71333	1.92	1.56667		0.645	0.5		0.336667	1.10333	6.34	4.49	2.67667	9.14	0.875	1.60667	2.1	2.11333		5.85	3.39333	1.76	4.895		3.53333
IPI:IPI00793119.1|TREMBL:B3KPZ8|VEGA:OTTHUMP00000171591 Tax_Id=9606 Gene_Symbol=TKT cDNA FLJ32530 fis	1.72333	1.83333	1.07	1.89667	2.53333	0.693333	1.59333	2.03333	4.13	1.83	1.11333	2.87667	0.663333	1.08333		0.115		1.33333	0.283333	1.00333	1.54333	0.92	0.68	1.21333	2.57667	2.34333	2.57667	1.85333			0.186667	0.445		0.75	2.95667	6.36667	1.65	11.9142		1.19	2.17667	3.77667	3.75667	7.66	4.29333		5.11667	1.99	4.205
IPI:IPI00795944.1|VEGA:OTTHUMP00000168014 Tax_Id=9606 Gene_Symbol=MYL6B 8 kDa protein	0.27	0.26	0.245	0.196667	0.233333	0.326667	0.27	0.295	0.35	0.26	0.346667	0.285	0.395	0.07	0.26	0.11	0.06	0.28	0.583333	0.163333	0.283333	0.446667	0.186667	0.23	0.39	0.223333	0.175	0.306667	0.103333	0.296667	0.45	0.346667	0.216667	0.37	0.523333			0.50875	0.175	0.3	0.193333	0.453333	0.73	0.646667	0.553333		0.883333	0.316667	0.665
IPI:IPI00877120.1|TREMBL:Q5U0C3|VEGA:OTTHUMP00000013742 Tax_Id=9606 Gene_Symbol=RAP1A RAP1A	0.406667	0.4	0.346667	0.155	0.225	0.33	0.446667	0.29	0.403333	0.35	0.343333	0.63	0.986667	0.316667	0.836667	0.373333	0.25	0.5	1.15	0.11	0.416667	1.21	0.59	0.23	0.316667	0.19	0.29	0.403333	0.803333	1.85	0.71	0.716667	0.803333	0.423333	0.415		0.266667	0.424167	0.26	0.196667	0.436667	0.393333					0.755	0.265	0.265
IPI:IPI00909140.1|TREMBL:B4DMJ5 Tax_Id=9606 Gene_Symbol=- cDNA FLJ53012	1.19	1.61	1.00333	1	1.56	1.61333	1.16667	1.61	1.34667	0.903333	1.37	2.20333	0.355	0.47	0.896667	0.29	0.283333	0.813333	0.586667	0.926667		0.816667	0.886667	0.77	2.26333	1.00667	1.63	1.59333	0.146667	0.533333	1.26333	0.753333	0.4	0.37		2.06333	0.365	5.57583	0.86	1.43	1.53333	1.22333	5.12	7.06	3.86		4.28333		4.83667
IPI:IPI00909509.1|TREMBL:B4DNH8 Tax_Id=9606 Gene_Symbol=- cDNA FLJ59138	1.05667	0.62	0.606667	0.59	0.673333	0.716667	0.663333	0.926667	1.15333	0.703333	0.49	0.753333		0.11				0.733333		0.17	0.52		0.16	0.356667	1.22667	0.843333	1.345	0.583333	0.02	0.243333				0.266667	0.4	1.91333		3.07167		0.385	0.783333	1.04	1.76333	2.22	1.11	0.723333	1.76667	2.07	1.94333
IPI:IPI00910047.1|TREMBL:B4DNV4 Tax_Id=9606 Gene_Symbol=- cDNA FLJ53071	1.28333	0.813333	0.663333	0.746667	0.643333	1.04	0.773333	0.76	1.41333	1.05667	1.04667	1.03667	0.823333	0.473333	0.67	0.143333	0.23	0.803333	0.683333	0.386667	1.21333	0.866667	0.49	0.756667	1.38667	0.79	1.23667	1.05	0.2	0.585	0.74	0.756667	0.5	0.756667	3.69333	2.34	0.935	1.75625	0.28	1.06	1.22	1.93667	1.775		1.48333	1.58	2.11
IPI:IPI00911016.1|TREMBL:A4UCT2;B3KML9 Tax_Id=9606 Gene_Symbol=- cDNA FLJ11352 fis	1.22	1.91667	1.01667	0.98	1.98667	1.84	1.83667	1.99667	2.08	1.31	1.8	2.22333	1.26333	0.753333	1.54667	0.52	0.443333	0.68	0.836667	1.40667		0.713333	1.41	0.87	2.9	0.986667	2.33	1.92333	0.286667	1.075	1.43	1.20333	0.79	0.54		2.37	0.77	5.53917	0.806667	1.24	1.76667	1.29333	4.82333	6.61	3.96667		5.85333		5.95
IPI:IPI00216694.3|SWISS-PROT:P13797|TREMBL:A7E2S2;A8K579;B4DG31;B4DGB4;B4DI60;B4DPW9;Q53GY0;Q96HI1|ENSEMBL:ENSP00000289290;ENSP00000348163|REFSEQ:NP_001129497;NP_005023|H-INV:HIT000259623|VEGA:OTTHUMP00000023876 Tax_Id=9606 Gene_Symbol=PLS3 plastin 3	1.065	2.83333	1.92	2.91667	3.81	2.92	2.07	2	2.29333	1.935	0.853333	1.885		0.936667				0.84		0.98	1.215		0.876667	1.97333	3.56	2.09	3.67	2.46		0.956667			0.325	0.795	5.97	5.025	4.085		1.005	3.52333	4.03333	2.36	4.105		4.01333	2.38	4.88	2.74333	5.085
IPI:IPI00642042.3|TREMBL:Q5HYB6;Q5VU59|ENSEMBL:ENSP00000341653|VEGA:OTTHUMP00000034018 Tax_Id=9606 Gene_Symbol=TPM3 Putative uncharacterized protein DKFZp686J1372	2.22333	1.8	1.50667		1.46667	2.52333	2.01667	1.93	2.85	2.02	3.24667	2.75333	2.795	1.15667	2.195	1.17333	0.933333	1.575	2.46667	1.95333	1.58	3.04333	1.77	2.53333	2.585	1.27333	1.24667	2.63	0.726667	2.44667	4.22	4.13667	2.11333		2.955	2.45	1.75333	2.77583	2.17	3.83333	2.80667	2.90333		2.46333					0.91
IPI:IPI00796500.1|VEGA:OTTHUMP00000168006;OTTHUMP00000168012;OTTHUMP00000168013 Tax_Id=9606 Gene_Symbol=MYL6B 10 kDa protein	0.336667	0.323333	0.3	0.243333	0.286667	0.41	0.34	0.37	0.433333	0.325	0.43	0.355	0.49	0.09	0.33	0.14	0.075	0.35	0.726667	0.203333	0.353333	0.56	0.233333	0.29	0.485	0.276667		0.38	0.13	0.373333	0.563333	0.433333	0.273333	0.465	0.65			0.6375	0.22	0.373333	0.243333	0.566667	0.916667	0.81	0.69		1.10333	0.325	0.835
IPI:IPI00797626.1|VEGA:OTTHUMP00000168015 Tax_Id=9606 Gene_Symbol=MYL6B 11 kDa protein	0.37	0.356667	0.335	0.266667	0.32	0.453333	0.376667	0.405	0.483333	0.36	0.473333	0.4	0.545	0.1	0.36	0.155	0.085	0.39	0.803333	0.22	0.386667	0.613333	0.26	0.32	0.54	0.306667		0.42	0.14	0.406667	0.62	0.473333	0.296667	0.515	0.72			0.7125	0.24	0.413333	0.266667	0.626667	1.00667	0.893333	0.76		1.21667	0.36	0.925
IPI:IPI00013475.1|SWISS-PROT:Q13885|TREMBL:A5D906;A5D907|ENSEMBL:ENSP00000369703|REFSEQ:NP_001060|H-INV:HIT000289258|VEGA:OTTHUMP00000015956 Tax_Id=9606 Gene_Symbol=TUBB2A Tubulin beta-2A chain	1.46333	2.95	1.73333	1.70667	2.9	3.03667	2.14	2.81667	2.36333	1.73667	2.40667	3.7	1.71	1.06	1.46667	0.693333	0.526667	1.17	1.51333	1.63333		1.21	1.97667	1.13667	4.38	1.32	2.755	2.90667	0.39	1.155	1.82333	1.34333	1.07	0.603333		2.73	0.865	6.40167	1.7	2.52667	2.81	1.61667	9.28	12.23	7.06333		7.54	0.715	8.83667
IPI:IPI00031370.3|SWISS-PROT:Q9BVA1|TREMBL:A1L195;A8K068;O43209;Q9UGA2|ENSEMBL:ENSP00000259818|REFSEQ:NP_821080|H-INV:HIT000304367|VEGA:OTTHUMP00000015964 Tax_Id=9606 Gene_Symbol=TUBB2B Tubulin beta-2B chain	1.46667	2.95333	1.74	1.71	2.90333	3.03667	2.14	2.81667	2.36333	1.74333	2.41333	3.7	1.71	1.06	1.49	0.693333	0.526667	1.175	1.51333	1.63667		1.21	1.98333	1.14	4.38667	1.32	2.76	2.91	0.39	1.16	1.82667	1.34333	1.07	0.603333		2.73333	0.87	6.40417	1.7	2.52667	2.81333	1.62	9.29	12.2433	7.07		7.55	0.695	8.84667
IPI:IPI00398982.1|REFSEQ:XP_001718207;XP_001725198;XP_935073 Tax_Id=9606 Gene_Symbol=LOC647000 similar to tubulin	0.313333	0.43	0.193333	0.24	0.43	0.366667	0.393333	0.446667	0.426667	0.27	0.403333	0.53	0.155	0.11	0.32	0.1	0.0966667	0.18		0.296667		0.215	0.29	0.166667	0.59	0.213333	0.476667	0.383333	0.07	0.205	0.306667	0.266667	0.14	0.12		0.623333	0.165	1.34083	0.11	0.31	0.413333	0.33	0.8	1.205	0.793333		1.04667		1.10333
IPI:IPI00797556.1|VEGA:OTTHUMP00000176346 Tax_Id=9606 Gene_Symbol=ANXA2 24 kDa protein	1.17667	0.7	0.683333	0.693333	0.76	0.816667	0.746667	1.04667	1.3	0.79	0.496667	0.856667		0.136667				0.82		0.18	0.7		0.19	0.4	1.37333	0.946667	1.47667	0.626667		0.293333				0.293333		2.19667		3.4625		0.4	0.92	1.18333	1.9	2.5	1.13	0.773333	1.89	2.07	2.03
IPI:IPI00005969.3|SWISS-PROT:P52907|TREMBL:A8K0T9|ENSEMBL:ENSP00000263168|REFSEQ:NP_006126|H-INV:HIT000057385|VEGA:OTTHUMP00000013512 Tax_Id=9606 Gene_Symbol=CAPZA1 F-actin-capping protein subunit alpha-1	0.516667	0.68	0.703333	0.575	0.826667	0.72	0.96	0.82	1.72667	1.16	1.18667	1.07333		0.656667	0.575	0.27	0.2		0.66	0.57	1.33	1.00667	0.756667	0.726667	1.41333	1.00667		0.473333	0.12	0.55	0.75	0.686667	0.556667	0.393333	2.65	1.945	1.035	4.11333	0.585	0.62	1.34	0.505	0.49	3.13	1.32333
IPI:IPI00013683.2|SWISS-PROT:Q13509|TREMBL:Q3ZCR3;Q9BV28|ENSEMBL:ENSP00000320295|REFSEQ:NP_006077|VEGA:OTTHUMP00000081633;OTTHUMP00000176846 Tax_Id=9606 Gene_Symbol=TUBB3 Tubulin beta-3 chain	1.39333	2.68333	1.69	1.61667	2.63333	2.82	1.62333	2.38667	2.07333	1.55	1.86	3.17667	1.19333	0.82	1.19667	0.46	0.376667	1.015	1.07333	1.51333		1.07		1.12333	3.97333	1.33333	2.625	2.85	0.223333	0.99	1.66333	1.00333	0.823333	0.673333		2.38333	0.69	5.61917	1.69	2.20667	2.35667	1.51	7.86333	7.69	4.56667		7.98667		6.73
IPI:IPI00016513.5|SWISS-PROT:P61026|TREMBL:Q53SX4;Q53T70;Q9UL28|ENSEMBL:ENSP00000264710|REFSEQ:NP_057215|H-INV:HIT000006497|VEGA:OTTHUMP00000120025 Tax_Id=9606 Gene_Symbol=RAB10 Ras-related protein Rab-10	0.57	0.583333	0.526667		0.51	0.55	0.43	0.506667	0.23	0.166667	0.586667	0.68	0.24	0.333333		0.226667	0.19	0.463333	0.596667		0.63	0.566667	0.19	0.32	0.46	0.406667	0.53	0.763333	0.243333	0.916667	0.616667	0.853333	0.486667	0.363333	1.375		0.67		0.296667	0.215	0.803333	0.793333	0.17		0.726667	1.05		1.79667
IPI:IPI00023598.2|SWISS-PROT:P04350|TREMBL:B3KQP4;B4DE77|ENSEMBL:ENSP00000264071|REFSEQ:NP_006078|H-INV:HIT000036323|VEGA:OTTHUMP00000078206 Tax_Id=9606 Gene_Symbol=TUBB4 Tubulin beta-4 chain	1.23	1.94	1.14333	1.12333	2.27	1.66	1.86333	1.58	1.92667	1.54	2.28667	2.86667	1.69667	1.05	1.41	0.676667	0.47	0.92	1.44667	1.35		1.09667	1.8	0.893333	3.36333	1.04667	2.11	1.89667	0.28	0.995	1.35	1.1	1.05333	0.576667		2.20333	0.69	5.245		1.02667	1.44667	1.15667	7.37333	10.82	6.76		5.68333		8.40667
IPI:IPI00216319.3|SWISS-PROT:Q04917|TREMBL:B2R6N6;Q9H4N8|ENSEMBL:ENSP00000248975|REFSEQ:NP_003396|H-INV:HIT000295865|VEGA:OTTHUMP00000028905 Tax_Id=9606 Gene_Symbol=YWHAH 14-3-3 protein eta	0.716667	0.623333	0.506667	0.496667	0.666667	0.84	0.64	0.78	1.03667	0.533333	0.863333	0.923333	1.01667	0.365	0.66	0.293333	0.216667		0.746667	0.503333		0.745	0.63	0.5	0.966667	0.433333	0.75	0.783333	0.266667	0.953333	0.756667	0.8	0.53	0.453333	0.64	0.646667	0.415	0.79625	0.306667	0.846667	0.94	0.823333		0.66		0.43	0.87
IPI:IPI00218319.3|SWISS-PROT:P06753-2|TREMBL:B2RDE1;Q2QD06|ENSEMBL:ENSP00000339035|REFSEQ:NP_705935|VEGA:OTTHUMP00000034019 Tax_Id=9606 Gene_Symbol=TPM3 Isoform 2 of Tropomyosin alpha-3 chain	2.37333	1.92	1.61		1.57	2.7	2.15	2.06333	3.04667	2.16	3.655	2.94	2.985	1.23667	2.345	1.25667	1.00333		2.63667	2.09	1.69	3.25	1.89	2.71	2.76	1.36	1.33	2.81	0.78	2.61667	4.50667	4.42	2.25667		3.155	2.61667	1.87333	2.96333	2.31667	4.09333	3	3.10333		2.63333					0.97
IPI:IPI00220642.7|SWISS-PROT:P61981|TREMBL:B3KNB4;B4DHC4|ENSEMBL:ENSP00000306330|REFSEQ:NP_036611|H-INV:HIT000039050|VEGA:OTTHUMP00000024480;OTTHUMP00000161136 Tax_Id=9606 Gene_Symbol=YWHAG 14-3-3 protein gamma	0.786667	0.71	0.463333	0.52	0.666667	0.906667	0.676667	0.806667	0.99	0.556667	0.793333	0.856667	0.876667	0.41	0.583333	0.28	0.193333	0.353333	0.753333	0.57	0.52	0.77	0.6	0.473333	1.04667	0.476667	0.753333	0.735	0.25	0.8	0.676667	0.72	0.45	0.463333		0.813333	0.583333	1.36875		0.906667	1	1.01667		1.28333	0.9	0.575	1.12		0.565
IPI:IPI00418169.3|TREMBL:Q6N0B3;Q8TBV2|ENSEMBL:ENSP00000346032|REFSEQ:NP_001002858 Tax_Id=9606 Gene_Symbol=ANXA2 annexin A2 isoform 1	1.96667	1.15333	1.13	1.14667	1.26	1.35333	1.23667	1.73	2.15	1.31	0.92	1.42		0.226667				1.36667		0.325	1.15667		0.336667	0.68	2.28667	1.56667	2.44667	1.11667		0.503333				0.56		3.63667		5.73		0.753333	1.53	1.98333	3.28667	4.14	2.06667	1.34667	3.29	3.86333	3.62667
IPI:IPI00440493.2|SWISS-PROT:P25705|TREMBL:A8K092|ENSEMBL:ENSP00000282050;ENSP00000381736|REFSEQ:NP_001001937;NP_004037|H-INV:HIT000049010|VEGA:OTTHUMP00000072923;OTTHUMP00000163475 Tax_Id=9606 Gene_Symbol=ATP5A1 ATP synthase subunit alpha	1.87667	1.66667	1.09	1.49	1.76667	1.74333	1.50667	1.64333	2.29333	1.68667	1.46667	1.98	1.24333	0.876667	1.01333	0.326667	0.253333	1.53333	0.76	0.95	1.36	1.27	1.01667	1.31667	3.15667	1.48333	1.92	1.49333	0.593333	3.4	0.836667	0.793333	1.26	1.23333		3.25		6.8425	0.953333	1.44667	1.81333	2.28667	4.32333	5.14667	2.11333		2.76333	4.83	2.51
IPI:IPI00455315.4|SWISS-PROT:P07355|ENSEMBL:ENSP00000348640;ENSP00000379342|REFSEQ:NP_001002857;NP_001129487;NP_004030|H-INV:HIT000334547|VEGA:OTTHUMP00000163650;OTTHUMP00000176343;OTTHUMP00000176347 Tax_Id=9606 Gene_Symbol=ANXA2 Annexin A2	1.87667	1.10333	1.07667	1.09667	1.20333	1.29333	1.18333	1.65333	2.05333	1.25	0.876667	1.35333		0.216667				1.30667		0.31	1.10333		0.323333	0.65	2.18667	1.49667	2.33667	1.06667		0.48				0.533333		3.47333		5.47417		0.72	1.46	1.89667	3.14333	3.95333	1.97333	1.28667	3.14	3.69	3.46667
IPI:IPI00479185.1|TREMBL:Q5VU66|ENSEMBL:ENSP00000357518|REFSEQ:NP_001036816|VEGA:OTTHUMP00000034171 Tax_Id=9606 Gene_Symbol=TPM3 tropomyosin 3 isoform 4	2.36333	1.91	1.60333		1.56	2.68333	2.14	2.05333	3.03	2.14667	3.64	2.92667	2.97	1.23	2.335	1.24667	0.993333		2.62333	2.07667	1.68	3.23	1.88	2.69333	2.75	1.35333	1.32333	2.79667	0.776667	2.60333	4.48	4.39333	2.24667		3.14	2.6	1.86333	2.945	2.30333	4.07333	2.98333	3.08333		2.61667					0.965
IPI:IPI00514395.2|TREMBL:Q5SX91|ENSEMBL:ENSP00000369498|VEGA:OTTHUMP00000019012 Tax_Id=9606 Gene_Symbol=GDI2 GDP dissociation inhibitor 2		0.116667			0.176667	0.2	0.15	0.26	0.37	0.206667	0.22	0.316667	0.106667	0.12				0.2		0.095		0.25	0.123333	0.14	0.233333	0.226667	0.255		0.035	0.103333		0.143333	0.1	0.065	0.92	1.04667	0.49	1.40083			0.253333	0.226667	0.586667	0.96	0.56	0.273333	0.705		0.53
IPI:IPI00549413.2|TREMBL:Q5T3N1|ENSEMBL:ENSP00000366110|VEGA:OTTHUMP00000021476 Tax_Id=9606 Gene_Symbol=ANXA1 Annexin A1	1.10333	0.916667	0.8	0.946667	1.43333	0.583333	0.81	1.09667	1.63667	0.87	0.42	1.33		0.295				1.06667		0.466667	1.26667	0.466667	0.323333	0.783333	1.55	1.47333	1.40333	1.09667	0.06	0.356667		0.243333			0.913333	3.06		6.475		0.783333	1.07667	1.75	3.42	4.125	2.34	0.32	3.35667		2.33
IPI:IPI00643270.1|TREMBL:Q5TBN5|VEGA:OTTHUMP00000018360 Tax_Id=9606 Gene_Symbol=LCP1 Lymphocyte cytosolic protein 1	0.143333	0.213333	0.14	0.23	0.276667	0.23	0.153333	0.206667	0.283333	0.193333	0.0933333	0.236667		0.0566667				0.123333		0.0633333	0.19	0.055	0.0566667	0.126667	0.413333	0.28	0.27	0.193333						0.0733333	0.283333	0.633333	0.06	1.31	0.0733333	0.24		0.273333	0.516667	0.593333	0.3	0.146667	0.5		0.436667
IPI:IPI00789310.1|VEGA:OTTHUMP00000171593 Tax_Id=9606 Gene_Symbol=TKT 37 kDa protein	0.976667	1.47333	1.00667	1.62333	2.02333		1.31	1.50333	3.03667	1.30667	0.723333	2.26667	0.52	0.85		0.075		1.05333	0.18	0.65	1.45	0.696667	0.533333	0.97	2.07	1.83333	1.38	1.26667				0.27		0.635	2.79333	3.92	1.1	6.76333		1.025	1.24333	2.51333	2.525	5.63	3.10667		3.58333	1.71667	3.555
IPI:IPI00873484.1|TREMBL:A8MV55|ENSEMBL:ENSP00000377077 Tax_Id=9606 Gene_Symbol=CAPZA1 Putative uncharacterized protein CAPZA1 (Fragment)	0.5	0.656667	0.68	0.56	0.796667	0.695	0.93	0.79	1.66333	1.12	1.14667	1.03667		0.633333	0.555	0.26	0.195		0.64	0.545	1.24	0.97	0.73	0.703333	1.36667	0.973333		0.456667	0.116667	0.53	0.72	0.66	0.54	0.376667	2.56	1.88	1	3.96667	0.56	0.6	1.29333	0.49	0.475	3.02	1.28
IPI:IPI00887678.1|REFSEQ:XP_001718559 Tax_Id=9606 Gene_Symbol=LOC654188 similar to peptidylprolyl isomerase A-like	0.663333	1.25667	1.33667	1.66	1.61667	1.68	1.64667	1.385		1.16667	1.19667	0.925	0.895	0.65		0.343333	0.233333	0.536667	1.29667	1.06667	1.19667	1.07	1.13333	1.19	2.23	0.376667	1.29667	1.32333	0.396667	1.63667	0.18	0.41	0.72		1.89		2.85		0.76	1.66667	1.95333	1.65	1.55333	1.435	1.40667	0.445	2.82	0.86	3.11667
IPI:IPI00514561.1|TREMBL:B3KU16;Q5T6W5|ENSEMBL:ENSP00000365440|VEGA:OTTHUMP00000021552 Tax_Id=9606 Gene_Symbol=HNRNPK Heterogeneous nuclear ribonucleoprotein K	1.62	1.22	0.725	1.27333	2.1	1.58333	1.35	1.68667	1.79333	1.36667	0.763333	1.70667						0.993333		0.405	1.68		0.46	1.05	2.27333	1.62333	2.22	1.45333				0.31		0.5	1.98667	2.16667	0.86	4.2275		1.25667	2.14667	2.62333	3.94667	5.12	3.45	2.26333	3.96333	2.18667	4.19
IPI:IPI00549805.3|VEGA:OTTHUMP00000072924 Tax_Id=9606 Gene_Symbol=ATP5A1 23 kDa protein	0.66	0.61	0.393333	0.55	0.673333	0.66	0.58	0.633333	0.803333	0.633333	0.526667	0.713333	0.316667	0.333333	0.386667	0.126667	0.1	0.483333	0.29	0.363333	0.483333	0.433333	0.386667	0.493333	1.21	0.523333	0.736667	0.576667	0.223333	1.30667	0.323333	0.306667	0.46	0.42		1.2		2.5375	0.366667	0.556667	0.696667	0.88	1.65667	1.86	0.743333		0.953333	1.82667	0.846667
IPI:IPI00641249.2|VEGA:OTTHUMP00000072928 Tax_Id=9606 Gene_Symbol=ATP5A1 18 kDa protein	0.523333	0.486667	0.313333	0.443333	0.536667	0.526667	0.463333	0.503333	0.646667	0.506667	0.423333	0.573333	0.253333	0.266667	0.313333	0.1	0.0766667	0.366667	0.23	0.29	0.386667	0.346667	0.31	0.396667	0.97	0.416667	0.59	0.456667	0.18	1.04333	0.256667	0.246667	0.366667	0.333333		0.96		2.00583	0.293333	0.406667	0.543333	0.703333	1.32667	1.49	0.596667		0.736667	1.46	0.676667
IPI:IPI00642780.2|VEGA:OTTHUMP00000071931 Tax_Id=9606 Gene_Symbol=MRCL3 13 kDa protein		0.256667	0.235	0.193333	0.0933333	0.32	0.203333	0.263333	0.426667	0.285	0.37		0.376667	0.283333		0.146667	0.113333	0.22	0.506667	0.236667	0.19	0.413333	0.286667	0.27	0.276667				0.0766667	0.263333	0.243333	0.195	0.23	0.25	0.18				0.193333	0.23	0.366667	0.285	0.35		0.306667		0.656667	0.246667	0.42
IPI:IPI00807545.1|SWISS-PROT:P61978-3 Tax_Id=9606 Gene_Symbol=HNRNPK Isoform 3 of Heterogeneous nuclear ribonucleoprotein K	1.65333	1.24667	0.74	1.3	2.145	1.61667	1.38	1.72333	1.82667	1.39333	0.78	1.74333						1.01333		0.415	1.71333		0.47	1.07333	2.32667	1.65667	2.27	1.49				0.32		0.51	2.02667	2.21	0.88	4.31917		1.28	2.19	2.68	4.02667	5.22667	3.52333	2.31	4.04667	2.23	4.27667
IPI:IPI00877807.1|VEGA:OTTHUMP00000172951 Tax_Id=9606 Gene_Symbol=- 21 kDa protein	0.353333	0.36	0.21	0.21	0.333333	0.403333	0.343333	0.283333		0.275	0.38				0.45	0.133333	0.08		0.21	0.256667	0.43		0.25	0.375	0.503333	0.28	0.413333	0.343333	0.12	0.54	0.396667	0.283333	0.4		0.92	0.84	0.65		0.16	0.315	0.353333	0.59	0.585	0.863333	0.553333	0.553333		0.79	0.586667
IPI:IPI00909781.1|TREMBL:B4DFH6 Tax_Id=9606 Gene_Symbol=- cDNA FLJ52536	0.665	0.89	0.416667	0.42	0.846667	0.766667	0.753333	0.813333	0.95	0.606667	0.873333	1.05333	0.663333	0.41	0.63	0.253333	0.193333	0.41	0.383333	0.666667		0.376667		0.476667	1.23333	0.476667	0.775	0.716667	0.123333	0.526667	0.623333	0.513333	0.433333	0.266667		1.19667	0.375	2.82417		0.545	0.67	0.64	1.92	1.79333	1.33333		2.24667		1.79
IPI:IPI00910458.1|TREMBL:B4DUQ1;Q5T6W2|ENSEMBL:ENSP00000365434|VEGA:OTTHUMP00000021555 Tax_Id=9606 Gene_Symbol=HNRNPK cDNA FLJ54552	1.65333	1.24667	0.74	1.3	2.145	1.61667	1.37667	1.72333	1.82667	1.39	0.78	1.74						1.01333		0.415	1.71		0.47	1.07	2.32333	1.65333	2.26333	1.48				0.32		0.51	2.02667	2.21	0.88	4.31667		1.28	2.19	2.67667	4.02333	5.22333	3.52	2.31	4.04	2.23	4.27333
IPI:IPI00910592.1|TREMBL:B4DW74 Tax_Id=9606 Gene_Symbol=- cDNA FLJ50711		0.396667	0.263333	0.133333	0.25		0.453333	0.336667	0.323333	0.39	0.736667	0.603333	1.19	0.195	1.26333	0.44	0.316667	0.493333	1.23	0.26	0.32	1.04667	0.816667		0.51	0.14		0.3	0.803333	2.2	0.983333	1.04667	0.95	0.44	0.236667		0.155		0.136667	0.27	0.376667	0.363333			0.115		0.52	0.22	0.18
IPI:IPI00910779.1|TREMBL:B4DE78 Tax_Id=9606 Gene_Symbol=- cDNA FLJ52141	0.653333	0.586667	0.383333	0.433333	0.55	0.756667	0.56	0.67	0.823333	0.46	0.656667	0.71	0.726667	0.34	0.483333	0.233333	0.16	0.286667	0.623333	0.473333	0.42	0.64	0.5	0.39	0.87	0.396667	0.63	0.61	0.21	0.663333	0.563333	0.596667	0.376667	0.383333		0.68	0.486667	1.13625		0.753333	0.83	0.843333		1.06667	0.746667	0.48	0.925
IPI:IPI00216049.1|SWISS-PROT:P61978-1|ENSEMBL:ENSP00000317788;ENSP00000353552|REFSEQ:NP_112552|H-INV:HIT000036940|VEGA:OTTHUMP00000021553;OTTHUMP00000021558 Tax_Id=9606 Gene_Symbol=HNRNPK Isoform 1 of Heterogeneous nuclear ribonucleoprotein K	1.73667	1.30667	0.775	1.36333	2.25	1.69667	1.44667	1.80667	1.92	1.46333	0.82	1.85						1.06667		0.43	1.8		0.495	1.12333	2.43667	1.73667	2.38333	1.56				0.33		0.533333	2.13333	2.32333	0.925	4.53167		1.34333	2.29333	2.81333	4.23	5.48667	3.7	2.42667	4.25	2.34667	4.49
IPI:IPI00218918.5|SWISS-PROT:P04083|TREMBL:B5BU38;Q05BR2;Q5TZZ9|ENSEMBL:ENSP00000257497;ENSP00000366109|REFSEQ:NP_000691|H-INV:HIT000280183|VEGA:OTTHUMP00000021474;OTTHUMP00000021475 Tax_Id=9606 Gene_Symbol=ANXA1 Annexin A1	2.01	1.57667	1.36333	1.68667	2.43667	1.36	1.34	1.9	2.8	1.51	0.98	2.35		0.515				1.81667		0.86	2.20333	0.833333	0.566667	1.59	2.63667	2.50333	2.45	1.86667	0.12	0.663333		0.433333			1.6	5.39333		11.8225		1.61667	2.56667	3.14333	5.87667	7.01	3.98333		5.71
IPI:IPI00387144.4|SWISS-PROT:P68363|TREMBL:A8JZY9;B3KPS3;B3KT06|ENSEMBL:ENSP00000336799|REFSEQ:NP_006073|H-INV:HIT000291174|VEGA:OTTHUMP00000167386;OTTHUMP00000167388 Tax_Id=9606 Gene_Symbol=TUBA1B Tubulin alpha-1B chain	4.39667	3.45	1.46	1.27333	3.46	3.19333	3.25333	3.86	4.07333	2.87333	7.12667	7.74	3.97667	1.74333	3.65	1.72667	1.78	1.46	3.26667	4.28		2.28667	3.24	2.44	4.69	2.74667	4.04	3.78667	0.59	2.28	5.33333	3.02	2.8	1.46333		4.43333	1.26333	17.2875	1.85667	1.18	1.91333	3.35333	9.19	13.08	4.73333		7.06667		4.65333
IPI:IPI00413344.3|SWISS-PROT:Q9Y281|TREMBL:Q549N0|ENSEMBL:ENSP00000298159;ENSP00000340635|REFSEQ:NP_068733;NP_619579|H-INV:HIT000071018|VEGA:OTTHUMP00000178805;OTTHUMP00000178806 Tax_Id=9606 Gene_Symbol=CFL2 Cofilin-2	1.43667	0.965	0.733333	0.79	1.09		0.836667	0.98	1.45	0.9		1.24	0.665	0.576667			0.215	0.913333	0.763333	0.735		0.985	0.62	0.945	1.30667	0.746667					0.565		0.523333		2.92333	2.84667	1.91667	5.81083	0.426667			1.92333	1.92667	2.70333	1.58667	0.79	2.45	0.95	1.78
IPI:IPI00471928.5|TREMBL:B4DGW3|VEGA:OTTHUMP00000072922;OTTHUMP00000072929 Tax_Id=9606 Gene_Symbol=ATP5A1 cDNA FLJ54625	0.496667	0.413333	0.24	0.353333	0.47	0.353333	0.356667	0.383333	0.566667	0.473333	0.393333	0.506667	0.243333	0.23	0.256667	0.0866667	0.0666667	0.37	0.166667	0.206667	0.366667	0.316667	0.266667	0.346667	0.816667	0.393333	0.406667	0.39	0.146667	0.856667	0.226667	0.203333	0.323333	0.306667		0.856667		1.955	0.236667	0.313333	0.43	0.646667	1.07333	1.16	0.45		0.586667	1.00667	0.59
IPI:IPI00645255.1|TREMBL:Q5SX87|VEGA:OTTHUMP00000019014 Tax_Id=9606 Gene_Symbol=GDI2 GDP dissociation inhibitor 2		0.23			0.266667	0.275	0.266667	0.293333	0.363333	0.236667	0.27	0.383333		0.16			0.04	0.233333	0.125			0.33	0.186667	0.115	0.41	0.21	0.39			0.133333		0.14	0.14	0.075	1.15333	1.15333	0.666667	1.7275			0.326667	0.32	0.816667	1.23667	0.74	0.343333	0.815		0.763333
IPI:IPI00792677.1|TREMBL:B4DDU2|VEGA:OTTHUMP00000167389 Tax_Id=9606 Gene_Symbol=TUBA1B cDNA FLJ60097	4.06	3.18	1.34667	1.17333	3.19333	2.94667	3.00333	3.56	3.76	2.65	6.58	7.14667	3.67	1.61333	3.37	1.59	1.64333	1.34667	3.02	3.95667		2.11	2.99	2.25333	4.33	2.53667	3.73	3.49667	0.546667	2.10333	4.92333	2.79	2.58333	1.35		4.09333	1.16667	15.97	1.72	1.09	1.76667	3.09667	8.49	12.08	4.37		6.52667		4.29667
IPI:IPI00793930.1|TREMBL:Q8WU19|VEGA:OTTHUMP00000167387 Tax_Id=9606 Gene_Symbol=TUBA1B TUBA1B protein	3.26	2.55667	1.08333	0.943333	2.56667	2.37	2.41667	2.86333	3.02	2.13333	5.29	5.74333	2.95	1.29667	2.71	1.28	1.32	1.08333	2.42667	3.18		1.69667	2.40333	1.81333	3.48	2.03667	2.99667	2.81	0.436667	1.69333	3.95667	2.24333	2.07333	1.08667		3.29	0.936667	12.83	1.38	0.876667	1.42333	2.49	6.82333	9.70667	3.51333		5.24333		3.45333
IPI:IPI00878282.1|VEGA:OTTHUMP00000196833 Tax_Id=9606 Gene_Symbol=ALB 23 kDa protein	0.446667	0.213333	0.205	0.085	0.2	0.646667	0.41	0.456667	0.676667	0.443333	0.736667	0.696667	0.696667	0.293333	0.72	0.163333	0.353333	0.313333	0.73	0.5	0.286667	0.76	0.176667	0.41	0.243333	0.203333	0.556667	0.666667	0.133333	0.493333	0.19	0.2	0.31	0.48		0.64	0.456667	0.64625	1.34667	0.226667	0.446667	0.553333
IPI:IPI00902596.1|TREMBL:B3KUS2 Tax_Id=9606 Gene_Symbol=- cDNA FLJ40505 fis	2.31	1.66333	1.32667	1.41333	1.42333	2.15333	1.57333	1.54333	2.76333	2.10667	2.12333	2.07667	1.70667	0.976667	1.15667	0.34	0.486667	1.775	1.39	0.886667	2.37	1.86	0.983333	1.63	2.67667	1.54333	2.4	2.08333	0.42	1.285	1.51333	1.51333	1.04	1.46	6.77333	4.19	1.39667	4.57625	0.55	2.01667	2.52333	3.67333			2.91	2.825	3.78
IPI:IPI00903334.1|TREMBL:B3KRQ1 Tax_Id=9606 Gene_Symbol=- cDNA FLJ34687 fis	0.553333	0.456667	0.236667	0.44	0.566667	0.28	0.5	0.636667	0.773333	0.546667	0.205	0.566667		0.0766667				0.636667		0.13	0.6		0.113333	0.225	0.786667	0.596667	0.75	0.365		0.21				0.173333		1.58		2.53167		0.24	0.56	0.576667	1.14	1.70333	0.843333	0.493333	1.155	1.56	1.105
IPI:IPI00910407.1|TREMBL:B4DM82 Tax_Id=9606 Gene_Symbol=- cDNA FLJ53060	0.175	0.726667	0.74	0.786667	0.84	0.71	0.95	0.735		0.71	0.39	0.32	0.186667	0.363333		0.16	0.09	0.436667	0.67	0.496667	0.696667	0.64	0.553333	0.365	1.28333	0.176667	0.346667	0.576667	0.166667	0.74		0.17	0.336667		0.616667		1.48333		0.373333	0.76	0.8	0.456667	0.966667	1.29	0.603333		1.11333		1.175
IPI:IPI00910742.1|TREMBL:B4DJ43 Tax_Id=9606 Gene_Symbol=- cDNA FLJ53341	1.005	1.34333	0.643333	0.666667	1.135	1.36	1.13667	1.22333	1.43333	0.94	1.45	1.67667	1.04	0.633333	1.15	0.405	0.326667	0.75	0.663333	1.05		0.756667		0.73	1.91	0.74	1.29	1.21333	0.183333	0.815	1.06	0.896667	0.66	0.403333		1.80667	0.56	4.29		0.773333	1.07333	0.903333	5.31	7.78667	4.96333		3.52		5.74667
IPI:IPI00910781.1|TREMBL:B4DE36;B4DG39 Tax_Id=9606 Gene_Symbol=- cDNA FLJ56429	0.695	0.89	0.723333	0.833333	1.25333	0.823333	0.896667	1.23333	1.58333	0.9	0.9	1.2	0.69	0.47				0.866667	0.47	0.575	1.65667	0.863333	0.665	0.67	1.22667	0.796667	0.855	1.07333	0.1				0.196667	0.465	2.73667	2.81	1.33667	3.30583		1.22667	1.53667	1.36	1.53	3.53	1.33
IPI:IPI00003817.3|SWISS-PROT:P52566|TREMBL:B2R4F3;B5BU79|ENSEMBL:ENSP00000228945|REFSEQ:NP_001166|H-INV:HIT000192429|VEGA:OTTHUMP00000166802 Tax_Id=9606 Gene_Symbol=ARHGDIB Rho GDP-dissociation inhibitor 2	0.665	1.25	0.74	0.99	1.45	1.01	1.16667	1.1	1.61	1.13	0.755	1.18667		0.956667		0.153333		0.24	0.713333	0.415	0.473333	0.59	0.67	0.616667	2.30667	0.903333	0.82	0.5	0.0466667		0.18		0.18		3.76				0.375		0.49	0.63	3.09333	5.22333	1.25	1.27333	3.92	0.513333	3.02333
IPI:IPI00007750.1|SWISS-PROT:P68366|TREMBL:B3KNQ6|ENSEMBL:ENSP00000248437|REFSEQ:NP_005991|H-INV:HIT000011345|VEGA:OTTHUMP00000164167 Tax_Id=9606 Gene_Symbol=TUBA4A Tubulin alpha-4A chain	3.85	2.85	1.16	1.18667	2.64	2.73667	3.01333	3.12667	3.80333	2.56333	6.46333	6.38	3.75	1.75667	3.45333	1.75667	1.79333	1.49333	3.76333	3.92333		2.62333	3.08333	2.14333	4.25667	2.17667	3.48667	3.53667	0.626667	2.36667	5.28333	3.09	2.91667	1.56667		3.96	1.22333	10.6008	1.72667	1.01333	1.73	3.07	4.87	7.32	3.08333		6.17		4.07667
IPI:IPI00010154.3|SWISS-PROT:P31150|TREMBL:B4DH24;B4E070;Q6FG50|ENSEMBL:ENSP00000358756|REFSEQ:NP_001484|H-INV:HIT000035732|VEGA:OTTHUMP00000032118 Tax_Id=9606 Gene_Symbol=GDI1 Rab GDP dissociation inhibitor alpha		0.253333			0.303333		0.255	0.465	0.64	0.436667	0.465	0.546667	0.37	0.293333		0.09	0.095	0.35	0.39	0.22		0.595	0.303333	0.26	0.316667	0.423333		0.405	0.0833333	0.315	0.443333	0.346667	0.27	0.213333	1.47	1.56	0.766667	2.02083	0.125			0.5	1.1	1.71667	0.873333	0.52	1.505		0.75
IPI:IPI00013163.1|SWISS-PROT:P41218|TREMBL:B2R829;Q05CU9;Q5VUU6|ENSEMBL:ENSP00000357123|REFSEQ:NP_002423|H-INV:HIT000041486|VEGA:OTTHUMP00000024384 Tax_Id=9606 Gene_Symbol=MNDA Myeloid cell nuclear differentiation antigen	0.76	0.92	0.643333	1.28333	1.18667	0.916667	1.1	1.20333	1.99333	1.09667	0.703333	1.62		0.375				1.59667		0.483333	1.14		0.266667	0.716667	2.27667									0.465	1.57	2.95	0.826667	2.4825	0.206667	0.67	2.105	1.69667	2.21333	4.12	1.74667	1.06		4.24333	1.865
IPI:IPI00027497.5|SWISS-PROT:P06744|ENSEMBL:ENSP00000348877|REFSEQ:NP_000166|H-INV:HIT000049155|VEGA:OTTHUMP00000076759 Tax_Id=9606 Gene_Symbol=GPI Glucose-6-phosphate isomerase	0.675	0.873333	0.71	0.82	1.23333	0.813333	0.876667	1.21	1.55667	0.883333	0.883333	1.18	0.68	0.46				0.85	0.46	0.565	1.62333	0.843333	0.65	0.656667	1.20667	0.77	0.845	1.05667	0.1				0.193333	0.455	2.68667	2.76	1.30333	3.24583		1.19667	1.51	1.33667	1.50333	3.4675	1.30333
IPI:IPI00028481.1|SWISS-PROT:P61006|ENSEMBL:ENSP00000300935|REFSEQ:NP_005361|VEGA:OTTHUMP00000077537 Tax_Id=9606 Gene_Symbol=RAB8A Ras-related protein Rab-8A	0.586667	0.58			0.52	0.5	0.446667	0.53		0.19	0.65	0.68	0.256667			0.223333	0.19	0.475	0.543333		0.736667	0.536667	0.17	0.4	0.413333	0.44	0.55	0.766667	0.243333	0.96	0.646667	0.883333	0.496667	0.36	1.61		0.69		0.36		0.833333	0.813333		1.285	0.783333	1.16667		1.93
IPI:IPI00218320.4|SWISS-PROT:P06753-3|ENSEMBL:ENSP00000357521|REFSEQ:NP_001036817 Tax_Id=9606 Gene_Symbol=TPM3 Isoform 3 of Tropomyosin alpha-3 chain	2.36333	1.92	1.60667		1.56333	2.69	2.15	2.06	3.03667	2.15333	3.65	2.93333	2.98	1.23667	2.245	1.25333	0.993333		2.63	2.08	1.685	3.24	1.88667	2.70333	2.76	1.35333	1.27333	2.80333	0.78	2.60667	4.49667	4.40333	2.25333		3.145	2.60667	1.86667	2.95417	2.31	4.08333	2.99	3.09333		2.62667					0.965
IPI:IPI00397526.3|SWISS-PROT:P35580-1|TREMBL:Q6PK16;Q9BWG0;Q9UMG3|ENSEMBL:ENSP00000269243|REFSEQ:NP_005955|H-INV:HIT000196222|VEGA:OTTHUMP00000135337;OTTHUMP00000183184 Tax_Id=9606 Gene_Symbol=MYH10 Isoform 1 of Myosin-10	12.75	11.0533	7.59333	7.33	11.1833	13.44	15	15.8033	20.41	13.2733	21.06	18.9833	21.9833	10.5433	24.05	7.35	6.38667	11.8333	22.6633	11.7433	9.67667	21.68	15.6333	11.7333	19.58	4.85333		15.2467	9.21667	24.4033	18.77	21.29	17.2467	7.96			9.79		8.705	15.88		14.8		8.725	6.27		12.04
IPI:IPI00418262.4|SWISS-PROT:P09972|TREMBL:B2R5R3|ENSEMBL:ENSP00000226253;ENSP00000378731|REFSEQ:NP_005156|H-INV:HIT000289368|VEGA:OTTHUMP00000163435;OTTHUMP00000163437;OTTHUMP00000181000 Tax_Id=9606 Gene_Symbol=ALDOC Fructose-bisphosphate aldolase C		0.536667	0.42	0.796667	0.735	0.51	0.51	0.47	1.43	0.98	0.803333	0.84	0.826667	0.545		0.145	0.123333	1.19667	0.97	0.205	1.78333	1.41	0.545		0.96	0.633333		0.785					0.435	0.566667	1.585	1.48667	1.22	6.70417	0.406667	1.095	0.663333	0.325			0.82		1.15
IPI:IPI00479307.4|SWISS-PROT:P35580-2|TREMBL:Q149N4;Q15753;Q9UE82|ENSEMBL:ENSP00000369315|VEGA:OTTHUMP00000165800 Tax_Id=9606 Gene_Symbol=MYH10 Isoform 2 of Myosin-10	12.85	11.1367	7.65	7.39	11.2667	13.55	15.1167	15.93	20.5667	13.3733	21.2233	21.14	22.1567	10.6233	24.235	7.40667	6.44	11.9267	22.8367	11.8333	9.75	21.85	15.7533	11.8233	19.7333	4.89333		15.3667	9.28667	24.5933	18.9167	21.4567	17.3767	8.02333			9.865		8.775	16.005		14.9167		8.795	6.32		12.14
IPI:IPI00515119.3|TREMBL:Q5T9W5|ENSEMBL:ENSP00000360617|VEGA:OTTHUMP00000016521 Tax_Id=9606 Gene_Symbol=HSP90AB1 Heat shock protein 90kDa alpha (Cytosolic)	0.46	0.373333	0.186667	0.216667	0.56	0.75	0.373333	0.313333	0.66	0.433333	0.433333	0.48	0.21	0.21			0.065			0.33		0.115	0.16	0.423333	0.696667	0.366667	0.67	0.48		0.185	0.225	0.253333	0.13		0.7	0.96	0.6275	0.995833			0.44	0.553333			0.31		0.8		0.716667
IPI:IPI00640115.1|TREMBL:A8K854|VEGA:OTTHUMP00000081634 Tax_Id=9606 Gene_Symbol=TUBB3 HCG1983504	1.035	1.48	0.913333	0.87	1.275	1.2	1.32	1.35333	1.61333	1.09	1.32667	1.56333	1.00333	0.656667	0.966667	0.39	0.303333	0.81	0.86	1.15667		0.726667		0.69	2.39333	0.743333	1.81	1.62	0.186667	0.835	1.06667	0.806667	0.68	0.503333		1.88667	0.58	4.35333		0.783333	1.18667	0.983333	4.91		2.90333		5.21		4.24333
IPI:IPI00644620.1|VEGA:OTTHUMP00000081635 Tax_Id=9606 Gene_Symbol=TUBB3 35 kDa protein	0.845	1.20667	0.706667	0.603333	1.04	0.98	1.07667	1.1	1.32	0.886667	1.07667	1.27667	0.82	0.533333	0.786667	0.32	0.25	0.53		0.943333		0.665		0.563333	1.95	0.606667	1.475	1.32	0.156667	0.68	0.87	0.66	0.553333	0.41		1.54	0.47	3.55083		0.636667	0.97	0.8	2.63		2.17667		4.12333		3.46
IPI:IPI00644989.2|SWISS-PROT:Q15084-1|TREMBL:Q53RC7|ENSEMBL:ENSP00000272227|REFSEQ:NP_005733|H-INV:HIT000030313|VEGA:OTTHUMP00000115548 Tax_Id=9606 Gene_Symbol=PDIA6 Isoform 1 of Protein disulfide-isomerase A6	0.83	0.92	0.563333	0.68	0.933333	1.09667	0.64	0.766667	1.17333	0.9	0.78	1.09333	0.716667	0.6	0.655	0.22	0.18	0.813333	0.71	0.643333	0.596667	0.72	0.573333	0.816667	1.24333	0.736667	0.79	0.716667	0.18	0.866667	0.566667	0.76	0.55	0.826667		1.31		2.53083	0.553333	0.633333	0.916667	1.10333	0.976667	2.61		1.585		2.28667	1.16
IPI:IPI00744692.1|SWISS-PROT:P37837|TREMBL:B4DID5;Q8WZ45;Q9UMF8|ENSEMBL:ENSP00000321259|REFSEQ:NP_006746|H-INV:HIT000192344|VEGA:OTTHUMP00000164441 Tax_Id=9606 Gene_Symbol=TALDO1 Transaldolase	1.28	1.25	0.95	0.96	1.47	1.28	0.99	1.05333	2.38	1.41333		1.83667		0.445				0.77		0.793333	1.13		0.403333	1.16	2.06	1.38333	1.21667	1.12667			0.24	0.573333		0.49	3.1	4.515	2.41667	8.01083		1.41	1.89667	2.36	1.25	4.06	2.6	0.93	3.46	1.21333	1.72
IPI:IPI00790503.3|SWISS-PROT:P35580-3|TREMBL:B2RWP9;Q4LE45|ENSEMBL:ENSP00000353590;ENSP00000379539|VEGA:OTTHUMP00000165799 Tax_Id=9606 Gene_Symbol=MYH10 Isoform 3 of Myosin-10	12.885	11.1667	7.67333	7.41	11.2967	13.58	15.1533	15.9667	20.62	13.41	21.28	20.17	22.21	10.65	24.3	7.42667	6.45333	11.9567	22.9	11.8633	9.77667	21.91	15.7967	11.8533	19.7833	4.90333		15.4067	9.31	24.66	18.9667	21.5133	17.4233	8.04333			9.895		8.795	16.045		14.9533		8.82	6.335		12.17
IPI:IPI00792537.1|VEGA:OTTHUMP00000166805 Tax_Id=9606 Gene_Symbol=ARHGDIB 21 kDa protein	0.56	1.13	0.673333	0.896667	1.31	0.913333	1.05	0.993333	1.45	1.02	0.685	1.07		0.866667		0.136667		0.216667	0.643333	0.375	0.426667	0.535	0.603333	0.556667	2.08333	0.816667	0.745	0.455	0.04		0.165		0.163333		3.36				0.34		0.44	0.505	2.79333	4.71667	1.13	1.15	3.54	0.463333	2.73333
IPI:IPI00792758.1|VEGA:OTTHUMP00000166806 Tax_Id=9606 Gene_Symbol=ARHGDIB 21 kDa protein	0.605	1.14	0.673333	0.896667	1.31667	0.913333	1.06	1.00333	1.465	1.03	0.69	1.07		0.87		0.136667		0.22	0.65	0.375	0.43	0.535	0.61	0.556667	2.1	0.823333	0.75	0.46	0.045		0.165		0.163333		3.42333				0.34		0.445	0.575	2.81667	4.75333	1.13667	1.15667	3.56333	0.466667	2.75333
IPI:IPI00794663.1|TREMBL:A8MUB1|ENSEMBL:ENSP00000375938|VEGA:OTTHUMP00000165869 Tax_Id=9606 Gene_Symbol=TUBA4A Tubulin	3.72333	2.75333	1.12667	1.14333	2.55333	2.64667	2.91667	3.03	3.68	2.48333	6.25667	6.17667	3.63333	1.70333	3.34333	1.70333	1.73333	1.44333	3.64	3.79333		2.54	2.98333	2.07667	4.12	2.10667	3.37333	3.42667	0.606667	2.29333	5.12	2.99	2.82333	1.51667		3.83333	1.18333	10.2633	1.67	0.983333	1.67333	2.97	4.71333	7.08333	2.98333		5.97		3.95
IPI:IPI00877025.1|TREMBL:A8MUK8;Q9UCL7|ENSEMBL:ENSP00000376817 Tax_Id=9606 Gene_Symbol=MPO Putative uncharacterized protein MPO (Fragment)	1.49333	0.576667	1.55333	1.31333	1.19333	1.63667	1.05	1.52333	2.05	0.99	1.21667	1.30667		0.36				2.13333			1.83333	0.813333	0.473333	0.52	3	0.676667	1.2	0.83						0.65		1.7		3.9675		0.5	2.11333	1.43667	3.29					2.31667	2.03667
IPI:IPI00020599.1|SWISS-PROT:P27797|TREMBL:B4DHR1;B4E2Y9;Q53G71;Q6IAT4|ENSEMBL:ENSP00000320866|REFSEQ:NP_004334|H-INV:HIT000283506|VEGA:OTTHUMP00000076188 Tax_Id=9606 Gene_Symbol=CALR Calreticulin	1.09667	1.61333	1.1	1.24667	1.065		0.935	1.46	2.26333	1.92333	1.48667	1.85667		1.37	1.11333			1.61667	1.35667	0.806667	2.65333	1.80333	1.01333	1.65667	2.27667	1.76667	1	1.72	0.23	1.06	1.18	0.87	0.785	1.45667	3.15	1.13333		2.14167	1.20667	0.86		2.03		5.44333	2.7	4.36		8.22	1.985
IPI:IPI00027255.1|SWISS-PROT:P14649|ENSEMBL:ENSP00000207437|REFSEQ:NP_002466|H-INV:HIT000036675|VEGA:OTTHUMP00000167997;OTTHUMP00000167999 Tax_Id=9606 Gene_Symbol=MYL6B Myosin light chain 6B	1.28667	1.26333	1.21333		1.175	1.715	1.29	1.45	1.59667	1.09	1.74333	1.68667	1.76	0.716667	1.56	0.683333	0.49	0.913333	1.54333	1.05667	0.976667	1.52333	1.42667	1.19667		0.71	1.12	1.46	0.476667	1.51667	2.26333	1.71333	1.43	1.13333	1.2		1.16333	2.78167	1.10667	1.84333	1.52	1.94333	1.195		1.065		1.98		1.235
IPI:IPI00166768.3|TREMBL:Q8N532|ENSEMBL:ENSP00000322707|VEGA:OTTHUMP00000167328 Tax_Id=9606 Gene_Symbol=TUBA1C TUBA1C protein	2.99667	2.28667	0.946667	0.9	2.35667	1.90333	1.92	2.59333	2.41333	1.80667	4.63333	5.48	2.88	1.03333	2.13333	1.16667	1.12	0.723333	1.94	2.77		1.18667	2.06	1.53	2.74333	1.84	2.41	2.19	0.34	1.33667	3.62667	1.96333	1.67	0.843333		2.51333	0.76	12.6692	1.25	0.786667	1.11333	2.03	6.73333	9.58	3.47		4.95333		3.40667
IPI:IPI00334627.3|SWISS-PROT:A6NMY6|H-INV:HIT000196047 Tax_Id=9606 Gene_Symbol=ANXA2P2 Putative annexin A2-like protein	1.87667	1.06667	1.07	1.07333	1.20333	1.23	1.18333	1.65333	1.99	1.25333	0.876667	1.29		0.13				1.29667			0.993333		0.246667	0.633333	2.18667	1.5	2.375	1.01		0.403333				0.506667		3.41667		5.48		0.48	1.36667	1.85667	2.81333	3.22333	1.94	1.11	2.97667	3.7	3.46667
IPI:IPI00382894.2|TREMBL:Q5VU58;Q8TCG3|ENSEMBL:ENSP00000357520|VEGA:OTTHUMP00000034021 Tax_Id=9606 Gene_Symbol=TPM3 Tropomyosin 3	2.36333	1.91333	1.60333		1.56	2.69	2.14333	2.05333	3.03667	2.15333	3.64	2.92667	2.97	1.23333	2.245	1.25333	0.993333		2.62333	2.08	1.685	3.23667	1.88333	2.69667	2.75	1.35333	1.27333	2.8	0.78	2.60667	4.49	4.40333	2.25		3.145	2.60667	1.86667	2.95417	2.31	4.08	2.98667	3.08667		2.62667					0.965
IPI:IPI00477649.1|TREMBL:Q5VU72|ENSEMBL:ENSP00000325749|REFSEQ:NP_001036818|VEGA:OTTHUMP00000034172 Tax_Id=9606 Gene_Symbol=TPM3 tropomyosin 3 isoform 5	2.35333	1.90667	1.6		1.55667	2.67667	2.13333	2.04333	3.02	2.14	3.63	2.91667	2.96	1.23	2.235	1.24667	0.993333		2.61333	2.07	1.675	3.22	1.87667	2.68667	2.74	1.34667	1.26333	2.79	0.773333	2.59333	4.47	4.38333	2.24		3.13	2.59333	1.85667	2.93583	2.3	4.06333	2.97333	3.07333		2.61333					0.96
IPI:IPI00735546.2|REFSEQ:XP_945555 Tax_Id=9606 Gene_Symbol=LOC651324 similar to RAB1	0.296667	0.3			0.26	0.3	0.23	0.27		0.1	0.306667	0.353333	0.115	0.165		0.103333	0.0966667	0.265	0.276667		0.336667	0.27	0.08	0.166667	0.265	0.216667	0.283333	0.39	0.12	0.463333	0.316667	0.436667	0.205	0.14		0.55	0.353333		0.18	0.11	0.426667	0.413333			0.383333	0.543333		0.943333
IPI:IPI00908755.1|TREMBL:B4DL67 Tax_Id=9606 Gene_Symbol=- cDNA FLJ53392		0.563333	0.403333	0.67	0.45	0.62	0.28	0.58	0.81	0.383333		0.67	0.4	0.21				0.636667		0.385	0.99	0.56		0.195	0.34	0.716667	0.72	0.513333			0.19		0.115	0.275	2.75667	1.40667	1.32333	3.11583		0.423333	1.02667	0.74			1.17667	0.555	1.68		1.43
IPI:IPI00908770.1|TREMBL:B4DMU8 Tax_Id=9606 Gene_Symbol=- cDNA FLJ53063	1.49667	1.25667	0.88	0.816667	1.56	1.17667	1.28333	1.48667	1.39333	1.34	1.94	2.5	0.88	0.64		0.406667	0.31	0.49	1.08667	0.886667		0.626667	1.29333	0.653333	2.24667	0.926667	1.765	1.29	0.196667	0.573333	1.61	0.773333	0.55			3.01		7.5475	0.48	0.935	1.17	1.41	3.79	5.68333	3.26667		4.56333		4.44667
IPI:IPI00909366.1|TREMBL:B4E368 Tax_Id=9606 Gene_Symbol=- cDNA FLJ60058	1.38667	1.36333	1.30667		1.265	1.85	1.39	1.57	1.72333	1.17667	1.88333	1.81667	1.89333	0.773333	1.68	0.736667	0.526667	0.986667	1.66333	1.13667	1.05333	1.64	1.53667	1.29		0.766667	1.21	1.57667	0.513333	1.63667	2.43667	1.83	1.54	1.22667	1.29333		1.25333	3.00167	1.19	1.99	1.63333	2.09667	1.285		1.15		2.135		1.33
IPI:IPI00909711.1|TREMBL:B4DTM7 Tax_Id=9606 Gene_Symbol=- cDNA FLJ53006	0.64	0.933333	0.59		0.51	1.08333	1.04667	1.07667	1.60333	0.92	1.75333	1.095	2.13333	0.906667	1.215	0.83	0.64	0.206667	3.29	1.22333		2.95667	1.65333	0.786667	0.53	0.226667	0.63	1.27333	0.596667	1.55667	1.91333	2.11333	1.28	0.843333	2.04667		1.23667		0.633333	1.21		0.776667	0.78		0.51		1.78		0.315
IPI:IPI00909762.1|TREMBL:B4DN58 Tax_Id=9606 Gene_Symbol=- cDNA FLJ53765	1.63667	1.24667	0.493333	0.45	1.28333	1.01	1.04333	1.41667	1.31667	0.986667	2.52667	2.99333	1.57	0.563333	1.14	0.633333	0.61	0.373333	1.06	1.51333		0.636667	1.12333	0.833333	1.49667	1.00333	1.31333	1.19333	0.163333	0.66	1.97667	1.07333	0.883333	0.53		1.29667	0.4	6.91167	0.683333	0.423333	0.576667	1.10667	3.66	5.22667	1.76333		2.54		1.8
IPI:IPI00910113.1|TREMBL:B4DHX4 Tax_Id=9606 Gene_Symbol=- cDNA FLJ52902		0.233333			0.273333		0.24	0.43	0.59	0.316667	0.43	0.51	0.346667	0.27			0.085	0.323333	0.35	0.205		0.555	0.283333	0.24	0.293333	0.39		0.375	0.08	0.285	0.406667	0.323333	0.253333	0.193333	1.36667	1.44667	0.71	1.84167	0.105			0.465	0.96	1.48333	0.793333	0.48	1.395		0.695
IPI:IPI00013881.6|SWISS-PROT:P31943|TREMBL:B3KW86;B4DP00;Q68DG4|ENSEMBL:ENSP00000349168;ENSP00000377082|REFSEQ:NP_005511|H-INV:HIT000192494|VEGA:OTTHUMP00000161513 Tax_Id=9606 Gene_Symbol=HNRNPH1 Heterogeneous nuclear ribonucleoprotein H	0.753333	0.613333	0.265	0.615	0.89		0.505	0.616667	0.886667	0.59		1.25		0.243333				0.58			1.94667	0.25		0.416667	1.14667	0.556667	0.885	0.64						0.276667	1.775	2.16667	1.07	3.7525		0.186667	0.886667	0.966667	2.13	2.84333	1.72333	2.35333	2.08	2.5	2.015
IPI:IPI00179709.4|SWISS-PROT:Q13748-1|TREMBL:Q1ZYQ1|ENSEMBL:ENSP00000326042;ENSP00000382982|REFSEQ:NP_005992;NP_525125|VEGA:OTTHUMP00000018071 Tax_Id=9606 Gene_Symbol=TUBA3C;TUBA3D Isoform 1 of Tubulin alpha-3C/D chain	3.43667	2.32667	1.065	1.12667	2.33667	1.96	2.35	2.65667	2.97	2.02667	5.30667	5.98	3.16333	1.26	2.39667	1.31667	1.42667	1.02	2.63667	3.19667		1.58667	2.46333	1.75667	3.31	1.95333	2.55667	2.62	0.453333	1.76	4.31333	2.22	2.21667	1.035		2.83	0.95	13.0942	1.34667	0.71	1.17	2.40667	6.58	10.1233	4.71333		5.45667		4.4
IPI:IPI00180675.4|SWISS-PROT:Q71U36|TREMBL:A8K0B8;B4DQK4;Q9UQM3|ENSEMBL:ENSP00000301071|REFSEQ:NP_006000|H-INV:HIT000272358|VEGA:OTTHUMP00000167385 Tax_Id=9606 Gene_Symbol=TUBA1A Tubulin alpha-1A chain	4.09	3.12333	1.29333	1.22667	3.21	2.59667	2.61667	3.53667	3.29667	2.46667	6.32333	7.47667	3.92667	1.40667	3.05667	1.58667	1.52333	1.05	2.67333	3.77667		1.62667	2.81	2.08667	3.74667	2.51	3.29	2.98667	0.466667	1.82333	4.94333	2.68333	2.28	1.17333		3.42667	1.03667	17.2875	1.71	1.07333	1.51667	2.77	9.19	13.0767	4.73333		6.75667		4.64667
IPI:IPI00216171.3|SWISS-PROT:P09104|TREMBL:A8K3B0;Q6FHV6|ENSEMBL:ENSP00000229277|REFSEQ:NP_001966|H-INV:HIT000031150|VEGA:OTTHUMP00000166420 Tax_Id=9606 Gene_Symbol=ENO2 Gamma-enolase	1.72333	2.13	1.89	2.49667	2.76333	1.47	1.96	1.94667	3.17	2.80333	2.00667	2.84667	1.26	1.24333	1.2	0.35	0.303333	1.20667	1.09333	0.973333	0.235	2.12667	1.18	1.17	3.49	2.73	1.36	1.09333	0.193333	0.84	0.65	0.765	0.61	1.32667		4.28	0.24	12.7517	1.01	0.85		2.32667		8.01	4.58667		5.18		4.135
IPI:IPI00218343.4|SWISS-PROT:Q9BQE3|TREMBL:Q53GA7|ENSEMBL:ENSP00000301072|REFSEQ:NP_116093|H-INV:HIT000279007|VEGA:OTTHUMP00000167330 Tax_Id=9606 Gene_Symbol=TUBA1C Tubulin alpha-1C chain	4.06667	3.11	1.29	1.22	3.19667	2.58333	2.60667	3.52333	3.28	2.45333	6.29333	7.44	3.90667	1.4	2.94667	1.58333	1.52	0.996667	2.63333	3.76		1.61	2.8	2.07667	3.72667	2.49333	3.27333	2.97667	0.466667	1.81333	4.92333	2.67	2.27	1.14333		3.41333	1.03	17.2025	1.7	1.06667	1.51	2.75667	9.14667	13.0133	4.71		6.72333		4.62667
IPI:IPI00218345.5|SWISS-PROT:Q13748-2|ENSEMBL:ENSP00000344440;ENSP00000354037|H-INV:HIT000035401 Tax_Id=9606 Gene_Symbol=TUBA3C;TUBA3D Isoform 2 of Tubulin alpha-3C/D chain	3.17667	2.14667	0.98	1.04333	2.15667	1.81	2.16667	2.45333	2.74333	1.87333	4.9	5.51667	2.92333	1.16333	2.16667	1.21667	1.32	0.943333	2.43	2.95		1.46667	2.27	1.62	3.05333	1.80333	2.31667	2.41667	0.42	1.62333	3.98	2.05	2.05	0.96		2.61	0.873333	12.085	1.24333	0.646667	1.07667	2.20667	6.07333	9.34333	4.34667		5.03667		4.06333
IPI:IPI00219682.6|SWISS-PROT:P27105|TREMBL:B4DZK8;B4E2V5|ENSEMBL:ENSP00000286713|REFSEQ:NP_004090|H-INV:HIT000302709|VEGA:OTTHUMP00000022024 Tax_Id=9606 Gene_Symbol=STOM Erythrocyte band 7 integral membrane protein	0.693333	0.74	0.496667	0.245	0.506667	0.656667	0.673333	0.663333	0.76	0.786667	1.2	1.14333	1.63333	0.943333	1.19667	0.603333	0.436667	0.84	2.13333	0.796667	0.79	1.56667	1.08667	0.706667	0.976667	0.16		0.88	1.01	3.75667	1.49667	1.74	1.65	0.69	0.385		0.336667		0.703333	0.936667	0.713333			0.48			0.973333	0.89	0.23
IPI:IPI00299571.5|SWISS-PROT:Q15084-2|TREMBL:B3KY95;B5MBW7|ENSEMBL:ENSP00000371024;ENSP00000384459;ENSP00000385385|VEGA:OTTHUMP00000200409;OTTHUMP00000200410 Tax_Id=9606 Gene_Symbol=PDIA6 Isoform 2 of Protein disulfide-isomerase A6	0.93	1.03667	0.633333	0.755	1.04333	1.22667	0.716667	0.856667	1.31	1.01	0.876667	1.22333	0.8	0.666667		0.243333	0.203333	0.91	0.796667	0.72	0.67	0.806667	0.643333	0.92	1.39333	0.823333	0.88	0.806667	0.203333	0.973333	0.633333	0.846667	0.62	0.926667		1.47		2.83167	0.62	0.706667	1.02667	1.23667	1.09667	2.92667		1.775		2.56	1.295
IPI:IPI00410402.3|SWISS-PROT:Q6PEY2|ENSEMBL:ENSP00000318197|REFSEQ:NP_997195|H-INV:HIT000259748|VEGA:OTTHUMP00000162394 Tax_Id=9606 Gene_Symbol=TUBA3C;TUBA3D;TUBA3E Tubulin alpha-3E chain	3.43667	2.32333	1.065	1.12667	2.33333	1.95	2.34667	2.65667	2.97	2.02667	5.30667	5.97	3.16333	1.26	2.39	1.31667	1.42667	1.01333	2.63	3.19		1.58667	2.46	1.75333	3.30667	1.95333	2.55667	2.61667	0.44	1.76	4.30667	2.21333	2.21667	1.035		2.83	0.95	13.0825	1.34667	0.7	1.17	2.40333	6.57667	10.1133	4.70667		5.45		4.39667
IPI:IPI00412525.1|SWISS-PROT:A6NIZ1|TREMBL:B4DQI8|ENSEMBL:ENSP00000345280|REFSEQ:NP_001083173|H-INV:HIT000273070 Tax_Id=9606 Gene_Symbol=hCG_1757335;RAP1B Ras-related protein Rap-1b-like protein		0.585	0.426667	0.176667	0.38		0.676667	0.493333	0.583333	0.585		0.97	1.56	0.27	1.63667	0.57	0.443333	0.72	1.65667	0.29	0.5	1.65	1.12		0.715	0.23	0.165	0.52	1.19333	3.38	1.39667	1.38333	1.42333	0.546667	0.12				0.255	0.383333	0.663333	0.59					0.783333		0.27
IPI:IPI00640129.2|TREMBL:Q5T9W6|ENSEMBL:ENSP00000360611|VEGA:OTTHUMP00000016516 Tax_Id=9606 Gene_Symbol=HSP90AB1 Heat shock protein 90kDa alpha (Cytosolic)	0.305	0.316667	0.143333	0.176667	0.486667	0.633333	0.33	0.3	0.55	0.36	0.413333	0.42	0.19	0.185			0.065			0.3		0.105	0.135	0.37	0.596667	0.255	0.52	0.41		0.175	0.215	0.24	0.12		0.356667	0.59	0.463333	0.69375			0.42	0.52			0.22		0.76		0.57
IPI:IPI00643158.1|VEGA:OTTHUMP00000071700 Tax_Id=9606 Gene_Symbol=TUBB6 43 kDa protein	1.04	1.25667	0.676667	0.7	1.02	1.20333	1.14333	1.19	1.36	0.853333	1.26333	1.57	0.96	0.596667	0.9	0.36	0.306667	0.705	0.606667	0.993333		0.626667		0.663333	1.74	0.686667	1.225	1.13667	0.25	0.8	0.89	0.81	0.643333	0.423333		1.89333		4.3625		0.646667	1.02667	1.015	2.94333	2.83667	2.08333		3.50333		2.82667
IPI:IPI00647682.3|TREMBL:B4E386|VEGA:OTTHUMP00000071702 Tax_Id=9606 Gene_Symbol=TUBB6 cDNA FLJ52847	0.835	1.00667	0.54	0.54	0.82	0.963333	0.916667	0.92	1.08667	0.683333	1.01333	1.26	0.766667	0.48	0.726667	0.29	0.243333	0.525	0.483333	0.793333		0.506667		0.533333	1.395	0.55	0.98	0.91	0.195	0.64	0.713333	0.65	0.513333	0.34		1.51667		3.49583		0.516667	0.823333	0.815	2.35667	2.27	1.67		2.80667		2.26667
IPI:IPI00790892.1|VEGA:OTTHUMP00000166422 Tax_Id=9606 Gene_Symbol=ENO2 6 kDa protein	0.203333	0.253333	0.223333	0.296667	0.326667	0.175	0.23	0.233333	0.373333	0.33	0.23	0.333333	0.15	0.143333	0.145	0.04	0.0333333	0.13	0.123333	0.113333		0.236667	0.136667	0.136667	0.413333	0.32	0.165	0.13	0.0233333	0.0933333	0.0766667	0.09	0.0733333	0.156667		0.51	0.02	1.51083	0.116667	0.0966667		0.273333		0.94	0.543333		0.61		0.485
IPI:IPI00908881.1|TREMBL:B4DVJ0 Tax_Id=9606 Gene_Symbol=- cDNA FLJ53666	0.64	0.806667	0.626667	0.776667	1.15667	0.736667	0.826667	1.15333	1.32333	0.786667	0.833333	1.12333	0.645	0.423333				0.656667	0.41	0.54	1.45333	0.786667	0.62	0.623333	0.983333	0.683333	0.805	1.00333	0.095				0.183333	0.38	2	2.34333	1.09667	2.695		1.13333	1.43	1.27	1.28	2.71333	1.15667
IPI:IPI00909949.1|TREMBL:B4DUI6 Tax_Id=9606 Gene_Symbol=- cDNA FLJ53926	1.61333	1.93667	1.75	2.31667	2.60333	1.375	1.80667	1.81667	3.055	2.58	1.88	2.65333	1.17	1.15333	1.115	0.316667	0.276667	1.15	1.02667	0.906667		1.93333	1.12667	1.09333	3.24333	2.54333	1.27	1.04667	0.176667	0.773333	0.596667	0.715	0.573333	1.22667		3.99	0.22	11.9367	0.916667	0.753333		2.16667		7.465	3.56667		4.83333		3.835
IPI:IPI00915791.1|ENSEMBL:ENSP00000386287|VEGA:OTTHUMP00000204183 Tax_Id=9606 Gene_Symbol=TUBA3C;TUBA3D 46 kDa protein	3.17667	2.14667	0.98	1.04333	2.15667	1.81	2.16667	2.45333	2.74333	1.87333	4.90333	5.51667	2.92667	1.16333	2.21	1.21667	1.32	0.943333	2.43	2.95		1.46667	2.27333	1.62	3.05333	1.80333	2.36333	2.41667	0.42	1.62667	3.98	2.05	2.05	0.96		2.61333	0.876667	12.0908	1.24333	0.65	1.08	2.22333	6.07333	9.34667	4.34667		5.03667		4.06333
IPI:IPI00003935.6|SWISS-PROT:Q16778|TREMBL:A8K110|ENSEMBL:ENSP00000336417;ENSP00000358151|REFSEQ:NP_003519|H-INV:HIT000263353|VEGA:OTTHUMP00000013920 Tax_Id=9606 Gene_Symbol=HIST2H2BE Histone H2B type 2-E	0.32	0.376667	0.303333	0.256667	0.82			0.32	0.486667	0.32	0.415	0.626667		0.145				0.536667	0.0566667	0.06	0.34	0.193333		0.246667	2.005	0.21		0.343333	0.02				0.195	0.125		0.656667		0.56			0.41	0.385	1.30333	2.55333	0.616667	0.105	1.35333	1.38667	1.64
IPI:IPI00010133.3|SWISS-PROT:P31146|TREMBL:B2RBL1|ENSEMBL:ENSP00000219150|REFSEQ:NP_009005|H-INV:HIT000339532|VEGA:OTTHUMP00000080374;OTTHUMP00000163017 Tax_Id=9606 Gene_Symbol=CORO1A Coronin-1A	2.405	1.34667	0.963333	1.46667	2.10667	1.65667	1.62667	2.18667	2.01		1.5	1.71333	0.76	0.676667		0.25	0.123333	1.08667	0.635	0.93	1.29333	1.06	0.636667	1.49	2.24	1.34667	2.57	1.79667	0.143333	0.723333	0.533333	1.05	0.346667	0.865		4.29	1.98	6.2625		1.53667	2.34667	3.27667		1.50667	1.18667		2.30333		1.8
IPI:IPI00152453.1|TREMBL:A8I0M1;B2RBD5;Q1JUL6;Q1JUL8;Q1JUL9;Q1JUM0;Q1JUM2;Q1JUM3;Q1JUM4;Q53G92;Q6UR92;Q6UR93;Q6UR94;Q6UR95;Q6UR96;Q6UR97;Q6UR98;Q7KZS6;Q86YW1|ENSEMBL:ENSP00000302777 Tax_Id=9606 Gene_Symbol=TUBB3 HCG2042771	2.155	4.69667	2.96667	2.81667	4.55333	4.93667	2.74667	4.18333	3.36333	2.72	2.80667	5	2.09	1.295	2.01333	0.81	0.636667	1.785	1.81333	2.55333		1.87333		1.84333	6.96	1.94333	4.595	5	0.53	1.74	2.76	1.80667	1.44	1.18333		4.21333	1.205	9.06333		3.87	4.13	2.40333	13.7767	13.48	7.95		13.9967		11.7933
IPI:IPI00152785.3|SWISS-PROT:P23527|ENSEMBL:ENSP00000303408|REFSEQ:NP_003518|H-INV:HIT000055937|VEGA:OTTHUMP00000016190 Tax_Id=9606 Gene_Symbol=HIST1H2BO Histone H2B type 1-O	0.32	0.376667	0.303333	0.256667	0.82			0.32	0.486667	0.32	0.415	0.623333		0.145				0.536667	0.0566667	0.06	0.336667	0.193333		0.246667	2.005	0.206667		0.343333	0.02				0.195	0.125		0.656667		0.56			0.41	0.38	1.30333	2.54333	0.616667	0.105	1.35333	1.38	1.64
IPI:IPI00166293.5|SWISS-PROT:Q8N257|TREMBL:A4FU05|ENSEMBL:ENSP00000375736|REFSEQ:NP_778225|H-INV:HIT000016087|VEGA:OTTHUMP00000037947 Tax_Id=9606 Gene_Symbol=HIST3H2BB Histone H2B type 3-B	0.32	0.376667	0.303333	0.256667	0.82			0.32	0.486667	0.32	0.415	0.623333		0.145				0.536667	0.0566667	0.06	0.336667	0.193333		0.246667	2.005	0.206667		0.343333	0.02				0.2	0.125		0.656667		0.56			0.41	0.38	1.30333	2.54333	0.616667	0.105	1.35333	1.38	1.64
IPI:IPI00218474.5|SWISS-PROT:P13929|TREMBL:B4DUM6;Q9NPL4|ENSEMBL:ENSP00000324105;ENSP00000370739|REFSEQ:NP_001967;NP_443739|H-INV:HIT000321704|VEGA:OTTHUMP00000125242;OTTHUMP00000182733;OTTHUMP00000182734 Tax_Id=9606 Gene_Symbol=ENO3 Beta-enolase	1.72	2.06667	1.87	2.47	2.77333	1.47	1.92667	1.93667	3.26	2.75	2.00667	2.84333	1.24667	1.22667	1.195	0.34	0.293333	1.22333	1.09667	0.97		2.06	1.20333	1.16333	3.45667	2.74667	1.355	1.12	0.19	0.82	0.636667	0.76	0.61	1.31		4.25	0.24	12.7308	0.973333	0.8		2.31		7.96	3.81		5.15667		4.09
IPI:IPI00220403.3|SWISS-PROT:P33778|ENSEMBL:ENSP00000350580|REFSEQ:NP_066406|H-INV:HIT000335688|VEGA:OTTHUMP00000016138 Tax_Id=9606 Gene_Symbol=HIST1H2BB Histone H2B type 1-B	0.32	0.38	0.303333	0.256667	0.826667			0.32	0.486667	0.32	0.415	0.626667		0.145				0.536667	0.06	0.06	0.34	0.193333		0.246667	2.005	0.21		0.343333	0.02				0.195	0.125		0.663333		0.56			0.41	0.385	1.31	2.55333	0.616667	0.105	1.35667	1.39	1.64
IPI:IPI00339269.1|SWISS-PROT:P17066|TREMBL:B2R6X5;B3KSM6;B4DHP5;Q1HBA8;Q53FC7|ENSEMBL:ENSP00000310219|REFSEQ:NP_002146|VEGA:OTTHUMP00000032372 Tax_Id=9606 Gene_Symbol=HSPA6 Heat shock 70 kDa protein 6	2.57333	1.93	1.18	1.48333	1.85667	2.33667	1.78	1.92	3.20333	2.05333	1.87667	2.71	1.7	1.05333	1.48667	0.43	0.45	1.51	1.12	1.38333	2.15	1.88667	1.08667	1.64	2.66	1.75667	2.40333	1.93	0.336667	1.49	1.37	1.31333	1.11333		7.82	5.15667	0.805		0.84	1.82	2.94	3.83			3.355	3.29	4.59		2.965
IPI:IPI00479191.2|ENSEMBL:ENSP00000327539|VEGA:OTTHUMP00000161514 Tax_Id=9606 Gene_Symbol=HNRNPH1 51 kDa protein	0.783333	0.64	0.275	0.64	0.93		0.525	0.64	0.923333	0.613333		1.305		0.25				0.6			2.02333	0.26		0.43	1.19667	0.576667	0.92	0.67						0.295	1.85	2.25333	1.11333	3.9075		0.196667	0.923333	1.00667	2.215	2.95667	1.79667	2.45333	2.16333	2.6
IPI:IPI00515061.3|SWISS-PROT:P06899|TREMBL:B2R4J4|ENSEMBL:ENSP00000244601;ENSP00000384622|REFSEQ:NP_066402|H-INV:HIT000036634|VEGA:OTTHUMP00000016175 Tax_Id=9606 Gene_Symbol=HIST1H2BJ Histone H2B type 1-J	0.32	0.376667	0.303333	0.256667	0.82			0.32	0.486667	0.32	0.415	0.623333		0.145				0.536667	0.0566667	0.06	0.336667	0.193333		0.246667	2.005	0.206667		0.343333	0.02				0.195	0.125		0.656667		0.56			0.41	0.38	1.30333	2.54333	0.616667	0.105	1.35333	1.38	1.63667
IPI:IPI00556609.1|TREMBL:Q0MVN7;Q59FA8 Tax_Id=9606 Gene_Symbol=ITGA2B Integrin alpha-IIb variant (Fragment)	1.42333	1.42333	1.51333	0.585	0.803333	2.11	1.64	1.37667	2.05333	1.64	2.58	2.17667	3.03	2.06	3.82	1.25333	0.85	2.28667	4.32667	1.41667	1.54667	4.46	2.27	1.47667	2.49667	0.54		1.73	2.03333	6.68667	2.51333	2.15	2.26667	2.77667	2.38333				1.79	2.4	1.53667	1.21	1.25	2.72	1.16333		3.44	1.565	1.515
IPI:IPI00790689.1|TREMBL:B5MC29;Q6LD62|VEGA:OTTHUMP00000165855 Tax_Id=9606 Gene_Symbol=YWHAZ Putative uncharacterized protein ENSP00000384953		0.336667	0.19	0.17	0.29	0.556667	0.356667	0.39	0.386667	0.276667	0.503333	0.49	0.526667	0.233333	0.606667	0.21	0.173333	0.23	0.356667	0.336667	0.246667	0.473333	0.356667	0.255	0.463333	0.22	0.423333	0.433333	0.226667	0.753333	0.606667	0.593333	0.343333	0.363333		0.433333		0.6125		0.45	0.446667	0.586667				0.16
IPI:IPI00793388.1|VEGA:OTTHUMP00000165856 Tax_Id=9606 Gene_Symbol=YWHAZ 11 kDa protein		0.36	0.203333	0.18	0.313333	0.586667	0.38	0.413333	0.41	0.296667	0.536667	0.52	0.556667	0.246667	0.643333	0.223333	0.183333	0.246667	0.376667	0.356667	0.263333	0.506667	0.383333	0.275	0.49	0.23	0.446667	0.456667	0.243333	0.803333	0.643333	0.63	0.366667	0.383333		0.456667		0.650833		0.473333	0.473333	0.623333				0.165
IPI:IPI00794461.1|SWISS-PROT:Q99877|TREMBL:A8K9J7;B2R5L4|ENSEMBL:ENSP00000384790;ENSP00000384958|REFSEQ:NP_003511|H-INV:HIT000035226|VEGA:OTTHUMP00000018018 Tax_Id=9606 Gene_Symbol=HIST1H2BN Histone H2B type 1-N	1.17	0.663333	0.49	0.36	2.15333			1.245	1.49667	0.755	0.726667	2.4		0.54				2.51667	0.0766667	0.3	2.05667	0.45		0.873333	3.365	0.52	0.2	1.09667	0.035				0.883333			0.756667		0.69			2.43667	2.12	1.76333	3.44333	0.836667	0.135	2.73667	3.59	2.18
IPI:IPI00878695.1|TREMBL:B1AH99|VEGA:OTTHUMP00000197953 Tax_Id=9606 Gene_Symbol=MYH9 Myosin	0.333333	0.573333	0.383333	0.35	0.48	0.683333	0.663333	0.596667	0.77	0.47	0.94	0.546667	0.68	0.443333	0.89	0.26	0.213333	0.426667	0.913333	0.513333	0.263333	0.653333	0.7	0.45	0.993333	0.173333		0.556667	0.24	0.806667	0.67	0.586667	0.596667	0.436667		0.365	0.456667	0.41	0.47	0.375		0.44			0.266667		0.41
IPI:IPI00908469.1|TREMBL:B4DP54 Tax_Id=9606 Gene_Symbol=- cDNA FLJ52712	1.14	1.39333	0.76	0.74	1.14	1.32	1.25667	1.41	1.51667	0.98	1.5	1.75667	1.06333	0.656667	0.986667	0.395	0.333333	0.73	0.775	1.09667		0.726667		0.763333	1.91	0.756667	1.35	1.24667	0.275	0.875	0.976667	0.89	0.703333	0.463333		2.09333		4.78833		0.713333	1.13	1.11	3.23	3.11667	2.29333		3.84667		3.10333
IPI:IPI00909158.1|TREMBL:B4DHB3 Tax_Id=9606 Gene_Symbol=- cDNA FLJ53770		0.576667	0.526667	0.953333	0.88	0.58	0.723333	0.773333	1.29667	0.646667	0.62	0.96	0.406667	0.336667		0.12	0.08	0.346667	0.306667	0.235	0.366667	0.45	0.41	0.473333	1.25	0.65	0.603333		0.08	0.29		0.346667	0.2	0.335		1.41333	0.673333	2.78875	0.393333	0.696667	0.983333	0.82
IPI:IPI00016342.1|SWISS-PROT:P51149|TREMBL:B4DPH9|ENSEMBL:ENSP00000265062|REFSEQ:NP_004628|H-INV:HIT000003301|VEGA:OTTHUMP00000172663 Tax_Id=9606 Gene_Symbol=RAB7A Ras-related protein Rab-7a		0.265	0.206667	0.27	0.29	0.17	0.196667	0.246667	0.325	0.266667	0.21	0.283333		0.14				0.243333	0.125	0.06	0.33	0.235	0.166667	0.113333	0.423333	0.193333							0.0666667	0.17	0.826667	0.3	0.305	0.736667				0.246667	0.386667	0.803333	0.406667	1.07333	0.55	1.22	0.255
IPI:IPI00018534.4|SWISS-PROT:Q99880|ENSEMBL:ENSP00000366618|REFSEQ:NP_003510|H-INV:HIT000334736|VEGA:OTTHUMP00000016184 Tax_Id=9606 Gene_Symbol=HIST1H2BL Histone H2B type 1-L	0.86	0.49	0.366667	0.256667	1.59667			0.925	1.10667	0.555	0.54	1.77333		0.396667				1.86667	0.06	0.225	1.52667	0.47		0.646667	2.495	0.39		0.813333	0.015				0.656667			0.563333		0.515			1.81	1.575	1.31	2.55333	0.616667	0.105	2.03	2.66667	1.61
IPI:IPI00022134.1|TREMBL:Q9H1C9|ENSEMBL:ENSP00000313814 Tax_Id=9606 Gene_Symbol=RAB1B Putative small GTP-binding protein	0.456667	0.48			0.403333	0.476667	0.353333	0.413333		0.155	0.47	0.556667	0.175	0.255		0.163333	0.146667		0.433333			0.41	0.125	0.253333	0.41	0.345	0.44	0.603333	0.183333	0.713333	0.49	0.67	0.315	0.215		0.85	0.54		0.28	0.175	0.653333	0.636667			0.63	0.87		1.48
IPI:IPI00030929.4|TREMBL:Q9BUF9|ENSEMBL:ENSP00000217313|REFSEQ:NP_852667|VEGA:OTTHUMP00000030858 Tax_Id=9606 Gene_Symbol=MYL9 myosin regulatory light chain 9 isoform b		0.146667	0.15	0.06	0.0933333	0.213333	0.216667	0.176667	0.265	0.18	0.16	0.11	0.18	0.173333		0.0966667	0.0566667	0.105	0.353333	0.16		0.18	0.243333	0.173333	0.2		0.055		0.113333	0.26	0.246667	0.156667	0.263333		0.08		0.11		0.16	0.273333			0.245		0.125		0.41	0.116667	0.22
IPI:IPI00152906.6|SWISS-PROT:P58876|ENSEMBL:ENSP00000289316;ENSP00000367008|REFSEQ:NP_066407;NP_619790|H-INV:HIT000031232|VEGA:OTTHUMP00000016142;OTTHUMP00000016143 Tax_Id=9606 Gene_Symbol=HIST1H2BD Histone H2B type 1-D	0.856667	0.49	0.366667	0.256667	1.59667			0.925	1.10667	0.555	0.54	1.77		0.396667				1.86667	0.0566667	0.225	1.52667	0.47		0.646667	2.495	0.39		0.81	0.015				0.656667			0.563333		0.515			1.81	1.575	1.31	2.55333	0.616667	0.105	2.02667	2.65667	1.61
IPI:IPI00220301.5|SWISS-PROT:P30041|TREMBL:A4UCS6;A8JZY7|ENSEMBL:ENSP00000342026|REFSEQ:NP_004896|H-INV:HIT000283339|VEGA:OTTHUMP00000032693 Tax_Id=9606 Gene_Symbol=PRDX6 Peroxiredoxin-6		0.353333		0.09	0.33	0.42	0.406667	0.35	0.69	0.403333	0.596667	0.396667	0.37	0.175	0.615	0.2	0.183333	0.296667	0.503333	0.383333	0.35	0.723333	0.373333	0.306667	0.62	0.31		0.343333	0.12	0.306667	0.44	0.51	0.356667	0.406667	0.323333	0.48	0.416667	1.5875	0.116667	0.235	0.393333	0.3		0.766667	0.333333		0.726667
IPI:IPI00297550.8|SWISS-PROT:P00488 Tax_Id=9606 Gene_Symbol=F13A1 Coagulation factor XIII A chain	2.88	3.53333	2.25		2.08667	4.67333	3.43667	3.52667	6.11333	2.77333	8.52	4.95	7.01	3.82667	6.53	2.58	2.37333	3.78	8.14	4.58333	2.39333	7.50667	5.77667	3.91667	5.03333	1.25333		4.38333	1.65667	7.32667	6.13667	7.52333	4.59	4.26	6.23333		4.58667		3.27667	3.60333		4.04	1.25		1.075		6.55333
IPI:IPI00303133.8|SWISS-PROT:Q93079|TREMBL:B2R541|ENSEMBL:ENSP00000348706|REFSEQ:NP_003515|H-INV:HIT000335404|VEGA:OTTHUMP00000016161 Tax_Id=9606 Gene_Symbol=HIST1H2BH Histone H2B type 1-H	0.856667	0.49	0.363333	0.256667	1.59			0.92	1.10667	0.555	0.54	1.76667		0.396667				1.86	0.0566667	0.225	1.51667	0.47		0.643333	2.485	0.386667		0.81	0.015				0.653333			0.556667		0.515			1.80333	1.565	1.30333	2.54333	0.616667	0.105	2.02	2.65333	1.60333
IPI:IPI00329665.8|SWISS-PROT:Q5QNW6|ENSEMBL:ENSP00000358164|REFSEQ:NP_001019770|H-INV:HIT000339684|VEGA:OTTHUMP00000013918 Tax_Id=9606 Gene_Symbol=HIST2H2BF;HIST2H2BA Histone H2B type 2-F	0.856667	0.49	0.366667	0.256667	1.59333			0.925	1.10667	0.555	0.54	1.77		0.396667				1.86333	0.0566667	0.225	1.52333	0.47		0.646667	2.495	0.386667		0.81	0.015				0.656667			0.56		0.515			1.80333	1.565	1.30333	2.55333	0.616667	0.105	2.02667	2.65667	1.61
IPI:IPI00419833.8|SWISS-PROT:O60814|TREMBL:A8K7P7;B4DLA9|ENSEMBL:ENSP00000349430;ENSP00000380100|REFSEQ:NP_542160|H-INV:HIT000029983|VEGA:OTTHUMP00000016177 Tax_Id=9606 Gene_Symbol=HIST1H2BK cDNA FLJ56780	0.913333	0.523333	0.39	0.276667	1.7			0.985	1.18	0.59	0.573333	1.88667		0.426667				1.99	0.06	0.24	1.62333	0.5		0.686667	2.66	0.416667		0.863333	0.02				0.696667			0.596667		0.5475			1.92333	1.67	1.39	2.71667	0.66	0.105	2.16	2.83333	1.71333
IPI:IPI00477495.3|SWISS-PROT:P57053|H-INV:HIT000388931 Tax_Id=9606 Gene_Symbol=H2BFS Histone H2B type F-S	0.86	0.49	0.366667	0.256667	1.59667			0.925	1.10667	0.555	0.54	1.77333		0.396667				1.86667	0.06	0.225	1.52667	0.47		0.646667	2.495	0.39		0.81	0.015				0.656667			0.563333		0.515			1.81	1.575	1.29	2.55333	0.616667	0.105	2.03	2.66333	1.61
IPI:IPI00554798.2|SWISS-PROT:Q99879|ENSEMBL:ENSP00000352442|REFSEQ:NP_003512|H-INV:HIT000262644|VEGA:OTTHUMP00000016188 Tax_Id=9606 Gene_Symbol=HIST1H2BM Histone H2B type 1-M	0.863333	0.49	0.366667	0.26	1.60333			0.925	1.11333	0.555	0.54	1.77667		0.4				1.87333	0.06	0.225	1.52667	0.47		0.65	2.505	0.39		0.813333	0.015				0.656667			0.563333		0.515			1.81667	1.575	1.31333	2.56333	0.626667	0.105	2.03667	2.67	1.61333
IPI:IPI00641706.1|VEGA:OTTHUMP00000071699 Tax_Id=9606 Gene_Symbol=TUBB6 46 kDa protein	1.115	1.35	0.723333	0.753333	1.1	1.29333	1.22667	1.28	1.46333	0.92	1.36	1.69	1.03	0.646667	0.973333	0.39	0.326667	0.71	0.76	1.06667		0.676667		0.716667	1.87	0.736667	1.32	1.22333	0.265	0.86	0.956667	0.873333	0.69	0.453333		2.03667		4.6925		0.696667	1.10333	1.09	3.16333	3.05	2.25		3.77		3.04333
IPI:IPI00646240.3|TREMBL:B4DR52;Q3KP43|H-INV:HIT000389089 Tax_Id=9606 Gene_Symbol=HIST2H2BF;HIST2H2BA cDNA FLJ56787	1.11	0.636667	0.473333	0.336667	2.07			1.195	1.43667	0.72	0.693333	2.29333		0.516667				2.41667	0.07	0.29	1.97333	0.61		0.836667	3.23	0.503333		1.05	0.025				0.846667			0.726667		0.66625			2.33667	2.035	1.69333	3.30333	0.803333	0.13	2.62333	3.44333	2.08333
IPI:IPI00646779.2|SWISS-PROT:Q9BUF5|TREMBL:B3KS31;Q2NKY5|ENSEMBL:ENSP00000318697|REFSEQ:NP_115914|H-INV:HIT000295563|VEGA:OTTHUMP00000071701;OTTHUMP00000162473 Tax_Id=9606 Gene_Symbol=TUBB6 TUBB6 protein	1.22	1.65333	0.966667	0.993333	1.41	1.50667	1.43667	1.53	1.63667	1.07333	1.73	1.99667	1.29	0.76	1.25333	0.495	0.396667	0.99	1.01667	1.29333		0.863333		0.946667	2.23	0.97	1.445	1.38	0.233333	1.015	1.15	1.02	0.806667	0.52		2.37667	0.69	5.73917		0.89	1.36	1.2	4.90667	4.06	2.92667		4.77667		3.47
IPI:IPI00793344.1|VEGA:OTTHUMP00000182974 Tax_Id=9606 Gene_Symbol=YWHAE 22 kDa protein	0.806667	0.476667	0.42	0.433333	0.623333	0.856667	0.576667	0.71	0.833333	0.633333	0.963333	0.973333	0.766667	0.143333	0.53	0.226667	0.18	0.406667	0.44	0.463333	0.653333	0.683333	0.54	0.51	0.986667	0.493333	0.926667	0.83	0.163333	0.703333	0.67	0.66	0.496667	0.473333			0.38		0.35	0.726667	0.83	0.953333		0.31
IPI:IPI00815755.1|TREMBL:Q0D2M2 Tax_Id=9606 Gene_Symbol=HIST1H2BI;HIST1H2BE;HIST1H2BG;HIST1H2BF;HIST1H2BC Histone H2B	0.853333	0.486667	0.363333	0.256667	1.58333			0.915	1.1	0.555	0.53	1.76		0.396667				1.85	0.0566667	0.22	1.51333	0.465		0.64	2.475	0.386667		0.806667	0.015				0.646667			0.556667		0.50625			1.79667	1.555	1.29667	2.53333	0.616667	0.105	2.01	2.64	1.6
IPI:IPI00816252.1|TREMBL:A0AVI3 Tax_Id=9606 Gene_Symbol=H2BFS Histone H2B	0.856667	0.49	0.366667	0.256667	1.59333			0.925	1.10667	0.555	0.54	1.77		0.396667				1.86333	0.0566667	0.225	1.52	0.47		0.646667	2.49	0.386667		0.81	0.015				0.656667			0.556667		0.515			1.80333	1.565	1.28333	2.55333	0.616667	0.105	2.02667	2.65667	1.61
IPI:IPI00884176.1|TREMBL:B2R6V9;Q9BX29|ENSEMBL:ENSP00000264870|REFSEQ:NP_000120|H-INV:HIT000328787|VEGA:OTTHUMP00000015990 Tax_Id=9606 Gene_Symbol=F13A1 coagulation factor XIII A1 subunit precursor	2.88	3.53333	2.25		2.08667	4.67333	3.43667	3.52667	6.11333	2.77333	8.52	4.95	7.01	3.82667	6.53	2.58	2.37333	3.78	8.14	4.58333	2.39333	7.50667	5.77667	3.91667	5.03333	1.25333		4.38333	1.65667	7.32667	6.13667	7.52333	4.59	4.26	6.23333		4.58667		3.27667	3.60333		4.04	1.25		1.075		6.55333
IPI:IPI00909595.1|TREMBL:B4DUJ6 Tax_Id=9606 Gene_Symbol=- cDNA FLJ53099	1.08333	1.29667	1.17667	1.55333	1.72667	0.92	1.20667	1.21667	2.025	1.73	1.21	1.79667	0.783333	0.746667	0.75	0.213333	0.183333	0.673333	0.65	0.61		1.25	0.743333	0.73	2.16333	1.70333	0.85	0.696667	0.12	0.51	0.403333	0.475	0.383333	0.823333		2.675	0.12	7.915	0.613333	0.5		1.44667		4.945	2.39333		3.24		2.565
IPI:IPI00003815.3|SWISS-PROT:P52565|TREMBL:B2R5X1;Q6IBM5|ENSEMBL:ENSP00000269321|REFSEQ:NP_004300|H-INV:HIT000032478|VEGA:OTTHUMP00000182661 Tax_Id=9606 Gene_Symbol=ARHGDIA Rho GDP-dissociation inhibitor 1	0.53	0.38		0.26	0.453333	0.393333	0.333333	0.403333	0.6	0.375	0.27	0.463333		0.18			0.06			0.235	0.46		0.155	0.35	0.586667	0.336667	0.515								1.44	1.54333	0.746667	2.00417	0.16	0.393333	0.64			1.60333	0.763333		0.92
IPI:IPI00005159.3|SWISS-PROT:P61160|TREMBL:B2RCP5;B4DHK9;Q8IY98|ENSEMBL:ENSP00000260641|REFSEQ:NP_005713|VEGA:OTTHUMP00000159937 Tax_Id=9606 Gene_Symbol=ACTR2 Actin-related protein 2			0.783333	0.893333	0.773333	1.16667	0.82	0.86	0.896667	0.7	0.693333			0.54	0.716667	0.215			0.726667	0.513333	0.746667		0.66	0.74	1.2	0.235		1.00333		0.726667	0.54	0.813333			1.4	1.32	0.995	1.455	0.35	1.47667	1.49333			2.20667	0.963333		1.865	1.275	1.35
IPI:IPI00026119.6|TREMBL:B3KUJ2;Q5JRR6;Q712V1|ENSEMBL:ENSP00000366481|VEGA:OTTHUMP00000023199 Tax_Id=9606 Gene_Symbol=UBA1 Ubiquitin-like modifier activating enzyme 1		0.373333	0.333333	0.54	0.376667	0.48	0.233333	0.416667	0.315	0.226667		0.486667	0.335	0.175				0.416667		0.28	0.646667	0.466667		0.165	0.285	0.42	0.6	0.25			0.155		0.095		1.97	0.716667	0.933333	1.69167		0.31	0.773333	0.413333			0.7		1.265		0.965
IPI:IPI00790414.1|VEGA:OTTHUMP00000175866 Tax_Id=9606 Gene_Symbol=RAB8B 10 kDa protein	0.256667	0.253333			0.223333	0.276667	0.196667	0.23		0.085	0.263333	0.3	0.09			0.0933333	0.0833333		0.236667		0.27	0.216667	0.065	0.175	0.18	0.186667	0.243333	0.336667	0.1	0.403333	0.276667	0.38	0.175		0.595	0.47	0.303333		0.155	0.095	0.403333	0.356667		0.655	0.33	0.5		0.813333
IPI:IPI00793767.1|VEGA:OTTHUMP00000182663 Tax_Id=9606 Gene_Symbol=ARHGDIA 22 kDa protein	0.51	0.366667		0.25	0.436667	0.376667	0.32	0.386667	0.576667	0.323333	0.255	0.446667		0.17			0.06			0.225	0.445		0.15	0.335	0.563333	0.32	0.495								1.38667	1.39	0.716667	1.92167	0.14	0.373333	0.613333			1.54	0.733333		0.883333
IPI:IPI00796541.1|VEGA:OTTHUMP00000182662 Tax_Id=9606 Gene_Symbol=ARHGDIA 26 kDa protein	0.596667	0.426667		0.29	0.506667	0.436667	0.363333	0.46	0.673333	0.425	0.295	0.516667		0.196667			0.07			0.265	0.52		0.175	0.39	0.653333	0.376667	0.575								1.61	1.72	0.833333	2.23083	0.18	0.433333	0.713333		0.92	1.79	0.85		1.02333
IPI:IPI00903040.1|TREMBL:B3KTE3 Tax_Id=9606 Gene_Symbol=- cDNA FLJ38125 fis	0.23	0.23			0.2	0.23	0.176667	0.21		0.075	0.233333	0.27	0.085			0.0833333	0.0733333		0.216667		0.253333	0.2	0.055	0.16	0.205	0.17	0.22	0.3	0.09	0.363333	0.246667	0.34	0.186667		0.6	0.43	0.27		0.14	0.085	0.33	0.32		0.59	0.3	0.423333		0.73
IPI:IPI00027341.1|SWISS-PROT:P40121|VEGA:OTTHUMP00000203060;OTTHUMP00000203061;OTTHUMP00000203063 Tax_Id=9606 Gene_Symbol=CAPG Macrophage-capping protein	0.423333	0.883333	0.303333	0.873333	0.696667		0.656667	0.713333	0.943333	0.59		0.255		0.2				0.385		0.376667	0.786667			0.16	1.2	0.58								0.27	2.51333	1.645	1.27	3.70875		0.523333	1.02	0.796667	3.45333	3.32667	1.83667		1.24667		1.62667
IPI:IPI00291006.2|SWISS-PROT:P40926|TREMBL:B3KTM1;Q0QF37;Q6FHZ0;Q75MP7;Q75MT9|ENSEMBL:ENSP00000327070|REFSEQ:NP_005909|H-INV:HIT000064126|VEGA:OTTHUMP00000025445;OTTHUMP00000161017 Tax_Id=9606 Gene_Symbol=MDH2 Malate dehydrogenase	0.61	0.396667	0.366667	0.43	0.556667	0.526667	0.453333	0.44	0.613333	0.556667		0.636667		0.233333				0.673333	0.276667	0.33	0.75	0.516667	0.29	0.256667	0.893333	0.42	0.835		0.203333	1.28333			0.386667	0.376667		1.40667		2.46333			0.495	0.72		1	0.615	0.756667		1.41
IPI:IPI00555733.1|TREMBL:Q562N4 Tax_Id=9606 Gene_Symbol=- Actin-like protein (Fragment)			8.63667	2.44	1.48	3.525	0.87	0.85					1.055	6.47				6.22	1.49667	0.805	4.17333	1.44			3.42667	1.65	3.44			2.54667	1.03	0.985	1.60333	1.96667	6.83667	7.84	3.75667	15.76	2.785	0.885			12.645	10.7367	2.79333	3.93667	4.295	9.47667	14.2533
IPI:IPI00556391.1|TREMBL:Q562P9 Tax_Id=9606 Gene_Symbol=- Actin-like protein (Fragment)			8.39333	2.37	1.435	3.42	0.845	0.825					1.025	6.285				6.04	1.45333	0.785	4.05667	1.4			3.32667	1.605	3.34			2.47333	1.00667	0.96	1.55333	1.91	6.64333	7.62	3.65	15.305	2.705	0.86			12.28	10.43	2.71	3.82333	4.175	9.21	13.8467
IPI:IPI00646909.2|SWISS-PROT:Q9NY65|TREMBL:B2RCX2|ENSEMBL:ENSP00000333326|REFSEQ:NP_061816|H-INV:HIT000245906|VEGA:OTTHUMP00000028689;OTTHUMP00000196216 Tax_Id=9606 Gene_Symbol=TUBA8 Tubulin alpha-8 chain	2.76667	1.85		0.975	1.80333	1.77	2.02	1.99333	2.62	1.70667	4.09333	4.54667	2.21667	1.14	2.18667	1.12	1.21333	0.993333	2.64	2.67		1.59667	2.10667	1.32	2.89333	1.55	2.25333	2.46667	0.416667	1.63333	3.52333	1.80667	2.07333			2.70667	0.936667	7.9375	1.15333	0.576667	1.12333	2.15333	3.16	6.39	2.94667		4.77		2.98667
IPI:IPI00749250.2|ENSEMBL:ENSP00000367220 Tax_Id=9606 Gene_Symbol=ACTR2 45 kDa protein			0.793333	0.903333	0.783333	1.18	0.83	0.876667	0.91	0.706667	0.703333			0.55	0.726667	0.215			0.736667	0.523333	0.73		0.666667	0.75	1.21667	0.235		1.01333		0.733333	0.55	0.823333			1.415	1.325	1.01	1.475	0.353333	1.49667	1.51667			2.23333	0.976667		1.89	1.29	1.365
IPI:IPI00792478.1|TREMBL:B3KPW9|ENSEMBL:ENSP00000318575|VEGA:OTTHUMP00000196217 Tax_Id=9606 Gene_Symbol=TUBA8 Tubulin	2.37	1.58667		0.84	1.54333	1.51667	1.73667	1.70667	2.24	1.46	3.51	3.90333	1.90333	0.976667	1.85	0.96	1.04	0.856667	2.26667	2.27333		1.36667	1.80333	1.12667	2.48	1.33333	2.10667	2.12	0.36	1.40333	2.97667	1.55	1.77667			2.31667	0.643333	6.80333	0.986667	0.535	0.966667	1.93	2.71	5.46	2.52333		4.09		2.56
IPI:IPI00847663.2|TREMBL:B4DJ98|H-INV:HIT000298995 Tax_Id=9606 Gene_Symbol=- cDNA FLJ53558		0.84	0.42	0.806667	1.015	1.27667	0.693333	1.03	1.735	1.03333		1.215	0.985	0.653333	0.74	0.26	0.175		0.69					1.025	1.165	0.613333		1.17	0.196667	1.13	0.613333	0.873333			1.025	1.18	0.475		0.606667	1.34	1.52	0.95	0.995	1.97333	1.095	1.685		3.43333
IPI:IPI00872531.1|TREMBL:A8MXW0|ENSEMBL:ENSP00000383556 Tax_Id=9606 Gene_Symbol=- Putative uncharacterized protein ENSP00000383556	0.52	0.376667		0.26	0.446667	0.386667	0.323333	0.396667	0.593333	0.375	0.265	0.456667		0.173333			0.06			0.235	0.455		0.155	0.345	0.576667	0.33	0.51								1.41667	1.52	0.733333	1.97167	0.155	0.383333	0.63			1.54333	0.746667		0.903333
IPI:IPI00879289.1|TREMBL:Q562N6 Tax_Id=9606 Gene_Symbol=P704P Actin-like protein (Fragment)			8.42	2.38	1.44	3.435	0.85	0.825					1.025	6.31				6.06667	1.45667	0.79	4.07333	1.405			3.34	1.61	3.355			2.48333	1.00667	0.96	1.56	1.91667	6.67	7.64667	3.66333	15.37	2.715	0.86			12.33	10.4733	2.72333	3.84	4.185	9.24	13.9
IPI:IPI00006510.1|SWISS-PROT:Q9H4B7|ENSEMBL:ENSP00000217133|REFSEQ:NP_110400|H-INV:HIT000246595|VEGA:OTTHUMP00000031411 Tax_Id=9606 Gene_Symbol=TUBB1 Tubulin beta-1 chain	1.97667	1.26333	0.896667		0.76	1.37667	1.40333	1.23333	1.80667	1.14667	4.40333	2.52667	3.22	1.11667	3.78333	1.37667	1.18333	1.21667	3.54667	2.04		1.59333	1.82667	1.02333	1.89667	0.22	1	1.61333	0.893333	2.79667	2.54333	2.35	1.96	1.35				1.73	1.23667	1.03667	0.95	1.38667		1.73	1.00333		3.29333	0.285
IPI:IPI00029717.1|SWISS-PROT:P02671-2|TREMBL:Q4QQH7|ENSEMBL:ENSP00000385981|REFSEQ:NP_068657|H-INV:HIT000365135|VEGA:OTTHUMP00000197063 Tax_Id=9606 Gene_Symbol=FGA Isoform 2 of Fibrinogen alpha chain	3.71	2.36333	1.32	0.525	1.15667	2.9	2.95333	3.13333	3.63667	2.66	5.77333	3.83333	5.10667	2.25	5.04	2.61	2.59	2.25333	7.50333	3.52667	1.71	4.78667	4.05667	2.89333	2.43333			2.04333	1.63	4.70333	2.57667	2.12667	4.21333	1.385			2.63		2.19333	1.21	1.27333	3.27333					2.41		1.60667
IPI:IPI00217966.7|SWISS-PROT:P00338-1|ENSEMBL:ENSP00000227157|REFSEQ:NP_005557|H-INV:HIT000049306|VEGA:OTTHUMP00000165205 Tax_Id=9606 Gene_Symbol=LDHA Isoform 1 of L-lactate dehydrogenase A chain		0.58	0.525		0.865	0.776667	0.846667	0.895	1.21	0.85	1.24	1.14333	0.8			0.31	0.255	0.333333	0.74	0.563333		0.996667	0.703333	0.25	1.30333			0.623333	0.265	0.89	0.75	0.915	0.636667	0.15	0.36	1.44667	0.825	3.10125			0.536667	0.56	1.16		0.625
IPI:IPI00219217.3|SWISS-PROT:P07195|TREMBL:Q5U077|ENSEMBL:ENSP00000229319;ENSP00000379386|REFSEQ:NP_002291|H-INV:HIT000037014|VEGA:OTTHUMP00000165228;OTTHUMP00000165229;OTTHUMP00000166897 Tax_Id=9606 Gene_Symbol=LDHB L-lactate dehydrogenase B chain	0.89	1.28	0.79	0.64	1.2	1.39667	1.36667	1.46667	1.56	1.22333	2.00333	2.06	1.77	0.846667	1.73667	0.653333	0.57	0.376667	1.53667	1.20667	0.226667	1.76333	1.23667	0.746667	1.95333	0.61	1.26667	1.17333	0.38	1.70667	1.63333	1.83333	1.25	0.693333	0.325	1.69333	0.675	4.03833	0.495		1.04667	1.17333	1.10333		1.07667		1.59
IPI:IPI00219219.3|SWISS-PROT:P09382|TREMBL:B2R5E8;Q15954|ENSEMBL:ENSP00000215909|REFSEQ:NP_002296|H-INV:HIT000267445|VEGA:OTTHUMP00000028982;OTTHUMP00000198176 Tax_Id=9606 Gene_Symbol=LGALS1 Galectin-1	0.483333	0.24	0.3	0.41	0.416667	0.183333	0.283333	0.38	0.343333	0.273333	0.195	0.48		0.11				0.28		0.106667	0.55		0.0966667	0.216667	0.56	0.493333	0.483333	0.34						0.205		0.713333		1.67167	0.05	0.37	0.613333	0.883333			0.186667
IPI:IPI00220350.2|SWISS-PROT:P05106-2 Tax_Id=9606 Gene_Symbol=ITGB3 Isoform Beta-3B of Integrin beta-3	4.82	3.36333	2.22333	0.956667	1.96333	5.4	3.36	3.49667	4.72	3.46667	6.03333	5.05	7.21333	3.44667	7.64	2.61667	2.36667	3.50667	5.83333	3.84	2.86	8.70667	4.52333	3.10333	3.47667	1.225		4.9	5.16333	16.4733	8.87667	9.83333	5.61667	4.86667	2.50667		1.505		3.73333	5.34667	3.53333	4.17						3.07
IPI:IPI00220351.2|SWISS-PROT:P05106-3 Tax_Id=9606 Gene_Symbol=ITGB3 Isoform Beta-3C of Integrin beta-3	4.85333	3.38667	2.24	0.963333	1.97667	5.43667	3.38333	3.52	4.75333	3.49333	6.07	5.08333	7.26667	3.47333	7.69	2.63333	2.38333	3.53	5.87	3.87	2.88	8.76667	4.55333	3.12333	3.5	1.235		4.93	5.19667	16.5833	8.93333	9.90333	5.65667	4.9	2.52667		1.515		3.75667	5.38667	3.56	4.2						3.09
IPI:IPI00303283.2|SWISS-PROT:P05106-1|TREMBL:A7U833;B4DTY9;Q1PBM2;Q2YFE1|ENSEMBL:ENSP00000262017|REFSEQ:NP_000203|H-INV:HIT000389294|VEGA:OTTHUMP00000181575 Tax_Id=9606 Gene_Symbol=ITGB3 Isoform Beta-3A of Integrin beta-3	4.87333	3.4	2.25	0.966667	1.98667	5.45667	3.39667	3.54	4.77333	3.50333	6.09333	5.10333	7.49	3.48667	7.72333	2.64333	2.39333	3.54667	5.89667	3.88333	2.89333	8.80333	4.57333	3.14	3.51333	1.24		4.95333	5.22	16.6567	8.97333	9.94333	5.68	4.92	2.53667		1.52		3.77	5.40667	3.58	4.21667						3.1
IPI:IPI00470573.1|ENSEMBL:ENSP00000387136|REFSEQ:NP_001005386|H-INV:HIT000057727|VEGA:OTTHUMP00000202270 Tax_Id=9606 Gene_Symbol=ACTR2 actin-related protein 2 isoform a			0.793333	0.903333	0.78	1.025	0.683333	0.8	0.796667	0.595	0.703333			0.476667	0.685	0.15			0.736667	0.476667	0.73		0.486667	0.66	1.18667	0.235		0.95		0.576667	0.526667	0.823333			1.32	1.325	0.735	1.475	0.345	1.19667	1.31333			1.78667	0.883333		1.765	1.125	1.125
IPI:IPI00642355.1|TREMBL:Q5TCU5|ENSEMBL:ENSP00000367418|VEGA:OTTHUMP00000021351 Tax_Id=9606 Gene_Symbol=TLN1 Talin 1	0.61	0.456667			0.3	0.626667	0.613333	0.536667	0.86	0.406667	1.50667	0.846667	1.50333	0.473333	1.13333	0.45	0.423333	0.503333	1.43333	0.503333		1.41	0.933333	0.433333	0.78		0.245	0.376667	0.286667	0.646667	0.67	0.506667	0.973333	0.383333	0.35		0.953333		0.373333	0.446667		0.586667					0.73		0.555
IPI:IPI00788938.1|TREMBL:A8MW50|ENSEMBL:ENSP00000379385|VEGA:OTTHUMP00000165231 Tax_Id=9606 Gene_Symbol=LDHB L-lactate dehydrogenase	0.61	0.85	0.49	0.436667	0.813333	0.963333	0.926667	1.00667	1.00333	0.843333	1.38	1.41333	1.22	0.516667	1.19667	0.41	0.39	0.256667	1.05667	0.83	0.156667	1.21333	0.773333	0.446667	1.34667	0.42	0.86	0.796667	0.216667	1.16	1.08667	1.21333	0.846667	0.476667	0.22	1.16667	0.553333	2.74583	0.34		0.673333	0.793333	0.696667		0.743333		1.03
IPI:IPI00791613.1|TREMBL:Q7Z3M3|H-INV:HIT000300326|VEGA:OTTHUMP00000196246 Tax_Id=9606 Gene_Symbol=TUBA8 Putative uncharacterized protein DKFZp686L04275	2.87	1.92		1.015	1.87	1.84	2.1	2.07	2.71667	1.77333	4.25333	4.72	2.29667	1.18667	2.27	1.16333	1.26	1.03333	2.74	2.77		1.65333	2.18333	1.37333	3.00667	1.61	2.34	2.56333	0.43	1.69667	3.65667	1.87333	2.15			2.80667	0.973333	8.23417	1.19667	0.6	1.17333	2.23667	3.28	6.63	3.05667		4.95		3.1
IPI:IPI00334174.3|SWISS-PROT:P62820-2|TREMBL:Q96RD8|ENSEMBL:ENSP00000348546;ENSP00000386451|VEGA:OTTHUMP00000202272 Tax_Id=9606 Gene_Symbol=RAB1A Isoform 2 of Ras-related protein Rab-1A	0.36	0.283333	0.185		0.276667	0.4	0.25	0.263333	0.42	0.313333		0.293333	0.406667	0.22			0.0966667	0.226667	0.233333	0.25	0.27	0.34	0.3	0.31	0.393333				0.12	0.613333	0.306667	0.446667	0.35		0.93			1.1875		0.446667	0.37	0.4	0.29	0.723333	0.416667	0.646667	0.56	0.956667	0.465
IPI:IPI00607708.3|SWISS-PROT:P00338-2|ENSEMBL:ENSP00000368722|VEGA:OTTHUMP00000165206 Tax_Id=9606 Gene_Symbol=LDHA Isoform 2 of L-lactate dehydrogenase A chain		0.57	0.525		0.86	0.773333	0.783333	0.885	1.1	0.85		0.98	0.8			0.31	0.255	0.333333	0.74	0.563333		0.983333	0.65	0.213333	1.30333			0.623333	0.26	0.88	0.75	0.915	0.616667	0.15	0.345	1.43667	0.82	3.085			0.533333	0.56	1.15		0.62
IPI:IPI00794402.1|VEGA:OTTHUMP00000182664 Tax_Id=9606 Gene_Symbol=ARHGDIA 28 kDa protein	0.63	0.453333		0.31	0.54	0.455	0.393333	0.476667	0.713333	0.445	0.366667	0.546667		0.21			0.075			0.28			0.185	0.42	0.693333	0.396667	0.615								1.72	1.83333	0.883333	2.505	0.195	0.463333	0.756667			1.86333	0.906667		1.08667
IPI:IPI00888654.1|REFSEQ:XP_001718871 Tax_Id=9606 Gene_Symbol=LOC100133665 similar to transaldolase	0.333333	0.33	0.256667	0.24	0.38	0.325	0.285	0.295	0.603333	0.363333		0.463333						0.22		0.21	0.273333		0.123333	0.28	0.55	0.35	0.29	0.27				0.185		0.133333	0.663333	1.12333	0.623333	2.19417		0.36	0.476667	0.603333		1.12333	0.633333		0.876667	0.295
IPI:IPI00893541.1|VEGA:OTTHUMP00000199630 Tax_Id=9606 Gene_Symbol=PDIA3 14 kDa protein	0.32	0.216667	0.175		0.206667	0.353333	0.22	0.26	0.3	0.296667	0.286667	0.306667	0.276667	0.2		0.0633333	0.06	0.156667	0.173333	0.2	0.245	0.216667	0.19	0.313333	0.275	0.25	0.25	0.293333	0.0566667	0.293333	0.246667	0.25	0.17	0.26		0.56	0.155		0.166667	0.403333	0.386667	0.41						1.00333
IPI:IPI00909247.1|TREMBL:B4DWQ5 Tax_Id=9606 Gene_Symbol=- cDNA FLJ51655			0.603333	0.686667		0.68	0.486667	0.58	0.603333	0.375	0.433333	0.63		0.36	0.486667				0.56	0.316667	0.55		0.37	0.455	1.07	0.185		0.64		0.403333	0.29	0.53			1.005	0.81	0.56		0.265	0.843333	0.836667			1.35667	0.673333		1.29	0.86	0.855
IPI:IPI00917079.1|ENSEMBL:ENSP00000386672|VEGA:OTTHUMP00000202273 Tax_Id=9606 Gene_Symbol=RAB1A 19 kDa protein	0.446667	0.343333	0.23		0.346667	0.496667	0.31	0.33	0.516667	0.39	0.18	0.363333	0.453333	0.275			0.113333	0.263333	0.29	0.31	0.336667	0.42	0.376667	0.386667	0.48				0.146667	0.76	0.386667	0.553333	0.44		1.17			1.47375		0.55	0.46	0.496667	0.36	0.89	0.523333	0.796667	0.69	1.19
IPI:IPI00010779.4|SWISS-PROT:P67936-1|TREMBL:B4DVY2;Q5U0D9|ENSEMBL:ENSP00000300933;ENSP00000384985|REFSEQ:NP_003281|VEGA:OTTHUMP00000078182 Tax_Id=9606 Gene_Symbol=TPM4 Isoform 1 of Tropomyosin alpha-4 chain	2.49667	1.86	1.58		1.24	2.62667	2.04667	2.03	2.91	2.13	3.90333	2.94333	3.94	1.58667	2.57333	1.48	1.04667	1.92333	4.06333	2.18333	1.73667	4.26667	2.23	2.51	2.55	1.00333	0.996667	2.80333	0.936667	2.77333	5.25333	4.90333	2.58	1.93333	2.34	1.795	1.66		1.99667	3.98	2.62333	2.94333
IPI:IPI00021885.1|SWISS-PROT:P02671-1|TREMBL:A8K3E4|ENSEMBL:ENSP00000306361|REFSEQ:NP_000499|VEGA:OTTHUMP00000197064 Tax_Id=9606 Gene_Symbol=FGA Isoform 1 of Fibrinogen alpha chain	5.05333	3.22	1.80333	0.715	1.57667	3.94333	4.02333	4.26667	4.95333	3.62333	7.86	5.21667	6.95333	3.06	6.86333	3.55333	3.52667	3.07	10.2167	4.80333		6.52	5.52333	3.93667	3.31333			3.045	2.22333	6.4	3.50667	2.89333	5.73333	1.89			3.58		2.98667	1.645	1.64	4.45667					3.275		2.395
IPI:IPI00216256.3|SWISS-PROT:O75083-2 Tax_Id=9606 Gene_Symbol=WDR1 Isoform 2 of WD repeat-containing protein 1	1.36	0.983333	0.51	0.63	1.03333	0.735	1.09333	0.9	1.24333	1.22333	1.82	1.86667	1.835	1.12667	2.205	0.603333	0.523333	0.98	1.75333	0.666667		1.94333	1.33333	1	1.54667	0.416667		0.47	0.386667	1.38667	0.963333	1.03	1.22333	1.66333	3.78		3.26333	5.395	0.783333	0.88	0.67	1.41333			1.02333		2.5
IPI:IPI00335314.3|TREMBL:A6NHY4|ENSEMBL:ENSP00000330131 Tax_Id=9606 Gene_Symbol=TUBA4A Putative uncharacterized protein TUBA4A	0.473333	0.456667	0.263333	0.246667	0.32	0.353333	0.416667	0.41	0.446667	0.373333	1.27667	1.17	1.23	0.3	0.96	0.473333	0.35	0.213333	1.11	0.63		0.626667	0.6	0.28	0.673333	0.166667	0.17	0.37	0.116667	0.363333	1.05667	0.813333	0.54	0.366667			0.126667	1.49083	0.516667	0.23	0.2	0.276667	0.913333	1.74	1.05		1.28		0.73
IPI:IPI00746165.2|SWISS-PROT:O75083-1|TREMBL:A8MVA9;Q53H17|ENSEMBL:ENSP00000382881|REFSEQ:NP_059830|H-INV:HIT000030935 Tax_Id=9606 Gene_Symbol=WDR1 Isoform 1 of WD repeat-containing protein 1	1.54667	1.12333	0.585	0.72	1.18333	0.835	1.25	1.02667	1.42	1.765	2.07667	2.13	2.095	1.28667	2.515	0.686667	0.596667	1.15	2.00333	0.763333		2.22	1.52333	1.13667	1.76667	0.345		0.545	0.44	1.58	1.1	1.17667	1.39667	1.9	4.315		3.72667	6.155	0.893333	1.01	0.76	1.455			1.17		2.85
IPI:IPI00873622.2|TREMBL:A8MPU4;Q53GN4;Q59ER5|ENSEMBL:ENSP00000371890 Tax_Id=9606 Gene_Symbol=WDR1 Putative uncharacterized protein WDR1	1.54667	1.12333	0.585	0.72	1.18	0.835	1.24667	1.02667	1.42	1.765	2.07667	2.12667	2.095	1.28667	2.515	0.686667	0.596667	1.15	2	0.763333		2.22	1.52333	1.13667	1.76667	0.345		0.545	0.44	1.58	1.1	1.17667	1.39667	1.9	4.315		3.72667	6.155	0.893333	1.01	0.76	1.455			1.16667		2.85
IPI:IPI00915384.1|TREMBL:B4DE44 Tax_Id=9606 Gene_Symbol=- cDNA FLJ52880	0.53	0.326667	0.32	0.375	0.486667	0.46	0.393333	0.37	0.536667	0.483333		0.5		0.203333				0.583333	0.243333	0.286667	0.653333	0.453333	0.253333	0.22	0.783333	0.37	0.725		0.18	1.11667			0.333333	0.326667		1.15333		2.0025			0.43	0.623333				0.596667		1.22667
IPI:IPI00556414.1|TREMBL:Q59EP4 Tax_Id=9606 Gene_Symbol=RAB8A Mel transforming oncogene variant (Fragment)	0.426667	0.42			0.383333	0.423333	0.323333	0.38		0.14	0.436667	0.496667	0.155			0.153333	0.14		0.393333			0.37	0.105	0.295	0.293333	0.32	0.405	0.56	0.166667	0.663333	0.466667	0.623333	0.29			0.785	0.5		0.26		0.61	0.59			0.55	0.773333		1.36
IPI:IPI00791180.1|VEGA:OTTHUMP00000182667 Tax_Id=9606 Gene_Symbol=ARHGDIA 9 kDa protein	0.165	0.123333		0.1	0.14	0.155	0.0966667	0.113333	0.166667	0.106667	0.09	0.126667		0.05							0.145				0.166667	0.1	0.165	0.115							0.563333	0.533333	0.27	0.789167		0.136667	0.206667	0.22	0.27	0.416667	0.263333		0.33
IPI:IPI00794009.1|VEGA:OTTHUMP00000165871 Tax_Id=9606 Gene_Symbol=TUBA4A 22 kDa protein	0.343333	0.336667	0.193333	0.183333	0.233333	0.256667	0.303333	0.3	0.33	0.276667	0.93	0.853333	0.896667	0.22	0.7	0.343333	0.256667	0.153333	0.81	0.46		0.433333	0.436667	0.203333	0.49	0.12	0.123333	0.27	0.08	0.263333	0.77	0.593333	0.396667	0.27			0.09	1.09833	0.376667	0.176667	0.123333	0.2	0.666667	1.25	0.766667		0.935		0.53
IPI:IPI00797717.1|VEGA:OTTHUMP00000165870 Tax_Id=9606 Gene_Symbol=TUBA4A 17 kDa protein	0.263333	0.253333	0.15	0.14	0.18	0.2	0.233333	0.233333	0.253333	0.21	0.726667	0.66	0.696667	0.173333	0.545	0.266667	0.2	0.12	0.626667	0.356667		0.34	0.34	0.16	0.383333	0.0933333	0.0966667	0.213333	0.0633333	0.206667	0.6	0.463333	0.306667	0.206667			0.07	0.824167	0.293333	0.13	0.0966667	0.156667	0.513333	0.975	0.596667		0.725		0.413333
IPI:IPI00916823.1|VEGA:OTTHUMP00000205871 Tax_Id=9606 Gene_Symbol=TUBA4A 20 kDa protein	0.31	0.3	0.176667	0.166667	0.213333	0.236667	0.276667	0.273333	0.3	0.25	0.85	0.78	0.816667	0.2	0.635	0.313333	0.233333	0.14	0.736667	0.416667		0.396667	0.4	0.186667	0.446667	0.113333	0.113333	0.25	0.0766667	0.24	0.706667	0.543333	0.36	0.243333			0.0866667	0.971667	0.343333	0.15	0.113333	0.183333	0.606667	1.145	0.7		0.85		0.486667
IPI:IPI00917863.1|VEGA:OTTHUMP00000205870 Tax_Id=9606 Gene_Symbol=TUBA4A 13 kDa protein	0.183333	0.2	0.12	0.095	0.113333	0.133333	0.166667	0.15	0.2	0.153333	0.533333	0.51	0.503333	0.13	0.415	0.21	0.153333	0.09	0.493333	0.263333		0.256667	0.253333	0.116667	0.273333	0.06	0.0766667	0.123333	0.0433333	0.156667	0.463333	0.33	0.233333	0.16			0.0566667	0.63	0.22	0.0966667	0.0733333	0.103333	0.393333	0.76	0.443333		0.57		0.3
IPI:IPI00789173.1|VEGA:OTTHUMP00000165230 Tax_Id=9606 Gene_Symbol=LDHB 15 kDa protein	0.375	0.33		0.19	0.303333	0.35	0.296667	0.326667	0.416667	0.353333	0.48	0.553333	0.463333	0.21	0.58	0.136667	0.136667	0.11	0.383333	0.313333	0.0766667	0.503333	0.246667	0.233333	0.506667	0.2	0.266667	0.365	0.0633333	0.366667	0.34	0.483333	0.283333	0.28	0.125		0.0833333	0.888333			0.31	0.376667	0.393333		0.42		0.605
IPI:IPI00795002.1|VEGA:OTTHUMP00000167329 Tax_Id=9606 Gene_Symbol=TUBA1C 19 kDa protein	0.66	0.666667	0.42	0.336667	0.73	0.47	0.446667	0.763333	0.526667	0.433333	1.27	1.75	0.876667	0.2	0.545	0.286667	0.216667	0.085	0.425	0.643333			0.473333	0.403333	0.813333	0.446667	0.436667	0.42	0.04		0.773333	0.503333	0.226667			0.335	0.19	4.3875	0.4	0.223333	0.18	0.35	3.00667	4.68	1.79333		1.43667		1.33667
IPI:IPI00795075.1|TREMBL:A8MXQ4|ENSEMBL:ENSP00000379524|VEGA:OTTHUMP00000165207 Tax_Id=9606 Gene_Symbol=LDHA L-lactate dehydrogenase		0.416667	0.385		0.595	0.55	0.52	0.63	0.72	0.595	0.77	0.805	0.585			0.22		0.243333	0.536667	0.413333		0.72	0.46	0.156667	0.916667			0.46	0.19		0.53	0.67		0.11	0.265	1.05667	0.6	2.20625			0.37	0.41	0.745		0.533333
IPI:IPI00848090.1|TREMBL:B2R9S4|ENSEMBL:ENSP00000263867;ENSP00000386315;ENSP00000386965|REFSEQ:NP_001738|H-INV:HIT000286653|VEGA:OTTHUMP00000203056;OTTHUMP00000203057;OTTHUMP00000203058 Tax_Id=9606 Gene_Symbol=CAPG gelsolin-like capping protein	0.423333	0.796667	0.303333	0.656667	0.813333		0.54	0.456667	0.73	0.526667				0.22				0.385			0.726667			0.095	1.35	0.556667								0.236667	2.4	1.53	1.32667	3.70875		0.493333	1.02	0.796667	3.45333	4.16667	1.65667		1.10667		1.56
IPI:IPI00908511.1|TREMBL:B4DU58 Tax_Id=9606 Gene_Symbol=- cDNA FLJ51488	0.4	0.75	0.286667	0.616667	0.766667		0.503333	0.43	0.683333	0.496667				0.205				0.36			0.683333			0.095	1.27333	0.523333								0.223333	2.25667	1.445	1.24667	3.49125		0.466667	0.96	0.746667	3.25	3.92333	1.55667		1.04667		1.47
IPI:IPI00908963.1|TREMBL:B4DY56 Tax_Id=9606 Gene_Symbol=- cDNA FLJ54107	0.8	0.896667	0.803333	0.953333	1.13	0.896667	0.963333	0.873333	1.17667	0.886667	0.9	1.31	1.035	0.596667	0.585	0.226667	0.18	0.953333	0.673333	0.565	0.823333	0.913333	0.663333	0.673333	2.35333	0.813333		0.756667	0.396667	2.27333	0.445	0.34	0.86	0.676667					0.62	0.74	0.93	1.065	2.50667	3.14667	1.35		1.57	2.38667	1.41667
IPI:IPI00910322.1|TREMBL:B4DTB1;Q9UCS4 Tax_Id=9606 Gene_Symbol=TPM4 cDNA FLJ52936	1.54	1.1	0.853333		0.743333	1.56667	1.12667	1.20333	1.69667	1.18	2.26333	1.66667	2.19	0.78	1.5	0.82	0.58	1.18667	2.43	1.21333	1.03	2.64	1.15667	1.40667	1.43	0.61	0.543333	1.67667	0.513333	1.56667	3.19667	2.93667	1.50333	1.19333	1.605	1.105	1.05667		1.07333	2.25667	1.37333	1.82
IPI:IPI00916783.1|ENSEMBL:ENSP00000387063|VEGA:OTTHUMP00000203059 Tax_Id=9606 Gene_Symbol=CAPG 37 kDa protein	0.403333	0.766667	0.293333	0.626667	0.776667		0.513333	0.436667	0.693333	0.503333				0.21				0.37			0.693333			0.095	1.29667	0.533333								0.223333	2.09	1.465	1.27	3.55		0.476667	0.97	0.76	3.09333	3.66667	1.48667		1.06333		1.22333
IPI:IPI00010796.1|SWISS-PROT:P07237|TREMBL:B2RDQ2;B4DJS0;B4DNL5|ENSEMBL:ENSP00000327801|REFSEQ:NP_000909|H-INV:HIT000040847|VEGA:OTTHUMP00000182660;OTTHUMP00000196834 Tax_Id=9606 Gene_Symbol=P4HB Protein disulfide-isomerase	0.973333	1.34667	0.79	0.873333	1.53667	0.966667	0.765	0.88	1.305	0.843333			0.576667	0.743333				0.416667	0.38	0.476667	1.85	0.765	0.355	1.26667	1.46667	1.19333		0.793333	0.0933333			0.426667			2.49	2.545		6.215		0.943333		1.44667	2.16667	3.73333	1.46333	4.42333	2.715	6.22667
IPI:IPI00221226.7|SWISS-PROT:P08133|TREMBL:A8K3Q7|ENSEMBL:ENSP00000346550|REFSEQ:NP_001146|H-INV:HIT000037805 Tax_Id=9606 Gene_Symbol=ANXA6 Annexin A6	0.805	0.806667	0.843333	1.45667	1.68333	0.666667	0.73	0.81	1.48	1.04		1.35		0.433333				1.00333		0.273333	1.32			0.726667	1.66	1.12667			0.095	0.62				0.52		2.91		3.025		0.59	1.36	1.41	1.60333	3.32333	2.37		2.32	2.50333	2.71
IPI:IPI00478908.3|VEGA:OTTHUMP00000167331 Tax_Id=9606 Gene_Symbol=TUBA1C 29 kDa protein	0.976667	1.00333	0.615	0.496667	1.07333	0.69	0.656667	1.12667	0.773333	0.636667	1.88333	2.57333	1.35333	0.296667		0.42	0.316667		0.625	0.95			0.7	0.59	1.20667	0.666667	0.646667	0.62	0.0633333		1.13333	0.743333	0.33			0.49	0.28	6.5	0.586667	0.33	0.293333	0.52	4.98333	6.9	2.64		2.14		2.21
IPI:IPI00646304.4|SWISS-PROT:P23284|ENSEMBL:ENSP00000300026|REFSEQ:NP_000933|H-INV:HIT000034019|VEGA:OTTHUMP00000163975;OTTHUMP00000176373 Tax_Id=9606 Gene_Symbol=PPIB Peptidyl-prolyl cis-trans isomerase B			0.13		0.246667	0.26	0.19	0.23	0.393333	0.27	0.433333	0.44		0.175				0.215	0.17		0.16		0.19	0.24					0.07	0.426667			0.266667		0.49	0.983333	0.423333	1.3875			0.37		0.63		0.543333	0.935	0.98	1.3	0.673333
IPI:IPI00792530.1|VEGA:OTTHUMP00000168007 Tax_Id=9606 Gene_Symbol=MYL6B 13 kDa protein	0.733333	0.475	0.43		0.415	0.61	0.456667		0.656667	0.456667	0.83	0.766667	0.8	0.31		0.276667	0.235	0.436667	0.51	0.395	0.46	0.763333	0.503333	0.516667		0.356667	0.556667	0.606667	0.2	0.67	0.96	0.74	0.585	0.59	0.58		0.33	1.58583	0.4	0.663333	0.62	0.953333			0.485		0.95		0.595
IPI:IPI00888728.1|REFSEQ:XP_001719662 Tax_Id=9606 Gene_Symbol=LOC100133486 similar to hCG2043448	0.386667	0.296667	0.185	0.213333	0.263333	0.373333	0.263333	0.29	0.416667	0.29	0.293333	0.37	0.253333	0.166667	0.24	0.07	0.0666667	0.24	0.18	0.196667	0.335	0.296667	0.176667	0.253333	0.336667	0.24	0.366667	0.286667	0.05	0.235	0.216667	0.21	0.153333	0.225		0.803333				0.34	0.446667	0.583333					0.705	0.635
IPI:IPI00910754.1|TREMBL:B4DKQ2|REFSEQ:NP_001128711 Tax_Id=9606 Gene_Symbol=LDHA L-lactate dehydrogenase A isoform 2		0.463333			0.7	0.63	0.686667	0.73	0.995	0.7	1.02333	0.79	0.66			0.255	0.205	0.26	0.61	0.463333		0.813333	0.576667	0.203333	1.06667			0.5	0.22	0.73		0.76	0.523333		0.3	1.285	0.64	2.52125			0.426667		0.955		0.515
IPI:IPI00017704.3|SWISS-PROT:Q14019|TREMBL:B2RDU3|ENSEMBL:ENSP00000262428|REFSEQ:NP_066972|H-INV:HIT000297977|VEGA:OTTHUMP00000080376;OTTHUMP00000174986 Tax_Id=9606 Gene_Symbol=COTL1 Coactosin-like protein	0.16	0.5		0.35	0.62		0.396667	0.515	0.72	0.415	0.39	0.496667		0.176667				0.39	0.223333	0.145	0.596667	0.326667	0.263333	0.32	0.763333	0.343333							0.15	0.175	1.80667		0.85	2.71833	0.14		0.165	0.47			0.82		1.56333
IPI:IPI00026182.5|SWISS-PROT:P47755|TREMBL:A4D0V4;Q53GC7;Q53GE2|ENSEMBL:ENSP00000354947|REFSEQ:NP_006127|H-INV:HIT000286766|VEGA:OTTHUMP00000024803 Tax_Id=9606 Gene_Symbol=CAPZA2 F-actin-capping protein subunit alpha-2	0.23	0.213333			0.235		0.47	0.48	0.803333	0.573333	0.693333			0.393333			0.14	0.43		0.325	0.71	0.596667	0.51	0.433333	0.795	0.596667			0.085	0.343333	0.62	0.406667	0.38		1.70333		0.663333	2.65		0.19	0.92	0.316667		1.81
IPI:IPI00027230.3|SWISS-PROT:P14625|TREMBL:B4DHT9;Q59FC6;Q5CAQ5;Q96GW1|ENSEMBL:ENSP00000299767|REFSEQ:NP_003290|H-INV:HIT000262289|VEGA:OTTHUMP00000168979 Tax_Id=9606 Gene_Symbol=HSP90B1 Endoplasmin	0.773333	1.52667	0.49	0.886667	1.55667	1.54	0.87	1.01667	2.18667	1.75333	1.01333	1.99333		0.786667		0.313333	0.266667	1.51	1.05667	1.12667	1.18333	1.02	0.893333	1.38667	1.85	1.3		1.115	0.19	1.40333			0.933333			1.78667	0.806667			1.04	1.18667			2.79	1.71667	2.76333		4.41333	1.935
IPI:IPI00086909.9|H-INV:HIT000287288 Tax_Id=9606 Gene_Symbol=LOC440917 Similar to 14-3-3 protein epsilon		0.38	0.43	0.403333	0.503333	0.716667	0.453333	0.57	0.87	0.63	0.78	1.03	0.596667	0.12		0.166667	0.15	0.473333	0.433333		0.753333	0.62	0.365	0.43	0.866667	0.516667	0.806667	0.71	0.123333	0.526667	0.586667	0.57	0.46				0.47		0.335	0.715	0.735	0.943333
IPI:IPI00384973.1|SWISS-PROT:P18206-3 Tax_Id=9606 Gene_Symbol=VCL Isoform 3 of Vinculin		0.746667	0.42	0.25	0.526667	0.736667	0.886667	0.79		0.92		0.535	1.42	0.813333		0.355	0.333333	0.613333	1.54667	0.715	0.66	1.28667	1.22333	0.756667	1.08	0.12		0.485	0.406667	1.11	1.05333	1.2	0.956667	0.486667	2.105		1.245		0.925	0.846667	0.53	0.43					0.945
IPI:IPI00792761.1|TREMBL:B4DJB0|VEGA:OTTHUMP00000182975 Tax_Id=9606 Gene_Symbol=YWHAE cDNA FLJ60092	0.475	0.36	0.223333	0.25	0.32	0.576667	0.35	0.43	0.52		0.59	0.675	0.52	0.0966667	0.346667	0.143333	0.12	0.216667	0.283333	0.29	0.37	0.475	0.325	0.303333	0.603333	0.286667	0.566667	0.51	0.0966667	0.416667	0.413333	0.43	0.34	0.29			0.22		0.25	0.43	0.543333	0.61
IPI:IPI00873113.1|TREMBL:A8MW68|ENSEMBL:ENSP00000377107 Tax_Id=9606 Gene_Symbol=CAPZA2 Putative uncharacterized protein CAPZA2	0.23	0.213333			0.235		0.47	0.483333	0.813333	0.573333	0.696667			0.393333			0.14	0.433333		0.33	0.71	0.6	0.51	0.436667	0.775	0.596667			0.085	0.343333	0.62	0.41	0.38		1.71333		0.666667	2.65875		0.19	0.93	0.32		1.81
IPI:IPI00902755.1|TREMBL:Q3KRA7;Q86Z09|ENSEMBL:ENSP00000384151|VEGA:OTTHUMP00000197065 Tax_Id=9606 Gene_Symbol=FGA FGA protein (Fragment)	1.38333	0.776667	0.42		0.31	0.533333	0.91	1.04667	1.1	0.89	2.30667	1.44333	2.01667	0.733333	1.81667	0.973333	1.01667	0.843333	3.05	1.17667	0.7	1.91	1.45667	1.02667	0.713333			0.66	0.673333	1.85333	0.84	0.803333	1.66	0.503333	1.075		0.985		0.67	0.375	0.5	1.35333
IPI:IPI00908897.1|TREMBL:B4DU71 Tax_Id=9606 Gene_Symbol=- cDNA FLJ58626	0.523333	0.86	0.285	0.41	0.89	1.01	0.47	0.586667	1.2	0.993333	0.646667	1.18667		0.546667		0.23	0.166667	0.93	0.723333	0.72	0.583333	0.71	0.616667	0.73	1.045	0.333333		0.51	0.13	0.916667			0.646667			0.795	0.56				0.803333				0.506667	1.68333		2.54333	0.995
IPI:IPI00909683.1|TREMBL:B4DEK7 Tax_Id=9606 Gene_Symbol=- cDNA FLJ53028	0.58	0.57			0.52	0.5	0.44	0.523333			0.593333	0.68	0.215			0.203333	0.19		0.536667			0.5	0.14	0.4	0.403333	0.445	0.555	0.763333	0.23	0.906667	0.623333	0.856667	0.395	0.445			0.683333		0.36		0.833333	0.803333			0.695	1.05667		1.85
IPI:IPI00002459.4|TREMBL:A6NN80|ENSEMBL:ENSP00000348889|REFSEQ:NP_004024 Tax_Id=9606 Gene_Symbol=ANXA6 annexin VI isoform 2	0.8	0.756667	0.836667	1.42	1.2	0.66	0.62	0.736667	1.4	0.916667		1.14667		0.43				0.983333		0.266667	1.30667			0.7	1.64667	0.983333				0.49				0.505		1.99		2.97917		0.59	1.34667	1.4	1.54	3.29333	2.35333		2.305	2.48667	2.69
IPI:IPI00011229.1|SWISS-PROT:P07339|ENSEMBL:ENSP00000236671;ENSP00000384947|REFSEQ:NP_001900|H-INV:HIT000292605|VEGA:OTTHUMP00000042282 Tax_Id=9606 Gene_Symbol=CTSD Cathepsin D		0.323333			0.63	0.345	0.263333		0.27	0.36		0.32		0.136667							0.37				0.666667			0.235							0.993333		0.566667			0.34	0.766667			0.893333	0.413333	2.07	0.81	1.75	0.76
IPI:IPI00024282.1|SWISS-PROT:Q92930|TREMBL:B4DMS1;Q5JPC4|ENSEMBL:ENSP00000312734|REFSEQ:NP_057614|H-INV:HIT000003585|VEGA:OTTHUMP00000163760;OTTHUMP00000175865 Tax_Id=9606 Gene_Symbol=RAB8B Ras-related protein Rab-8B	0.583333	0.576667			0.526667	0.53	0.44	0.526667			0.6	0.686667	0.215			0.21	0.19		0.533333	0.27		0.506667	0.15	0.4	0.41	0.455	0.555	0.763333	0.23	0.916667	0.62	0.86	0.395				0.69		0.36		0.83	0.803333			0.705	1.07333		1.91
IPI:IPI00329801.12|SWISS-PROT:P08758|TREMBL:B4DNG6;Q6FHB3|ENSEMBL:ENSP00000296511|REFSEQ:NP_001145|H-INV:HIT000291452|VEGA:OTTHUMP00000164026 Tax_Id=9606 Gene_Symbol=ANXA5 Annexin A5	0.683333	0.753333	0.506667	0.703333	0.783333	0.426667	0.576667	0.696667	1.16667	0.896667	0.34	0.836667		0.27				1.11			1.08	0.395	0.235	0.405	1.17667	1.05333	0.873333	0.88	0.06							1.83				0.36	0.74	0.783333	2.175	3.09	1.13		1.415		2.49
IPI:IPI00397808.3|REFSEQ:XP_001722511;XP_001725719;XP_371330 Tax_Id=9606 Gene_Symbol=LOC388720 similar to ubiquitin	0.55	0.216667	0.48	0.59	0.356667	0.326667	0.27	0.486667	0.445	0.165	0.206667	0.356667						0.633333	0.12		0.796667	0.346667	0.145	0.306667	0.556667	0.58	0.646667	0.423333						0.36	0.545		0.15	0.87875		0.273333	0.535	0.436667		0.89	0.896667				1.11
IPI:IPI00746291.2|TREMBL:Q5T9W4|ENSEMBL:ENSP00000360620|VEGA:OTTHUMP00000016515 Tax_Id=9606 Gene_Symbol=HSP90AB1 Heat shock protein 90kDa alpha (Cytosolic)	0.285	0.326667	0.155		0.503333	0.68	0.35	0.293333	0.586667	0.37	0.445	0.44	0.215	0.195			0.075			0.37			0.16	0.396667	0.643333	0.245	0.54	0.445		0.195	0.255	0.253333	0.14			0.653333	0.48	0.81625			0.415	0.55					0.776667
IPI:IPI00791712.1|VEGA:OTTHUMP00000166807 Tax_Id=9606 Gene_Symbol=ARHGDIB 13 kDa protein	0.34	0.416667	0.296667	0.323333	0.62	0.556667	0.44	0.45	0.703333	0.493333	0.37	0.546667		0.326667				0.08	0.246667	0.226667	0.153333	0.215	0.226667	0.336667	0.986667	0.49	0.455	0.275			0.1		0.06		0.905					0.255	0.27	0.323333	0.96	2.06		0.306667	1.35		0.676667
IPI:IPI00807522.1|TREMBL:A0AUL6 Tax_Id=9606 Gene_Symbol=FSD1L ACTB protein (Fragment)		0.42		0.953333		0.543333											0.185	0.933333			0.703333	1.65			1.63667	0.455	0.693333	0.695	0.17		0.255			1.075	3.41					0.686667	0.86		2.28333	4.19	2.22	3.06	3.48	3.49	2.84333
IPI:IPI00853455.1|VEGA:OTTHUMP00000196040 Tax_Id=9606 Gene_Symbol=CTSD Protein		0.293333			0.57	0.315	0.243333		0.29	0.325		0.29		0.123333							0.33				0.6			0.21							0.9		0.513333			0.305	0.696667			0.79	0.376667	1.87667	0.73	1.58333	0.773333
IPI:IPI00872379.1|TREMBL:A8MTE3|ENSEMBL:ENSP00000377921 Tax_Id=9606 Gene_Symbol=ANXA5 Putative uncharacterized protein ANXA5 (Fragment)	0.68	0.746667	0.506667	0.703333	0.783333	0.423333	0.57	0.69	1.16667	0.89	0.34	0.83		0.27				1.10333			1.08	0.395	0.235	0.395	1.17667	1.04667	0.87	0.876667	0.06							1.825				0.36	0.733333	0.78	2.17	3.08333	1.12667		1.415		2.48
IPI:IPI00011134.2|SWISS-PROT:P48741 Tax_Id=9606 Gene_Symbol=HSPA7 Putative heat shock 70 kDa protein 7	1.25667	0.916667	0.56	0.716667	0.9	1.13667	0.886667	0.996667	1.53333	1.01333	0.986667	1.33667	0.845	0.52	0.73	0.233333	0.21		0.573333	0.623333	1.05	0.923333	0.546667	0.786667	1.22333	0.783333	1.12333	0.893333	0.16	0.715	0.666667	0.7	0.49			2.45				1.03	1.41333	1.90333					2.155
IPI:IPI00908906.1|TREMBL:B4DJS1 Tax_Id=9606 Gene_Symbol=- cDNA FLJ57383		0.39		0.41	0.603333	0.535	0.42	0.533333	0.505		0.38		0.205	0.17						0.276667			0.163333	0.33	0.665				0.0433333	0.213333	0.15	0.245	0.113333			1.21	0.66	1.385		0.36		0.813333
IPI:IPI00916399.1|VEGA:OTTHUMP00000204031 Tax_Id=9606 Gene_Symbol=ACTR3 4 kDa protein	0.0566667	0.03	0.04	0.04	0.04	0.0533333	0.0433333	0.0433333	0.06	0.04	0.0566667	0.0566667	0.0333333		0.04			0.035		0.03	0.0466667	0.045	0.03	0.0333333	0.0566667	0.05	0.065	0.05	0.01	0.04	0.04	0.05	0.03	0.04		0.103333	0.05	0.185		0.04	0.06	0.0766667
IPI:IPI00375306.1|TREMBL:A6NG06|ENSEMBL:ENSP00000335334|REFSEQ:NP_857634 Tax_Id=9606 Gene_Symbol=PRDX5 peroxiredoxin 5 isoform b precursor	0.115	0.106667			0.173333	0.21	0.0933333	0.12	0.186667	0.103333	0.123333	0.21	0.09	0.05		0.02			0.045	0.123333		0.14		0.12	0.196667	0.1		0.1	0.03	0.0733333				0.07		0.35		0.63			0.123333	0.26	0.126667	0.146667			0.08
IPI:IPI00472724.1|SWISS-PROT:Q5VTE0|H-INV:HIT000294489|VEGA:OTTHUMP00000022445 Tax_Id=9606 Gene_Symbol=EEF1A1;EEF1AL3 Putative elongation factor 1-alpha-like 3	2.055	2.10333	1.94	2.3	2.83		1.39333	2.6	1.68333	1.03333	1.215			0.88				0.916667	0.373333		1.14	0.52	0.803333	0.893333	3.84333	1.43667	1.04	0.905								2.405		5.95375	0.63	1.015	0.965	2.22333	5.85333	6.62667	4.46333	1.42667	5.405	1.545	7.26333
IPI:IPI00746352.1|SWISS-PROT:Q9H299|ENSEMBL:ENSP00000270792|REFSEQ:NP_112576|VEGA:OTTHUMP00000003458 Tax_Id=9606 Gene_Symbol=SH3BGRL3 SH3 domain-binding glutamic acid-rich-like protein 3		0.103333	0.235	0.28	0.223333	0.213333	0.32	0.26	0.21	0.26	0.133333	0.22	0.216667	0.116667		0.0433333		0.11	0.223333	0.0966667	0.216667	0.133333	0.256667	0.225	0.32	0.08	0.21						0.11	0.055	0.643333	0.05			0.07	0.055	0.116667		0.42	1.02
IPI:IPI00871469.1|TREMBL:Q6NSD8 Tax_Id=9606 Gene_Symbol=FGA FGA protein	1.57667	0.89	0.48		0.356667	0.606667	1.03667	1.19667	1.26	1.01667	2.63667	1.65333	2.30667	0.836667	2.07667	1.11333	1.16333	0.966667	3.49	1.35	0.805	2.18333	1.66667	1.17667	0.816667			0.76	0.773333	2.12	0.96	0.92	1.9	0.58	1.23				0.77	0.43	0.576667	1.54667
IPI:IPI00873427.1|TREMBL:A6NCC1|ENSEMBL:ENSP00000351411 Tax_Id=9606 Gene_Symbol=- Putative uncharacterized protein ENSP00000351411	0.98	0.993333	0.496667	0.626667	0.91	1.03333	1.14333	1.02667	1.36333	0.83	2.30667	2.49333	1.11	0.526667	1.14667	0.453333	0.51	0.575	1.32667	1.16333		0.903333	1.02333	0.81	1.89	0.623333	1.08667	1.19333	0.2	0.75	1.24667	0.79	0.846667	0.39		1.11		3.6825	0.563333	0.325	0.655	0.906667		2.805
IPI:IPI00908577.1|TREMBL:B4DL19 Tax_Id=9606 Gene_Symbol=- cDNA FLJ51887	0.303333	0.413333	0.146667		0.506667	0.335	0.255		0.72	0.376667	0.195	0.375						0.376667		0.203333	0.443333		0.07		0.615	0.445	0.596667								0.3	1.38667		2.175		0.42	0.776667	0.816667	0.66	0.85	0.59
IPI:IPI00024915.2|SWISS-PROT:P30044-1|ENSEMBL:ENSP00000265462|REFSEQ:NP_036226|H-INV:HIT000339809 Tax_Id=9606 Gene_Symbol=PRDX5 Isoform Mitochondrial of Peroxiredoxin-5		0.133333			0.22	0.266667	0.116667		0.236667	0.13	0.156667	0.27	0.11	0.0633333		0.03			0.055	0.156667		0.176667		0.155	0.25	0.126667		0.125	0.0366667	0.09				0.09		0.443333		0.794167			0.15	0.33	0.196667	0.276667			0.106667
IPI:IPI00060715.1|SWISS-PROT:Q96CX2|TREMBL:B3KY04|ENSEMBL:ENSP00000317141;ENSP00000366694|REFSEQ:NP_612453|H-INV:HIT000242918|VEGA:OTTHUMP00000018517 Tax_Id=9606 Gene_Symbol=KCTD12 BTB/POZ domain-containing protein KCTD12	0.286667	0.306667		0.24	0.25	0.38	0.24	0.37	0.46	0.303333		0.376667						0.155			0.313333				0.543333	0.333333	0.426667	0.296667								0.453333	0.245	2.02		0.33	0.553333	0.486667	0.946667	1.22	0.57			0.405
IPI:IPI00218604.6|SWISS-PROT:P29350-1|TREMBL:A8K306;B4DPS0;B4DTD7|ENSEMBL:ENSP00000326010|REFSEQ:NP_002822|VEGA:OTTHUMP00000166431 Tax_Id=9606 Gene_Symbol=PTPN6 Isoform 1 of Tyrosine-protein phosphatase non-receptor type 6	0.81	0.716667			0.943333	0.806667	0.556667	0.58		0.67	0.35	1.07	0.45	0.363333				0.43		0.375	0.9	0.585	0.3	0.55		0.815		0.846667				0.47				2.965	1.05667			0.875	1.15	1.15	1.285	2.72			2.37333
IPI:IPI00642725.1|VEGA:OTTHUMP00000080375 Tax_Id=9606 Gene_Symbol=CORO1A 40 kDa protein	1.225	0.376667	0.533333	0.746667	0.683333	0.676667	0.61	0.87	0.863333		0.556667	0.633333		0.285		0.0766667		0.643333	0.495	0.18	0.756667	0.533333	0.21	0.733333	1.05667	0.726667	1.07	0.813333						0.285		0.816667		1.21375		0.553333	1.39	1.32667	0.69	1.17	0.816667		1.74333		1.195
IPI:IPI00759663.1|SWISS-PROT:P30044-2 Tax_Id=9606 Gene_Symbol=PRDX5 Isoform Cytoplasmic+peroxisomal of Peroxiredoxin-5	0.115	0.103333			0.17	0.206667	0.0866667		0.205	0.1	0.12	0.206667	0.09	0.05		0.02			0.045	0.123333		0.14		0.115	0.193333	0.0966667		0.1	0.03	0.07				0.06		0.34		0.615			0.116667	0.253333	0.153333	0.213333			0.08
IPI:IPI00794254.2|TREMBL:A2IDB2|VEGA:OTTHUMP00000195960 Tax_Id=9606 Gene_Symbol=YWHAH Tyrosine 3-monooxygenase/tryptophan 5-monooxygenase activation protein	0.355	0.283333		0.155	0.296667	0.346667	0.296667	0.32	0.43	0.26	0.506667	0.49	0.556667	0.115	0.293333	0.14	0.1		0.21	0.26	0.13	0.385	0.303333	0.243333	0.403333	0.175	0.31	0.41	0.0966667	0.44	0.386667	0.43	0.27	0.23					0.2	0.303333	0.413333			0.17
IPI:IPI00876999.1|TREMBL:A8MVL5|ENSEMBL:ENSP00000378021 Tax_Id=9606 Gene_Symbol=PRDX5 Putative uncharacterized protein PRDX5 (Fragment)	0.115	0.103333			0.17	0.206667	0.0866667		0.205	0.0966667	0.116667	0.203333	0.09	0.05		0.02			0.045	0.123333		0.136667		0.115	0.19	0.0966667		0.1	0.03	0.07				0.06		0.34		0.609167			0.113333	0.25	0.153333	0.21			0.08
IPI:IPI00877647.1|TREMBL:B0QYP8|VEGA:OTTHUMP00000198198 Tax_Id=9606 Gene_Symbol=PARVB Parvin		0.173333				0.403333	0.226667	0.225	0.33	0.19	0.496667	0.313333	0.773333	0.32	0.726667	0.223333	0.18	0.2	0.666667	0.286667		0.71	0.443333	0.285	0.263333				0.095	0.4	0.523333	0.63	0.376667	0.283333	0.61		0.38		0.24	0.36				0.25			0.38	0.125
IPI:IPI00910709.1|TREMBL:B4E310 Tax_Id=9606 Gene_Symbol=- cDNA FLJ53133		0.43	0.256667		0.273333	0.3	0.32	0.343333	0.49	0.495	0.57	0.513333	0.696667	0.543333	0.535	0.283333	0.17	0.343333	1.29333	0.366667	0.333333	0.69	0.55	0.255	0.62			0.32	0.383333	1.61667	0.633333	0.793333	0.813333	0.236667	0.095				0.37	0.265	0.295			0.206667			0.393333
IPI:IPI00916540.1|VEGA:OTTHUMP00000204032 Tax_Id=9606 Gene_Symbol=ACTR3 4 kDa protein	0.07	0.0333333	0.0433333	0.045	0.0466667	0.0666667	0.0533333	0.05	0.0733333	0.0433333	0.0666667	0.0733333	0.0433333		0.045			0.035		0.0366667	0.06	0.055	0.04	0.04	0.07	0.06	0.075	0.0566667	0.01	0.05	0.0433333	0.06	0.03	0.0433333		0.12	0.06	0.2275		0.05	0.0733333	0.0966667
IPI:IPI00016610.2|SWISS-PROT:Q15365|TREMBL:Q53SS8|ENSEMBL:ENSP00000305556|REFSEQ:NP_006187|H-INV:HIT000303351|VEGA:OTTHUMP00000160048 Tax_Id=9606 Gene_Symbol=PCBP1 Poly(rC)-binding protein 1	0.62	0.346667	0.52	0.42	0.553333		0.446667	0.42	0.805	0.53		0.8						0.305	0.165		0.403333	0.256667	0.246667	0.355	0.865	0.433333							0.123333	0.295			0.843333	3.015		0.53	0.753333	0.755
IPI:IPI00029260.2|SWISS-PROT:P08571|TREMBL:B2R888;Q53XT5|ENSEMBL:ENSP00000304236;ENSP00000385519|REFSEQ:NP_000582;NP_001035110|H-INV:HIT000293210|VEGA:OTTHUMP00000159892 Tax_Id=9606 Gene_Symbol=CD14 Monocyte differentiation antigen CD14		0.256667	0.25	0.396667	0.583333	0.515		0.5	0.886667	0.475		0.516667						0.466667			0.585				0.5	0.536667		0.48						0.21	0.235	0.976667		3.04417		0.31	0.76	0.816667	0.55	1.17333	0.545	0.39	0.52	1.37333
IPI:IPI00043083.1|SWISS-PROT:Q9HBI1|TREMBL:B2R9X6|ENSEMBL:ENSP00000342492|REFSEQ:NP_037459|VEGA:OTTHUMP00000028805;OTTHUMP00000198196 Tax_Id=9606 Gene_Symbol=PARVB Beta-parvin		0.34				0.78	0.433333	0.44	0.535	0.37	0.96	0.606667	1.51667	0.62	1.40667	0.433333	0.346667	0.39	1.29	0.59		1.37667	0.856667	0.54	0.526667				0.176667	0.786667	0.993333	1.255	0.76	0.546667	1.18		0.693333		0.466667	0.7							0.73	0.275
IPI:IPI00396552.2|SWISS-PROT:P29350-3|TREMBL:Q53EL0;Q53XS4|ENSEMBL:ENSP00000382376|REFSEQ:NP_536858|H-INV:HIT000030962|VEGA:OTTHUMP00000166430 Tax_Id=9606 Gene_Symbol=PTPN6 Isoform 2 of Tyrosine-protein phosphatase non-receptor type 6	0.81	0.716667			0.943333	0.806667	0.56	0.58		0.67	0.35	1.07333	0.45	0.363333				0.43		0.375	0.9	0.585	0.3	0.55		0.815		0.846667				0.475				2.975	1.06			0.875	1.15	1.11	1.29	2.72			2.37667
IPI:IPI00465436.4|SWISS-PROT:P04040|TREMBL:B4DWK8;Q8TAK2|ENSEMBL:ENSP00000241052|REFSEQ:NP_001743|H-INV:HIT000321009|VEGA:OTTHUMP00000041455 Tax_Id=9606 Gene_Symbol=CAT Catalase	0.735	0.826667	0.576667	0.626667	0.793333	1.19333	0.513333	0.87	1.33667	0.963333		1.12	0.53	0.326667						0.47	0.94	0.335	0.365	0.883333	1.37333	0.55	0.716667	0.813333							1.39	1.37667	0.61	2.78625		1.03333	1.35667	1.14		1.08
IPI:IPI00478543.2|TREMBL:A6NG58|ENSEMBL:ENSP00000347833 Tax_Id=9606 Gene_Symbol=PARVB Putative uncharacterized protein PARVB		0.336667				0.776667	0.433333	0.44	0.535	0.366667	0.956667	0.606667	1.51	0.616667	1.40333	0.433333	0.346667	0.39	1.29	0.56		1.42	0.853333	0.54	0.526667				0.176667	0.783333	0.99	1.245	0.726667	0.546667	1.17667		0.693333		0.463333	0.695							0.725	0.275
IPI:IPI00878551.2|TREMBL:B3KTQ9;B4DLN6;B4DUA5;Q96C96|VEGA:OTTHUMP00000196835 Tax_Id=9606 Gene_Symbol=P4HB cDNA FLJ59430	0.873333	1.08333	0.71	0.783333	1.3	0.87	0.66	0.613333	1.17	0.756667			0.503333	0.655				0.265		0.423333	1.63		0.32	1.03333	1.29	1.07333		0.713333	0.0833333			0.383333			2.165	2.27		5.575		0.7		1.24			0.993333	3.77333		5.10667
IPI:IPI00027462.1|SWISS-PROT:P06702|TREMBL:B2R4M6|ENSEMBL:ENSP00000357727|REFSEQ:NP_002956|H-INV:HIT000321167|VEGA:OTTHUMP00000015331 Tax_Id=9606 Gene_Symbol=S100A9 Protein S100-A9		0.643333	0.886667	2.70667	2.79		0.3	0.373333	0.84	0.41		0.89		0.15				0.12			0.596667	0.125		0.403333	1.58333	0.776667												1.54833			0.283333		5.89	2.57	2.285	0.155		0.955
IPI:IPI00183046.2|SWISS-PROT:P29350-2 Tax_Id=9606 Gene_Symbol=PTPN6 Isoform 3 of Tyrosine-protein phosphatase non-receptor type 6	0.706667	0.633333			0.883333	0.75	0.485	0.493333		0.605	0.33	1.00333	0.42					0.405		0.35	0.84	0.545		0.45		0.76		0.786667				0.435				2.77	0.986667			0.82	0.99	0.966667	1.2	2.535			2.21667
IPI:IPI00217975.4|SWISS-PROT:P20700|TREMBL:B2R6J6;B4DZT3|ENSEMBL:ENSP00000261366|REFSEQ:NP_005564|H-INV:HIT000195594|VEGA:OTTHUMP00000159218 Tax_Id=9606 Gene_Symbol=LMNB1 Lamin-B1	1.14	1.04333	0.86	1.35333	1.47333	1.56	0.833333	0.993333	1.32	0.923333		1.95333								1.735			0.34	1.06667	1.94	1.40667		1.625								3.905		6.085		2.18	2.6	2.52333	3.81667	3.165	2.61667	3.47667		6.41
IPI:IPI00790831.1|TREMBL:Q6DC98|ENSEMBL:ENSP00000378761|VEGA:OTTHUMP00000165935 Tax_Id=9606 Gene_Symbol=LMNB1 LMNB1 protein	0.77	0.703333	0.58	0.91	0.993333	1.05	0.56	0.653333	0.885	0.596667		1.11								1.165			0.205	0.716667	1.24	0.946667		0.99								2.63		3.50417		1.46667	1.74667	1.69667	1.84667	1.445	1.50333	2.34		4.31
IPI:IPI00795221.1|TREMBL:Q9UK67|REFSEQ:NP_536859|VEGA:OTTHUMP00000166433 Tax_Id=9606 Gene_Symbol=PTPN6 protein tyrosine phosphatase	0.84	0.746667			0.98	0.833333	0.583333	0.6		0.695	0.365	1.11333	0.465	0.373333				0.45		0.39	0.93	0.605	0.315	0.573333		0.845		0.876667				0.485				3.08	1.09667			0.91	1.19333	1.19	1.335	2.82			2.46333
IPI:IPI00848191.3|H-INV:HIT000194778 Tax_Id=9606 Gene_Symbol=ALDOAP2 Similar to Fructose-bisphosphate aldolase (EC 4.1.2.13) A	0.683333	0.45	0.45	0.4	0.495	0.516667	0.393333		0.743333	0.515		0.74	0.42					0.373333	0.255	0.313333	0.56	0.6	0.316667	0.563333	0.65	0.4	0.466667	0.41		0.37		0.37	0.235	0.373333						0.583333	0.715	0.763333	0.745
IPI:IPI00877596.1|VEGA:OTTHUMP00000169527 Tax_Id=9606 Gene_Symbol=- 18 kDa protein		0.385	0.166667	0.26	0.295	0.36	0.24	0.345	0.455	0.335		0.445		0.21		0.115	0.09	0.25	0.283333		0.363333		0.273333		0.4	0.315			0.055			0.27	0.175	0.2	0.85	1.145					0.37	0.41
IPI:IPI00008274.7|SWISS-PROT:Q01518-1|TREMBL:B2RDY9;B4DI38;B4DNW7;B4DNY3|ENSEMBL:ENSP00000344832;ENSP00000361878;ENSP00000361891|REFSEQ:NP_001099000;NP_006358|H-INV:HIT000192150|VEGA:OTTHUMP00000004820;OTTHUMP00000004821;OTTHUMP00000004822 Tax_Id=9606 Gene_Symbol=CAP1 Isoform 1 of Adenylyl cyclase-associated protein 1	3.12	1.95667	1.76	1.70667	1.96333	2.85667	2.16667	2.53	4.13667	2.09667	3.29	3.52	2.35333	1.38333	2.57333	0.91	0.913333	2.22	2.56	1.77333	2.81667	3.48667	1.99	2.10333	3.38667	1.70333	3.03333	2.47	0.613333	2.38333	2.47	2.37	1.92333	1.73					0.98	2.77	3.49333	3.98
IPI:IPI00018146.1|SWISS-PROT:P27348|TREMBL:B4DMT8;B4DY04;Q53S41|ENSEMBL:ENSP00000238081;ENSP00000371267|REFSEQ:NP_006817|H-INV:HIT000259592|VEGA:OTTHUMP00000015730;OTTHUMP00000165887 Tax_Id=9606 Gene_Symbol=YWHAQ 14-3-3 protein theta	0.575	0.596667		0.43	0.566667	0.813333	0.596667	0.785	0.803333	0.37	0.696667		0.786667	0.35	0.365	0.24	0.145			0.44		0.49	0.523333	0.435	1.02333		0.58	0.555	0.22	0.73	0.583333	0.633333	0.38	0.33					0.265	0.866667	0.883333	0.636667				0.265
IPI:IPI00021263.3|SWISS-PROT:P63104|TREMBL:A8K1N0|ENSEMBL:ENSP00000309503;ENSP00000379278;ENSP00000379281;ENSP00000379283;ENSP00000379286;ENSP00000379287;ENSP00000379288|REFSEQ:NP_001129171;NP_001129172;NP_001129173;NP_001129174;NP_003397;NP_663723|H-INV:HIT000196622|VEGA:OTTHUMP00000165851;OTTHUMP00000165852;OTTHUMP00000165854;OTTHUMP00000165858;OTTHUMP00000165859;OTTHUMP00000165860;OTTHUMP00000…	3.02333	2.69	1.97	1.71333	1.90667	3.15	2.48667	2.54667	3.65	2.67333	3.77333	3.95	4.66667	2.06667	3.80333	1.7	1.37333	2.42333	3.93333	2.37333	3.03667	4.74	2.72667	2.37	3.47	1.98	2.79	3.06667	1.69	5.71667	3.99333	4.60667	2.91333	2.84333					1.81667	3.27667	3.2	4.09
IPI:IPI00021440.1|SWISS-PROT:P63261|TREMBL:B4DW52;B4E3A4;Q562L3;Q562L5;Q562L6;Q562L9;Q562M3;Q562M5;Q562N0;Q562N2;Q562N8;Q562P0;Q562R8;Q562U1;Q562U2;Q562V5;Q562X9;Q562Y6;Q562Y8;Q562Z4;Q562Z6;Q562Z7;Q6PJ43;Q8WVW5|ENSEMBL:ENSP00000331514|REFSEQ:NP_001605|H-INV:HIT000274927|VEGA:OTTHUMP00000181455;OTTHUMP00000181458 Tax_Id=9606 Gene_Symbol=ACTG1 Actin	16.2	36.4367	64.8433	60.43	45.5733	83.2533	62.84	23.8433	53.02	42.4133	70.0833	45.6667	58.3567	66.4967	81.8867	19.7033	20.4433	63.3133	43.0267	56.23	53.77	62.1467	59.13	70.4867	94.54	15.3233	49.2867	64.1767	7	56.0833	21.25	21.3367	32.5	20.1033					57.1	40.6267	36.8467	15.9933
IPI:IPI00216318.5|SWISS-PROT:P31946-1|TREMBL:A8K9K2;B5BU24|ENSEMBL:ENSP00000300161;ENSP00000361930|REFSEQ:NP_003395;NP_647539|H-INV:HIT000322080|VEGA:OTTHUMP00000031075;OTTHUMP00000031076 Tax_Id=9606 Gene_Symbol=YWHAB Isoform Long of 14-3-3 protein beta/alpha	1.07667	0.81	0.763333	0.973333	0.943333	1.08667	0.776667	1.09	1.35	0.903333	0.86	1.13333	0.86	0.443333	0.536667	0.256667	0.18	0.543333	0.643333	0.603333	1.00333	0.696667	0.59	0.82	1.23333	1.02	1.39333	1.11	0.246667	0.8	0.6	0.666667	0.413333	0.456667					0.363333	1.17667	1.54667	1.65
IPI:IPI00216975.1|SWISS-PROT:P67936-2|ENSEMBL:ENSP00000345230|H-INV:HIT000279153|VEGA:OTTHUMP00000078181 Tax_Id=9606 Gene_Symbol=TPM4 Isoform 2 of Tropomyosin alpha-4 chain	2.37	1.91	1.78667		1.27333	2.66333	2.17667	2.05	2.97667	2.18333	4	3.08	4.04	1.66		1.46667	1.02667	1.755	4.34	2.285	1.94	4.51333	2.31333	2.79667	2.78	0.956667		2.94667	0.913333	2.715	4.95333	4.98667	2.39	1.86					2.19667	4.24333	2.63
IPI:IPI00219018.7|SWISS-PROT:P04406|TREMBL:Q2TSD0;Q53X65|ENSEMBL:ENSP00000229239;ENSP00000380068;ENSP00000380070;ENSP00000384819|REFSEQ:NP_002037|H-INV:HIT000034167|VEGA:OTTHUMP00000166331;OTTHUMP00000174430;OTTHUMP00000174431;OTTHUMP00000174432 Tax_Id=9606 Gene_Symbol=GAPDH Glyceraldehyde-3-phosphate dehydrogenase	9.11333	7.59	4.58667	6.07	8.45333	8.17667	7.34667	9.13	14.1267	7.4025	9.21	11.4967	4.85333	4.08667	3.98667	1.58333	1.87333	4.10333	3.65667	5.7	2.75	6.09667	4.69	5.47667	10.9733	5.82	9.15333	7.43	0.973333	4.12	3.63333	3.72	4.07667	4.82667					3.34	5.80667	12.0167	14.4333
IPI:IPI00304925.5|SWISS-PROT:P08107|TREMBL:A8K5I0;B4DI39;B4E1S9;Q9UQC1|ENSEMBL:ENSP00000364801;ENSP00000364802;ENSP00000375391;ENSP00000375399;ENSP00000382839|REFSEQ:NP_005336;NP_005337|H-INV:HIT000030904;HIT000038434;HIT000260966|VEGA:OTTHUMP00000014656;OTTHUMP00000029287;OTTHUMP00000029288;OTTHUMP00000029727;OTTHUMP00000029728;OTTHUMP00000193056;OTTHUMP00000193058;OTTHUMP00000193422;OTTHUMP0000…	4.39333	2.98667	2.33667	2.69333	2.85667	3.72667	2.77667	2.90333	4.85333	3.34667	3.21667	3.87333	2.65667	1.73	1.94	0.516667	0.706667	2.63333	2.45667	1.79333	3.81	2.98333	1.78667	2.89333	4.34667	2.73667	4.20667	3.66	0.616667	2.165	2.27333	2.19	1.97333	2.64					1.28667	3.68	4.63667	6.58333
IPI:IPI00465439.5|SWISS-PROT:P04075|TREMBL:A4UCS9;A4UCT0|ENSEMBL:ENSP00000336927;ENSP00000378661|REFSEQ:NP_000025;NP_001121089;NP_908930;NP_908932|H-INV:HIT000031868|VEGA:OTTHUMP00000080131;OTTHUMP00000080132;OTTHUMP00000080133;OTTHUMP00000162983 Tax_Id=9606 Gene_Symbol=ALDOA Fructose-bisphosphate aldolase A	3.18333	2.11	1.99	2.11	1.94	2.76333	2.07333	2.88333	3.82	2.57	2.19333	3.55333	1.62667	1.50667	1.385	0.583333	0.473333	1.77667	1.765	1.44333	2.91667	2.53333	1.46667	2.68333	2.96333	2.03	2.81333	2.26667	0.38	1.39	1.29	1.54333	1.11667	1.65667					0.766667	2.83333	3.00667	4
IPI:IPI00784154.1|SWISS-PROT:P10809|TREMBL:B2R5M6;B3GQS7;Q53QD5|ENSEMBL:ENSP00000340019;ENSP00000373620|REFSEQ:NP_002147;NP_955472|H-INV:HIT000031088|VEGA:OTTHUMP00000205744 Tax_Id=9606 Gene_Symbol=HSPD1 60 kDa heat shock protein	0.863333	0.92	0.58		0.796667	1.06333	0.73	0.883333		0.84		0.675		0.445				0.483333	0.475	0.53				0.676667	1.23333	0.88	0.58	0.8	0.363333	1.85333			0.566667			2.34333		5.84625	0.6	0.923333	1.025	1.25667	1.06			1.96667		4.58333
IPI:IPI00871852.1|ENSEMBL:ENSP00000293831 Tax_Id=9606 Gene_Symbol=EIF4A1 46 kDa protein	0.44	0.493333	0.343333	0.495	0.573333	0.346667	0.403333	0.49	0.79	0.43	0.163333	0.395		0.19				0.355					0.18	0.39	0.843333	0.316667									0.61			1.455	0.13			0.5	0.9	1.74			0.77		1.43
IPI:IPI00879834.1|TREMBL:B0QYM8|ENSEMBL:ENSP00000384353|VEGA:OTTHUMP00000198197 Tax_Id=9606 Gene_Symbol=PARVB Parvin		0.303333				0.7	0.386667	0.4	0.48	0.33	0.863333	0.543333	1.36333	0.556667	1.26667	0.393333	0.313333	0.35	1.16333	0.533333		1.24	0.77	0.485	0.476667				0.16	0.71	0.893333	1.13	0.683333	0.49	1.06333		0.66		0.423333	0.625							0.655
IPI:IPI00010896.3|SWISS-PROT:O00299|TREMBL:Q53FB0;Q5SRT3|ENSEMBL:ENSP00000211475;ENSP00000364934;ENSP00000364935;ENSP00000364940;ENSP00000372705;ENSP00000372896;ENSP00000372897;ENSP00000379229;ENSP00000382898;ENSP00000382899;ENSP00000382926;ENSP00000382931|REFSEQ:NP_001279|VEGA:OTTHUMP00000014792;OTTHUMP00000014793;OTTHUMP00000014794;OTTHUMP00000014798;OTTHUMP00000029131;OTTHUMP00000029133;OTTHUM…	1.23333	1.31	0.416667	0.686667	1.11333	1.32	1.02333	1.18333	1.88333	1.30667	1.41	1.58333	1.655	0.82		0.42	0.4	0.796667	0.906667	0.843333	1.21	1.18667	1.04333	0.993333	1.75667	0.95	1.22	0.986667	0.236667	0.99	0.773333	1.02667	0.79	0.596667					0.75	1.20333	1.44667	1.61333
IPI:IPI00011654.2|SWISS-PROT:P07437|TREMBL:B4DY90;Q5SU16;Q6LC01|ENSEMBL:ENSP00000259925;ENSP00000339001;ENSP00000373058|REFSEQ:NP_821133|H-INV:HIT000038721|VEGA:OTTHUMP00000014646;OTTHUMP00000029069;OTTHUMP00000029477;OTTHUMP00000165122;OTTHUMP00000192963;OTTHUMP00000193218;OTTHUMP00000193677;OTTHUMP00000194048 Tax_Id=9606 Gene_Symbol=TUBB Tubulin beta chain	3.07333	2.93333	1.82333	1.82333	2.89	3.05667	2.19667	3	2.69333	1.86	3.03	4.29	1.86667	1.08333	1.85	0.706667	0.583333	1.455	1.63333	1.69333		1.48	1.97	1.41667	4.35667	1.83	3.27	2.94	0.353333	1.23667	2.54	1.51	1.06333	0.743333					1.755	2.6	2.79667	2.67333
IPI:IPI00033494.3|SWISS-PROT:O14950|ENSEMBL:ENSP00000237500;ENSP00000383036;ENSP00000383037;ENSP00000383039|REFSEQ:NP_291024|VEGA:OTTHUMP00000071936;OTTHUMP00000071937;OTTHUMP00000071938;OTTHUMP00000162244;OTTHUMP00000165806;OTTHUMP00000165807;OTTHUMP00000165808 Tax_Id=9606 Gene_Symbol=MRLC2 Myosin regulatory light chain MRLC2	1.05667	0.76	0.64	0.466667	0.586667	1.05333	0.813333	0.796667	1.32333	0.93	1.38667	1.37667	1.33	0.77		0.436667	0.373333	0.88	1.08333	0.833333	0.89	1.41333	0.846667	1.01667	1.1	0.45	0.655	1.01	0.306667	1.12	1.21667	1.03	0.833333	0.853333					0.56	0.87	1.16333	1.17333
IPI:IPI00179330.6|SWISS-PROT:P62979|TREMBL:B2RDW1;Q5RKT7;Q8WYN9|ENSEMBL:ENSP00000272317;ENSP00000383981;ENSP00000385659|REFSEQ:NP_001129064;NP_002945|H-INV:HIT000384848|VEGA:OTTHUMP00000200786;OTTHUMP00000200788;OTTHUMP00000200789 Tax_Id=9606 Gene_Symbol=UBB;RPS27A;UBC ubiquitin and ribosomal protein S27a precursor	1.91333	0.833333	1.10667	1.58667	1.22	1.48	1.00333	1.67	1.47	1	1.13667	1.39333	0.426667	0.243333		0.163333	0.113333	1.55667	0.446667	0.37	2.25	1.10667	0.61	0.886667	2.5	1.51333	2.49	1.52333	0.0666667	0.226667	0.33	0.526667	0.39	0.956667					0.28	1.17	2.07667	1.56
IPI:IPI00455383.4|SWISS-PROT:Q00610-2|ENSEMBL:ENSP00000376763|VEGA:OTTHUMP00000165785;OTTHUMP00000181744 Tax_Id=9606 Gene_Symbol=CLTC Isoform 2 of Clathrin heavy chain 1	2.47667	2.72667	2.29	2.015	2.59333	2.25	2.41333	2.46667	4.10667	2.32333	2.085	3.59		1.87333					2.34667	1.37	3.55	3.17	2.01667	2.01	4.53333	2.265			0.666667	2.735	1.705	2.42		2.39333			2.64					2.925		6.61		6.68	6.6	8.24
IPI:IPI00456429.3|SWISS-PROT:P62987|TREMBL:Q3MIH3|ENSEMBL:ENSP00000386142|REFSEQ:NP_001029102;NP_003324|H-INV:HIT000078160|VEGA:OTTHUMP00000078218;OTTHUMP00000078219 Tax_Id=9606 Gene_Symbol=UBA52;UBB;RPS27A;UBC ubiquitin and ribosomal protein L40 precursor	1.56667	0.683333	0.91	1.30333	1	1.21333	0.82	1.36667	1.20667	0.816667	0.93	1.14	0.35	0.2		0.133333	0.0933333	1.27333	0.366667	0.303333	1.84333	0.906667	0.5	0.726667	2.05	1.24	2.04	1.25	0.0533333	0.186667	0.27	0.433333	0.325	0.786667					0.23	0.96	1.70333	1.28
IPI:IPI00640741.1|VEGA:OTTHUMP00000009235;OTTHUMP00000009237 Tax_Id=9606 Gene_Symbol=PRDX1 19 kDa protein		0.173333			0.32	0.19	0.0533333		0.155		0.135			0.09											0.225		0.32								0.88	0.665	0.233333	1.475		0.205		0.513333			0.375	0.31	0.585		0.613333
IPI:IPI00645452.1|TREMBL:B4DQN9;Q5JP53|ENSEMBL:ENSP00000379672;ENSP00000383307;ENSP00000383378|VEGA:OTTHUMP00000014649;OTTHUMP00000164860;OTTHUMP00000192965;OTTHUMP00000193220;OTTHUMP00000193679;OTTHUMP00000194050;OTTHUMP00000195627;OTTHUMP00000195823 Tax_Id=9606 Gene_Symbol=TUBB Tubulin	2.95333	2.82333	1.75667	1.75667	2.78	2.94	2.11333	2.88667	2.59	1.79	2.91333	3.95333	1.79667	1.04333	1.77667	0.676667	0.563333	1.4	1.57	1.63		1.42667	1.89333	1.36	4.19	1.7	3.14667	2.83	0.34	1.19	2.44667	1.45333	1.02	0.713333					1.69	2.50333	2.68667	2.57
IPI:IPI00719280.2|TREMBL:Q5U5U6|ENSEMBL:ENSP00000304697;ENSP00000379178;ENSP00000379180|REFSEQ:NP_061828|H-INV:HIT000029568|VEGA:OTTHUMP00000064959;OTTHUMP00000064960;OTTHUMP00000064961;OTTHUMP00000182863;OTTHUMP00000182864;OTTHUMP00000182865 Tax_Id=9606 Gene_Symbol=UBB;RPS27A;UBC ubiquitin B precursor	2.74667	1.19667	1.58667	2.28	1.75333	2.12333	1.44	2.39333	2.10667	1.43333	1.63	2	0.61	0.353333		0.233333	0.166667	2.23333	0.64	0.533333	3.22667	1.58667	0.876667	1.27	3.58667	2.17	3.56667	2.18667	0.09	0.326667	0.473333	0.76	0.56	1.37333					0.403333	1.67667	2.98	2.24
IPI:IPI00000874.1|SWISS-PROT:Q06830|TREMBL:B2R4P2;B5BU26|ENSEMBL:ENSP00000262746;ENSP00000361152|REFSEQ:NP_002565;NP_859047;NP_859048|H-INV:HIT000039247|VEGA:OTTHUMP00000009234 Tax_Id=9606 Gene_Symbol=PRDX1 Peroxiredoxin-1		0.2			0.375	0.22	0.0566667		0.18		0.155			0.105											0.26		0.37								1.025	0.775	0.276667	1.71875		0.235		0.596667			0.44	0.36	0.68		0.713333
IPI:IPI00010402.2|TREMBL:Q86Z22|ENSEMBL:ENSP00000363361|H-INV:HIT000080332 Tax_Id=9606 Gene_Symbol=SH3BGRL3 Putative uncharacterized protein		0.24	0.545	0.45	0.51	0.493333	0.733333	0.593333	0.48	0.595	0.303333		0.496667	0.256667		0.1		0.245	0.513333	0.226667	0.49	0.303333	0.583333	0.51	0.74	0.183333	0.48						0.19	0.125					0.163333	0.135	0.315		1.225	2.32667
IPI:IPI00024067.4|SWISS-PROT:Q00610-1|TREMBL:Q49AL0|ENSEMBL:ENSP00000269122|REFSEQ:NP_004850|H-INV:HIT000054067|VEGA:OTTHUMP00000165784;OTTHUMP00000181743 Tax_Id=9606 Gene_Symbol=CLTC Isoform 1 of Clathrin heavy chain 1	2.52333	2.78333	2.34	2.055	2.64333	2.29667	2.46	2.51667	4.19333	2.37	2.125	3.65333		1.91333					2.39667	1.39333	3.625	3.235	2.06	2.055	4.62	2.31			0.606667	2.785	1.73	2.46667		2.44333			2.695					2.985		6.745		6.81	6.735	8.405
IPI:IPI00025447.8|TREMBL:A6PW80;B4DNE0;Q2F837;Q504Z0;Q6IQ15;Q6P082;Q6P4C9;Q8TBL1;Q96C29;Q96CD8;Q96EB3|ENSEMBL:ENSP00000350920|H-INV:HIT000278607|VEGA:OTTHUMP00000196138 Tax_Id=9606 Gene_Symbol=EEF1A1 Elongation factor 1-alpha	1.96	2.01	1.70333	2.13667	2.82667		1.33	2.48	1.53667		1.105			0.836667					0.345		0.773333	0.575	0.763333	0.833333	3.66333	1.33	1.01									2.295			0.63	0.93		1.96333	5.58667	5.97667	4.25333	1.31667	5.16	1.475	6.92667
IPI:IPI00414676.6|SWISS-PROT:P08238|TREMBL:A8K3W9;B2R5P0;B4DGL0;B4DMA2;Q6PK50;Q9H6X9|ENSEMBL:ENSP00000325875;ENSP00000360609;ENSP00000360709|REFSEQ:NP_031381|H-INV:HIT000253179|VEGA:OTTHUMP00000016517;OTTHUMP00000016518;OTTHUMP00000016519 Tax_Id=9606 Gene_Symbol=HSP90AB1 Heat shock protein HSP 90-beta	2.32667	2.45	1.31	1.52	3.16	4.39333	2.35667	2.46	3.97	2.65667	2.74	3.31	1.76	1.18		0.42	0.286667	0.916667	0.52	1.83	2.04333	1.095	1.06333	2.81333	3.89	2.42333	3.69	3.3	0.283333	1.25	1.145	1.73333	0.756667						0.75	2.43667	3.29	3.86333
IPI:IPI00418495.5|SWISS-PROT:P16671|TREMBL:A4D1B1;B3KUB8;Q13965;Q9BQA7;Q9BZM7;Q9BZM9;Q9BZN0;Q9BZN1;Q9BZN2;Q9BZN6|ENSEMBL:ENSP00000308165;ENSP00000378268;ENSP00000378271|REFSEQ:NP_000063;NP_001001547;NP_001001548;NP_001120915;NP_001120916|H-INV:HIT000197016|VEGA:OTTHUMP00000025108 Tax_Id=9606 Gene_Symbol=CD36 Platelet glycoprotein 4	0.65	0.476667		0.375	0.43	1.11667	0.483333	0.55	0.92	0.913333	0.58	1.05	1.45	0.716667	0.52	0.326667	0.39	1.06667	1.37333	0.646667	0.996667	0.886667	0.613333	0.55	1.06	0.446667		0.375	0.716667	2.79	0.87	0.72	0.683333	0.543333					0.586667	0.94	0.613333	0.756667
IPI:IPI00514090.2|SWISS-PROT:P09960-2|VEGA:OTTHUMP00000168794 Tax_Id=9606 Gene_Symbol=LTA4H Isoform 2 of Leukotriene A-4 hydrolase	0.48	0.986667	0.356667	0.715	1.52	1.03	0.97	0.695	1.46333	0.793333	0.58	1.38		0.205									0.39	0.576667	1.65	0.873333	0.823333	0.643333								1.78	0.6	2.37667		0.705	1.18333	1.45667		1.59333	1.22333
IPI:IPI00647896.1|TREMBL:A4UCU2;B4E052;Q1KSF8;Q5ST81;Q6P602;Q96B85;Q9BUU9|ENSEMBL:ENSP00000365578;ENSP00000379668;ENSP00000383302;ENSP00000383304;ENSP00000383374;ENSP00000383375|VEGA:OTTHUMP00000014647;OTTHUMP00000014648;OTTHUMP00000029070;OTTHUMP00000029478;OTTHUMP00000164861;OTTHUMP00000165123;OTTHUMP00000192964;OTTHUMP00000192966;OTTHUMP00000193219;OTTHUMP00000193221;OTTHUMP00000193678;OTTHUMP…	2.045	1.88	1.02667	1.08667	2.13333	1.86667	1.84667	2.02	2.07	1.43	2.37333	2.87	1.57	0.883333	1.42	0.593333	0.47	0.935	1.29667	1.31667		0.946667	1.65667	0.816667	3.02333	0.956667	2.50333	1.84667	0.28	1.12	1.75333	1.26333	0.893333	0.513333						1.14333	1.73	1.75333
IPI:IPI00854592.2|TREMBL:B4DQ80;Q5VU61;Q6LDX7;Q8NAG3;Q8NI98|ENSEMBL:ENSP00000308847;ENSP00000339378|VEGA:OTTHUMP00000034020 Tax_Id=9606 Gene_Symbol=TPM3 Tropomyosin 3		0.47			0.56	0.453333	0.383333	0.466667	0.496667	0.28	0.865	0.61	0.695				0.18			0.445				0.603333			0.36	0.415			0.836667	0.596667				0.543333	0.355		0.4	1.38	1.17667	0.805		0.95
IPI:IPI00877029.1|TREMBL:Q8WW76 Tax_Id=9606 Gene_Symbol=FGA FGA protein	0.576667	0.536667	0.35		0.256667		0.673333	0.65	0.82	0.57	1.29667	0.94	1.12333	0.496667	1.09333	0.55	0.546667	0.545	1.74	0.63	0.375	1.18333	0.876667	0.636667	0.5				0.41	1.21667	0.473333	0.32	1.24333		0.685						0.22	0.416667
IPI:IPI00903292.1|SWISS-PROT:O75083-3|TREMBL:B3KXN4;B4DY05|ENSEMBL:ENSP00000371889|REFSEQ:NP_005103 Tax_Id=9606 Gene_Symbol=WDR1 cDNA FLJ45763 fis	0.74	0.626667	0.55	0.675	0.823333		0.88	0.725		1.16667	1.58333	1.71	1.635	1.01333	1.895	0.526667	0.373333	0.83	1.71333	0.28		1.56333	1.11	0.815	1.62	0.325		0.51	0.28	0.94	0.756667	0.87	0.966667	1.64					0.62	0.45		0.73			0.6		2.525
IPI:IPI00908896.1|TREMBL:B4DP51 Tax_Id=9606 Gene_Symbol=- cDNA FLJ54533	0.135	0.09		0.11		0.143333	0.09	0.12	0.16	0.09	0.085	0.125									0.163333	0.06		0.0633333	0.165	0.126667	0.19	0.176667						0.0533333		0.226667		0.601667		0.0633333	0.16	0.203333	0.475		0.323333	0.233333
IPI:IPI00027107.5|SWISS-PROT:P49411|ENSEMBL:ENSP00000322439|REFSEQ:NP_003312|H-INV:HIT000034759|VEGA:OTTHUMP00000081636;OTTHUMP00000122539 Tax_Id=9606 Gene_Symbol=TUFM Tu translation elongation factor	0.265	0.293333		0.185	0.305	0.275	0.24	0.2		0.17		0.393333						0.245		0.176667				0.35	0.426667	0.186667	0.33		0.08	0.65						0.656667		1.1775		0.22	0.365	0.33	0.815	1.26333	0.775	0.606667	0.89	1.84667	0.853333
IPI:IPI00219077.4|SWISS-PROT:P09960-1|TREMBL:B4DVZ8;Q6IAT6|ENSEMBL:ENSP00000228740|REFSEQ:NP_000886|H-INV:HIT000191156|VEGA:OTTHUMP00000168795 Tax_Id=9606 Gene_Symbol=LTA4H Isoform 1 of Leukotriene A-4 hydrolase		1.12333	0.403333	0.815	1.735	1.19333	1.10667	0.79	1.67667	0.906667	0.665	1.63667		0.235						0.505			0.485	0.763333	1.88333	0.993333	1.04333	0.733333								2.04	0.685	2.7125		0.815	1.37667	1.66333		1.51	1.39667
IPI:IPI00298547.3|SWISS-PROT:Q99497|TREMBL:B2R4Z1|ENSEMBL:ENSP00000340278;ENSP00000366708;ENSP00000366711;ENSP00000366713|REFSEQ:NP_001116849;NP_009193|H-INV:HIT000297741|VEGA:OTTHUMP00000001348;OTTHUMP00000001349;OTTHUMP00000001350;OTTHUMP00000001351 Tax_Id=9606 Gene_Symbol=PARK7 Protein DJ-1	0.285	0.286667		0.253333	0.316667	0.31	0.23	0.253333	0.445	0.283333		0.325	0.185	0.15	0.115		0.055	0.256667	0.236667	0.183333	0.306667	0.286667	0.22	0.24	0.403333	0.203333	0.26	0.296667	0.045	0.146667	0.0566667	0.135	0.14	0.206667					0.155	0.24	0.316667	0.473333
IPI:IPI00375307.1|TREMBL:A6NC19|ENSEMBL:ENSP00000335363|REFSEQ:NP_857635 Tax_Id=9606 Gene_Symbol=PRDX5 peroxiredoxin 5 isoform c precursor		0.08			0.115		0.09	0.07	0.136667	0.0766667	0.095	0.12		0.04		0.0133333				0.0666667		0.0933333			0.123333	0.0466667		0.055	0.0133333	0.0533333				0.035		0.233333		0.425833			0.0833333	0.123333	0.09	0.103333			0.05
IPI:IPI00382605.2|TREMBL:B0QYN1;B5MDI0;Q96PN1|ENSEMBL:ENSP00000353924;ENSP00000384515|REFSEQ:NP_001003828|VEGA:OTTHUMP00000198195 Tax_Id=9606 Gene_Symbol=PARVB parvin		0.376667				0.843333	0.483333	0.48		0.4	1.04	0.656667	1.64333	0.67	1.52667	0.473333	0.376667	0.42	1.39667	0.636667		1.49333	0.926667	0.59	0.573333				0.19	0.853333	1.07667	1.355	0.82	0.596667	1.27667		0.795		0.506667	0.76							0.79
IPI:IPI00640721.1|TREMBL:Q4VY19;Q59EQ2|VEGA:OTTHUMP00000043877 Tax_Id=9606 Gene_Symbol=YWHAB Tyrosine 3-monooxygenase/tryptophan 5-monooxygenase activation protein	0.24	0.175	0.0733333	0.075	0.14	0.226667	0.146667	0.19	0.166667	0.113333	0.195	0.213333	0.185		0.18	0.045	0.035	0.05		0.116667	0.105	0.17	0.123333	0.135	0.21	0.116667	0.273333	0.22	0.045	0.18	0.145	0.16	0.09	0.13					0.0766667	0.18	0.2	0.256667
IPI:IPI00645801.1|TREMBL:Q4VY20|VEGA:OTTHUMP00000043876 Tax_Id=9606 Gene_Symbol=YWHAB Tyrosine 3-monooxygenase/tryptophan 5-monooxygenase activation protein	0.176667	0.125	0.0533333	0.05	0.103333	0.163333	0.106667	0.14	0.123333	0.0833333	0.14	0.156667	0.135		0.13	0.03	0.025	0.035		0.0833333	0.08	0.125	0.0866667	0.1	0.15	0.0766667	0.203333	0.16	0.035	0.13	0.105	0.12	0.065	0.0933333					0.0566667	0.125	0.146667	0.186667
IPI:IPI00791188.1|VEGA:OTTHUMP00000169506 Tax_Id=9606 Gene_Symbol=RPLP0 18 kDa protein	0.1	0.06		0.05	0.145		0.075	0.0666667	0.135	0.09	0.05	0.115									0.095			0.0666667	0.13	0.0933333	0.13									0.253333		0.429167			0.133333	0.113333	0.14				0.186667
IPI:IPI00796249.1|TREMBL:A8MZG1;Q59E99|ENSEMBL:ENSP00000380720;ENSP00000380721|VEGA:OTTHUMP00000165030 Tax_Id=9606 Gene_Symbol=THBS1 Putative uncharacterized protein THBS1	0.06	0.0833333			0.04	0.115	0.19	0.186667	0.243333	0.14	0.36	0.24	0.37	0.163333		0.136667	0.0833333	0.183333	0.553333	0.24	0.06	0.473333	0.14	0.0866667	0.203333				0.113333	0.323333	0.193333	0.135	0.263333	0.06			0.205		0.106667
IPI:IPI00909961.1|TREMBL:B4DWT5 Tax_Id=9606 Gene_Symbol=- cDNA FLJ50720		0.426667			0.503333	0.413333	0.346667	0.42	0.45	0.255	0.785		0.56				0.163333			0.4				0.546667			0.336667	0.375			0.76	0.563333				0.49	0.315		0.363333	1.25	1.07	0.73		0.743333
IPI:IPI00377081.1|TREMBL:B1AM77|ENSEMBL:ENSP00000339607|REFSEQ:NP_937837|VEGA:OTTHUMP00000022025 Tax_Id=9606 Gene_Symbol=STOM stomatin isoform b		0.25	0.183333		0.12	0.196667	0.18	0.25	0.305	0.3	0.4	0.213333	0.423333	0.313333	0.383333	0.206667	0.133333		0.76	0.286667		0.31	0.343333	0.173333	0.363333			0.236667	0.33	1.08333	0.446667	0.526667	0.493333	0.035					0.24	0.28	0.286667			0.106667				0.195
IPI:IPI00442825.1|TREMBL:Q6ZP35|ENSEMBL:ENSP00000366980 Tax_Id=9606 Gene_Symbol=ANXA6 cDNA FLJ26567 fis	0.395	0.27	0.235	0.576667	0.773333	0.17	0.266667	0.283333	0.68	0.426667		0.475		0.175				0.416667		0.08	0.603333			0.31	0.703333	0.443333				0.22						1.345					0.466667	0.533333		1.005	1.05667		0.846667	1.14
IPI:IPI00549725.6|SWISS-PROT:P18669|TREMBL:B4DJA4;B4DKL5;B4DMJ7;Q0D2Q6;Q53G35;Q6FHK8;Q6FHU2;Q6P6D7|ENSEMBL:ENSP00000359991;ENSP00000384413|REFSEQ:NP_002620|H-INV:HIT000271380;HIT000278221|VEGA:OTTHUMP00000020190;OTTHUMP00000168721;OTTHUMP00000168727 Tax_Id=9606 Gene_Symbol=PGAM1 Phosphoglycerate mutase 1	1.22	1.06667	0.63	1.10667	1.38	1.11	0.87	1.15667	1.73667	0.976667	0.493333	0.946667	0.313333	0.316667		0.05		0.766667	0.185	0.516667	1.52	0.573333	0.463333	0.613333	1.42333	1.06	1.50667	1.03667		0.266667		0.273333	0.173333	0.366667					0.316667	0.843333	1.44667	1.52667
IPI:IPI00793002.1|VEGA:OTTHUMP00000169504 Tax_Id=9606 Gene_Symbol=RPLP0 19 kDa protein	0.106667	0.06			0.15		0.08	0.07	0.135	0.09	0.05	0.12									0.1			0.0666667	0.133333	0.0966667	0.133333									0.263333		0.445833			0.143333	0.116667	0.15				0.193333
IPI:IPI00794884.1|VEGA:OTTHUMP00000169508 Tax_Id=9606 Gene_Symbol=RPLP0 24 kDa protein	0.133333	0.085			0.195		0.1	0.0933333	0.175	0.115	0.06	0.155									0.13			0.0866667	0.176667	0.123333	0.173333									0.336667		0.573333			0.17	0.15	0.195				0.25
IPI:IPI00844078.2|SWISS-PROT:A6NL28-1 Tax_Id=9606 Gene_Symbol=- Isoform 1 of Putative tropomyosin alpha-3 chain-like protein		0.483333			0.485	0.403333	0.356667	0.423333	0.446667	0.28	0.865		0.62				0.176667			0.445				0.58			0.293333	0.41			0.73	0.573333				0.55	0.345		0.39	1.34667	1.16	0.56		0.78
IPI:IPI00868999.1|H-INV:HIT000290201 Tax_Id=9606 Gene_Symbol=RPLP0 60S acidic ribosomal protein P0	0.123333	0.07			0.175		0.09	0.0833333	0.16	0.105	0.06	0.14									0.115			0.0833333	0.16	0.113333	0.16									0.31		0.523333			0.16	0.14	0.175				0.23
IPI:IPI00900375.1|SWISS-PROT:A6NL28-2 Tax_Id=9606 Gene_Symbol=- Isoform 2 of Putative tropomyosin alpha-3 chain-like protein		0.456667			0.455	0.383333	0.336667	0.4	0.42	0.265	0.815		0.58				0.163333			0.415				0.546667			0.28	0.39			0.685	0.543333				0.52	0.32		0.365	1.27333	1.09333	0.53		0.736667
IPI:IPI00007765.5|SWISS-PROT:P38646|TREMBL:A1XP52;Q2F839;Q8N1C8|ENSEMBL:ENSP00000297185|REFSEQ:NP_004125|H-INV:HIT000192047|VEGA:OTTHUMP00000159494 Tax_Id=9606 Gene_Symbol=HSPA9 Stress-70 protein	0.64	0.523333		0.4	0.95	0.51	0.455	0.596667		0.51								0.38		0.26	0.615		0.233333		0.826667				0.166667	1.11333				0.363333		1.64		3.02083		0.78	0.725	0.88	1.06		0.906667	1.91	1.615	3.70333	1.26
IPI:IPI00008274.7|SWISS-PROT:Q01518-1|TREMBL:B2RDY9;B4DI38;B4DNW7;B4DNY3|ENSEMBL:ENSP00000344832;ENSP00000361878;ENSP00000361891|REFSEQ:NP_001099000;NP_006358|H-INV:HIT000192150|VEGA:OTTHUMP00000004820;OTTHUMP00000004821;OTTHUMP00000004822 Tax_Id=9606 Gen																																			7.24333	5.64	3.98333	6.96					3.91333	6.21	3.36	2.72	6.22333	1.94	4.21
IPI:IPI00008530.1|SWISS-PROT:P05388|TREMBL:A8K4Z4;Q53HK9;Q53HW2|ENSEMBL:ENSP00000339027;ENSP00000376299|REFSEQ:NP_000993;NP_444505|H-INV:HIT000049094|VEGA:OTTHUMP00000169513;OTTHUMP00000169514 Tax_Id=9606 Gene_Symbol=RPLP0 60S acidic ribosomal protein P0	0.193333	0.135			0.305		0.145	0.14	0.27	0.175	0.09	0.226667									0.23			0.12	0.316667	0.206667	0.313333									0.6		0.911667			0.24	0.236667	0.325				0.356667
IPI:IPI00021440.1|SWISS-PROT:P63261|TREMBL:B4DW52;B4E3A4;Q562L3;Q562L5;Q562L6;Q562L9;Q562M3;Q562M5;Q562N0;Q562N2;Q562N8;Q562P0;Q562R8;Q562U1;Q562U2;Q562V5;Q562X9;Q562Y6;Q562Y8;Q562Z4;Q562Z6;Q562Z7;Q6PJ43;Q8WVW5|ENSEMBL:ENSP00000331514|REFSEQ:NP_001605|H-I																																			155.67	152.927	46.53	82.1533					106.847	138.583	98.85	61.0033	172.56	117.613	159.407
IPI:IPI00215914.5|SWISS-PROT:P84077|ENSEMBL:ENSP00000272102;ENSP00000355714;ENSP00000375741|REFSEQ:NP_001019397;NP_001019398;NP_001019399;NP_001649|H-INV:HIT000003095|VEGA:OTTHUMP00000035715 Tax_Id=9606 Gene_Symbol=ARF1 ADP-ribosylation factor 1			0.105		0.19			0.18		0.245			0.295	0.196667		0.223333			0.255			0.33	0.42		0.45	0.16		0.225	0.07		0.375	0.156667	0.213333						0.21	0.316667	0.3
IPI:IPI00215917.3|SWISS-PROT:P61204|TREMBL:A8K6G8;B4DEB9;B4DN70|ENSEMBL:ENSP00000256682|REFSEQ:NP_001650|H-INV:HIT000196325|VEGA:OTTHUMP00000165241;OTTHUMP00000167413 Tax_Id=9606 Gene_Symbol=ARF3 ADP-ribosylation factor 3			0.105		0.19			0.18		0.245			0.295	0.196667		0.223333			0.255			0.33	0.416667		0.443333	0.156667		0.225	0.07		0.375	0.156667	0.213333						0.21	0.313333	0.295
IPI:IPI00219018.7|SWISS-PROT:P04406|TREMBL:Q2TSD0;Q53X65|ENSEMBL:ENSP00000229239;ENSP00000380068;ENSP00000380070;ENSP00000384819|REFSEQ:NP_002037|H-INV:HIT000034167|VEGA:OTTHUMP00000166331;OTTHUMP00000174430;OTTHUMP00000174431;OTTHUMP00000174432 Tax_Id=96																																			11.28	24.11	12.2667	49.97					13.1233	23.5967	11.1	5.42667	13.8133	5.19333	13.13
IPI:IPI00514669.1|TREMBL:Q5T123|ENSEMBL:ENSP00000363358|VEGA:OTTHUMP00000003459 Tax_Id=9606 Gene_Symbol=SH3BGRL3 SH3 domain binding glutamic acid-rich protein like 3		0.0666667	0.21	0.25	0.186667	0.193333	0.285	0.226667	0.16	0.23	0.08		0.255	0.07				0.06	0.235	0.0866667	0.136667	0.075	0.23	0.2	0.273333		0.186667						0.1	0.05	0.563333	0.045			0.06	0.055	0.103333
IPI:IPI00556485.2|TREMBL:Q3B7A4;Q6NSF2|ENSEMBL:ENSP00000366471|VEGA:OTTHUMP00000169505 Tax_Id=9606 Gene_Symbol=RPLP0 60S acidic ribosomal protein P0	0.153333	0.105			0.22		0.115	0.116667	0.215	0.13	0.07	0.18									0.155			0.1	0.233333	0.16	0.25									0.48		0.7275			0.195	0.186667	0.215				0.28
IPI:IPI00794454.1|VEGA:OTTHUMP00000166804 Tax_Id=9606 Gene_Symbol=ARHGDIB 11 kDa protein			0.135	0.213333	0.39		0.226667							0.183333					0.133333		0.1	0.095	0.146667		0.426667				0.02						1.30667								0.766667	0.973333	0.56	0.356667	0.733333	0.256667	0.903333
IPI:IPI00871646.1|SWISS-PROT:Q8NHW5 Tax_Id=9606 Gene_Symbol=RPLP0-like 60S acidic ribosomal protein P0-like	0.193333	0.11			0.305		0.145	0.126667	0.245	0.175	0.09	0.22									0.23			0.12	0.273333	0.186667	0.243333									0.48		0.814167			0.245	0.23	0.34				0.356667
IPI:IPI00908482.1|TREMBL:B4DS71 Tax_Id=9606 Gene_Symbol=- cDNA FLJ57081		0.183333			0.283333		0.27	0.26		0.49			0.396667	0.273333	0.535	0.153333	0.123333			0.145		0.465	0.23		0.505					0.34	0.36	0.34	0.323333	0.42	1.235	0.643333	0.486667	1.50583	0.176667		0.185	0.43			0.203333
IPI:IPI00005160.3|SWISS-PROT:O15143|TREMBL:A4D275|ENSEMBL:ENSP00000252725|REFSEQ:NP_005711|H-INV:HIT000279989|VEGA:OTTHUMP00000025215 Tax_Id=9606 Gene_Symbol=ARPC1B Actin-related protein 2/3 complex subunit 1B	0.445	0.393333	0.34	0.37	0.465		0.363333	0.486667	0.63			0.565		0.23				0.586667	0.443333	0.253333	0.646667	0.813333	0.285		0.63		0.21			0.303333	0.215	0.405	0.25		0.815	0.865		1.67333			0.495	0.36	0.953333	1.345	0.783333				1.02333
IPI:IPI00021263.3|SWISS-PROT:P63104|TREMBL:A8K1N0|ENSEMBL:ENSP00000309503;ENSP00000379278;ENSP00000379281;ENSP00000379283;ENSP00000379286;ENSP00000379287;ENSP00000379288|REFSEQ:NP_001129171;NP_001129172;NP_001129173;NP_001129174;NP_003397;NP_663723|H-INV:																																			7.34333	4.71333	4.83333	6.01083					2.89667	4.83	3.17	1.89333	5.32667	2.5	3.14
IPI:IPI00179330.6|SWISS-PROT:P62979|TREMBL:B2RDW1;Q5RKT7;Q8WYN9|ENSEMBL:ENSP00000272317;ENSP00000383981;ENSP00000385659|REFSEQ:NP_001129064;NP_002945|H-INV:HIT000384848|VEGA:OTTHUMP00000200786;OTTHUMP00000200788;OTTHUMP00000200789 Tax_Id=9606 Gene_Symbol=																																			1.695	1.84	0.773333	3.46333					2.93333	3.81667	2.42333	1.07	3.00333	1.74667	3.51667
IPI:IPI00294739.1|SWISS-PROT:Q9Y3Z3|TREMBL:B4E2A5;B4E3N3;Q59H15;Q8N491|ENSEMBL:ENSP00000262878|REFSEQ:NP_056289|H-INV:HIT000011083|VEGA:OTTHUMP00000030889 Tax_Id=9606 Gene_Symbol=SAMHD1 SAM domain and HD domain-containing protein 1	1.24	0.83	0.81	1.24667	1.17333	1.42		1.31	1.4	1.05		1.355												0.535	1.93333	1.04667		1.055								2.79667		3.94875		0.633333	1.94667	1.95667	2.78667	2.86	1.145				1.92
IPI:IPI00304925.5|SWISS-PROT:P08107|TREMBL:A8K5I0;B4DI39;B4E1S9;Q9UQC1|ENSEMBL:ENSP00000364801;ENSP00000364802;ENSP00000375391;ENSP00000375399;ENSP00000382839|REFSEQ:NP_005336;NP_005337|H-INV:HIT000030904;HIT000038434;HIT000260966|VEGA:OTTHUMP00000014656;																																			12.6367	8.57333	3.94	12.53					6.45	8.27333	5.50333	6.56333	7.56	7.01333	4.96
IPI:IPI00456429.3|SWISS-PROT:P62987|TREMBL:Q3MIH3|ENSEMBL:ENSP00000386142|REFSEQ:NP_001029102;NP_003324|H-INV:HIT000078160|VEGA:OTTHUMP00000078218;OTTHUMP00000078219 Tax_Id=9606 Gene_Symbol=UBA52;UBB;RPS27A;UBC ubiquitin and ribosomal protein L40 precurso																																			1.39	1.50667	0.633333	2.83667					2.40333	3.13	1.98667	0.876667	2.46	1.43	2.88333
IPI:IPI00465439.5|SWISS-PROT:P04075|TREMBL:A4UCS9;A4UCT0|ENSEMBL:ENSP00000336927;ENSP00000378661|REFSEQ:NP_000025;NP_001121089;NP_908930;NP_908932|H-INV:HIT000031868|VEGA:OTTHUMP00000080131;OTTHUMP00000080132;OTTHUMP00000080133;OTTHUMP00000162983 Tax_Id=9																																			8.59333	4.47	2.52	10.525					4.485	6.23667	4.03333	2.26333	6	2.64333	4.94333
IPI:IPI00549725.6|SWISS-PROT:P18669|TREMBL:B4DJA4;B4DKL5;B4DMJ7;Q0D2Q6;Q53G35;Q6FHK8;Q6FHU2;Q6P6D7|ENSEMBL:ENSP00000359991;ENSP00000384413|REFSEQ:NP_002620|H-INV:HIT000271380;HIT000278221|VEGA:OTTHUMP00000020190;OTTHUMP00000168721;OTTHUMP00000168727 Tax_I																																			3.55333	3.78667	2.2	6.58583					1.88333	3.54333	2.10333	0.633333	1.915	0.64	1.97667
IPI:IPI00719280.2|TREMBL:Q5U5U6|ENSEMBL:ENSP00000304697;ENSP00000379178;ENSP00000379180|REFSEQ:NP_061828|H-INV:HIT000029568|VEGA:OTTHUMP00000064959;OTTHUMP00000064960;OTTHUMP00000064961;OTTHUMP00000182863;OTTHUMP00000182864;OTTHUMP00000182865 Tax_Id=9606																																			2.43	2.63667	1.10667	4.96667					4.21	5.47667	3.47667	1.53333	4.30667	2.50667	5.04
IPI:IPI00789171.1|VEGA:OTTHUMP00000166100 Tax_Id=9606 Gene_Symbol=ALDOC 16 kDa protein		0.0866667				0.103333	0.075						0.08				0.02			0.055	0.186667	0.14			0.13			0.27										0.72		0.43	0.24	0.125
IPI:IPI00791448.1|TREMBL:B4E3D5;Q3MHV2|VEGA:OTTHUMP00000169503 Tax_Id=9606 Gene_Symbol=RPLP0 cDNA FLJ51469	0.166667	0.12			0.27		0.125	0.123333	0.235	0.155		0.196667									0.2			0.103333	0.246667	0.18	0.25									0.52		0.786667			0.21	0.203333	0.275				0.306667
IPI:IPI00917545.1|VEGA:OTTHUMP00000203035 Tax_Id=9606 Gene_Symbol=ACTG2 6 kDa protein	1.18				0.245	0.725		0.57			0.325	0.265					0.153333	0.15	0.175			0.415				0.72	0.713333	0.94						1.35667				1.945	0.336667	0.315		0.715	0.755	1.555		0.386667	2.32667	1.08333	0.71
IPI:IPI00012269.3|SWISS-PROT:Q13201|TREMBL:Q4W5L1|ENSEMBL:ENSP00000264790;ENSP00000378431|REFSEQ:NP_031377|VEGA:OTTHUMP00000161558 Tax_Id=9606 Gene_Symbol=MMRN1 Multimerin-1	2.73	1.50667	0.735			2.08333	1.97	2.04333	3.1	1.64	3.18333	3.14	5.65667	2.15667	3.22	1.61667	1.13333		4.19333	2.28667		2.69	2.26333	1.61333	1.34				1.01	3.10333	3.81	2.32	2.53333	1.76333			1.67		2.47333	2.205		1.89667
IPI:IPI00033494.3|SWISS-PROT:O14950|ENSEMBL:ENSP00000237500;ENSP00000383036;ENSP00000383037;ENSP00000383039|REFSEQ:NP_291024|VEGA:OTTHUMP00000071936;OTTHUMP00000071937;OTTHUMP00000071938;OTTHUMP00000162244;OTTHUMP00000165806;OTTHUMP00000165807;OTTHUMP0000																																			0.506667	1.62667	0.703333	1.76					1.14	0.95	0.843333		1.67333	0.69	1.05333
IPI:IPI00183968.4|SWISS-PROT:P06753-1|ENSEMBL:ENSP00000271850;ENSP00000357513|REFSEQ:NP_689476|H-INV:HIT000033784|VEGA:OTTHUMP00000034016 Tax_Id=9606 Gene_Symbol=TPM3 tropomyosin 3 isoform 1	1.81	1.76			1.24333		1.69	1.79	2.025	1.85	3.63	3.05				1.15	0.86		2.46	2.055			1.99	2.53333							4.27333	4.085	2.075				2.305		2.07	3.81333	2.69667			2.43		0.58
IPI:IPI00216134.3|ENSEMBL:ENSP00000384315|REFSEQ:NP_001018020|VEGA:OTTHUMP00000175854 Tax_Id=9606 Gene_Symbol=TPM1 tropomyosin 1 alpha chain isoform 7	1.58667		1.125		1.035	1.815	1.48		1.765	1.53333	2.75333		2.87	0.715		1.03667	0.803333	1.34	2.29333	1.65		2.31	1.63333	1.96				1.96333	0.63	2.42667	3.73	3.705	1.93			1.575			1.63	2.77333	1.72333
IPI:IPI00219525.10|SWISS-PROT:P52209|TREMBL:A9Z1X1;B4DL86;B4DQJ8;B4DV68;B4E2U0|ENSEMBL:ENSP00000366262|REFSEQ:NP_002622|H-INV:HIT000029558|VEGA:OTTHUMP00000001897 Tax_Id=9606 Gene_Symbol=PGD 6-phosphogluconate dehydrogenase	1.46333	1.10333	0.91	1.46333	1.81	0.865	1.26	1.15	2.38	1.245	1.055	1.36						0.876667		0.65		1.05667	0.465	1.07667	2.06	1.01667						0.455		0.74		2.07333	1.35333	3.9325			1.41		2.52	2.81
IPI:IPI00328328.3|SWISS-PROT:Q14240-1|TREMBL:Q53XJ6;Q86WD0|ENSEMBL:ENSP00000326381|REFSEQ:NP_001958|H-INV:HIT000049358|VEGA:OTTHUMP00000173930 Tax_Id=9606 Gene_Symbol=EIF4A2 Isoform 1 of Eukaryotic initiation factor 4A-II	0.44	0.493333	0.35	0.5	0.58		0.41	0.47	0.636667	0.425	0.14			0.19				0.355					0.183333	0.4	0.843333	0.326667									0.61			1.46333				0.49	0.906667	1.75	0.705		0.775		1.44
IPI:IPI00409717.1|SWISS-PROT:Q14240-2|VEGA:OTTHUMP00000173932 Tax_Id=9606 Gene_Symbol=EIF4A2 Isoform 2 of Eukaryotic initiation factor 4A-II	0.44	0.493333	0.35	0.505	0.58		0.41	0.47	0.64	0.425	0.14			0.19				0.355					0.183333	0.4	0.846667	0.326667									0.61			1.46667				0.493333	0.91	1.75333	0.705		0.78		1.44
IPI:IPI00453473.6|SWISS-PROT:P62805|TREMBL:B2R4R0;Q0VAS5;Q6B823|ENSEMBL:ENSP00000289352;ENSP00000343282;ENSP00000346316;ENSP00000347168;ENSP00000348258;ENSP00000350159;ENSP00000350767;ENSP00000352980;ENSP00000353624;ENSP00000358153;ENSP00000358162;ENSP00000366581;ENSP00000366956;ENSP00000366974;ENSP00000367034;ENSP00000376663;ENSP00000376664;ENSP00000376668;ENSP00000376669;ENSP00000376671|REFSEQ:…	0.443333	0.36	0.15		0.983333	0.59	1.42333	0.496667	1.11333	0.763333	0.413333	1.17333		0.166667				2.37667	0.03	0.55	0.203333	0.216667	0.346667	0.866667	3.30667	0.246667	0.46	0.623333	0.025	0.14	0.09	0.396667	1.51	0.333333					0.03	0.0866667	1.41	0.676667
IPI:IPI00737530.1|REFSEQ:XP_941344 Tax_Id=9606 Gene_Symbol=LOC653888 similar to p41-Arc	0.445	0.393333	0.34	0.366667	0.465		0.36	0.483333	0.625					0.245				0.586667	0.44	0.243333	0.646667	0.806667	0.285		0.63		0.21			0.303333	0.215	0.405	0.25		0.815	0.855		1.67083			0.495	0.36	0.95	1.345	0.733333				1.01667
IPI:IPI00746851.1|TREMBL:Q59H50;Q96PT7;Q9UD72|VEGA:OTTHUMP00000115284 Tax_Id=9606 Gene_Symbol=ITGB2 Integrin beta (Fragment)	0.55	0.775	0.826667	1.01333	1.32667	0.906667	0.775	1.08333	1.57	0.78				0.193333									0.33	0.713333	1.22333	1.16667		1.065								1.96667			0.155	1.04667	1.47667	1.04667		2.50333				5.285
IPI:IPI00791418.1|VEGA:OTTHUMP00000175716 Tax_Id=9606 Gene_Symbol=PDIA3 8 kDa protein		0.085			0.08	0.115	0.065	0.09	0.14	0.0966667	0.1	0.14	0.08	0.0666667	0.103333			0.085	0.08	0.075		0.08		0.0766667	0.11	0.075						0.0966667	0.0766667	0.07													0.18	0.14
IPI:IPI00791498.1|VEGA:OTTHUMP00000168048 Tax_Id=9606 Gene_Symbol=ATP5B 17 kDa protein		0.215			0.253333	0.305	0.173333	0.19	0.275	0.223333		0.265		0.155						0.175				0.255	0.225	0.11		0.195	0.12	0.566667								0.35	0.04	0.616667	0.603333	0.295	0.535	0.76		1.1		2.51
IPI:IPI00026230.1|SWISS-PROT:P55795|TREMBL:A1L400|ENSEMBL:ENSP00000361927;ENSP00000378562|REFSEQ:NP_001027565;NP_062543|H-INV:HIT000303916|VEGA:OTTHUMP00000023682 Tax_Id=9606 Gene_Symbol=HNRNPH2 Heterogeneous nuclear ribonucleoprotein H2	0.335	0.343333			0.605		0.335	0.275	0.505	0.356667		0.395									0.255				0.596667										1.27		0.66	1.55833				0.5	0.9	1.21667	0.766667	1.71		1.45333	1.055
IPI:IPI00384369.4|SWISS-PROT:P09493-5|TREMBL:Q07413;Q1ZYL5;Q59GR8;Q7Z6L8|ENSEMBL:ENSP00000334624|REFSEQ:NP_001018008|VEGA:OTTHUMP00000175855 Tax_Id=9606 Gene_Symbol=TPM1 Tropomyosin 1 alpha variant 6	1.58667		1.125		1.03	1.8	1.48		1.76	1.52333	2.75333		2.87	0.715		1.03667	0.803333		2.27667	1.65		2.31	1.63333	1.96				1.96	0.63	2.42667	3.73	3.68	1.875			1.575			1.63	2.77333	1.71
IPI:IPI00423466.1|TREMBL:Q6N097 Tax_Id=9606 Gene_Symbol=IGHG1 Putative uncharacterized protein DKFZp686H20196		0.68								0.81	0.92			0.58				0.696667	0.585	0.52			0.296667		0.53	0.886667							0.35	15.8467	2.20333	4.89		11.4863					1.555	3.63333	1.82	0.695	3.11	4.27667	3.03
IPI:IPI00550069.3|SWISS-PROT:P13489|TREMBL:Q59GB3;Q8IZK8;Q96FD7;Q9BQ80|ENSEMBL:ENSP00000346402;ENSP00000348515;ENSP00000380729;ENSP00000380738;ENSP00000380739|REFSEQ:NP_002930;NP_976317;NP_976318;NP_976319;NP_976320;NP_976321;NP_976322;NP_976323|H-INV:HIT000299066|VEGA:OTTHUMP00000147628 Tax_Id=9606 Gene_Symbol=RNH1 Ribonuclease inhibitor	1.16667	0.89	0.47	1.18667	1.21667	0.983333	0.606667	1.04333	1.7	1.14667	0.503333	1.15333	0.41	0.383333		0.0666667		0.816667	0.22	0.48	1.26	0.566667	0.363333	0.706667	1.87	1.23	1.50333	0.92						0.45					0.346667	1.38333	1.52333	1.98667
IPI:IPI00642256.2|SWISS-PROT:P47756-2|TREMBL:B1AK87;Q32Q68;Q7L4N0|ENSEMBL:ENSP00000364286;ENSP00000383862|REFSEQ:NP_004921|H-INV:HIT000338882|VEGA:OTTHUMP00000002652 Tax_Id=9606 Gene_Symbol=CAPZB Isoform 2 of F-actin-capping protein subunit beta		0.25			0.373333		0.305	0.336667	0.47	0.145	0.243333	0.456667		0.25					0.255	0.233333			0.296667		0.395					0.23	0.09								0.105	0.36	0.563333			0.356667		0.51
IPI:IPI00747533.2|ENSEMBL:ENSP00000270776 Tax_Id=9606 Gene_Symbol=PGD 56 kDa protein	1.55667	1.17667	0.965	1.55667	1.92	0.92	1.34	1.22	2.53	1.325	1.12	1.445						0.933333		0.69		1.12667	0.49	1.14667	2.19333	1.08						0.485		0.79		2.20667	1.44	4.18			1.5		2.675	2.99
IPI:IPI00816681.1|TREMBL:Q6PYX1 Tax_Id=9606 Gene_Symbol=IGHM Hepatitis B virus receptor binding protein (Fragment)		0.49				0.565				0.59				0.425				0.503333	0.39	0.38			0.21			0.643333		1.46333						11.46	1.59667	3.53667		8.30875					1.125	2.62333	1.32	0.5	2.25	3.09667	2.195
IPI:IPI00216318.5|SWISS-PROT:P31946-1|TREMBL:A8K9K2;B5BU24|ENSEMBL:ENSP00000300161;ENSP00000361930|REFSEQ:NP_003395;NP_647539|H-INV:HIT000322080|VEGA:OTTHUMP00000031075;OTTHUMP00000031076 Tax_Id=9606 Gene_Symbol=YWHAB Isoform Long of 14-3-3 protein beta/a																																			1.98667	2.23	1.25333	2.46917					1.08333	2.37667	1.48333	0.786667	1.78	0.83	1.27333
IPI:IPI00478231.2|SWISS-PROT:P61586|TREMBL:B4DKN9;Q53HM4;Q9BVT0|ENSEMBL:ENSP00000265538|REFSEQ:NP_001655|H-INV:HIT000049337|VEGA:OTTHUMP00000171217 Tax_Id=9606 Gene_Symbol=RHOA Transforming protein RhoA	0.095	0.113333			0.173333		0.163333	0.18		0.153333	0.16	0.246667	0.123333	0.126667		0.05			0.25			0.34	0.0933333	0.07	0.343333	0.08			0.0833333	0.193333	0.106667	0.08			0.455	0.245
IPI:IPI00641107.2|TREMBL:B2R7T8|ENSEMBL:ENSP00000383860 Tax_Id=9606 Gene_Symbol=CAPZB cDNA		0.273333			0.413333		0.335	0.37	0.52		0.27	0.503333		0.27					0.285	0.253333			0.323333		0.43					0.255	0.105								0.11	0.4	0.613333			0.39		0.56
IPI:IPI00790077.1|VEGA:OTTHUMP00000173939 Tax_Id=9606 Gene_Symbol=EIF4A2 25 kDa protein	0.15	0.21	0.155	0.173333	0.33		0.165	0.186667	0.245	0.2				0.085				0.135					0.07	0.14	0.356667	0.153333									0.28			0.575				0.2	0.38	0.77	0.33		0.475		0.745
IPI:IPI00793328.1|VEGA:OTTHUMP00000173935 Tax_Id=9606 Gene_Symbol=EIF4A2 26 kDa protein	0.155	0.216667	0.165	0.18	0.34		0.17	0.196667	0.255	0.205				0.09				0.14					0.07	0.145	0.373333	0.16									0.29			0.601667				0.21	0.396667	0.803333	0.345		0.49		0.78
IPI:IPI00852597.1|VEGA:OTTHUMP00000196039 Tax_Id=9606 Gene_Symbol=CTSD 33 kDa protein		0.185			0.305							0.235													0.413333										0.643333						0.346667			0.653333	0.243333	1.44		0.97	0.355
IPI:IPI00020436.4|SWISS-PROT:Q15907|TREMBL:A5YM50;B4DMK0;B4DT13;Q5U0I1;Q6FHR0;Q6FI42|ENSEMBL:ENSP00000333547|REFSEQ:NP_004209|H-INV:HIT000271476|VEGA:OTTHUMP00000077935 Tax_Id=9606 Gene_Symbol=RAB11B Ras-related protein Rab-11B	0.125	0.24				0.28	0.17		0.165	0.13	0.156667	0.195	0.12							0.166667		0.235	0.16	0.145	0.24					0.155			0.146667				0.23	0.34125						0.36				0.596667
IPI:IPI00026185.6|SWISS-PROT:P47756-1|ENSEMBL:ENSP00000264202;ENSP00000364284|VEGA:OTTHUMP00000002654 Tax_Id=9606 Gene_Symbol=CAPZB Isoform 1 of F-actin-capping protein subunit beta		0.273333			0.42		0.34	0.376667	0.53		0.273333	0.513333		0.275					0.285	0.263333			0.33		0.44					0.26									0.12	0.375	0.63			0.396667		0.57
IPI:IPI00291262.3|SWISS-PROT:P10909|TREMBL:B3KSE6;Q2TU75|ENSEMBL:ENSP00000385419|REFSEQ:NP_976084|H-INV:HIT000331871|VEGA:OTTHUMP00000177302;OTTHUMP00000177303 Tax_Id=9606 Gene_Symbol=CLU Clusterin		0.43			0.2	0.556667	0.373333	0.35		0.426667	0.806667	0.345	1.02333	0.523333	0.89	0.38	0.25		1.08667	0.643333		0.893333	0.61	0.37				0.48	0.326667	1.25667	0.843333	0.57	0.666667	0.726667					0.543333	0.383333		0.446667
IPI:IPI00298547.3|SWISS-PROT:Q99497|TREMBL:B2R4Z1|ENSEMBL:ENSP00000340278;ENSP00000366708;ENSP00000366711;ENSP00000366713|REFSEQ:NP_001116849;NP_009193|H-INV:HIT000297741|VEGA:OTTHUMP00000001348;OTTHUMP00000001349;OTTHUMP00000001350;OTTHUMP00000001351 Tax																																			0.883333	0.71	0.555	1.65125					0.633333	0.7	0.396667		0.66	0.34	0.595
IPI:IPI00400826.1|TREMBL:B2R9Q1|ENSEMBL:ENSP00000369812|REFSEQ:NP_001822|VEGA:OTTHUMP00000128311 Tax_Id=9606 Gene_Symbol=CLU clusterin isoform 1		0.473333			0.22	0.613333	0.41	0.44		0.473333	0.905	0.38	1.13	0.573333	0.98	0.42	0.28		1.19667	0.713333		0.986667	0.67	0.41				0.54	0.363333	1.38	0.93	0.63	0.736667	0.8					0.6	0.423333		0.49
IPI:IPI00647211.1|VEGA:OTTHUMP00000071939 Tax_Id=9606 Gene_Symbol=MRLC2 8 kDa protein		0.03		0.035	0.0266667	0.045	0.05	0.0433333	0.07	0.055				0.035		0.02			0.0766667	0.02			0.035	0.03	0.0466667				0.03	0.04			0.0266667						0.0333333									0.055	0.135
IPI:IPI00745267.2|SWISS-PROT:P09493-2 Tax_Id=9606 Gene_Symbol=TPM1 Isoform 2 of Tropomyosin alpha-1 chain	1.47333		1.04		0.955	1.685	1.34		2.00333	1.41	2.55333		2.775			0.96	0.683333	1.22	2.12333	1.45333		2.135	1.42333	1.82				1.82333	0.535	2.13	3.34667	3.365	1.68667						1.48	2.50333	1.6
IPI:IPI00790872.1|TREMBL:Q59ES1|ENSEMBL:ENSP00000376789|VEGA:OTTHUMP00000168793 Tax_Id=9606 Gene_Symbol=LTA4H Leukotriene A4 hydrolase variant		0.293333	0.126667	0.24	0.5	0.383333	0.25	0.276667	0.57	0.296667	0.136667	0.395												0.213333	0.64	0.286667	0.243333	0.193333								0.595	0.23	0.753333		0.25	0.37	0.566667			0.415
IPI:IPI00795633.1|TREMBL:B4DW11;Q6LDQ3;Q8IWL5;Q8IWM0|ENSEMBL:ENSP00000315130|VEGA:OTTHUMP00000177304 Tax_Id=9606 Gene_Symbol=CLU cDNA FLJ57622		0.43			0.2	0.556667	0.373333	0.346667		0.426667	0.803333	0.345	1.02	0.523333	0.883333	0.38	0.25		1.08333	0.643333		0.893333	0.603333	0.37				0.48	0.326667	1.25	0.843333	0.57	0.666667	0.726667					0.543333	0.383333		0.446667
IPI:IPI00797741.1|VEGA:OTTHUMP00000169512 Tax_Id=9606 Gene_Symbol=RPLP0 17 kDa protein	0.1	0.035		0.045	0.105			0.0533333	0.085	0.04		0.045									0.07			0.04	0.1	0.08	0.123333									0.163333		0.295			0.133333	0.11	0.075				0.136667
IPI:IPI00010896.3|SWISS-PROT:O00299|TREMBL:Q53FB0;Q5SRT3|ENSEMBL:ENSP00000211475;ENSP00000364934;ENSP00000364935;ENSP00000364940;ENSP00000372705;ENSP00000372896;ENSP00000372897;ENSP00000379229;ENSP00000382898;ENSP00000382899;ENSP00000382926;ENSP0000038293																																			3.47667	4.38667	1.685	7.53667					1.26667	2.24	1.76		2.74333	0.525
IPI:IPI00216746.1|SWISS-PROT:P61978-2|TREMBL:B4DFF1;Q5EC54;Q6IBN1|ENSEMBL:ENSP00000365439;ENSP00000365444;ENSP00000365458|REFSEQ:NP_002131;NP_112553|VEGA:OTTHUMP00000021554;OTTHUMP00000021557 Tax_Id=9606 Gene_Symbol=HNRNPK Isoform 2 of Heterogeneous nucle																																			2.13333	2.32333	0.925	4.54083					4.23333	5.49333	3.7	2.42667	4.25	2.34667	4.49333
IPI:IPI00414676.6|SWISS-PROT:P08238|TREMBL:A8K3W9;B2R5P0;B4DGL0;B4DMA2;Q6PK50;Q9H6X9|ENSEMBL:ENSP00000325875;ENSP00000360609;ENSP00000360709|REFSEQ:NP_031381|H-INV:HIT000253179|VEGA:OTTHUMP00000016517;OTTHUMP00000016518;OTTHUMP00000016519 Tax_Id=9606 Gene																																			5.45333	6.82667	3.5875	8.7625						6.7	3.25333		4.76667		4.55
IPI:IPI00784332.2|ENSEMBL:ENSP00000386368|H-INV:HIT000017983|VEGA:OTTHUMP00000204184 Tax_Id=9606 Gene_Symbol=TUBA3C;TUBA3D Tubulin alpha-2 chain	0.58	0.48		0.305	0.573333		0.465	0.57	0.35	0.39	1.17667	1.48	0.876667	0.16		0.236667	0.19			0.54			0.436667	0.36	0.61	0.333333					0.646667	0.465						4.21667	0.326667		0.06	0.235	2.10667	3.12667	1.41667				0.86
IPI:IPI00794758.1|VEGA:OTTHUMP00000168803 Tax_Id=9606 Gene_Symbol=LTA4H 32 kDa protein		0.41	0.176667	0.335	0.69	0.533333	0.343333	0.37	0.783333	0.41	0.186667	0.545												0.293333	0.883333	0.393333	0.336667	0.266667									0.32	1.06		0.345	0.595	0.78			0.57
IPI:IPI00027444.1|SWISS-PROT:P30740|TREMBL:A8K5L2;B4DNT0;B4E3A8|ENSEMBL:ENSP00000370115|REFSEQ:NP_109591|H-INV:HIT000305800|VEGA:OTTHUMP00000015943 Tax_Id=9606 Gene_Symbol=SERPINB1 Leukocyte elastase inhibitor	0.603333			1.76	0.895				1.03333	0.626667		2					0.155							1.78333			0.68			0.5						2.91	1.67	5.64583			2.35333	1.90667
IPI:IPI00103356.2|TREMBL:A8MYE6;Q8WWJ8|ENSEMBL:ENSP00000317697;ENSP00000380952|VEGA:OTTHUMP00000115280 Tax_Id=9606 Gene_Symbol=ITGB2 Integrin beta	0.98	0.613333	1.015	1.035	2.17	1.09333	0.885	1.30333	1.61	1.16667		1.52		0.376667				1.01333			1.4		0.31	0.78	1.41667	1.48667		1.59											0.27	1.47333	2.20333	1.65667
IPI:IPI00642188.2|TREMBL:B4E2L8;Q9NQP5;Q9NZ69|VEGA:OTTHUMP00000196998 Tax_Id=9606 Gene_Symbol=F13A1 cDNA FLJ53487	0.395	0.44				0.603333	0.466667	0.466667	0.746667		1.11		0.936667	0.41			0.346667		1.015	0.59		0.99	0.665	0.54				0.613333	0.215	0.926667	0.805	0.96	0.676667							0.425		0.576667					1.025
IPI:IPI00646415.1|VEGA:OTTHUMP00000022009 Tax_Id=9606 Gene_Symbol=RAB14 20 kDa protein	0.396667	0.445			0.345		0.313333	0.366667			0.46					0.143333	0.136667		0.426667			0.32				0.34	0.385	0.576667	0.155		0.44	0.583333	0.255						0.24		0.65	0.623333				0.68
IPI:IPI00792375.1|TREMBL:A8MVZ9|ENSEMBL:ENSP00000378729|VEGA:OTTHUMP00000163436 Tax_Id=9606 Gene_Symbol=ALDOC Fructose-bisphosphate aldolase		0.196667				0.226667	0.18					0.19	0.165				0.045			0.12	0.423333							0.605										2.12375		0.955	0.536667	0.295
IPI:IPI00855773.1|TREMBL:A6PVK5|VEGA:OTTHUMP00000196999 Tax_Id=9606 Gene_Symbol=F13A1 Coagulation factor XIII	0.475	0.535				0.733333	0.57	0.566667	0.906667		1.345		1.13667	0.495			0.416667		1.225	0.715		1.2	0.805	0.655				0.75	0.26	1.105	0.975	1.16333	0.823333							0.52		0.7					1.245
IPI:IPI00910553.1|TREMBL:B4DUK1 Tax_Id=9606 Gene_Symbol=- cDNA FLJ51310		0.0633333		0.04	0.07				0.095	0.09	0.1	0.09				0.0366667	0.025	0.106667	0.146667		0.13	0.166667	0.055		0.105				0.02				0.06	0.08	0.135	0.065		0.19	0.0366667					0.276667			0.233333
IPI:IPI00006663.1|SWISS-PROT:P05091|TREMBL:B4YAH7;Q53FB6|ENSEMBL:ENSP00000261733|REFSEQ:NP_000681|H-INV:HIT000031323|VEGA:OTTHUMP00000169261 Tax_Id=9606 Gene_Symbol=ALDH2 Aldehyde dehydrogenase	0.216667	0.32	0.22	0.44	0.565				0.675									0.52			0.73				0.73	0.475										1.4		2.92667			0.33		0.906667	0.855	0.455			2.48667
IPI:IPI00018853.1|TREMBL:Q15657 Tax_Id=9606 Gene_Symbol=TPM1 Tropomyosin isoform	1.58		1.11		1.005		1.43333	1.265	1.74	1.48667	2.63					1	0.71		2.23333	1.50333		2.305	1.51667	1.91				1.93333	0.555	2.2	3.5	3.55	1.80333						1.545	2.61667	1.7
IPI:IPI00020101.9|SWISS-PROT:P62807|TREMBL:B2R4S9|ENSEMBL:ENSP00000321744;ENSP00000342886;ENSP00000348924;ENSP00000353074;ENSP00000366962;ENSP00000380180|REFSEQ:NP_003509;NP_003513;NP_003514;NP_003516;NP_003517|H-INV:HIT000030161;HIT000034472;HIT000335408																																				0.556667		0.515					1.30333	2.54333	0.616667	0.105	2.02	2.65667	1.61
IPI:IPI00028414.3|SWISS-PROT:O60234|TREMBL:Q6IB37;Q8TDZ6|ENSEMBL:ENSP00000253054|REFSEQ:NP_004868|H-INV:HIT000090538|VEGA:OTTHUMP00000076747 Tax_Id=9606 Gene_Symbol=GMFG Glia maturation factor gamma		0.146667			0.186667		0.113333	0.13		0.13				0.085										0.095											0.57	0.39	0.306667				0.206667				0.315				0.2
IPI:IPI00216135.1|SWISS-PROT:P09493-3|ENSEMBL:ENSP00000351022|REFSEQ:NP_001018006|VEGA:OTTHUMP00000175861 Tax_Id=9606 Gene_Symbol=TPM1 Isoform 3 of Tropomyosin alpha-1 chain	1.83333		1.285		1.17	2.02	1.66667		2.47667	1.73	3.04667					1.165	0.823333		2.58667	1.74667		2.665	1.75333	2.205				2.175	0.64	2.545	4.04667	4.105	2.08667						1.795	3.03333	1.965
IPI:IPI00220578.3|SWISS-PROT:P08754|TREMBL:Q5TZX1|ENSEMBL:ENSP00000358867|REFSEQ:NP_006487|H-INV:HIT000039882|VEGA:OTTHUMP00000013368 Tax_Id=9606 Gene_Symbol=GNAI3 Guanine nucleotide-binding protein G(k) subunit alpha					0.39			0.195	0.295									0.185			0.31				0.353333					0.383333				0.18	0.535	0.615	0.18				0.21		0.396667	0.78	0.445			1.21667
IPI:IPI00291928.8|SWISS-PROT:P61106|TREMBL:B3KR31|ENSEMBL:ENSP00000362946|REFSEQ:NP_057406|H-INV:HIT000026251|VEGA:OTTHUMP00000022008 Tax_Id=9606 Gene_Symbol=RAB14 Ras-related protein Rab-14	0.46	0.525			0.405		0.363333	0.43			0.545					0.166667	0.16		0.496667			0.37				0.4	0.445	0.673333	0.185		0.516667	0.676667	0.33						0.28		0.763333	0.733333				0.795
IPI:IPI00374151.1|TREMBL:Q14579|ENSEMBL:ENSP00000349432|REFSEQ:NP_054817 Tax_Id=9606 Gene_Symbol=PRDX3 peroxiredoxin 3 isoform b	0.373333	0.253333	0.29	0.386667	0.433333		0.265	0.375	0.546667	0.41				0.165						0.19	0.425		0.193333	0.2	0.48	0.303333	0.25			0.42			0.233333	0.225		0.67		1.88417		0.23		0.47	0.56		0.45			1.7
IPI:IPI00647677.1|TREMBL:B1AK86;B1AP83|VEGA:OTTHUMP00000002657 Tax_Id=9606 Gene_Symbol=CAPZB Capping protein (Actin filament) muscle Z-line		0.156667			0.325		0.225	0.253333	0.355			0.216667		0.173333					0.19				0.143333		0.3														0.08	0.135	0.265			0.27		0.275
IPI:IPI00761159.1|TREMBL:Q6PJF1 Tax_Id=9606 Gene_Symbol=IGHM IGHM protein		0.685				0.8								0.59				0.715	0.543333	0.52			0.296667			0.883333		2.04						15.7967	2.19667	4.87333		11.4437					1.55	3.61667	1.815		3.1	4.26667	3.02
IPI:IPI00784842.1|TREMBL:Q6MZQ6 Tax_Id=9606 Gene_Symbol=IGHV4-31 Putative uncharacterized protein DKFZp686G11190		0.67												0.57				0.686667	0.575	0.515			0.29			0.873333								15.6333	2.17333	4.82333		11.3313					1.53	3.58	1.795		3.07	4.22333	2.995
IPI:IPI00793812.2|TREMBL:B4DNQ9|VEGA:OTTHUMP00000168801 Tax_Id=9606 Gene_Symbol=LTA4H cDNA FLJ51009		0.926667	0.286667	0.66	1.435	0.995	0.97	0.575	1.235			1.3		0.18										0.53	1.54	0.845	0.97	0.315										1.52				1.2		1.44667	0.97
IPI:IPI00795676.1|VEGA:OTTHUMP00000175895 Tax_Id=9606 Gene_Symbol=RAB11A 22 kDa protein	0.115	0.22				0.26	0.153333	0.13	0.155	0.12	0.14		0.115							0.153333		0.2	0.146667	0.13	0.22					0.14			0.17				0.215							0.33				0.55
IPI:IPI00796250.1|VEGA:OTTHUMP00000171254 Tax_Id=9606 Gene_Symbol=GNAI2 27 kDa protein	0.326667				0.35	0.325	0.245	0.253333		0.34		0.355	0.21					0.315			0.35		0.21	0.25	0.395	0.335	0.405	0.45				0.225		0.296667	0.405	0.893333				0.29	0.466667
IPI:IPI00848150.1|H-INV:HIT000301757 Tax_Id=9606 Gene_Symbol=LOC92755 Similar to Tubulin beta1		0.713333	0.643333	0.706667	0.73	0.743333		0.58										0.415	0.533333	0.365		0.63			1.58333	0.26		0.986667										1.075	0.56	0.893333	0.75		4.61667	6.48333	3.17333		3.13		4.07
IPI:IPI00879328.1|VEGA:OTTHUMP00000198692 Tax_Id=9606 Gene_Symbol=CTSD 30 kDa protein		0.165										0.215													0.38										0.593333						0.316667			0.603333	0.24	1.32667		0.896667	0.325
IPI:IPI00892671.1|VEGA:OTTHUMP00000201824 Tax_Id=9606 Gene_Symbol=IGHG1 32 kDa protein		0.41				0.475				0.495				0.36				0.396667		0.32			0.176667			0.536667		1.155						9.61	1.22	2.96333		6.95875					0.71	2.04	1.04		1.885	2.30667	1.58
IPI:IPI00915941.1|VEGA:OTTHUMP00000206303 Tax_Id=9606 Gene_Symbol=HSPD1 25 kDa protein	0.27	0.373333		0.2	0.215	0.3	0.266667			0.29														0.24	0.415	0.243333	0.27	0.33	0.116667	0.68						0.805				0.225	0.263333	0.45				0.363333		1.88333
IPI:IPI00916517.1|ENSEMBL:ENSP00000386735|VEGA:OTTHUMP00000202465 Tax_Id=9606 Gene_Symbol=HNRNPA2B1 34 kDa protein				0.386667	0.825		0.37	0.523333	0.845	0.33														0.47	0.62	0.74		0.543333								0.81		2.41		0.3	0.47	0.605	1.69667	1.65333	1.16667	1.24667	0.525	0.935	1.47333
IPI:IPI00917983.1|TREMBL:Q53SE2|VEGA:OTTHUMP00000205745 Tax_Id=9606 Gene_Symbol=HSPD1 Putative uncharacterized protein HSPD1 (Fragment)	0.27	0.373333		0.2	0.215	0.3	0.266667			0.29														0.24	0.41	0.243333	0.27	0.325	0.116667	0.676667						0.805				0.225	0.263333	0.446667				0.363333		1.87667
IPI:IPI00024919.3|SWISS-PROT:P30048|TREMBL:A4UCS5;Q53HC2|ENSEMBL:ENSP00000298510|REFSEQ:NP_006784|H-INV:HIT000039251|VEGA:OTTHUMP00000020590 Tax_Id=9606 Gene_Symbol=PRDX3 Thioredoxin-dependent peroxide reductase	0.4	0.29	0.31	0.41	0.466667		0.285		0.595	0.44				0.18						0.203333	0.45		0.21	0.215	0.513333	0.32	0.425			0.45			0.25	0.235		0.72		2.02083		0.245		0.51			0.486667			1.82
IPI:IPI00216746.1|SWISS-PROT:P61978-2|TREMBL:B4DFF1;Q5EC54;Q6IBN1|ENSEMBL:ENSP00000365439;ENSP00000365444;ENSP00000365458|REFSEQ:NP_002131;NP_112553|VEGA:OTTHUMP00000021554;OTTHUMP00000021557 Tax_Id=9606 Gene_Symbol=HNRNPK Isoform 2 of Heterogeneous nuclear ribonucleoprotein K	1.74	1.30667	0.775	1.36333	2.26	1.70333	1.44667	1.80667	1.92333	1.46333	0.82	1.85333						1.06667		0.43	1.8		0.495	1.12667	2.44667	1.74	2.38667	1.56				0.33		0.533333						1.34667	2.30333	2.81333
IPI:IPI00296039.7|SWISS-PROT:P09493-4|TREMBL:Q8TCG4|ENSEMBL:ENSP00000288398;ENSP00000322577|REFSEQ:NP_000357|H-INV:HIT000033219|VEGA:OTTHUMP00000163688;OTTHUMP00000175853 Tax_Id=9606 Gene_Symbol=TPM1 Isoform 4 of Tropomyosin alpha-1 chain	1.87333		1.285		1.165		1.66667		2.46667	1.71667	3.04					1.155	0.823333		2.52	1.74667		2.665	1.75	2.205				2.17	0.69	2.545	4.04333	4.08	2.06667						1.795	3.03	1.955
IPI:IPI00306311.8|SWISS-PROT:P08567|TREMBL:B2R9E8|ENSEMBL:ENSP00000234313|REFSEQ:NP_002655|H-INV:HIT000038364|VEGA:OTTHUMP00000159962 Tax_Id=9606 Gene_Symbol=PLEK Pleckstrin	0.56				0.375					0.635	1.46	1.19333	1.49333	0.486667	1.35333	0.59	0.496667	1.48333	1.50333	0.425	1.06	2.43667	1.33333		1.40333				0.466667		0.56	0.39	1.92667	1.155			0.765
IPI:IPI00448938.1|TREMBL:Q7Z7P5 Tax_Id=9606 Gene_Symbol=IGHG1 IGHG1 protein		0.66								0.79				0.575				0.676667	0.565	0.51			0.293333			0.863333								15.4367	2.14667	4.76333		11.1888					1.515	3.53667	1.775		3.03	4.16667	2.955
IPI:IPI00642185.1|TREMBL:Q5VUU5|VEGA:OTTHUMP00000024385 Tax_Id=9606 Gene_Symbol=MNDA Myeloid cell nuclear differentiation antigen		0.0333333		0.0866667	0.08													0.04							0.11										0.095								0.256667	0.24	0.15	0.11	0.2	0.45	0.24
IPI:IPI00747241.1|TREMBL:Q6LDK5|ENSEMBL:ENSP00000366268 Tax_Id=9606 Gene_Symbol=ITGA2B Glycoprotein IIb			0.165			1.17333	0.64	0.72	0.475	0.405	0.893333		1.12333	0.5		0.56	0.386667		1.46333			1.215	0.856667	0.575	0.966667			0.723333	0.55	1.74333	1.33667	1.55333	0.82						0.643333	0.58	0.515
IPI:IPI00784810.1|TREMBL:Q7Z5W1|VEGA:OTTHUMP00000201696 Tax_Id=9606 Gene_Symbol=IGHV4-31 IGHV4-31 protein		0.655												0.575				0.676667	0.565	0.505			0.286667			0.863333								15.38	2.14	4.74667		11.1425					1.51	3.52	1.765		3.02	4.15333	2.945
IPI:IPI00784817.1|TREMBL:Q5EFE5 Tax_Id=9606 Gene_Symbol=IGHV4-31 Anti-RhD monoclonal T125 gamma1 heavy chain		0.67												0.585				0.69	0.575	0.52			0.29			0.883333								15.7267	2.18667	4.85333		11.3938					1.54	3.6	1.805		3.09	4.25	3.01
IPI:IPI00789934.1|VEGA:OTTHUMP00000171216 Tax_Id=9606 Gene_Symbol=RHOA 12 kDa protein		0.0633333			0.0866667		0.0833333	0.095		0.05	0.08	0.103333		0.05		0.0166667						0.085	0.0333333		0.16	0.045			0.03	0.075						0.155		0.3025		0.045			0.085
IPI:IPI00807531.2|SWISS-PROT:P01857|TREMBL:Q6GMW7;Q6IN78|ENSEMBL:ENSP00000374991|H-INV:HIT000048783|VEGA:OTTHUMP00000201808 Tax_Id=9606 Gene_Symbol=IGHG1 IGHG1 protein		0.67								0.8				0.585				0.686667	0.575	0.515			0.29			0.873333								15.6133	2.17333	4.82		11.3138					1.53	3.57333	1.795		3.065	4.21667	2.99
IPI:IPI00816314.1|TREMBL:Q6N096 Tax_Id=9606 Gene_Symbol=IGHM Putative uncharacterized protein DKFZp686I15196		0.66												0.56				0.67	0.533333	0.505			0.286667			0.856667								15.3	2.12667	4.72		11.0838					1.51	3.50333	1.755		3.005	4.13	2.93
IPI:IPI00876888.1|TREMBL:A8K008|ENSEMBL:ENSP00000375012|VEGA:OTTHUMP00000201409 Tax_Id=9606 Gene_Symbol=- cDNA FLJ78387		0.66												0.575				0.68	0.565	0.51			0.286667			0.866667		1.86						15.5	2.15667	4.78333		11.23					1.515	3.55	1.78		3.045	4.18667	2.965
IPI:IPI00013991.1|SWISS-PROT:P07951-1|TREMBL:A7XZE4|ENSEMBL:ENSP00000354219|REFSEQ:NP_003280|VEGA:OTTHUMP00000021357 Tax_Id=9606 Gene_Symbol=TPM2 Isoform 1 of Tropomyosin beta chain	2.025				1.275	2.10667	1.83667	1.75	2.78333	2.195	3.91	2.97667	4.465	1.065		1.34333	0.96		2.575	1.91667			2.06	2.77333				2.155	0.766667		4.56667	4.82	2.1							3.69	2.11667
IPI:IPI00292496.1|SWISS-PROT:Q3ZCM7|ENSEMBL:ENSP00000311042;ENSP00000328808|REFSEQ:NP_817124|H-INV:HIT000285420|VEGA:OTTHUMP00000018933 Tax_Id=9606 Gene_Symbol=RP11-631M21.2 Tubulin beta-8 chain		0.493333				0.803333					0.816667			0.345			0.21		0.606667	0.55		0.17		0.446667	0.785						0.596667		0.325							0.65	0.575		2.38	2.68333	1.37		1.835		1.90667
IPI:IPI00382804.1|TREMBL:Q14222 Tax_Id=9606 Gene_Symbol=EEF1A1 EEF1A protein (Fragment)	0.36	0.91	0.776667	0.923333	1.01		0.556667	0.636667	0.74		0.56			0.346667									0.346667		1.59667	0.55	0.505												0.293333			0.52	2.29	2.62667	1.75	0.63	2.115	0.635	2.24333
IPI:IPI00384938.1|TREMBL:Q7Z351 Tax_Id=9606 Gene_Symbol=IGHG1 Putative uncharacterized protein DKFZp686N02209		0.68												0.58				0.705	0.585	0.52			0.296667			0.89								15.8767	2.21	4.89667		11.5025					1.555	3.63333	1.82		3.12	4.28667	3.04
IPI:IPI00396378.3|SWISS-PROT:P22626-1|ENSEMBL:ENSP00000346694|REFSEQ:NP_112533|H-INV:HIT000195300|VEGA:OTTHUMP00000122511;OTTHUMP00000202466 Tax_Id=9606 Gene_Symbol=HNRNPA2B1 Isoform B1 of Heterogeneous nuclear ribonucleoproteins A2/B1				0.423333	0.905		0.405	0.57	0.925	0.36															0.673333	0.805		0.593333								0.89		2.64		0.33	0.515	0.66	1.85333	1.81	1.27667	1.36	0.58	1.03	1.61
IPI:IPI00414696.1|SWISS-PROT:P22626-2|ENSEMBL:ENSP00000354021|REFSEQ:NP_002128|VEGA:OTTHUMP00000025089;OTTHUMP00000122512 Tax_Id=9606 Gene_Symbol=HNRNPA2B1 Isoform A2 of Heterogeneous nuclear ribonucleoproteins A2/B1				0.406667	0.875		0.39	0.546667	0.89	0.35															0.646667	0.775		0.573333								0.855		2.54		0.315	0.495	0.635	1.79	1.74	1.22667	1.31	0.53	0.99	1.55
IPI:IPI00423463.1|TREMBL:Q6N094 Tax_Id=9606 Gene_Symbol=IGHG1 Putative uncharacterized protein DKFZp686O01196		0.67												0.58				0.705	0.58	0.52			0.296667			0.883333								15.8033	2.2	4.87667		11.4525					1.56	3.62	1.815		3.1	4.26667	2.95
IPI:IPI00472610.2|TREMBL:Q6PI81 Tax_Id=9606 Gene_Symbol=IGHM IGHM protein		0.68												0.59				0.705	0.58	0.52			0.296667			0.883333								15.8233	2.20333	4.88333		11.4612					1.55	3.62333	1.815		3.11	4.27333	3.03
IPI:IPI00645363.2|TREMBL:Q6N089 Tax_Id=9606 Gene_Symbol=IGHG1 Putative uncharacterized protein DKFZp686P15220		0.516667												0.585				0.68	0.57	0.51			0.286667			0.873333								15.5333	2.16333	4.79667		11.26					1.525	3.55667	1.78		3.05	4.19333	2.975
IPI:IPI00646047.1|TREMBL:B1AK85|ENSEMBL:ENSP00000264203|VEGA:OTTHUMP00000002653 Tax_Id=9606 Gene_Symbol=CAPZB Capping protein (Actin filament) muscle Z-line		0.2			0.415		0.29	0.323333	0.45			0.28		0.21					0.245				0.183333		0.375														0.095	0.17	0.335			0.34		0.345
IPI:IPI00646748.1|TREMBL:Q5TCU3|ENSEMBL:ENSP00000367541|VEGA:OTTHUMP00000021359 Tax_Id=9606 Gene_Symbol=TPM2 Tropomyosin 2	2.025				1.27	2.10667	1.83333	1.74	2.77333	2.145	3.91	2.97333	4.455	1.065		1.34333	0.96		2.57	1.91333			2.06	2.77				2.15	0.763333		4.56667	4.815	2.095							3.68667	2.11667
IPI:IPI00784822.1|TREMBL:Q6P055 Tax_Id=9606 Gene_Symbol=IGHV4-31 IGHV4-31 protein		0.66												0.56				0.685	0.565	0.51			0.286667			0.863333								15.4233	2.14667	4.76		11.1762					1.585	3.53	1.77		3.025	4.16667	2.95
IPI:IPI00785084.1|TREMBL:Q6GMX1;Q6GMX6 Tax_Id=9606 Gene_Symbol=IGHV4-31 Immunoglobulin heavy variable 4-31		0.67												0.585				0.7	0.575	0.52			0.29			0.88								15.7067	2.18333	4.84667		11.3812					1.54	3.59667	1.805		3.08	4.24	3.005
IPI:IPI00792207.2|TREMBL:B0LUF9;B0LUG0;B0LUG2;B4DW54;Q9UN17|VEGA:OTTHUMP00000169262 Tax_Id=9606 Gene_Symbol=ALDH2 cDNA FLJ50888	0.18	0.26	0.2	0.4	0.505				0.54												0.64				0.66											1.26		2.50167		0.243333	0.295		0.676667	0.605	0.43			1.87
IPI:IPI00829944.1|TREMBL:Q569F4 Tax_Id=9606 Gene_Symbol=IGHG1 IGHG1 protein		0.655												0.575				0.676667	0.565	0.505			0.286667			0.863333								15.3967	2.14	4.75		11.155					1.51	3.52333	1.765		3.025	4.15667	2.95
IPI:IPI00908400.1|TREMBL:B4DE01 Tax_Id=9606 Gene_Symbol=- cDNA FLJ50113	0.17	0.156667			0.175			0.113333	0.16	0.13	0.153333			0.1								0.16	0.126667	0.11		0.163333				0.145		0.133333	0.085		0.345		0.315	0.48375		0.14	0.146667	0.233333
IPI:IPI00909530.1|TREMBL:B4E380 Tax_Id=9606 Gene_Symbol=- cDNA FLJ52843	0.976667	0.54	0.155	0.486667	1.415	0.643333	0.875	0.933333	1.03	0.59		1.3						0.68			0.605	0.25	0.193333		1.33667		1.12667	0.895				0.283333	0.55	0.46						0.27	1.46	0.89
IPI:IPI00909570.1|TREMBL:B4DPU3 Tax_Id=9606 Gene_Symbol=- cDNA FLJ56548		0.53			0.786667		0.5	0.633333	0.88	0.555		0.825									0.893333		0.185		1.16333												1.175	2.68333		0.555	0.906667	0.915					0.976667
IPI:IPI00003881.5|SWISS-PROT:P52597|TREMBL:B3KM84;B4DKS8;Q8NI96|ENSEMBL:ENSP00000338477;ENSP00000348345;ENSP00000349573|REFSEQ:NP_001091674;NP_001091675;NP_001091676;NP_001091677;NP_001091678;NP_004957|H-INV:HIT000003838|VEGA:OTTHUMP00000019482;OTTHUMP000																																			1.44667	0.89		2.64					1.78	1.905	1.29333	1.67667	1.43	1.30667	1.35
IPI:IPI00007047.1|SWISS-PROT:P05109|TREMBL:Q9UCM6|ENSEMBL:ENSP00000357721;ENSP00000357722|REFSEQ:NP_002955|H-INV:HIT000321168|VEGA:OTTHUMP00000015329;OTTHUMP00000015330 Tax_Id=9606 Gene_Symbol=S100A8 Protein S100-A8		0.63	0.42	0.89	1.05	0.376667	0.41	0.53	1.42667	0.366667		1.02667												0.686667	1.20333	0.383333												11.0267	0.31		0.883333		1.99667
IPI:IPI00013164.4|SWISS-PROT:P41219-1|TREMBL:B3KWQ6|ENSEMBL:ENSP00000257860|REFSEQ:NP_006253|H-INV:HIT000289438|VEGA:OTTHUMP00000167332 Tax_Id=9606 Gene_Symbol=PRPH Isoform 1 of Peripherin		1.34	2.07333		2.255		1.44	1.73667	2.03	1.44		1.43333												1.2	2.54667	2.29		1.69				0.475								3.27333	3.155	3.25667		4.865				7.06
IPI:IPI00014230.1|SWISS-PROT:Q07021|TREMBL:A8K651|ENSEMBL:ENSP00000225698|REFSEQ:NP_001203|H-INV:HIT000286556|VEGA:OTTHUMP00000183090 Tax_Id=9606 Gene_Symbol=C1QBP Complement component 1 Q subcomponent-binding protein		0.09					0.14		0.145	0.0766667	0.085	0.08						0.09			0.143333	0.1		0.0566667		0.136667			0.06	0.3						0.285		0.6325		0.09	0.16	0.133333	0.24			0.325		0.66
IPI:IPI00216402.3|SWISS-PROT:Q16695|TREMBL:B2R5K3|ENSEMBL:ENSP00000355657|REFSEQ:NP_003484|H-INV:HIT000337181|VEGA:OTTHUMP00000037945 Tax_Id=9606 Gene_Symbol=HIST3H3 Histone H3.1t	1.17333	0.65		0.586667	1.7	0.776667	1.045	1.12333	1.24	0.705		1.555						0.815			0.725	0.305	0.233333		1.60667		1.35333	1.075				0.335	0.666667	0.55						0.326667	1.76	1.06667
IPI:IPI00374732.4|REFSEQ:XP_001130327;XP_001715990;XP_372328 Tax_Id=9606 Gene_Symbol=PPIAP19 similar to peptidylprolyl isomerase A-like			0.825	0.93	1.20333		1.22			0.995									1.03333	0.595		0.855	0.97										0.59		0.925		2.53			0.736667					1.07	0.26	2.43333	0.52	2.075
IPI:IPI00477080.1|TREMBL:B4DEB1|ENSEMBL:ENSP00000355779|VEGA:OTTHUMP00000035620 Tax_Id=9606 Gene_Symbol=- cDNA FLJ57905	1.06333	0.586667		0.533333	1.54	0.693333	0.95	1.01667	1.12	0.64		1.41						0.735			0.655	0.28	0.21		1.45667		1.22667	0.975				0.305	0.603333	0.5						0.296667	1.59	0.966667
IPI:IPI00793184.1|SWISS-PROT:P41219-2 Tax_Id=9606 Gene_Symbol=PRPH Isoform 2 of Peripherin		1.34	2.07667		2.255		1.45	1.74333	2.04	1.44		1.44												1.2	2.55333	2.29333		1.695				0.475								3.28333	3.165	3.26667		4.875				7.08
IPI:IPI00798111.1|VEGA:OTTHUMP00000176349 Tax_Id=9606 Gene_Symbol=ANXA2 8 kDa protein	0.206667	0.06	0.136667	0.18	0.115		0.11	0.156667	0.176667	0.0766667								0.1			0.045			0.065	0.22	0.146667	0.2									0.21		0.384167			0.15	0.17	0.34				0.255	0.173333	0.336667
IPI:IPI00020101.9|SWISS-PROT:P62807|TREMBL:B2R4S9|ENSEMBL:ENSP00000321744;ENSP00000342886;ENSP00000348924;ENSP00000353074;ENSP00000366962;ENSP00000380180|REFSEQ:NP_003509;NP_003513;NP_003514;NP_003516;NP_003517|H-INV:HIT000030161;HIT000034472;HIT000335408;HIT000337010;HIT000337101|VEGA:OTTHUMP00000016141;OTTHUMP00000016144;OTTHUMP00000016159;OTTHUMP00000016160;OTTHUMP00000016162 Tax_Id=9606 Gene_…	0.856667	0.49	0.366667	0.256667	1.59333			0.925	1.10667	0.555	0.54	1.76667		0.396667				1.86333	0.0566667	0.225	1.51667	0.47		0.643333	2.49	0.386667		0.81	0.015				0.656667								1.80333	1.565
IPI:IPI00022446.1|SWISS-PROT:P02776|ENSEMBL:ENSP00000296029|REFSEQ:NP_002610|H-INV:HIT000195020|VEGA:OTTHUMP00000160478 Tax_Id=9606 Gene_Symbol=PF4 Platelet factor 4	0.53		0.356667			0.665	0.663333	0.503333	0.675		0.91	0.666667	0.76	0.295		0.456667	0.696667	1.03333	1.07667	0.515		0.75	0.85		0.71				0.346667	1.15667	0.776667	0.38	2.21667				0.62
IPI:IPI00219446.5|SWISS-PROT:P30086|TREMBL:B2R4S1|ENSEMBL:ENSP00000261313|REFSEQ:NP_002558|H-INV:HIT000277641|VEGA:OTTHUMP00000169409 Tax_Id=9606 Gene_Symbol=PEBP1 Phosphatidylethanolamine-binding protein 1		0.205			0.215	0.15	0.0866667	0.17		0.15	0.115									0.09			0.105					0.08		0.12						0.573333		0.79625		0.09	0.253333	0.21							0.42
IPI:IPI00291792.2|SWISS-PROT:P05107|TREMBL:B3KTS8;B4E0R1;Q53HS5;Q6PJ75|ENSEMBL:ENSP00000303242;ENSP00000347279;ENSP00000380948;ENSP00000380950;ENSP00000380955|REFSEQ:NP_000202;NP_001120963|H-INV:HIT000303908|VEGA:OTTHUMP00000115278;OTTHUMP00000115279;OTTHUMP00000115281;OTTHUMP00000115282 Tax_Id=9606 Gene_Symbol=ITGB2 Integrin beta-2	1.06	0.703333	1.1	1.125	1.67	1.42667	0.96	1.41	1.92333	1.26333		1.52		0.406667				1.09333			1.52		0.335	0.853333	1.53333	1.61		1.72											0.29	1.58667	2.38667	1.79333
IPI:IPI00385519.1|TREMBL:Q15150 Tax_Id=9606 Gene_Symbol=- ITGA2B protein (Fragment)			0.13			0.62	0.33	0.35	0.225		0.273333		0.32	0.243333		0.21	0.166667		0.836667			0.485	0.443333		0.476667			0.33	0.246667	0.72	0.423333	0.62	0.413333						0.376667	0.345
IPI:IPI00396485.3|SWISS-PROT:P68104|TREMBL:A8K9C4;A9X7H1;B4DV42;B4E2C5;Q16577;Q53G85;Q53G89;Q53GA1;Q53GE9;Q53HM9;Q53HQ7;Q53HR1;Q53HR5;Q6IPN6;Q6IPS9;Q6IPT9;Q8IUB0;Q96RE1;Q9H2I7;Q9NZS6|ENSEMBL:ENSP00000330054;ENSP00000339053;ENSP00000339063|REFSEQ:NP_001393|H-INV:HIT000279745|VEGA:OTTHUMP00000016736;OTTHUMP00000063804;OTTHUMP00000063805 Tax_Id=9606 Gene_Symbol=EEF1A1 Elongation factor 1-alpha 1	2.055	2.10333	1.93667	2.29667	2.83		1.39333	2.6	1.68333	1.03333	1.18			0.88				0.916667	0.373333		1.14	0.52	0.8	0.89	3.83333	1.43333	1.04	0.905											0.66	1.015	0.965	2.22
IPI:IPI00429190.4|SWISS-PROT:P62491|TREMBL:B2R4B6;B4DMN1|ENSEMBL:ENSP00000261890|REFSEQ:NP_004654|H-INV:HIT000285646|VEGA:OTTHUMP00000164214;OTTHUMP00000175896 Tax_Id=9606 Gene_Symbol=RAB11A cDNA FLJ61136	0.15	0.283333				0.33	0.196667		0.2	0.155	0.18		0.145							0.196667		0.255	0.186667	0.17	0.28					0.18			0.215				0.27											0.703333
IPI:IPI00448925.3|TREMBL:Q6PJ95|ENSEMBL:ENSP00000374990|VEGA:OTTHUMP00000201823 Tax_Id=9606 Gene_Symbol=IGHG1 IGHG1 protein		0.875												0.675				0.8	0.665	0.595			0.333333			1.01333								18.05	2.51333	5.56667		13.0787					1.77	4.13333	2.075		3.545	4.87667	3.455
IPI:IPI00513698.1|TREMBL:Q5TCU8|ENSEMBL:ENSP00000367550|VEGA:OTTHUMP00000021358 Tax_Id=9606 Gene_Symbol=TPM2 Tropomyosin 2	2.265				1.425	2.36	2.05667	1.95333	3.11	2.405	4.37667	3.33	4.995	1.19		1.5	1.07333		2.88	2.14				3.1				2.41	0.856667		5.11333	5.39	2.345							4.12667	2.225
IPI:IPI00647896.1|TREMBL:A4UCU2;B4E052;Q1KSF8;Q5ST81;Q6P602;Q96B85;Q9BUU9|ENSEMBL:ENSP00000365578;ENSP00000379668;ENSP00000383302;ENSP00000383304;ENSP00000383374;ENSP00000383375|VEGA:OTTHUMP00000014647;OTTHUMP00000014648;OTTHUMP00000029070;OTTHUMP00000029																																				4.27	0.835	9.49083					6.83333	9.58667	6.37		6.82667		7.42667
IPI:IPI00788210.1|REFSEQ:XP_001127860;XP_001131826 Tax_Id=9606 Gene_Symbol=LOC728590 similar to rCG23287	0.26	0.07	0.213333	0.25	0.195			0.17			0.08							0.303333	0.095		0.436667	0.223333			0.19	0.25	0.08							0.16				0.29875				0.133333
IPI:IPI00794543.1|TREMBL:A8K1M2|VEGA:OTTHUMP00000076187 Tax_Id=9606 Gene_Symbol=- cDNA FLJ75174	0.575		0.19	0.546667			0.226667	0.326667			0.273333				0.546667	0.075			0.41		0.616667	0.696667		0.22	0.436667	0.45					0.403333	0.415	0.145	0.556667					0.2					0.823333	1.03667				1.61
IPI:IPI00908746.1|TREMBL:B4DRT4 Tax_Id=9606 Gene_Symbol=- cDNA FLJ51535		0.17			0.15	0.1	0.0733333	0.13		0.12	0.09							0.145		0.0733333			0.075					0.07		0.1						0.47				0.075	0.186667	0.173333							0.345
IPI:IPI00909162.1|TREMBL:B4DFK9 Tax_Id=9606 Gene_Symbol=- cDNA FLJ57964					0.495		0.255	0.25	0.37	0.325		0.315									0.23				0.506667										0.95		0.6	1.245						0.96	0.616667	1.49333		1.15667
IPI:IPI00916768.1|TREMBL:B2RDW0|VEGA:OTTHUMP00000202341 Tax_Id=9606 Gene_Symbol=- cDNA	0.565		0.18	0.526667			0.226667	0.32			0.266667				0.533333	0.07			0.4		0.596667	0.68		0.21	0.426667	0.44					0.393333	0.405	0.14	0.546667					0.193333					0.806667	1.01667				1.57333
IPI:IPI00011654.2|SWISS-PROT:P07437|TREMBL:B4DY90;Q5SU16;Q6LC01|ENSEMBL:ENSP00000259925;ENSP00000339001;ENSP00000373058|REFSEQ:NP_821133|H-INV:HIT000038721|VEGA:OTTHUMP00000014646;OTTHUMP00000029069;OTTHUMP00000029477;OTTHUMP00000165122;OTTHUMP00000192963																																				5.85667	0.995	14.4675					9.65	12.8367	7.57667		8.97		8.99333
IPI:IPI00171611.7|SWISS-PROT:Q71DI3|ENSEMBL:ENSP00000333277;ENSP00000358154;ENSP00000383789;ENSP00000385479|REFSEQ:NP_001005464;NP_001116847;NP_066403|VEGA:OTTHUMP00000013917;OTTHUMP00000013919;OTTHUMP00000014041 Tax_Id=9606 Gene_Symbol=HIST2H3A;HIST2H3D;HIST2H3C Histone H3.2	1.16667	0.646667		0.583333	1.685	0.77	1.04	1.11	1.22667	0.7		1.545						0.81			0.72	0.3	0.233333		1.59667		1.34333	1.065				0.33	0.66	0.545						0.32	1.74	1.06
IPI:IPI00186290.6|SWISS-PROT:P13639|TREMBL:B2RMP5;B4DMC6;B4DRE8;Q6PK56;Q8TA90|ENSEMBL:ENSP00000307940|REFSEQ:NP_001952|H-INV:HIT000326370|VEGA:OTTHUMP00000076424 Tax_Id=9606 Gene_Symbol=EEF2 Elongation factor 2		0.825			1.24667			1.03333	1.58	1.03		1.355									1.65		0.275		1.88667													6.47375		0.855	1.39667	1.485					2.27
IPI:IPI00219038.9|SWISS-PROT:P84243|TREMBL:A8K4Y7;B2R4P9;B2R6Y1|ENSEMBL:ENSP00000254810;ENSP00000355778;ENSP00000355780;ENSP00000355781;ENSP00000364327|REFSEQ:NP_002098;NP_005315|H-INV:HIT000054194;HIT000271836;HIT000288836|VEGA:OTTHUMP00000035618;OTTHUMP00000035619;OTTHUMP00000035621;OTTHUMP00000182464;OTTHUMP00000182465 Tax_Id=9606 Gene_Symbol=H3F3B;LOC440926;H3F3A Histone H3.3	1.15667	0.643333		0.58	1.68	0.763333	1.035	1.11	1.22333	0.695		1.54						0.81			0.715	0.3	0.233333		1.59		1.34	1.065				0.33	0.66	0.54						0.316667	1.735	1.06
IPI:IPI00465070.7|SWISS-PROT:P68431|TREMBL:A5PLR1|ENSEMBL:ENSP00000230495;ENSP00000244661;ENSP00000319632;ENSP00000329554;ENSP00000350275;ENSP00000352252;ENSP00000353581;ENSP00000353783;ENSP00000358160;ENSP00000358394;ENSP00000366999|REFSEQ:NP_003520;NP_003521;NP_003522;NP_003523;NP_003524;NP_003525;NP_003526;NP_003527;NP_003528;NP_066298|H-INV:HIT000035722;HIT000041284;HIT000053853;HIT000259871;…	1.16667	0.646667		0.583333	1.685	0.77	1.045	1.11333	1.22667	0.7		1.545						0.81			0.72	0.3	0.233333		1.6		1.34333	1.065				0.33	0.66	0.55						0.32	1.745	1.06
IPI:IPI00465084.6|SWISS-PROT:P17661|TREMBL:A5Z217;B4DUI0;Q2PUK1;Q45VM6;Q45VM7;Q45VM8;Q53SB5;Q549R7;Q549R8;Q549R9;Q5RLN0;Q5RLN1;Q5RLN2;Q9GZR6;Q9H319|ENSEMBL:ENSP00000363071|REFSEQ:NP_001918|H-INV:HIT000041427|VEGA:OTTHUMP00000064865 Tax_Id=9606 Gene_Symbol=DES Desmin	1.795	0.85	1.71	0.985	1.25	1.26	0.836667	1.315	1.96667	0.86	0.795	2.29						0.92			1.34667				1.655	2.50667	2.99667	2.17				0.265								2.675	2.76	3.52
IPI:IPI00550069.3|SWISS-PROT:P13489|TREMBL:Q59GB3;Q8IZK8;Q96FD7;Q9BQ80|ENSEMBL:ENSP00000346402;ENSP00000348515;ENSP00000380729;ENSP00000380738;ENSP00000380739|REFSEQ:NP_002930;NP_976317;NP_976318;NP_976319;NP_976320;NP_976321;NP_976322;NP_976323|H-INV:HIT																																				2.68667	1.05333	5.94333						1.68	0.675		1.78		1.21
IPI:IPI00645452.1|TREMBL:B4DQN9;Q5JP53|ENSEMBL:ENSP00000379672;ENSP00000383307;ENSP00000383378|VEGA:OTTHUMP00000014649;OTTHUMP00000164860;OTTHUMP00000192965;OTTHUMP00000193220;OTTHUMP00000193679;OTTHUMP00000194050;OTTHUMP00000195627;OTTHUMP00000195823 Tax																																				5.63	0.955	13.9108					9.28333	12.3467	7.28667		8.62667		8.65
IPI:IPI00909308.1|TREMBL:B4DTK3 Tax_Id=9606 Gene_Symbol=- cDNA FLJ57891	0.95				0.685	1.09333	0.896667	0.795	1.28333	0.98	1.625					0.59	0.436667		1.3	0.94			0.935	1.185				1.20667	0.353333		2.13333	2.175	1.08667			0.905				1.61	1.055
IPI:IPI00003881.5|SWISS-PROT:P52597|TREMBL:B3KM84;B4DKS8;Q8NI96|ENSEMBL:ENSP00000338477;ENSP00000348345;ENSP00000349573|REFSEQ:NP_001091674;NP_001091675;NP_001091676;NP_001091677;NP_001091678;NP_004957|H-INV:HIT000003838|VEGA:OTTHUMP00000019482;OTTHUMP00000043413;OTTHUMP00000043414 Tax_Id=9606 Gene_Symbol=HNRNPF Heterogeneous nuclear ribonucleoprotein F	0.355	0.406667	0.29	0.45	0.596667		0.3	0.385	0.513333	0.4	0.29	0.55						0.45			0.82			0.186667	0.683333	0.556667	0.535	0.496667						0.15						0.186667	0.456667	0.593333
IPI:IPI00024911.1|SWISS-PROT:P30040|ENSEMBL:ENSP00000261735|REFSEQ:NP_006808|H-INV:HIT000302984|VEGA:OTTHUMP00000169271 Tax_Id=9606 Gene_Symbol=ERP29 Endoplasmic reticulum protein ERp29					0.256667	0.3	0.235	0.31	0.396667	0.225	0.146667	0.35									0.183333			0.335	0.325											0.816667				0.213333	0.386667	0.563333				0.6		0.775
IPI:IPI00217987.8|SWISS-PROT:P11215|TREMBL:B3KXM6|ENSEMBL:ENSP00000287497|REFSEQ:NP_000623|H-INV:HIT000335636|VEGA:OTTHUMP00000080785 Tax_Id=9606 Gene_Symbol=ITGAM Integrin alpha-M		1.12		0.933333	1.46		0.7	0.816667	1.84	1.04		0.76						0.6						0.856667	1.60667	1.08667		1.07								3.17		5.29125		1.02333	1.87333	2.07333						5.91
IPI:IPI00218820.1|SWISS-PROT:P07951-3|ENSEMBL:ENSP00000367559 Tax_Id=9606 Gene_Symbol=TPM2 Isoform 3 of Tropomyosin beta chain	1.655				1.125	1.855	1.60333	1.42	1.95	1.77	2.875					1.1	0.78		2.22	1.72				2.135				1.93667	0.613333		3.71667	3.87	1.86							2.87333	1.74
IPI:IPI00220740.1|SWISS-PROT:P06748-2|ENSEMBL:ENSP00000341168|REFSEQ:NP_954654|VEGA:OTTHUMP00000161025 Tax_Id=9606 Gene_Symbol=NPM1 Isoform 2 of Nucleophosmin		0.246667		0.226667	0.52		0.13	0.3	0.265	0.285											0.29				0.373333	0.245															0.28		1.08	1.21333	0.263333	0.62	0.535	0.605
IPI:IPI00386621.1|TREMBL:Q9BRL5 Tax_Id=9606 Gene_Symbol=CALM1;CALM3;CALM2 CALM3 protein	0.555		0.18	0.52			0.16	0.283333			0.256667				0.523333	0.07			0.403333		0.586667	0.67		0.21	0.323333	0.43					0.356667		0.135	0.536667					0.13					0.656667	0.82				1.01667
IPI:IPI00402183.2|SWISS-PROT:O60506-3|TREMBL:Q59GL1;Q5TCG3|ENSEMBL:ENSP00000347380|VEGA:OTTHUMP00000016816 Tax_Id=9606 Gene_Symbol=SYNCRIP Isoform 3 of Heterogeneous nuclear ribonucleoprotein Q					0.41				0.385	0.18																										0.68	0.51	1.5575			0.46	0.675		1.085		1.005
IPI:IPI00423464.1|TREMBL:Q6N095 Tax_Id=9606 Gene_Symbol=IGHG1 Putative uncharacterized protein DKFZp686K03196		0.67								0.805				0.53				0.69	0.575	0.52			0.29			0.94								15.7267	2.11	5.255		11.3938					1.54	2.81	1.76
IPI:IPI00549248.4|SWISS-PROT:P06748-1|TREMBL:A4ZU86;A8K3N7;B5BU00;Q9BTI9|ENSEMBL:ENSP00000296930|REFSEQ:NP_002511|H-INV:HIT000033829|VEGA:OTTHUMP00000161024 Tax_Id=9606 Gene_Symbol=NPM1 Isoform 1 of Nucleophosmin		0.27		0.253333	0.57		0.146667	0.33	0.295	0.315											0.323333				0.41	0.27															0.375		1.19333	1.34	0.29	0.68	0.59	0.665
IPI:IPI00645887.1|TREMBL:Q4VAK1|VEGA:OTTHUMP00000080786 Tax_Id=9606 Gene_Symbol=ITGAM Integrin		1.12333		0.936667	1.465		0.7	0.816667	1.84333	1.04		0.76						0.6						0.856667	1.61	1.08667		1.07								3.17		5.295		1.02333	1.87667	2.07667						5.91333
IPI:IPI00658013.1|TREMBL:Q9BYG9;Q9NX34|ENSEMBL:ENSP00000377408|REFSEQ:NP_001032827 Tax_Id=9606 Gene_Symbol=NPM1 nucleophosmin 1 isoform 3		0.21		0.22	0.48		0.126667	0.286667	0.26	0.275											0.28				0.336667	0.235															0.266667		0.996667	1.17	0.24	0.51	0.515	0.58
IPI:IPI00797941.2|TREMBL:B4E190|VEGA:OTTHUMP00000167415 Tax_Id=9606 Gene_Symbol=ARF3 cDNA FLJ57770								0.13		0.09						0.05			0.135				0.19		0.25			0.166667	0.04		0.28	0.106667							0.11	0.233333	0.23
IPI:IPI00916600.1|ENSEMBL:ENSP00000387065|VEGA:OTTHUMP00000202342 Tax_Id=9606 Gene_Symbol=- 22 kDa protein	0.725		0.235	0.686667			0.29	0.413333			0.346667				0.69				0.535		0.76	0.876667		0.275	0.553333	0.57					0.51	0.52	0.185	0.7					0.25					1.04	1.31333				2.03333
IPI:IPI00060801.1|SWISS-PROT:Q96DA2|ENSEMBL:ENSP00000358466|REFSEQ:NP_741995|H-INV:HIT000029190|VEGA:OTTHUMP00000024247 Tax_Id=9606 Gene_Symbol=RAB39B Ras-related protein Rab-39B	0.47				0.385		0.25	0.4			0.555					0.15	0.13		0.46							0.37	0.46	0.636667	0.17		0.49	0.673333									0.735	0.653333				0.805
IPI:IPI00218782.3|TREMBL:B1AK88;B4DWA6|ENSEMBL:ENSP00000364287|VEGA:OTTHUMP00000002656 Tax_Id=9606 Gene_Symbol=CAPZB cDNA FLJ60094		0.256667			0.43		0.33	0.343333	0.5			0.62								0.283333			0.306667		0.47					0.285										0.445	0.526667					0.513333
IPI:IPI00220709.3|SWISS-PROT:P07951-2|TREMBL:B4DGC2|ENSEMBL:ENSP00000367542|REFSEQ:NP_998839|H-INV:HIT000194143|VEGA:OTTHUMP00000021356 Tax_Id=9606 Gene_Symbol=TPM2 Isoform 2 of Tropomyosin beta chain	1.915				1.28	2.13	1.84333	1.635	2.245	2.025	3.305					1.29	0.893333		2.585	1.92667				2.455				2.165	0.716667		4.31	4.47	2.11							3.32667	2
IPI:IPI00376572.2|REFSEQ:XP_373042;XP_945499 Tax_Id=9606 Gene_Symbol=LOC391722 similar to myosin:SUBUNIT=regulatory light chain		0.725					0.535	0.65	1.18333				1.155	0.836667		0.355	0.296667	0.91	0.92			1.24	0.743333	1.03	0.98									0.726667			0.39			0.595					0.686667
IPI:IPI00419884.3|SWISS-PROT:Q6NXT2|ENSEMBL:ENSP00000339835|REFSEQ:NP_001013721|H-INV:HIT000262327 Tax_Id=9606 Gene_Symbol=LOC440093 Histone H3-like	0.75	0.463333		0.33	0.885	0.556667	0.665	0.796667	0.773333	0.545								0.595				0.215	0.215		0.895		0.883333					0.325	0.543333	0.41						0.205	1.41	0.826667
IPI:IPI00455457.4|TREMBL:Q5TEC6|ENSEMBL:ENSP00000358175;ENSP00000376675|VEGA:OTTHUMP00000038569 Tax_Id=9606 Gene_Symbol=- Histone H3	0.6	0.47		0.335	0.91	0.553333	0.675	0.81	0.786667	0.555								0.44				0.22	0.225		0.94		0.896667					0.335	0.55	0.415						0.215	1.43	0.843333
IPI:IPI00793280.1|VEGA:OTTHUMP00000182467 Tax_Id=9606 Gene_Symbol=- 13 kDa protein	0.63	0.39		0.275	0.75	0.456667	0.56	0.67	0.65	0.46								0.5				0.18	0.185		0.755		0.743333					0.283333	0.456667	0.345						0.175	1.185	0.696667
IPI:IPI00874030.3|ENSEMBL:ENSP00000349101 Tax_Id=9606 Gene_Symbol=HNRNPA2B1 43 kDa protein				0.486667	1.05		0.47	0.585	1.07																0.78	0.93		0.69										3.05		0.38	0.595	0.765	2.14333	2.305	1.47333	1.495	0.64	1.19	1.98
IPI:IPI00880053.1|VEGA:OTTHUMP00000168027 Tax_Id=9606 Gene_Symbol=- 49 kDa protein		0.46			0.436667	0.46	0.355			0.485										0.3				0.39	0.773333	0.335			0.16	0.923333			0.21			0.78		3.1775	0.23	0.455		0.65						2.54
IPI:IPI00888438.1|REFSEQ:XP_001717112|H-INV:HIT000013294 Tax_Id=9606 Gene_Symbol=LOC391722 similar to myosin:SUBUNIT=regulatory light chain		0.725					0.535	0.65	1.18333				1.155	0.836667		0.355	0.296667	0.91	0.92			1.24	0.743333	1.03	0.98									0.726667			0.39			0.595					0.686667
IPI:IPI00014424.1|SWISS-PROT:Q05639|TREMBL:B5BUF3|ENSEMBL:ENSP00000217182;ENSP00000298049|REFSEQ:NP_001949|H-INV:HIT000386552|VEGA:OTTHUMP00000031776 Tax_Id=9606 Gene_Symbol=EEF1A2 Elongation factor 1-alpha 2	1.865	0.67	0.82	1.01667	1.735			2.29										0.445			0.603333			0.745	1.46	0.62	0.946667													0.895	0.775	2.06333		4.685	2.04667	0.755
IPI:IPI00018769.4|SWISS-PROT:P35442|TREMBL:A6H8N1;A7E232;Q6MZL6|ENSEMBL:ENSP00000355751|REFSEQ:NP_003238|H-INV:HIT000192170|VEGA:OTTHUMP00000042899 Tax_Id=9606 Gene_Symbol=THBS2 Thrombospondin-2		1.24		0.445								2.035	1.99					1.94667	3.92667	0.985	1.22	4.01333			1.175				0.59				2.35		5.845								1.045
IPI:IPI00442894.3|TREMBL:Q6ZP76|ENSEMBL:ENSP00000369722 Tax_Id=9606 Gene_Symbol=TPM1 cDNA FLJ26372 fis	1.385				0.88		1.25667	1.11	1.79333	1.365	2.265					0.825	0.613333		1.785	1.31				1.655				1.68333	0.496667		2.97	3.04	1.495							2.23667	1.47
IPI:IPI00479217.1|SWISS-PROT:Q00839-2|TREMBL:Q9UEL2|ENSEMBL:ENSP00000283179|REFSEQ:NP_004492|H-INV:HIT000031521|VEGA:OTTHUMP00000038192 Tax_Id=9606 Gene_Symbol=HNRNPU Isoform Short of Heterogeneous nuclear ribonucleoprotein U		1.18		0.79	2.315					1.44				0.295				0.826667			1.84				2.32	1.26									5.21667										3.205		4.545	5.74	4.43
IPI:IPI00480056.8|SWISS-PROT:P20338|TREMBL:Q53GC2|ENSEMBL:ENSP00000355651|REFSEQ:NP_004569|H-INV:HIT000386109|VEGA:OTTHUMP00000035740 Tax_Id=9606 Gene_Symbol=RAB4A RAB4A	0.425	0.47			0.355		0.37	0.47			0.555					0.156667	0.13					0.385					0.455	0.693333	0.17		0.466667	0.735										0.63				0.795
IPI:IPI00556204.1|TREMBL:Q59GP5 Tax_Id=9606 Gene_Symbol=EEF1A2 Eukaryotic translation elongation factor 1 alpha 2 variant (Fragment)	0.56	0.45	0.6	0.643333	0.49			0.435		0.23								0.325			0.426667			0.65	0.696667	0.453333	0.693333													0.42	0.58	1.16333		2.815	0.94	0.39
IPI:IPI00642243.1|TREMBL:Q5SQY1|ENSEMBL:ENSP00000371071|VEGA:OTTHUMP00000018932 Tax_Id=9606 Gene_Symbol=RP11-631M21.2 Novel protein similar to beta-tubulin 4Q		0.25			0.16	0.29								0.17			0.085		0.26	0.25		0.075		0.225									0.16								0.203333		0.846667	1.11667	0.535		0.92		0.723333
IPI:IPI00642455.2|TREMBL:Q5RI53|ENSEMBL:ENSP00000375948|VEGA:OTTHUMP00000042900 Tax_Id=9606 Gene_Symbol=THBS2 Thrombospondin 2		1.24		0.445								2.035	1.99					1.94667	3.92667	0.985	1.22	4.01			1.175				0.59				2.35		5.84								1.045
IPI:IPI00643231.1|TREMBL:Q5T3N0|VEGA:OTTHUMP00000021477 Tax_Id=9606 Gene_Symbol=ANXA1 Annexin A1	0.385				0.496667			0.343333	0.66	0.265		0.436667								0.115				0.175	0.54	0.47	0.6	0.32												0.22		0.66	1.215	1.09	0.776667				0.62
IPI:IPI00644079.2|TREMBL:Q5RI17;Q96BA7|ENSEMBL:ENSP00000355482|REFSEQ:NP_114032|VEGA:OTTHUMP00000038193 Tax_Id=9606 Gene_Symbol=HNRNPU heterogeneous nuclear ribonucleoprotein U isoform a		1.205		0.806667	2.355					1.46				0.3				0.84			1.87333				2.36333	1.285									5.31333										3.265		4.625	5.84333	4.505
IPI:IPI00644224.2|TREMBL:B4DLR3 Tax_Id=9606 Gene_Symbol=- cDNA FLJ54020		1.155		0.773333	2.26					1.4				0.285				0.806667			1.79667				2.26333	1.235									5.09										3.13		4.435	5.60667	4.325
IPI:IPI00742980.1|TREMBL:Q59GZ2 Tax_Id=9606 Gene_Symbol=PLEK PLEK protein variant (Fragment)	0.495										0.945	0.725	0.98	0.43		0.37	0.363333	0.97	1.32667		0.73	1.55	0.736667		0.513333				0.286667		0.416667	0.343333	0.616667				0.42
IPI:IPI00788730.1|VEGA:OTTHUMP00000173941 Tax_Id=9606 Gene_Symbol=EIF4A2 25 kDa protein		0.193333	0.136667	0.17	0.206667		0.14	0.18	0.285	0.195	0.07			0.065									0.08	0.135	0.363333																		0.445	0.585					0.475
IPI:IPI00793271.1|VEGA:OTTHUMP00000168053 Tax_Id=9606 Gene_Symbol=ATP5B 12 kDa protein		0.065	0.0633333	0.07	0.0866667					0.035											0.0566667	0.035		0.07	0.075				0.0266667	0.123333			0.025		0.07					0.103333				0.175	0.0933333	0.286667		0.443333
IPI:IPI00795288.1|VEGA:OTTHUMP00000169411 Tax_Id=9606 Gene_Symbol=PEBP1 22 kDa protein		0.21			0.19	0.125	0.0933333	0.165		0.15	0.115									0.0933333			0.095					0.085		0.125						0.59				0.095	0.236667	0.216667							0.435
IPI:IPI00883857.1|SWISS-PROT:Q00839-1 Tax_Id=9606 Gene_Symbol=HNRNPU Isoform Long of Heterogeneous nuclear ribonucleoprotein U		1.2		0.806667	2.355					1.46				0.3				0.84			1.87333				2.35667	1.285									5.30333										3.26		4.625	5.84	4.505
IPI:IPI00915829.1|TREMBL:Q5RI19;Q7Z4Q5|ENSEMBL:ENSP00000355481|VEGA:OTTHUMP00000038195 Tax_Id=9606 Gene_Symbol=HNRNPU Heterogeneous nuclear ribonucleoprotein U		0.82		0.546667	1.45					0.89				0.205				0.576667			1.26333				1.49	0.875									3.61667										2.29	3.29	2.91	3.98333	2.83
IPI:IPI00000230.6|TREMBL:Q9Y427|ENSEMBL:ENSP00000267996|REFSEQ:NP_001018007|VEGA:OTTHUMP00000175858 Tax_Id=9606 Gene_Symbol=TPM1 tropomyosin 1 alpha chain isoform 2	1.725				1.175	2.01	1.64667		2.46667	1.855	2.975					1.145	0.813333		2.625	1.765				2.225					0.625		3.86	4.005	2.05							2.93333	1.94
IPI:IPI00018140.3|SWISS-PROT:O60506-1|TREMBL:B2R8Z8|ENSEMBL:ENSP00000358635|REFSEQ:NP_006363|VEGA:OTTHUMP00000016815 Tax_Id=9606 Gene_Symbol=SYNCRIP Isoform 1 of Heterogeneous nuclear ribonucleoprotein Q					0.396667				0.425	0.2																										0.75	0.57	1.73				0.75		1.205		1.12
IPI:IPI00032808.1|SWISS-PROT:O95716|TREMBL:B2R8W8|ENSEMBL:ENSP00000222120|REFSEQ:NP_004274|H-INV:HIT000037578|VEGA:OTTHUMP00000077937 Tax_Id=9606 Gene_Symbol=RAB3D Ras-related protein Rab-3D					0.433333	0.58	0.356667	0.453333			0.59	0.5				0.15	0.13		0.42								0.445	0.645	0.205		0.465	0.66							0.295							0.79
IPI:IPI00174849.4|SWISS-PROT:A6NNZ2|ENSEMBL:ENSP00000309431|VEGA:OTTHUMP00000071802 Tax_Id=9606 Gene_Symbol=- Tubulin beta-8 chain B		0.493333				0.576667								0.335					0.816667	0.496667		0.14		0.445	1.115								0.325								0.4		1.67667	2.21667	1.105		1.825		1.43667
IPI:IPI00386854.6|ENSEMBL:ENSP00000379677 Tax_Id=9606 Gene_Symbol=HNRNPA2B1 28 kDa protein		0.39		0.25	0.635		0.305	0.425		0.275															0.51	0.34															0.38	0.5	0.886667	1.37333	0.61	1.03333		0.78
IPI:IPI00477489.1|SWISS-PROT:P61018-1|ENSEMBL:ENSP00000349560|REFSEQ:NP_057238|H-INV:HIT000053053|VEGA:OTTHUMP00000077938 Tax_Id=9606 Gene_Symbol=RAB4B Isoform 1 of Ras-related protein Rab-4B	0.41				0.405		0.343333	0.44			0.535					0.15	0.125		0.425								0.54	0.603333			0.45	0.65									0.69	0.695				0.77
IPI:IPI00604537.2|TREMBL:Q6ZN40|ENSEMBL:ENSP00000350667|REFSEQ:NP_001018004|VEGA:OTTHUMP00000175859 Tax_Id=9606 Gene_Symbol=TPM1 tropomyosin 1 alpha chain isoform 3	1.755				1.17	2.01	1.65333		2.44333	1.815	2.98					1.145	0.813333		2.625	1.72333				2.18				2.155	0.635		3.92	4.06	2.04333							2.94333	1.94
IPI:IPI00640106.2|TREMBL:B3KX72;Q5RI18|VEGA:OTTHUMP00000038194 Tax_Id=9606 Gene_Symbol=HNRNPU cDNA FLJ44920 fis		1.105		0.736667	1.95					1.2				0.275				0.77			1.7				2.00333	1.175									4.87										2.94		3.92	5.36
IPI:IPI00830089.1|TREMBL:A2T926 Tax_Id=9606 Gene_Symbol=- Thymopoietin zeta isoform	0.275	0.205			0.36	0.29	0.115	0.21	0.27	0.126667		0.285													0.44	0.33	0.363333	0.295								0.59		1.35125			0.306667	0.313333			0.446667	0.59
IPI:IPI00892793.1|VEGA:OTTHUMP00000199813 Tax_Id=9606 Gene_Symbol=CTSD 20 kDa protein		0.07			0.19				0.1																												0.24									0.38
IPI:IPI00013219.1|SWISS-PROT:Q13418|ENSEMBL:ENSP00000299421;ENSP00000379975|REFSEQ:NP_001014794;NP_001014795;NP_004508|H-INV:HIT000219709|VEGA:OTTHUMP00000164591 Tax_Id=9606 Gene_Symbol=ILK Integrin-linked protein kinase			0.276667			0.55	0.543333	0.58	0.83		0.81			0.19	0.706667	0.323333	0.29		1.24			1.455	0.836667		0.73			0.44	0.246667	0.703333	0.433333	0.62	0.916667
IPI:IPI00013894.1|SWISS-PROT:P31948|ENSEMBL:ENSP00000378064|REFSEQ:NP_006810|H-INV:HIT000031338 Tax_Id=9606 Gene_Symbol=STIP1 Stress-induced-phosphoprotein 1		0.28			0.403333	0.67	0.255	0.32		0.44	0.24									0.33		0.27	0.316667			0.475		0.453333			0.27	0.295			1.1			2.3375				0.613333
IPI:IPI00014572.1|SWISS-PROT:P09486|TREMBL:B2RDL6;B4DRV4;Q6IBK4;Q6QE20|ENSEMBL:ENSP00000231061|REFSEQ:NP_003109|H-INV:HIT000264901|VEGA:OTTHUMP00000160617 Tax_Id=9606 Gene_Symbol=SPARC SPARC	0.37						0.24	0.34	0.405		0.286667			0.34		0.236667			0.803333			0.746667	0.235						0.105		0.27		0.266667	0.26					0.42		0.155	0.185
IPI:IPI00018511.1|SWISS-PROT:Q99867|REFSEQ:XP_001713916|H-INV:HIT000221809 Tax_Id=9606 Gene_Symbol=TUBB4Q Putative tubulin beta-4q chain		0.483333				0.813333					0.796667		0.616667	0.34		0.245	0.21			0.536667				0.433333	0.76						0.593333		0.315							0.633333	0.555				1.165
IPI:IPI00025491.1|SWISS-PROT:P60842|TREMBL:A8K088;A8K7F6;B2R6L8;B4DNH2;B4E047|ENSEMBL:ENSP00000369881|REFSEQ:NP_001407|H-INV:HIT000281563;HIT000333951|VEGA:OTTHUMP00000135288;OTTHUMP00000182828 Tax_Id=9606 Gene_Symbol=EIF4A1 Eukaryotic initiation factor 4A-I	0.44	0.493333	0.343333	0.495	0.573333	0.346667	0.403333	0.49	0.79	0.43	0.163333	0.395		0.19				0.355					0.18	0.385	0.843333	0.316667													0.13			0.5
IPI:IPI00030296.6|TREMBL:Q96B07;Q9NZE6|ENSEMBL:ENSP00000348925|VEGA:OTTHUMP00000173931;OTTHUMP00000173934 Tax_Id=9606 Gene_Symbol=EIF4A2 Eukaryotic translation initiation factor 4A		0.276667	0.193333	0.24	0.29		0.226667	0.255	0.405	0.28	0.11			0.1									0.113333	0.23	0.523333																		0.635				0.45		0.68
IPI:IPI00187143.1|SWISS-PROT:P61018-2|VEGA:OTTHUMP00000077939 Tax_Id=9606 Gene_Symbol=RAB4B Isoform 2 of Ras-related protein Rab-4B	0.48				0.475		0.4	0.516667			0.625					0.18	0.145		0.495								0.635	0.705			0.526667	0.755									0.81	0.81				0.895
IPI:IPI00216320.1|SWISS-PROT:O00764-2|ENSEMBL:ENSP00000345864|VEGA:OTTHUMP00000109453 Tax_Id=9606 Gene_Symbol=PDXK Isoform 2 of Pyridoxal kinase		0.08			0.13			0.0833333	0.166667			0.0866667													0.103333	0.0833333									0.2	0.245		0.345					0.226667	0.543333					0.105
IPI:IPI00291005.8|SWISS-PROT:P40925|TREMBL:B2R5V5|ENSEMBL:ENSP00000233114;ENSP00000377945|REFSEQ:NP_005908|H-INV:HIT000030445|VEGA:OTTHUMP00000159898 Tax_Id=9606 Gene_Symbol=MDH1 Malate dehydrogenase	0.255	0.125			0.19						0.225					0.075							0.095		0.3				0.03	0.155							0.573333				0.325	0.35							0.575
IPI:IPI00402184.4|SWISS-PROT:O60506-4|TREMBL:Q05CK9;Q5TCG1|H-INV:HIT000041649|VEGA:OTTHUMP00000016817 Tax_Id=9606 Gene_Symbol=SYNCRIP Isoform 4 of Heterogeneous nuclear ribonucleoprotein Q					0.366667				0.335	0.165																										0.635	0.463333	1.4575			0.43	0.63		1.015		0.75
IPI:IPI00413108.4|VEGA:OTTHUMP00000170731 Tax_Id=9606 Gene_Symbol=RPSA 33 kDa protein		0.21	0.165		0.476667	0.275	0.22	0.23	0.523333	0.285		0.44						0.213333			0.256667		0.085	0.185	0.533333	0.426667												1.58625			0.2			0.663333
IPI:IPI00453473.6|SWISS-PROT:P62805|TREMBL:B2R4R0;Q0VAS5;Q6B823|ENSEMBL:ENSP00000289352;ENSP00000343282;ENSP00000346316;ENSP00000347168;ENSP00000348258;ENSP00000350159;ENSP00000350767;ENSP00000352980;ENSP00000353624;ENSP00000358153;ENSP00000358162;ENSP000																																				0.726667		1.0225					0.713333	0.78	0.34		1.70333	6.48333	1.07
IPI:IPI00455599.4|SWISS-PROT:Q58FF8|TREMBL:B5MDL9|ENSEMBL:ENSP00000371882|H-INV:HIT000333303 Tax_Id=9606 Gene_Symbol=HSP90AB2P Similar to Heat shock protein HSP 90-beta	0.195	0.343333			0.375	0.285	0.295	0.225				0.525												0.455		0.305										1.40333				0.54					0.75
IPI:IPI00465084.6|SWISS-PROT:P17661|TREMBL:A5Z217;B4DUI0;Q2PUK1;Q45VM6;Q45VM7;Q45VM8;Q53SB5;Q549R7;Q549R8;Q549R9;Q5RLN0;Q5RLN1;Q5RLN2;Q9GZR6;Q9H319|ENSEMBL:ENSP00000363071|REFSEQ:NP_001918|H-INV:HIT000041427|VEGA:OTTHUMP00000064865 Tax_Id=9606 Gene_Symbol																																				4.49	1.2	7.24667						1.065	1.86	4.175
IPI:IPI00470719.1|SWISS-PROT:P16284-2|ENSEMBL:ENSP00000354973 Tax_Id=9606 Gene_Symbol=PECAM1 Isoform Delta12 of Platelet endothelial cell adhesion molecule		0.255									0.44		0.82	0.43		0.195	0.145		0.48	0.225			0.503333	0.333333					0.416667	1.56667	0.546667	0.673333	0.69						0.34	0.483333
IPI:IPI00470720.1|SWISS-PROT:P16284-3|ENSEMBL:ENSP00000380848 Tax_Id=9606 Gene_Symbol=PECAM1 Isoform Delta13 of Platelet endothelial cell adhesion molecule		0.255									0.44		0.82	0.43		0.195	0.145		0.48	0.225			0.503333	0.333333					0.416667	1.56	0.546667	0.67	0.686667						0.34	0.483333
IPI:IPI00470722.1|SWISS-PROT:P16284-5 Tax_Id=9606 Gene_Symbol=PECAM1 Isoform Delta14-15 of Platelet endothelial cell adhesion molecule		0.255									0.43		0.81	0.42		0.19	0.145		0.475	0.2			0.5	0.326667					0.413333	1.54	0.543333	0.663333	0.68						0.335	0.456667
IPI:IPI00514047.1|TREMBL:Q5SQY0|ENSEMBL:ENSP00000272035|H-INV:HIT000391155|VEGA:OTTHUMP00000018934 Tax_Id=9606 Gene_Symbol=RP11-631M21.2 Novel protein similar to beta-tubulin 4Q		0.453333				0.535								0.305					0.5	0.453333		0.13		0.405									0.295								0.37		1.54	2.03667	1.005		1.675		1.31333
IPI:IPI00553164.4|SWISS-PROT:P08865|ENSEMBL:ENSP00000346067|REFSEQ:NP_001012321;NP_002286|H-INV:HIT000305758|VEGA:OTTHUMP00000161970;OTTHUMP00000170730 Tax_Id=9606 Gene_Symbol=RPSA 40S ribosomal protein SA		0.203333	0.165		0.47	0.27	0.213333	0.23	0.516667	0.285		0.435						0.21			0.256667		0.085	0.18	0.526667	0.416667												1.565			0.196667			0.653333
IPI:IPI00739915.3|SWISS-PROT:A6NKZ8|ENSEMBL:ENSP00000290377|H-INV:HIT000272838 Tax_Id=9606 Gene_Symbol=LOC643224 Putative tubulin beta chain-like protein ENSP00000290377		0.416667				0.49								0.28					0.436667	0.42		0.12		0.375									0.275								0.34		1.41333	1.87	0.89		1.54		1.20667
IPI:IPI00791367.1|VEGA:OTTHUMP00000176374 Tax_Id=9606 Gene_Symbol=PPIB 20 kDa protein			0.075		0.19		0.055			0.11		0.17												0.175						0.156667					0.265												0.363333	0.926667	0.373333
IPI:IPI00791490.1|TREMBL:A8MU63|ENSEMBL:ENSP00000381159|VEGA:OTTHUMP00000109455 Tax_Id=9606 Gene_Symbol=PDXK Putative uncharacterized protein PDXK		0.08			0.12			0.0733333	0.176667			0.0733333													0.0933333	0.08		0.09							0.18	0.205		0.285					0.2	0.4					0.1
IPI:IPI00853163.1|VEGA:OTTHUMP00000196770 Tax_Id=9606 Gene_Symbol=TYMP 46 kDa protein		0.47	0.416667		0.706667	0.805		0.475	0.515	0.85															0.596667	0.593333	0.83	0.586667												0.76	0.643333	0.783333
IPI:IPI00871352.2|SWISS-PROT:P16284-6 Tax_Id=9606 Gene_Symbol=PECAM1 Isoform Delta15 of Platelet endothelial cell adhesion molecule		0.255									0.445		0.83	0.433333		0.2	0.15		0.49	0.205			0.513333	0.333333					0.423333	1.58333	0.553333	0.68	0.7						0.34	0.47
IPI:IPI00871856.2|TREMBL:A8K690|ENSEMBL:ENSP00000305958 Tax_Id=9606 Gene_Symbol=STIP1 cDNA FLJ76863		0.28			0.403333	0.67	0.255	0.32		0.44	0.24									0.33		0.27	0.316667			0.475		0.453333			0.27	0.295			1.1			2.34125				0.613333
IPI:IPI00908791.1|TREMBL:B4DJI1 Tax_Id=9606 Gene_Symbol=- cDNA FLJ52549		0.41			0.555	0.583333	0.713333	0.625	0.935			1.005					0.23		0.64	0.465		0.67	0.57		0.83			0.525	0.225	0.78			0.583333			0.966667		1.9625
IPI:IPI00914041.1|SWISS-PROT:P16284-4 Tax_Id=9606 Gene_Symbol=PECAM1 Isoform Delta14 of Platelet endothelial cell adhesion molecule		0.255									0.44		0.82	0.43		0.195	0.145		0.48	0.205			0.503333	0.333333					0.416667	1.56667	0.546667	0.673333	0.686667						0.34	0.466667
IPI:IPI00915869.1|TREMBL:B4DUN2|ENSEMBL:ENSP00000386719|VEGA:OTTHUMP00000202070 Tax_Id=9606 Gene_Symbol=MDH1 cDNA FLJ52206	0.185	0.09			0.135						0.17					0.055							0.07		0.19					0.115							0.426667	0.4			0.24	0.26							0.43
IPI:IPI00013004.1|SWISS-PROT:O00764-1|ENSEMBL:ENSP00000291565|REFSEQ:NP_003672|H-INV:HIT000029363|VEGA:OTTHUMP00000109454 Tax_Id=9606 Gene_Symbol=PDXK Isoform 1 of Pyridoxal kinase		0.0933333			0.15			0.09	0.226667			0.09													0.11	0.0933333									0.22	0.25		0.34					0.236667	0.6					0.12
IPI:IPI00014581.1|SWISS-PROT:P09493-1|REFSEQ:NP_001018005|VEGA:OTTHUMP00000175860 Tax_Id=9606 Gene_Symbol=TPM1 Isoform 1 of Tropomyosin alpha-1 chain	1.815				1.16		1.65333		2.43667	1.805	2.975					1.145	0.813333			1.72				2.18				2.145	0.676667		3.90333	3.995	1.96							2.94333	1.935
IPI:IPI00022295.1|SWISS-PROT:P10720|TREMBL:A1L4S0|ENSEMBL:ENSP00000226524|REFSEQ:NP_002611|H-INV:HIT000390443|VEGA:OTTHUMP00000160680 Tax_Id=9606 Gene_Symbol=PF4V1 Platelet factor 4 variant	0.566667		0.38			0.54	0.55	0.413333				0.555	0.68			0.23	0.485	0.886667	0.845			0.605	0.603333							0.595	0.465	0.405	0.983333				0.45
IPI:IPI00025491.1|SWISS-PROT:P60842|TREMBL:A8K088;A8K7F6;B2R6L8;B4DNH2;B4E047|ENSEMBL:ENSP00000369881|REFSEQ:NP_001407|H-INV:HIT000281563;HIT000333951|VEGA:OTTHUMP00000135288;OTTHUMP00000182828 Tax_Id=9606 Gene_Symbol=EIF4A1 Eukaryotic initiation factor 4																																			0.61			1.455					0.9	1.74			0.77		1.43
IPI:IPI00027769.1|SWISS-PROT:P08246|TREMBL:B2MUD5|ENSEMBL:ENSP00000263621|REFSEQ:NP_001963|H-INV:HIT000195581|VEGA:OTTHUMP00000076434 Tax_Id=9606 Gene_Symbol=ELA2 Leukocyte elastase			0.153333	0.25	0.815					0.31								0.486667			0.663333	0.32		0.205	0.366667										0.435									1.36333				1.045
IPI:IPI00075248.11|SWISS-PROT:P62158|TREMBL:B4DJ51;Q96HY3|ENSEMBL:ENSP00000272298;ENSP00000291295;ENSP00000349467;ENSP00000375785|REFSEQ:NP_001734;NP_005175;NP_008819|H-INV:HIT000035481;HIT000191227;HIT000272851|VEGA:OTTHUMP00000028284;OTTHUMP00000076186;OTTHUMP00000159070;OTTHUMP00000164793;OTTHUMP00000164794 Tax_Id=9606 Gene_Symbol=CALM1;CALM3;CALM2 Calmodulin	0.565		0.18	0.533333			0.226667	0.32			0.266667				0.536667	0.07			0.413333		0.6	0.683333		0.215	0.426667	0.44					0.393333	0.405	0.14	0.546667					0.196667
IPI:IPI00185217.4|SWISS-PROT:P62820-3|TREMBL:Q6FIE7|ENSEMBL:ENSP00000345145;ENSP00000386352|REFSEQ:NP_056358|VEGA:OTTHUMP00000202274 Tax_Id=9606 Gene_Symbol=RAB1A Isoform 3 of Ras-related protein Rab-1A									0.13	0.11		0.14				0.04		0.105	0.09				0.09						0.035	0.186667															0.116667
IPI:IPI00295618.1|SWISS-PROT:P16284-1|TREMBL:A8K3S7|ENSEMBL:ENSP00000380849|REFSEQ:NP_000433|H-INV:HIT000195242|VEGA:OTTHUMP00000182201 Tax_Id=9606 Gene_Symbol=PECAM1 Isoform Long of Platelet endothelial cell adhesion molecule		0.265									0.45		0.845	0.44		0.2	0.15		0.495	0.235			0.516667	0.343333					0.426667	1.60667	0.56	0.69	0.703333						0.35	0.493333
IPI:IPI00337415.9|SWISS-PROT:P63096|TREMBL:A8KA88;B4E2V1;O43383|ENSEMBL:ENSP00000343027|REFSEQ:NP_002060|H-INV:HIT000064624|VEGA:OTTHUMP00000025141;OTTHUMP00000161319 Tax_Id=9606 Gene_Symbol=GNAI1 Guanine nucleotide-binding protein G(i)					0.385													0.185			0.31				0.275					0.343333				0.175									0.366667	0.645	0.345			0.88
IPI:IPI00418202.2|SWISS-PROT:O00764-3|ENSEMBL:ENSP00000381152|VEGA:OTTHUMP00000109456 Tax_Id=9606 Gene_Symbol=PDXK Isoform 3 of Pyridoxal kinase		0.08			0.13			0.0766667	0.196667			0.08													0.0966667	0.0833333									0.19	0.22		0.295					0.206667	0.52					0.105
IPI:IPI00419932.5|SWISS-PROT:Q6IQ22|ENSEMBL:ENSP00000331748|REFSEQ:NP_001020471|H-INV:HIT000099160 Tax_Id=9606 Gene_Symbol=RAB12 Putative Ras-related protein Rab-12	0.475				0.4		0.53	0.495			0.63	0.805				0.165	0.163333		0.48			0.325					0.505	0.705			0.525	0.735					0.505					0.71				0.96
IPI:IPI00641047.5|TREMBL:Q5T0I0|VEGA:OTTHUMP00000022012 Tax_Id=9606 Gene_Symbol=GSN Gelsolin									0.305	0.0733333	0.28	0.265				0.11	0.145	0.373333	0.49		0.213333	0.553333	0.176667		0.373333				0.13	0.263333	0.393333		0.33		0.27										0.135		0.425
IPI:IPI00795292.1|TREMBL:Q1WM23|ENSEMBL:ENSP00000365572|REFSEQ:NP_001018146|VEGA:OTTHUMP00000174725 Tax_Id=9606 Gene_Symbol=NME2;NME1-NME2 NME1-NME2 protein		0.18			0.255		0.205	0.175																													0.305				0.29			0.765	0.36
IPI:IPI00796075.1|VEGA:OTTHUMP00000183087;OTTHUMP00000183089 Tax_Id=9606 Gene_Symbol=C1QBP 20 kDa protein						0.065	0.09		0.075	0.0433333								0.055			0.0733333					0.0666667			0.04	0.183333								0.41			0.105	0.0833333	0.15					0.353333
IPI:IPI00796636.14|TREMBL:A9YUX2;B3VL12;B5ANL9;O95408;O95412;Q0Z944;Q14484;Q7Z2K5;Q7Z7B3;Q86VF0;Q9BXA2;Q9H1I6;Q9HAR8;Q9UBV6;Q9UP81|ENSEMBL:ENSP00000369671|VEGA:OTTHUMP00000174683 Tax_Id=9606 Gene_Symbol=HBB Hemoglobin (Fragment)					0.245			0.103333		6.72667		0.476667			0.92		0.21												0.116667	0.603333	0.173333	0.453333	2.34					0.5625					0.17	0.44					0.305
IPI:IPI00852987.1|TREMBL:B2RBL3|ENSEMBL:ENSP00000379038|VEGA:OTTHUMP00000196767 Tax_Id=9606 Gene_Symbol=TYMP cDNA		0.513333	0.433333		0.763333	0.88		0.52	0.545	0.91															0.695	0.63	0.906667	0.646667												0.83	0.703333	0.833333
IPI:IPI00884107.1|TREMBL:Q14473 Tax_Id=9606 Gene_Symbol=HBB Beta-globin gene from a thalassemia patient					0.395			0.166667		11.0767		0.786667			1.52		0.346667												0.196667	0.99	0.283333	0.746667	3.84667					0.925					0.285	0.725					0.5
IPI:IPI00888129.1|REFSEQ:XP_001717551 Tax_Id=9606 Gene_Symbol=LOC642076 similar to hCG1789038					0.455	0.743333	0.61	0.483333	0.75	0.57				0.48						0.49			0.596667	0.56					0.243333		0.865								0.35	0.69
IPI:IPI00915324.1|SWISS-PROT:P09493-6 Tax_Id=9606 Gene_Symbol=TPM1 Isoform 6 of Tropomyosin alpha-1 chain	1.795				1.165		1.64667		2.46	1.845	2.97					1.145	0.81			1.76				2.22					0.695		3.84	3.935	2.01333							2.93	1.93
IPI:IPI00012048.1|SWISS-PROT:P15531|TREMBL:Q6FGK3|ENSEMBL:ENSP00000376892|REFSEQ:NP_000260|VEGA:OTTHUMP00000174723;OTTHUMP00000181681 Tax_Id=9606 Gene_Symbol=NME1;NME2 Nucleoside diphosphate kinase A		0.12			0.13		0.09	0.105																											0.375		0.19				0.165				0.205
IPI:IPI00022314.1|SWISS-PROT:P04179 Tax_Id=9606 Gene_Symbol=SOD2 Superoxide dismutase [Mn]		0.243333		0.125	0.255						0.26	0.32	0.296667	0.22		0.123333	0.09	0.286667	0.49		0.376667	0.43	0.2		0.206667				0.236667	0.88	0.16		0.293333
IPI:IPI00181409.6|SWISS-PROT:P42167-2|ENSEMBL:ENSP00000376773|REFSEQ:NP_001027455|VEGA:OTTHUMP00000168826 Tax_Id=9606 Gene_Symbol=TMPO Isoform Gamma of Lamina-associated polypeptide 2	0.385	0.285			0.51	0.41	0.165	0.3	0.38	0.18															0.623333		0.465	0.41								0.83		1.91125			0.43	0.44			0.74	0.76
IPI:IPI00220327.3|SWISS-PROT:P04264|ENSEMBL:ENSP00000252244|REFSEQ:NP_006112|H-INV:HIT000261150|VEGA:OTTHUMP00000167602 Tax_Id=9606 Gene_Symbol=KRT1 Keratin		1.17	0.86	1.405	1.38333	1.77333	1.28	1.50667	1.63	1.015				1.20667				2.60333		3.89667	1.8			1.73667	1.61667		2.035													0.593333	2.95667
IPI:IPI00375531.2|TREMBL:Q86XQ2|ENSEMBL:ENSP00000013034;ENSP00000312446;ENSP00000337060|REFSEQ:NP_937818|VEGA:OTTHUMP00000174724;OTTHUMP00000174772;OTTHUMP00000181679;OTTHUMP00000181682 Tax_Id=9606 Gene_Symbol=NME2;NME1 non-metastatic cells 1		0.135			0.145		0.1	0.12																											0.435		0.215				0.19				0.24
IPI:IPI00402182.2|SWISS-PROT:O60506-2 Tax_Id=9606 Gene_Symbol=SYNCRIP Isoform 2 of Heterogeneous nuclear ribonucleoprotein Q					0.373333				0.375	0.19																										0.705	0.52	1.63				0.7		1.14		0.835
IPI:IPI00479946.3|TREMBL:Q3ZCU9|ENSEMBL:ENSP00000351646 Tax_Id=9606 Gene_Symbol=STIP1 STIP1 protein		0.303333			0.45		0.28	0.35		0.48	0.26									0.36		0.29	0.343333			0.52		0.425			0.29	0.315			1.195			2.6025				0.67
IPI:IPI00554769.1|TREMBL:Q5D6A5 Tax_Id=9606 Gene_Symbol=- Mutant GSTP1	0.136667			0.08		0.106667		0.09	0.125									0.08			0.1			0.065				0.09				0.045		0.06								0.136667
IPI:IPI00555614.1|SWISS-PROT:Q58FF7|ENSEMBL:ENSP00000369649|H-INV:HIT000333304 Tax_Id=9606 Gene_Symbol=HSP90AB3P Putative heat shock protein HSP 90-beta-3							0.515	0.73	1.105	0.84	0.5							0.315			1.235			0.825		1.08333	1.215	1.16										2.61		1.18	1.23333	1.81333
IPI:IPI00790856.1|TREMBL:A8MWA3|ENSEMBL:ENSP00000376880;ENSP00000376882|VEGA:OTTHUMP00000183310 Tax_Id=9606 Gene_Symbol=NME2 Nucleoside diphosphate kinase		0.055			0.08		0.0633333	0.055																													0.095				0.09		0.11	0.235	0.1
IPI:IPI00816836.1|TREMBL:Q59F54 Tax_Id=9606 Gene_Symbol=SLC2A3 Solute carrier family 2 (Facilitated glucose transporter)		0.346667					0.416667	0.33	0.683333			0.405	0.523333	0.756667	0.52	0.165			0.803333			0.465	0.516667		0.465				0.37	1.34667	0.4		0.59
IPI:IPI00896370.2|TREMBL:B3KUK2|H-INV:HIT000022249 Tax_Id=9606 Gene_Symbol=SOD2 cDNA FLJ40076 fis		0.19		0.1	0.205						0.223333	0.256667	0.236667	0.176667		0.0966667	0.075	0.226667	0.386667		0.3	0.343333	0.16		0.166667				0.186667	0.7	0.13		0.233333
IPI:IPI00903103.1|TREMBL:B1AK84;B1AP81|ENSEMBL:ENSP00000383861|VEGA:OTTHUMP00000002655 Tax_Id=9606 Gene_Symbol=CAPZB Capping protein (Actin filament) muscle Z-line		0.136667			0.26		0.2	0.2	0.305																0.29															0.135						0.275
IPI:IPI00911015.1|TREMBL:B4E3K9 Tax_Id=9606 Gene_Symbol=- cDNA FLJ57787		0.176667		0.095	0.19						0.206667	0.236667	0.22	0.163333		0.09	0.065	0.213333	0.36		0.276667	0.316667	0.146667		0.153333				0.163333	0.65	0.115		0.216667
IPI:IPI00915959.1|VEGA:OTTHUMP00000202343 Tax_Id=9606 Gene_Symbol=- 7 kDa protein	0.195			0.143333			0.0633333	0.113333			0.116667				0.15	0.03			0.126667			0.216667		0.08	0.125	0.145					0.146667	0.14		0.136667					0.05						0.236667				0.385
IPI:IPI00008527.3|SWISS-PROT:P05386|TREMBL:Q6FG99;Q6ICQ4;Q7Z612|ENSEMBL:ENSP00000346037|REFSEQ:NP_000994|H-INV:HIT000277076|VEGA:OTTHUMP00000164511;OTTHUMP00000175931 Tax_Id=9606 Gene_Symbol=RPLP1 60S acidic ribosomal protein P1				0.095	0.0633333		0.106667	0.146667	0.15	0.106667	0.12	0.07											0.055		0.206667	0.15	0.09	0.0933333													0.0733333
IPI:IPI00020984.2|SWISS-PROT:P27824|TREMBL:B2R5V8;B4DGP8;B4E2T8|ENSEMBL:ENSP00000247461|REFSEQ:NP_001019820;NP_001737|H-INV:HIT000052743|VEGA:OTTHUMP00000161516 Tax_Id=9606 Gene_Symbol=CANX cDNA FLJ55574		0.935			1.56			1.385		1.565		1.675		0.815						0.605			0.56	1.20667					0.576667	2.61			0.97							2.26333	1.27							5.86
IPI:IPI00300096.4|SWISS-PROT:Q15286|TREMBL:B2R6E0;B4E390|ENSEMBL:ENSP00000229340|REFSEQ:NP_006852|H-INV:HIT000037406|VEGA:OTTHUMP00000169520 Tax_Id=9606 Gene_Symbol=RAB35 Ras-related protein Rab-35	0.44				0.35		0.46	0.43			0.525	0.675				0.14	0.12		0.425								0.425	0.593333	0.16		0.44	0.62									0.66					0.75
IPI:IPI00748955.2|SWISS-PROT:P07359|TREMBL:A5CKE2;Q06AK0|ENSEMBL:ENSP00000329380|REFSEQ:NP_000164|H-INV:HIT000191104|VEGA:OTTHUMP00000182727 Tax_Id=9606 Gene_Symbol=GP1BA platelet glycoprotein Ib alpha polypeptide precursor							0.615				2.04667		2.495	1.19		0.74	0.62		1.06			1.10667	1.23333	1.085					0.28	0.89	1.22333	0.925	0.803333						0.47	0.84
IPI:IPI00847322.1|TREMBL:B2R7R1;Q4ZJI1;Q7Z7M4;Q7Z7M5;Q7Z7M6;Q7Z7M7|ENSEMBL:ENSP00000337127;ENSP00000356022|REFSEQ:NP_000627;NP_001019636|H-INV:HIT000035810|VEGA:OTTHUMP00000017530;OTTHUMP00000017531 Tax_Id=9606 Gene_Symbol=SOD2 manganese superoxide dismutase isoform A precursor		0.243333		0.125	0.255						0.26	0.32	0.296667	0.22		0.123333	0.09	0.286667	0.49		0.376667	0.433333	0.2		0.206667				0.236667	0.885	0.16		0.293333
IPI:IPI00880124.1|TREMBL:B0QYP6|ENSEMBL:ENSP00000385331|VEGA:OTTHUMP00000198199 Tax_Id=9606 Gene_Symbol=PARVB Parvin		0.0733333				0.2	0.0633333				0.22		0.326667	0.143333		0.0866667			0.29	0.08	0.045	0.31	0.173333		0.15									0.145	0.315				0.11	0.13
IPI:IPI00903159.1|TREMBL:B5MC80 Tax_Id=9606 Gene_Symbol=- Putative uncharacterized protein ENSP00000384696 (Fragment)			0.585	0.683333	0.64	0.905	0.88			0.655									0.51	0.48		0.395	0.5														1.78			0.59
IPI:IPI00010270.1|SWISS-PROT:P15153|ENSEMBL:ENSP00000249071|REFSEQ:NP_002863|H-INV:HIT000291922|VEGA:OTTHUMP00000028735;OTTHUMP00000197775 Tax_Id=9606 Gene_Symbol=RAC2 Ras-related C3 botulinum toxin substrate 2						0.27	0.23					0.406667										0.313333			0.39		0.23	0.32	0.13	0.3	0.22	0.38	0.2								0.42	0.356667							0.575
IPI:IPI00023504.1|SWISS-PROT:P20336|TREMBL:A8K0J4|ENSEMBL:ENSP00000222256|REFSEQ:NP_002857|H-INV:HIT000035450|VEGA:OTTHUMP00000077936;OTTHUMP00000174429 Tax_Id=9606 Gene_Symbol=RAB3A Ras-related protein Rab-3A					0.433333	0.59	0.505	0.46			0.595					0.15	0.13										0.465	0.655			0.48	0.685										0.665				0.815
IPI:IPI00030131.3|SWISS-PROT:P42167-1|ENSEMBL:ENSP00000261210|REFSEQ:NP_001027454|H-INV:HIT000053975|VEGA:OTTHUMP00000168825 Tax_Id=9606 Gene_Symbol=TMPO Isoform Beta of Lamina-associated polypeptide 2	0.505	0.375			0.665			0.39	0.496667	0.253333															0.813333		0.605	0.535								1.085		2.505			0.563333	0.576667				0.99
IPI:IPI00248321.8|REFSEQ:XP_001721824;XP_292963;XP_944511 Tax_Id=9606 Gene_Symbol=LOC643997 similar to peptidylprolyl isomerase A-like			0.075		0.36														0.296667			0.275	0.245										0.19		0.71										0.415	0.19	1.04333	0.25	1.035
IPI:IPI00292858.4|SWISS-PROT:P19971|ENSEMBL:ENSP00000252029;ENSP00000379036;ENSP00000379037|REFSEQ:NP_001107227;NP_001107228;NP_001944|H-INV:HIT000289252|VEGA:OTTHUMP00000028587;OTTHUMP00000196766;OTTHUMP00000196768;OTTHUMP00000196769 Tax_Id=9606 Gene_Symbol=TYMP Thymidine phosphorylase		0.51	0.45		0.77	0.875		0.515	0.555	0.92															0.646667	0.64	0.9	0.636667												0.823333	0.7	0.846667
IPI:IPI00382606.1|TREMBL:Q96PQ8 Tax_Id=9606 Gene_Symbol=F7 Factor VII active site mutant immunoconjugate		0.965																0.835					0.335			1.275								22.6933	2.83333			11.1487					2.225	5.1				6.13	4.345
IPI:IPI00396485.3|SWISS-PROT:P68104|TREMBL:A8K9C4;A9X7H1;B4DV42;B4E2C5;Q16577;Q53G85;Q53G89;Q53GA1;Q53GE9;Q53HM9;Q53HQ7;Q53HR1;Q53HR5;Q6IPN6;Q6IPS9;Q6IPT9;Q8IUB0;Q96RE1;Q9H2I7;Q9NZS6|ENSEMBL:ENSP00000330054;ENSP00000339053;ENSP00000339063|REFSEQ:NP_001393																																				2.405							5.85333	6.62333	4.46	1.42667	5.405	1.545	7.25667
IPI:IPI00446617.5|TREMBL:Q59G88;Q6ZW98 Tax_Id=9606 Gene_Symbol=CORO1A cDNA FLJ41407 fis		0.07			0.18	0.175	0.125	0.183333	0.165		0.125														0.235		0.24	0.27												0.11	0.253333	0.335
IPI:IPI00465363.3|SWISS-PROT:Q96A08|TREMBL:B2R544|ENSEMBL:ENSP00000274764|REFSEQ:NP_733759|H-INV:HIT000262137|VEGA:OTTHUMP00000016123 Tax_Id=9606 Gene_Symbol=HIST1H2BA Histone H2B type 1-A					0.09													0.15		0.06																0.57		0.51875			0.095				0.365
IPI:IPI00604590.3|TREMBL:Q32Q12|ENSEMBL:ENSP00000376894;ENSP00000376895|H-INV:HIT000338982|VEGA:OTTHUMP00000174726 Tax_Id=9606 Gene_Symbol=NME2 Nucleoside diphosphate kinase		0.19			0.28		0.225	0.19																													0.33							0.835	0.39
IPI:IPI00646708.1|VEGA:OTTHUMP00000080787 Tax_Id=9606 Gene_Symbol=ITGAM 65 kDa protein		0.485		0.255	0.625			0.215	0.576667	0.255		0.29												0.18	0.496667	0.43										0.93		0.84		0.225		0.51
IPI:IPI00788648.1|TREMBL:A8MSP2|ENSEMBL:ENSP00000341354|VEGA:OTTHUMP00000165794 Tax_Id=9606 Gene_Symbol=RAB37 cDNA FLJ45130 fis					0.3			0.37			0.47					0.12	0.105		0.38							0.3	0.37	0.516667			0.39	0.545										0.53				0.66
IPI:IPI00789993.1|TREMBL:A8MUU7|ENSEMBL:ENSP00000376393|VEGA:OTTHUMP00000165792 Tax_Id=9606 Gene_Symbol=RAB37 RAB37					0.265			0.335			0.43					0.11	0.095		0.345							0.275	0.34	0.47			0.35	0.495										0.475				0.6
IPI:IPI00790499.1|TREMBL:A8MXF5;B3KPZ5|ENSEMBL:ENSP00000376388|VEGA:OTTHUMP00000165795 Tax_Id=9606 Gene_Symbol=RAB37 Putative uncharacterized protein RAB37					0.315	0.495					0.475					0.13	0.11		0.385							0.31	0.385	0.533333			0.4	0.565										0.54				0.68
IPI:IPI00790740.1|VEGA:OTTHUMP00000175715 Tax_Id=9606 Gene_Symbol=PDIA3 16 kDa protein						0.21	0.135	0.185		0.213333			0.176667							0.105				0.206667		0.135	0.13				0.136667								0.07	0.296667	0.306667
IPI:IPI00791301.1|VEGA:OTTHUMP00000168824 Tax_Id=9606 Gene_Symbol=TMPO 46 kDa protein	0.465	0.34			0.61			0.36	0.456667	0.236667															0.743333		0.555	0.49								0.99		2.28625			0.513333	0.53			0.885	0.905
IPI:IPI00791421.1|TREMBL:A8MTC6|ENSEMBL:ENSP00000376387|VEGA:OTTHUMP00000165791 Tax_Id=9606 Gene_Symbol=RAB37 RAB37					0.315						0.47					0.13	0.11		0.385							0.31	0.385	0.53			0.4	0.565										0.54				0.68
IPI:IPI00792992.1|TREMBL:A8MZI4|ENSEMBL:ENSP00000376391|VEGA:OTTHUMP00000165793 Tax_Id=9606 Gene_Symbol=RAB37 Putative uncharacterized protein RAB37					0.33	0.52					0.495					0.13	0.115		0.405							0.325	0.4	0.556667			0.42	0.585										0.565				0.705
IPI:IPI00874018.1|TREMBL:Q6TXQ4 Tax_Id=9606 Gene_Symbol=LOC644914 Histone H3 (Fragment)	0.68	0.35			1.08		0.51	0.486667	0.7	0.32		0.82											0.14		0.973333		0.74	0.56					0.333333									0.53
IPI:IPI00903278.1|TREMBL:Q12771 Tax_Id=9606 Gene_Symbol=HNRNPD P37 AUF1					0.62		0.315		0.586667	0.305		0.425												0.335	0.693333												0.645				0.39	0.793333	0.656667			0.755
IPI:IPI00911004.1|TREMBL:B4DNP9 Tax_Id=9606 Gene_Symbol=- cDNA FLJ59939	0.305	0.185			0.21	0.2	0.135	0.165	0.335				0.15								0.335					0.246667														0.24						0.643333		1.10667
IPI:IPI00003909.1|SWISS-PROT:P11169|TREMBL:B2R606|ENSEMBL:ENSP00000075120|REFSEQ:NP_008862|H-INV:HIT000194741|VEGA:OTTHUMP00000165065;OTTHUMP00000166485 Tax_Id=9606 Gene_Symbol=SLC2A3 Solute carrier family 2		0.575					0.703333		1.16			0.69	0.965	1.28	0.875	0.28			1.36333				0.873333						0.63	2.27333	0.67		1.00333
IPI:IPI00013260.3|SWISS-PROT:P33241|TREMBL:A8K2L4;A8K7L8;B3KPP1;Q53H48|ENSEMBL:ENSP00000308383|REFSEQ:NP_002330|H-INV:HIT000274294|VEGA:OTTHUMP00000014140 Tax_Id=9606 Gene_Symbol=LSP1 Lymphocyte-specific protein 1		0.106667		0.123333	0.295			0.705				0.285													0.246667	0.455																	2.18	0.683333	0.646667				0.313333
IPI:IPI00025874.2|SWISS-PROT:P04843|TREMBL:B2R5Z0;B4DL99;B4DNJ5;Q53EP4;Q6IBR0;Q96HX3|ENSEMBL:ENSP00000296255|REFSEQ:NP_002941|H-INV:HIT000325275|VEGA:OTTHUMP00000172678 Tax_Id=9606 Gene_Symbol=RPN1 Dolichyl-diphosphooligosaccharide--protein glycosyltransferase 67 kDa subunit precursor		0.425			0.435	0.625			0.756667	0.645		0.665		0.275				0.39			0.555			0.39	0.725				0.133333	0.886667										0.515	0.753333
IPI:IPI00073180.8|SWISS-PROT:Q96AX2|ENSEMBL:ENSP00000376389;ENSP00000383934|REFSEQ:NP_001006639|H-INV:HIT000022922|VEGA:OTTHUMP00000165790 Tax_Id=9606 Gene_Symbol=RAB37 Ras-related protein Rab-37					0.375						0.565					0.15	0.13		0.46							0.37	0.455	0.63			0.48	0.67										0.645				0.805
IPI:IPI00295400.1|SWISS-PROT:P23381|TREMBL:B4DTK8;P78534;Q502Y0;Q53XB6|ENSEMBL:ENSP00000347495;ENSP00000376618;ENSP00000376620|REFSEQ:NP_004175;NP_776049|H-INV:HIT000306035|VEGA:OTTHUMP00000028083 Tax_Id=9606 Gene_Symbol=WARS Tryptophanyl-tRNA synthetase		0.23			0.625				0.205												0.255				0.356667	0.18									1.745	0.825									0.62
IPI:IPI00299150.4|SWISS-PROT:P25774|TREMBL:Q6FHS5|ENSEMBL:ENSP00000357981|REFSEQ:NP_004070|H-INV:HIT000291902|VEGA:OTTHUMP00000032942 Tax_Id=9606 Gene_Symbol=CTSS Cathepsin S		0.215			0.71	0.316667		0.23													0.683333				0.866667												0.345			0.373333	0.37	0.42
IPI:IPI00332970.2|TREMBL:Q8IWA7|ENSEMBL:ENSP00000311970|REFSEQ:NP_783865|VEGA:OTTHUMP00000182278 Tax_Id=9606 Gene_Symbol=RAB37 RAB37					0.365			0.44			0.56					0.15	0.13		0.455							0.36	0.445	0.62			0.465	0.65										0.636667				0.785
IPI:IPI00412737.1|TREMBL:A6NGN1|ENSEMBL:ENSP00000339485;ENSP00000351481|REFSEQ:NP_998810;NP_998811 Tax_Id=9606 Gene_Symbol=WARS tryptophanyl-tRNA synthetase isoform b					0.57				0.19												0.23				0.3	0.165									1.6	0.755									0.57
IPI:IPI00444262.3|TREMBL:Q6ZS99|ENSEMBL:ENSP00000375887|H-INV:HIT000047481 Tax_Id=9606 Gene_Symbol=NCL cDNA FLJ45706 fis		0.365			0.835																0.345					0.275										0.74						0.275	1.12	2.09		1.43
IPI:IPI00604620.3|SWISS-PROT:P19338|TREMBL:B3KTP9|ENSEMBL:ENSP00000318195|REFSEQ:NP_005372|VEGA:OTTHUMP00000204507 Tax_Id=9606 Gene_Symbol=NCL Nucleolin		0.415			0.965																0.4					0.325										0.86							1.29667	2.42667		1.66
IPI:IPI00607720.1|SWISS-PROT:Q8TDB8-2|TREMBL:B3KVB5|VEGA:OTTHUMP00000166487 Tax_Id=9606 Gene_Symbol=SLC2A14 Isoform 2 of Solute carrier family 2		0.575					0.706667		1.16			0.69	0.965	1.28	0.875	0.285			1.36333				0.876667						0.63	2.28333	0.675		1.00333
IPI:IPI00657664.2|VEGA:OTTHUMP00000069614 Tax_Id=9606 Gene_Symbol=LSP1 31 kDa protein		0.0866667		0.1	0.24			0.58				0.235													0.2	0.34																	1.79	0.566667	0.533333				0.256667
IPI:IPI00743716.1|SWISS-PROT:P30508|TREMBL:Q546I6 Tax_Id=9606 Gene_Symbol=HLA-C HLA class I histocompatibility antigen		0.803333			0.483333				0.206667	0.615								0.315						0.35			0.485		0.206667	0.78	0.52									0.46								2.425
IPI:IPI00785140.3|SWISS-PROT:A6NDJ8|ENSEMBL:ENSP00000330714 Tax_Id=9606 Gene_Symbol=- Putative Rab-43-like protein ENSP00000330714	0.366667				0.295		0.4				0.46					0.125	0.12										0.375	0.516667			0.39	0.545														0.66
IPI:IPI00788781.1|TREMBL:A8MTQ5|ENSEMBL:ENSP00000379647|VEGA:OTTHUMP00000166022 Tax_Id=9606 Gene_Symbol=FABP5;FABP5L2 Putative uncharacterized protein FABP5L2			0.05	0.13	0.065			0.055		0.05															0.06
IPI:IPI00789393.3|TREMBL:Q9UEV8|ENSEMBL:ENSP00000371177;ENSP00000371187;ENSP00000371207|REFSEQ:NP_001013271;NP_001013272;NP_001013273|VEGA:OTTHUMP00000014139;OTTHUMP00000069612 Tax_Id=9606 Gene_Symbol=LSP1 lymphocyte-specific protein 1 isoform 2		0.0866667		0.1	0.235			0.57				0.23													0.2	0.365																	1.35667	0.553333	0.526667				0.25
IPI:IPI00790783.1|TREMBL:Q16002;Q9UEV7|VEGA:OTTHUMP00000069615;OTTHUMP00000069616 Tax_Id=9606 Gene_Symbol=LSP1 Pp52 protein		0.0666667		0.08	0.195			0.46				0.19													0.163333	0.27																	1.09333	0.45	0.423333				0.203333
IPI:IPI00792676.1|VEGA:OTTHUMP00000173936 Tax_Id=9606 Gene_Symbol=EIF4A2 14 kDa protein	0.0833333				0.11													0.08						0.05	0.105	0.09												0.340833				0.11		0.31
IPI:IPI00796727.1|TREMBL:Q53RR5|VEGA:OTTHUMP00000165886 Tax_Id=9606 Gene_Symbol=YWHAQ Putative uncharacterized protein YWHAQ	0.31				0.165	0.27	0.19			0.17	0.26				0.215					0.163333			0.156667		0.353333				0.065	0.215	0.21		0.14							0.206667	0.24
IPI:IPI00798392.1|TREMBL:A8MYT0|ENSEMBL:ENSP00000376390|VEGA:OTTHUMP00000165796 Tax_Id=9606 Gene_Symbol=RAB37 Putative uncharacterized protein RAB37					0.385						0.585					0.16	0.135		0.475							0.38	0.475	0.653333			0.495	0.695										0.665				0.84
IPI:IPI00827674.1|TREMBL:B3KM80|ENSEMBL:ENSP00000349410 Tax_Id=9606 Gene_Symbol=NCL Nucleolin		0.405			0.94																0.385					0.315										0.835							1.26	2.36		1.615
IPI:IPI00872343.1|ENSEMBL:ENSP00000379829 Tax_Id=9606 Gene_Symbol=SLC2A3 54 kDa protein		0.575					0.703333		1.16			0.69	0.965	1.28	0.875	0.285			1.36333				0.873333						0.63	2.27333	0.675		1.00333
IPI:IPI00892737.1|TREMBL:A7LB40;B0S7Z4|VEGA:OTTHUMP00000193710 Tax_Id=9606 Gene_Symbol=HLA-B Major histocompatibility complex		0.75			0.453333				0.193333	0.575								0.295						0.33			0.455		0.186667	0.733333	0.49									0.435								2.27
IPI:IPI00902983.1|ENSEMBL:ENSP00000383932 Tax_Id=9606 Gene_Symbol=LSP1 38 kDa protein		0.106667		0.123333	0.3			0.72				0.29													0.25	0.47																	2.23333	0.716667	0.663333				0.316667
IPI:IPI00910691.1|TREMBL:B4E102 Tax_Id=9606 Gene_Symbol=- cDNA FLJ57766	0.0933333	0.08			0.125													0.085			0.095			0.07	0.115	0.1									0.13			0.373333				0.12		0.34
IPI:IPI00914535.1|TREMBL:A7MAP5;B1GYE6;O78179|VEGA:OTTHUMP00000193709 Tax_Id=9606 Gene_Symbol=HLA-B Major histocompatibility complex		0.8			0.483333				0.206667	0.615								0.315						0.35			0.48		0.2	0.776667	0.52									0.46								2.415
IPI:IPI00915340.1|ENSEMBL:ENSP00000307544 Tax_Id=9606 Gene_Symbol=HNRNPD 31 kDa protein					0.605		0.31		0.576667	0.305		0.415												0.325	0.68												0.63				0.385	0.806667	0.643333			0.74
IPI:IPI00009342.1|SWISS-PROT:P46940|TREMBL:A4QPB0;A7MBM3;B4DNP4;B4E2M0;Q05DN7;Q5FWG8;Q6P1N4;Q96PA3|ENSEMBL:ENSP00000268182|REFSEQ:NP_003861|H-INV:HIT000193089|VEGA:OTTHUMP00000176675;OTTHUMP00000194748 Tax_Id=9606 Gene_Symbol=IQGAP1 Ras GTPase-activating-like protein IQGAP1	3.025	3.35333		4.13333	4.13667				4.52	2.82667		3.22333						2.45			3.92333			1.38333	4.95667	2.93667		2.5												2.16
IPI:IPI00029091.1|SWISS-PROT:O60361|ENSEMBL:ENSP00000242630|VEGA:OTTHUMP00000169450 Tax_Id=9606 Gene_Symbol=- Putative nucleoside diphosphate kinase		0.095			0.13		0.095																														0.155				0.15
IPI:IPI00061114.1|SWISS-PROT:Q96E17|ENSEMBL:ENSP00000282878|REFSEQ:NP_612462|H-INV:HIT000036091|VEGA:OTTHUMP00000122555 Tax_Id=9606 Gene_Symbol=RAB3C Ras-related protein Rab-3C		0.495			0.38		0.505				0.62					0.16	0.14										0.48	0.69			0.51	0.696667										0.68				0.845
IPI:IPI00152505.1|SWISS-PROT:Q8TDB8-1|TREMBL:B3KWW7|ENSEMBL:ENSP00000340450;ENSP00000379834|REFSEQ:NP_703150|H-INV:HIT000045899|VEGA:OTTHUMP00000166486 Tax_Id=9606 Gene_Symbol=SLC2A14 Isoform 1 of Solute carrier family 2		0.6					0.736667		1.21333			0.72	1.005	1.33667	0.91	0.295			1.42				0.913333						0.653333	2.37667	0.705		1.04667
IPI:IPI00220684.1|SWISS-PROT:Q14103-3|ENSEMBL:ENSP00000313327|REFSEQ:NP_002129|VEGA:OTTHUMP00000160799 Tax_Id=9606 Gene_Symbol=HNRNPD Isoform 3 of Heterogeneous nuclear ribonucleoprotein D0					0.645		0.33		0.616667	0.325		0.44													0.723333												0.74				0.405	0.83	0.686667			0.785
IPI:IPI00220685.1|SWISS-PROT:Q14103-4|REFSEQ:NP_001003810 Tax_Id=9606 Gene_Symbol=HNRNPD Isoform 4 of Heterogeneous nuclear ribonucleoprotein D0					0.605		0.31		0.573333	0.305		0.41													0.676667												0.63				0.38	0.773333	0.64			0.735
IPI:IPI00376170.4|REFSEQ:XP_372741 Tax_Id=9606 Gene_Symbol=LOC390956 similar to peptidyl-Pro cis trans isomerase			0.615	0.72	0.776667		0.965			0.685									0.543333	0.505		0.415	0.53														1.88			0.62
IPI:IPI00448725.1|TREMBL:Q6PIK3|ENSEMBL:ENSP00000367557 Tax_Id=9606 Gene_Symbol=RAB4B HCG1995540		0.25			0.2						0.305					0.08	0.075		0.235								0.255	0.346667			0.265	0.37										0.35				0.44
IPI:IPI00787709.1|REFSEQ:XP_001132811;XP_001134012;XP_001721224 Tax_Id=9606 Gene_Symbol=FABP5L2 similar to fatty acid binding protein homologue			0.07	0.17	0.085			0.07		0.07															0.085
IPI:IPI00789395.1|VEGA:OTTHUMP00000174310 Tax_Id=9606 Gene_Symbol=RAB43 9 kDa protein	0.17	0.18			0.14						0.22					0.06	0.06										0.175	0.243333			0.18	0.26										0.25				0.305
IPI:IPI00791971.1|VEGA:OTTHUMP00000181680 Tax_Id=9606 Gene_Symbol=NME2 9 kDa protein		0.06			0.07		0.05	0.06																											0.195		0.105				0.095
IPI:IPI00871276.1|TREMBL:A8MSV0|ENSEMBL:ENSP00000370550 Tax_Id=9606 Gene_Symbol=RAB3C Putative uncharacterized protein RAB3C (Fragment)		0.485			0.38		0.505				0.615					0.16	0.135										0.475	0.69			0.5	0.696667										0.675				0.84
IPI:IPI00878066.1|TREMBL:B1AH77|ENSEMBL:ENSP00000385270|VEGA:OTTHUMP00000197778 Tax_Id=9606 Gene_Symbol=RAC2 Ras-related C3 botulinum toxin substrate 2						0.195	0.17					0.296667						0.205				0.236667			0.29			0.23	0.0866667		0.17	0.28	0.155								0.313333								0.445
IPI:IPI00892868.1|TREMBL:B0S7Z5|VEGA:OTTHUMP00000193711 Tax_Id=9606 Gene_Symbol=HLA-B Major histocompatibility complex		0.813333			0.493333				0.21	0.625								0.315									0.51		0.2	0.79	0.53									0.47								2.455
IPI:IPI00893004.1|TREMBL:B0S7Z6|VEGA:OTTHUMP00000193712 Tax_Id=9606 Gene_Symbol=HLA-B Major histocompatibility complex		0.873333			0.526667				0.223333	0.665								0.34									0.55		0.215	0.843333	0.565									0.5								2.63
IPI:IPI00910018.1|TREMBL:B4DEH5 Tax_Id=9606 Gene_Symbol=- cDNA FLJ51712		0.0566667			0.135		0.0666667		0.11	0.0766667															0.113333	0.1		0.06								0.25		0.360833			0.055	0.1
IPI:IPI00910216.1|TREMBL:B4DWC9 Tax_Id=9606 Gene_Symbol=- cDNA FLJ50259		0.18			0.595	0.263333		0.195													0.573333				0.733333												0.29			0.316667	0.315	0.353333
IPI:IPI00910398.1|TREMBL:B4DTA6 Tax_Id=9606 Gene_Symbol=- cDNA FLJ57794	0.335				0.26	0.465					0.4					0.11	0.095		0.32								0.32	0.456667			0.34	0.475									0.505					0.57
IPI:IPI00004092.2|SWISS-PROT:Q93084-1|ENSEMBL:ENSP00000301387|REFSEQ:NP_777615|VEGA:OTTHUMP00000183047 Tax_Id=9606 Gene_Symbol=ATP2A3 Isoform SERCA3B of Sarcoplasmic/endoplasmic reticulum calcium ATPase 3							0.743333				2.00333	1.765					0.476667		1.4	1.12667			1.60333						1.50333	6.36	1.63	2.07	2.94333	0.65
IPI:IPI00009342.1|SWISS-PROT:P46940|TREMBL:A4QPB0;A7MBM3;B4DNP4;B4E2M0;Q05DN7;Q5FWG8;Q6P1N4;Q96PA3|ENSEMBL:ENSP00000268182|REFSEQ:NP_003861|H-INV:HIT000193089|VEGA:OTTHUMP00000176675;OTTHUMP00000194748 Tax_Id=9606 Gene_Symbol=IQGAP1 Ras GTPase-activating-																																				6.74	3.33						7.23667	10.08	5.46667	4.07333	6.785
IPI:IPI00010180.4|SWISS-PROT:P23141-1|REFSEQ:NP_001020365|H-INV:HIT000242405|VEGA:OTTHUMP00000080286 Tax_Id=9606 Gene_Symbol=CES1 Isoform 1 of Liver carboxylesterase 1		0.693333			0.32			0.785				0.54		0.355											1													4.29583					0.813333			1.83			1.46
IPI:IPI00010491.3|SWISS-PROT:O00194|TREMBL:B2RAB0|ENSEMBL:ENSP00000262094|REFSEQ:NP_004154|H-INV:HIT000077614|VEGA:OTTHUMP00000073466;OTTHUMP00000163562 Tax_Id=9606 Gene_Symbol=RAB27B Ras-related protein Rab-27B							0.105				0.18	0.14	0.273333			0.12	0.0933333		0.323333			0.3	0.223333						0.1	0.433333	0.24	0.24	0.27
IPI:IPI00023549.5|SWISS-PROT:Q3ZCW2|ENSEMBL:ENSP00000238875|REFSEQ:NP_054900|H-INV:HIT000094249|VEGA:OTTHUMP00000159938 Tax_Id=9606 Gene_Symbol=HSPC159 Galectin-related protein							0.03				0.035		0.156667			0.0333333	0.0433333	0.075		0.07	0.1	0.236667	0.1						0.03	0.0966667	0.0933333	0.09	0.095
IPI:IPI00027423.3|TREMBL:Q07161|ENSEMBL:ENSP00000326031|REFSEQ:NP_001008709 Tax_Id=9606 Gene_Symbol=PPP1CA protein phosphatase 1		0.11			0.245				0.336667		0.195	0.24						0.19	0.22			0.226667			0.275	0.16				0.17											0.23	0.185
IPI:IPI00028888.1|SWISS-PROT:Q14103-1|ENSEMBL:ENSP00000313199|REFSEQ:NP_112738|H-INV:HIT000101661|VEGA:OTTHUMP00000160798 Tax_Id=9606 Gene_Symbol=HNRNPD Isoform 1 of Heterogeneous nuclear ribonucleoprotein D0					0.76		0.39		0.716667	0.38		0.515													0.846667												0.865				0.475	0.97	0.8
IPI:IPI00179589.4|SWISS-PROT:P58546|TREMBL:Q69YG1|ENSEMBL:ENSP00000349140;ENSP00000376800|REFSEQ:NP_665807|H-INV:HIT000028961|VEGA:OTTHUMP00000025270 Tax_Id=9606 Gene_Symbol=MTPN;LUZP6 Myotrophin	0.223333								0.2		0.173333	0.16				0.065	0.06				0.19	0.226667	0.126667								0.146667		0.115	0.173333								0.136667
IPI:IPI00216230.3|SWISS-PROT:P42166|ENSEMBL:ENSP00000266732|REFSEQ:NP_003267|VEGA:OTTHUMP00000168828 Tax_Id=9606 Gene_Symbol=TMPO Lamina-associated polypeptide 2	0.75				0.99		0.32	0.585	0.9	0.366667															1.21		0.905	0.805								1.615					0.84	0.745				1.475
IPI:IPI00216298.6|SWISS-PROT:P10599|TREMBL:Q9UDG5|ENSEMBL:ENSP00000363641|REFSEQ:NP_003320|H-INV:HIT000323628|VEGA:OTTHUMP00000021892 Tax_Id=9606 Gene_Symbol=TXN Thioredoxin		0.126667			0.12		0.13	0.13		0.13	0.155	0.18	0.125				0.035			0.106667				0.163333	0.225															0.193333	0.2
IPI:IPI00220683.1|SWISS-PROT:Q14103-2|TREMBL:B4DTC3;B4E0W4|ENSEMBL:ENSP00000305860|REFSEQ:NP_112737|VEGA:OTTHUMP00000160800 Tax_Id=9606 Gene_Symbol=HNRNPD Isoform 2 of Heterogeneous nuclear ribonucleoprotein D0					0.715		0.365		0.68	0.355		0.485													0.8												0.745				0.45	0.916667	0.753333
IPI:IPI00300562.2|SWISS-PROT:P20337|TREMBL:A8K6I8|ENSEMBL:ENSP00000360718|REFSEQ:NP_002858|H-INV:HIT000032174|VEGA:OTTHUMP00000010299 Tax_Id=9606 Gene_Symbol=RAB3B Ras-related protein Rab-3B					0.365		0.25				0.585					0.15	0.13		0.48								0.455	0.655			0.475	0.67	0.46						0.285							0.805
IPI:IPI00328587.4|ENSEMBL:ENSP00000352320 Tax_Id=9606 Gene_Symbol=- 42 kDa protein		0.715	0.86		0.796667	1.00667	0.745	0.825	0.535	0.675														0.56															0.44	0.943333
IPI:IPI00411633.4|TREMBL:O14942 Tax_Id=9606 Gene_Symbol=HSP90AB1 Heat shock protein beta (Fragment)		0.0966667																							0.13											0.245				0.216667
IPI:IPI00425916.1|TREMBL:Q6MZH2 Tax_Id=9606 Gene_Symbol=RAB30 Putative uncharacterized protein DKFZp686J07132	0.33				0.28	0.45					0.43					0.115	0.1										0.355	0.486667			0.365	0.51									0.545					0.615
IPI:IPI00454695.4|SWISS-PROT:Q6DN03|H-INV:HIT000264466 Tax_Id=9606 Gene_Symbol=HIST2H2BC Putative histone H2B type 2-C		0.295						0.405		0.345								0.52			0.366667			0.29		0.26		0.42														0.555						1.24
IPI:IPI00471951.1|SWISS-PROT:Q07000 Tax_Id=9606 Gene_Symbol=HLA-C HLA class I histocompatibility antigen		0.8			0.396667				0.206667	0.535								0.295						0.32			0.48		0.175	0.786667										0.46								2.42
IPI:IPI00472943.1|SWISS-PROT:Q31612 Tax_Id=9606 Gene_Symbol=HLA-B HLA class I histocompatibility antigen		0.77							0.483333	0.855	0.605		0.435					0.325						0.355					0.373333	1.85333	0.643333	0.995							0.24	0.75
IPI:IPI00473131.1|SWISS-PROT:Q29963|TREMBL:A6Q0R5;B2G4X0;O19657;Q29658;Q29866;Q5QT33;Q9MY41;Q9MYH6;Q9MYI1|VEGA:OTTHUMP00000193249 Tax_Id=9606 Gene_Symbol=HLA-C HLA class I histocompatibility antigen		0.803333			0.436667				0.24	0.565								0.295						0.32			0.49		0.183333	0.79										0.465								2.425
IPI:IPI00550451.1|SWISS-PROT:P62136|ENSEMBL:ENSP00000365936|REFSEQ:NP_002699|H-INV:HIT000273404 Tax_Id=9606 Gene_Symbol=PPP1CA Serine/threonine-protein phosphatase PP1-alpha catalytic subunit		0.105			0.235				0.326667		0.19	0.235						0.185	0.215			0.223333			0.265	0.15				0.16											0.225	0.18
IPI:IPI00552768.1|TREMBL:B1ALW1;O60744|ENSEMBL:ENSP00000363639|VEGA:OTTHUMP00000021893 Tax_Id=9606 Gene_Symbol=TXN Thioredoxin		0.1			0.095		0.106667	0.106667		0.105	0.125	0.143333	0.1				0.03			0.0866667				0.133333																0.16	0.163333
IPI:IPI00554652.2|TREMBL:B3KRR6|ENSEMBL:ENSP00000371194;ENSP00000384022|VEGA:OTTHUMP00000014138 Tax_Id=9606 Gene_Symbol=LSP1 cDNA FLJ34752 fis		0.14		0.166667	0.395							0.385													0.333333																		2.95	0.93	0.876667				0.42
IPI:IPI00607801.2|SWISS-PROT:P23141-2|ENSEMBL:ENSP00000353720|REFSEQ:NP_001020366|VEGA:OTTHUMP00000080287 Tax_Id=9606 Gene_Symbol=CES1 Isoform 2 of Liver carboxylesterase 1		0.693333			0.32			0.785				0.54		0.355											1.00333													4.30167					0.813333			1.83667			1.46
IPI:IPI00746251.3|SWISS-PROT:Q6DRA6|H-INV:HIT000262905 Tax_Id=9606 Gene_Symbol=HIST2H2BC Putative histone H2B type 2-D		0.25						0.34		0.29								0.43			0.306667			0.24		0.22		0.355														0.465						1.04
IPI:IPI00790580.1|VEGA:OTTHUMP00000170733 Tax_Id=9606 Gene_Symbol=RPSA 16 kDa protein		0.0966667	0.08		0.136667	0.12	0.0866667	0.11	0.176667			0.105													0.186667	0.133333											0.045	0.41625			0.0966667			0.323333
IPI:IPI00795701.1|VEGA:OTTHUMP00000169410 Tax_Id=9606 Gene_Symbol=PEBP1 7 kDa protein							0.03	0.03		0.03	0.03																	0.02														0.055							0.07
IPI:IPI00798361.1|VEGA:OTTHUMP00000170729 Tax_Id=9606 Gene_Symbol=RPSA 17 kDa protein		0.07	0.085		0.285							0.205						0.106667			0.13			0.07		0.216667												0.58625			0.09		0.245	0.305
IPI:IPI00873716.1|TREMBL:Q59G12|ENSEMBL:ENSP00000340251 Tax_Id=9606 Gene_Symbol=TMPO Lamina-associated polypeptide 2	0.415	0.31			0.55			0.24	0.41	0.196667															0.673333		0.4	0.255													0.393333	0.46			0.795	0.82
IPI:IPI00879437.1|VEGA:OTTHUMP00000196836 Tax_Id=9606 Gene_Symbol=P4HB Protein		0.24	0.195	0.2	0.26																0.386667			0.326667	0.215										0.4							0.335			0.295	0.88		1.485
IPI:IPI00884436.2|H-INV:HIT000393097 Tax_Id=9606 Gene_Symbol=- Similar to Beta-hemoglobin					0.165					4.36		0.255					0.0933333												0.0666667	0.393333		0.24	1.62333											0.325
IPI:IPI00893894.1|TREMBL:B0UY14|VEGA:OTTHUMP00000193251 Tax_Id=9606 Gene_Symbol=HLA-C Major histocompatibility complex		0.813333			0.443333				0.25	0.565								0.295						0.325			0.51		0.186667	0.8										0.465								2.465
IPI:IPI00894106.1|TREMBL:B0UY12|VEGA:OTTHUMP00000193250 Tax_Id=9606 Gene_Symbol=HLA-C Major histocompatibility complex		0.813333			0.443333				0.25	0.565								0.295						0.325			0.515		0.183333	0.8										0.465								2.46
IPI:IPI00910783.1|TREMBL:B4DJC8 Tax_Id=9606 Gene_Symbol=- cDNA FLJ51215			0.09											0.166667		0.18							0.276667		0.253333	0.14							0.133333							0.106667
IPI:IPI00916188.1|VEGA:OTTHUMP00000204512 Tax_Id=9606 Gene_Symbol=NCL 32 kDa protein		0.12			0.385																0.15			0.11		0.09																	0.523333	0.946667		0.656667
IPI:IPI00005705.1|SWISS-PROT:P36873-1|TREMBL:B4DNE3;Q9UPN1|ENSEMBL:ENSP00000335084|REFSEQ:NP_002701|H-INV:HIT000323407 Tax_Id=9606 Gene_Symbol=PPP1CC Isoform Gamma-1 of Serine/threonine-protein phosphatase PP1-gamma catalytic subunit		0.105			0.275				0.326667		0.185	0.23						0.18	0.21			0.23			0.26	0.15				0.16											0.22	0.175
IPI:IPI00012074.3|SWISS-PROT:O43390|TREMBL:B2R7W4|ENSEMBL:ENSP00000304405;ENSP00000363741|REFSEQ:NP_005817|H-INV:HIT000061569|VEGA:OTTHUMP00000003258;OTTHUMP00000003260 Tax_Id=9606 Gene_Symbol=HNRNPR Heterogeneous nuclear ribonucleoprotein R					0.545																														1.195		0.51							1.59		1.66		1.39
IPI:IPI00021827.3|SWISS-PROT:P59666|TREMBL:Q6EZE9|ENSEMBL:ENSP00000328359|REFSEQ:NP_005208|H-INV:HIT000040353|VEGA:OTTHUMP00000115439;OTTHUMP00000178506 Tax_Id=9606 Gene_Symbol=DEFA3 Neutrophil defensin 3			0.63	0.273333	0.61		0.383333	0.58	0.36	0.255								0.315						0.473333			0.335							0.66							0.58
IPI:IPI00028635.4|TREMBL:Q5JYR7|ENSEMBL:ENSP00000345904|VEGA:OTTHUMP00000030901 Tax_Id=9606 Gene_Symbol=RPN2 Ribophorin II		0.405			0.665					0.526667				0.215				0.275			0.616667								0.11	0.753333										0.353333	0.405			1.45333	0.385			3.01333
IPI:IPI00031522.2|SWISS-PROT:P40939|TREMBL:B2R7L4;B4DDZ5;B4DRH6;Q53T69;Q53TA2;Q9UQC5|ENSEMBL:ENSP00000370023|REFSEQ:NP_000173|H-INV:HIT000034217|VEGA:OTTHUMP00000122457 Tax_Id=9606 Gene_Symbol=HADHA Trifunctional enzyme subunit alpha		0.3			0.516667		0.395		0.665																0.76				0.15	0.745						0.655								1.42					0.76
IPI:IPI00073772.5|SWISS-PROT:P09467|TREMBL:A8QID0;B2RE74;Q2TU34|ENSEMBL:ENSP00000364475|REFSEQ:NP_000498;NP_001121100|H-INV:HIT000331175|VEGA:OTTHUMP00000021694 Tax_Id=9606 Gene_Symbol=FBP1 Fructose-1								0.31	0.28																0.87	0.12										0.415	0.18	0.705			0.273333	0.19
IPI:IPI00216008.4|SWISS-PROT:P11413-2|ENSEMBL:ENSP00000358633|VEGA:OTTHUMP00000196180 Tax_Id=9606 Gene_Symbol=G6PD Isoform Long of Glucose-6-phosphate 1-dehydrogenase		0.265			0.615		0.305		0.445			0.465		0.22									0.26		0.525	0.29									0.836667
IPI:IPI00218187.1|SWISS-PROT:P36873-2|ENSEMBL:ENSP00000341779 Tax_Id=9606 Gene_Symbol=PPP1CC Isoform Gamma-2 of Serine/threonine-protein phosphatase PP1-gamma catalytic subunit		0.12			0.285				0.336667		0.195	0.235						0.185	0.22			0.24			0.27	0.16				0.175											0.23	0.185
IPI:IPI00218440.1|SWISS-PROT:Q93084-3|ENSEMBL:ENSP00000312577|REFSEQ:NP_777616;NP_777618|VEGA:OTTHUMP00000183046;OTTHUMP00000183048 Tax_Id=9606 Gene_Symbol=ATP2A3 Isoform SERCA3C of Sarcoplasmic/endoplasmic reticulum calcium ATPase 3											2.105	1.74					0.466667		1.38333	1.11333			1.58333						1.48	6.27333	1.61	2.04	2.9	0.645
IPI:IPI00218442.4|SWISS-PROT:Q93084-6|TREMBL:A8MYK9|ENSEMBL:ENSP00000380236|REFSEQ:NP_777614|VEGA:OTTHUMP00000183044 Tax_Id=9606 Gene_Symbol=ATP2A3 Putative uncharacterized protein ATP2A3											2.15	1.78					0.476667		1.41333	1.13667			1.61667						1.51333	6.41	1.64333	2.09	2.96333	0.655
IPI:IPI00219568.4|SWISS-PROT:P07205|ENSEMBL:ENSP00000305995|REFSEQ:NP_620061|H-INV:HIT000052080|VEGA:OTTHUMP00000016591 Tax_Id=9606 Gene_Symbol=PGK2 Phosphoglycerate kinase 2	0.61			0.545				0.44		0.59															0.905							0.235						2.245	0.155
IPI:IPI00302030.2|SWISS-PROT:Q15771|TREMBL:A8K5R1|ENSEMBL:ENSP00000260056|REFSEQ:NP_055303|H-INV:HIT000036580 Tax_Id=9606 Gene_Symbol=RAB30 Ras-related protein Rab-30	0.4				0.34	0.545					0.525					0.14	0.125										0.435	0.59			0.445	0.62									0.66					0.75
IPI:IPI00303318.2|SWISS-PROT:Q9NUQ9|TREMBL:Q68D08;Q9NW21|ENSEMBL:ENSP00000350710;ENSP00000384880|REFSEQ:NP_057707|H-INV:HIT000004533|VEGA:OTTHUMP00000178255;OTTHUMP00000178256;OTTHUMP00000178257 Tax_Id=9606 Gene_Symbol=FAM49B Protein FAM49B							0.15		0.145																	0.24																0.29
IPI:IPI00303760.2|SWISS-PROT:Q93084-5|ENSEMBL:ENSP00000353072|REFSEQ:NP_777613|VEGA:OTTHUMP00000183045 Tax_Id=9606 Gene_Symbol=ATP2A3 ATPase											2.15	1.78					0.476667		1.41667	1.13667			1.61667						1.51333	6.41333	1.64333	2.09	2.96667	0.655
IPI:IPI00383227.1|TREMBL:Q16094 Tax_Id=9606 Gene_Symbol=- Calnexin (Fragment)		0.265			0.43						0.295	0.485		0.235									0.2	0.315					0.143333	0.736667			0.293333															1.87
IPI:IPI00383680.3|TREMBL:Q5JYR6|ENSEMBL:ENSP00000362724|REFSEQ:NP_001129243|VEGA:OTTHUMP00000030902 Tax_Id=9606 Gene_Symbol=RPN2 ribophorin II isoform 2 precursor		0.385			0.635					0.5				0.2				0.265			0.626667								0.113333	0.716667										0.336667	0.385			1.38333	0.365			2.86333
IPI:IPI00411639.1|TREMBL:Q96RS2|H-INV:HIT000076245 Tax_Id=9606 Gene_Symbol=RPSAP15 Laminin receptor-like protein LAMRL5		0.2	0.165		0.283333	0.245	0.17	0.223333	0.36			0.21												0.145	0.383333	0.273333															0.2			0.656667
IPI:IPI00440662.1|TREMBL:Q6W6M8 Tax_Id=9606 Gene_Symbol=- Antigen MLAA-42 (Fragment)					0.205	0.14		0.13		0.095															0.25																0.196667
IPI:IPI00472605.1|SWISS-PROT:P30501 Tax_Id=9606 Gene_Symbol=HLA-C HLA class I histocompatibility antigen		0.803333			0.406667				0.336667	0.315								0.335						0.365					0.175	0.82										0.465
IPI:IPI00473006.1|SWISS-PROT:Q95604 Tax_Id=9606 Gene_Symbol=HLA-C HLA class I histocompatibility antigen									0.185	0.515	0.456667		0.5			0.163333	0.125							0.37					0.203333	0.823333	0.545	0.685							0.315	0.415
IPI:IPI00477719.5|ENSEMBL:ENSP00000346370 Tax_Id=9606 Gene_Symbol=CANX 32 kDa protein		0.265			0.436667						0.295	0.495		0.24									0.205	0.32					0.143333	0.746667			0.293333															1.89333
IPI:IPI00478023.1|SWISS-PROT:Q93084-4|TREMBL:A8MZG0|ENSEMBL:ENSP00000380238|REFSEQ:NP_777617|VEGA:OTTHUMP00000183049 Tax_Id=9606 Gene_Symbol=ATP2A3 Isoform SERCA3D of Sarcoplasmic/endoplasmic reticulum calcium ATPase 3											2.04	1.69					0.456667		1.34333	1.08			1.53667						1.44	6.09	1.56333	1.985	2.81667	0.625
IPI:IPI00513829.1|TREMBL:Q5SX90|ENSEMBL:ENSP00000369470;ENSP00000369474|VEGA:OTTHUMP00000019015 Tax_Id=9606 Gene_Symbol=GDI2 GDP dissociation inhibitor 2		0.103333			0.085		0.0866667	0.1	0.123333	0.1	0.07								0.03																							0.125
IPI:IPI00550917.3|SWISS-PROT:Q6IBS0|ENSEMBL:ENSP00000303908|REFSEQ:NP_009215|H-INV:HIT000276142|VEGA:OTTHUMP00000171559 Tax_Id=9606 Gene_Symbol=TWF2 Twinfilin-2					0.22					0.21								0.31			0.326667				0.455	0.253333								0.156667		0.645		1.19583			0.22				0.415				0.375
IPI:IPI00552972.2|TREMBL:A6NKT1;B4DJL0;Q5JYR4|ENSEMBL:ENSP00000362731|VEGA:OTTHUMP00000030903 Tax_Id=9606 Gene_Symbol=RPN2 Putative uncharacterized protein RPN2		0.32			0.525					0.416667								0.22			0.49								0.0833333	0.596667										0.28	0.32			1.1	0.305			2.38333
IPI:IPI00607693.2|TREMBL:Q6LAP9|REFSEQ:NP_001257|VEGA:OTTHUMP00000080288 Tax_Id=9606 Gene_Symbol=CES1 carboxylesterase 1 isoform c precursor		0.693333			0.32			0.785				0.54													0.996667													4.28667					0.826667			1.83			1.455
IPI:IPI00643368.1|TREMBL:Q5JR07|VEGA:OTTHUMP00000013806 Tax_Id=9606 Gene_Symbol=RHOC Ras homolog gene family					0.04		0.05				0.055	0.11	0.07			0.025							0.05	0.045	0.11				0.04	0.135	0.0633333	0.055
IPI:IPI00644055.3|TREMBL:Q9BV64|ENSEMBL:ENSP00000363745|REFSEQ:NP_001095868|VEGA:OTTHUMP00000003259 Tax_Id=9606 Gene_Symbol=HNRNPR heterogeneous nuclear ribonucleoprotein R isoform 1					0.545																														1.265		0.51							1.595		1.665		1.39
IPI:IPI00658053.1|VEGA:OTTHUMP00000042859 Tax_Id=9606 Gene_Symbol=CTSD 21 kDa protein																									0.196667																					0.563333		0.385
IPI:IPI00748794.1|SWISS-PROT:Q93084-2|TREMBL:A8K9K1|ENSEMBL:ENSP00000380234|REFSEQ:NP_005164|H-INV:HIT000051491|VEGA:OTTHUMP00000183043 Tax_Id=9606 Gene_Symbol=ATP2A3 Isoform SERCA3A of Sarcoplasmic/endoplasmic reticulum calcium ATPase 3											2.045	1.69					0.456667		1.34333	1.08333			1.53667						1.44	6.09667	1.56333	1.985	2.82	0.625
IPI:IPI00793203.1|VEGA:OTTHUMP00000169519 Tax_Id=9606 Gene_Symbol=RAB35 18 kDa protein	0.345				0.265						0.41					0.11	0.095										0.335	0.466667			0.35	0.49									0.52					0.59
IPI:IPI00793848.1|VEGA:OTTHUMP00000177305 Tax_Id=9606 Gene_Symbol=CLU 54 kDa protein						0.39	0.265				0.395		0.656667		0.433333	0.186667	0.115		0.43			0.42							0.21	0.723333	0.51	0.28	0.29	0.31
IPI:IPI00844076.1|SWISS-PROT:P04844|ENSEMBL:ENSP00000362735|REFSEQ:NP_002942|H-INV:HIT000283859|VEGA:OTTHUMP00000030900 Tax_Id=9606 Gene_Symbol=RPN2 Dolichyl-diphosphooligosaccharide--protein glycosyltransferase subunit 2		0.39			0.65					0.51				0.205				0.265			0.636667								0.116667	0.733333										0.343333	0.395			1.41667	0.375			2.93
IPI:IPI00853547.1|TREMBL:A8K8D9|ENSEMBL:ENSP00000377192|REFSEQ:NP_000393 Tax_Id=9606 Gene_Symbol=G6PD glucose-6-phosphate dehydrogenase isoform a		0.26			0.605		0.3		0.44			0.455		0.22									0.255		0.515	0.285									0.82
IPI:IPI00856037.1|TREMBL:Q6MZS5|REFSEQ:NP_001095869 Tax_Id=9606 Gene_Symbol=HNRNPR heterogeneous nuclear ribonucleoprotein R isoform 3					0.4																														1.015		0.43							1.345		1.33		1.17
IPI:IPI00871296.1|ENSEMBL:ENSP00000380229 Tax_Id=9606 Gene_Symbol=ATP2A3 118 kDa protein											2.205	1.83					0.49		1.45	1.17			1.66						1.55667	6.58667	1.69	2.145	3.04667	0.675
IPI:IPI00871568.1|TREMBL:Q6JHX1|ENSEMBL:ENSP00000380232 Tax_Id=9606 Gene_Symbol=ATP2A3 Sarco/endoplasmic reticulum Ca2+ ATPase isoform 3f											2.105	1.74					0.466667		1.38667	1.11333			1.58333						1.48333	6.28333	1.61	2.045	2.90333	0.645
IPI:IPI00879148.1|VEGA:OTTHUMP00000172981 Tax_Id=9606 Gene_Symbol=- 18 kDa protein	0.97				1.135			1.025										0.78		0.69			0.55		1.72							0.365			1.72		1.77333		0.61		0.71	1.11		4.865
IPI:IPI00879948.1|TREMBL:B1AH78|VEGA:OTTHUMP00000197777 Tax_Id=9606 Gene_Symbol=RAC2 Ras-related C3 botulinum toxin substrate 2												0.353333										0.266667			0.336667		0.195	0.275	0.11	0.246667	0.18	0.33	0.17								0.36	0.306667							0.495
IPI:IPI00887294.1|REFSEQ:XP_001719369 Tax_Id=9606 Gene_Symbol=LOC100132353 similar to GDP dissociation inhibitor 2																										0.085
IPI:IPI00889679.1|SWISS-PROT:P13224-1|ENSEMBL:ENSP00000383382|REFSEQ:NP_000398|VEGA:OTTHUMP00000028578;OTTHUMP00000197415 Tax_Id=9606 Gene_Symbol=GP1BB Isoform 1 of Platelet glycoprotein Ib beta chain	0.403333					0.333333							0.39			0.256667		0.425	0.836667	0.06		0.973333	0.223333	0.2				0.305			0.99	0.82
IPI:IPI00892834.1|TREMBL:B0UY15|VEGA:OTTHUMP00000193252 Tax_Id=9606 Gene_Symbol=HLA-C Major histocompatibility complex		0.873333			0.476667				0.263333	0.61								0.315									0.555		0.2	0.86										0.505								2.64
IPI:IPI00894283.1|VEGA:OTTHUMP00000200268 Tax_Id=9606 Gene_Symbol=SEPT2 14 kDa protein		0.04			0.0566667				0.075	0.05	0.08	0.075		0.02			0.015		0.055	0.045										0.04														0.115
IPI:IPI00902512.1|TREMBL:B3KXM2 Tax_Id=9606 Gene_Symbol=- cDNA FLJ45714 fis		0.135			0.295				0.42		0.425	0.29						0.22				0.325			0.325	0.185				0.205			0.12								0.28	0.3
IPI:IPI00910010.1|TREMBL:B4DGF3 Tax_Id=9606 Gene_Symbol=- cDNA FLJ61113									0.386667	0.24	0.63				0.783333	0.213333	0.196667		0.66		0.28	0.6	0.386667					0.375			0.676667		0.43							0.273333
IPI:IPI00916560.1|TREMBL:Q95HL2 Tax_Id=9606 Gene_Symbol=HLA-B MHC class I antigen (Fragment)		0.723333							0.61	0.805	0.565		0.385					0.31											0.34	1.72667	0.6	0.935							0.23	0.7
IPI:IPI00917686.1|VEGA:OTTHUMP00000205747 Tax_Id=9606 Gene_Symbol=HSPD1 19 kDa protein		0.2				0.115		0.145		0.18																			0.08	0.405												0.315						0.755
IPI:IPI00023860.1|SWISS-PROT:P55209|ENSEMBL:ENSP00000261182;ENSP00000376947|REFSEQ:NP_004528;NP_631946|H-INV:HIT000273970|VEGA:OTTHUMP00000168557;OTTHUMP00000168558 Tax_Id=9606 Gene_Symbol=NAP1L1 Nucleosome assembly protein 1-like 1	0.45	0.35				0.195		0.335			0.255								0.45						0.513333		0.32			0.4	0.613333		0.373333				0.21
IPI:IPI00026260.1|SWISS-PROT:P22392|TREMBL:Q6FHN3|ENSEMBL:ENSP00000376886;ENSP00000376887;ENSP00000376888;ENSP00000376889;ENSP00000376890|REFSEQ:NP_001018147;NP_001018148;NP_001018149;NP_002503|VEGA:OTTHUMP00000174727;OTTHUMP00000174728;OTTHUMP00000174774																																					0.175							0.415	0.203333
IPI:IPI00218638.9|SWISS-PROT:O00160|TREMBL:B0I1T1;Q14779;Q4LE34;Q92827|ENSEMBL:ENSP00000344871|REFSEQ:NP_036467|H-INV:HIT000247065|VEGA:OTTHUMP00000077690 Tax_Id=9606 Gene_Symbol=MYO1F Myosin-If		0.453333			0.585							0.52													0.57	0.48		0.54								1.625					1.46	0.44		1.64
IPI:IPI00377066.1|TREMBL:A8KA46|ENSEMBL:ENSP00000367144;ENSP00000379952|REFSEQ:NP_689937|VEGA:OTTHUMP00000019218 Tax_Id=9606 Gene_Symbol=RSU1 ras suppressor protein 1 isoform 2												0.365	0.315	0.0766667		0.193333	0.236667		0.32			0.75	0.143333					0.24	0.106667	0.305			0.266667									0.3
IPI:IPI00402185.4|SWISS-PROT:O60506-5 Tax_Id=9606 Gene_Symbol=SYNCRIP Isoform 5 of Heterogeneous nuclear ribonucleoprotein Q										0.11																											0.243333	0.8075			0.28	0.443333				0.465
IPI:IPI00464990.1|SWISS-PROT:P13224-2 Tax_Id=9606 Gene_Symbol=GP1BB Isoform 2 of Platelet glycoprotein Ib beta chain	0.93					0.663333							0.773333			0.52		0.84	1.66667	0.125		1.93333	0.446667								1.97667	1.64									0.32
IPI:IPI00472676.1|SWISS-PROT:P30480 Tax_Id=9606 Gene_Symbol=HLA-B HLA class I histocompatibility antigen		1.07			0.403333				0.45																0.675		0.48		0.266667	1.77667										0.823333								3.62
IPI:IPI00555602.2|TREMBL:B4DKP9;Q59F68|ENSEMBL:ENSP00000379780 Tax_Id=9606 Gene_Symbol=EIF4A1 cDNA FLJ58012		0.173333	0.07	0.095	0.17				0.155	0.115													0.05		0.445																		0.265
IPI:IPI00642409.2|SWISS-PROT:P10321|TREMBL:A4Q9R6;A6H578;A6H581;A7LH95;A8YQF3;B0F9N1;B0JF23;B2ZSE2;B5AFW8;B5BLP2;O19579;O78071;Q001S2;Q0MT77;Q1G102;Q209I4;Q27I59;Q27W00;Q29752;Q2L4W1;Q2XPN2;Q30194;Q3KT81;Q545Z1;Q5C9P9;Q5ZGL9;Q64EU5;Q6IVK0;Q6R739;Q6R742;Q700Z7;Q708F2;Q7YP27;Q7YQB2;Q85ZX8;Q860B0;Q860R8;Q8HWG1;Q8HWM5;Q8MHM5;Q95HC2;Q9MY32;Q9TNT0;Q9TNT2;Q9TQ36;Q9UEY2|ENSEMBL:ENSP00000365412|REFSEQ:NP_…		0.526667							0.24	0.61			0.435					0.295						0.315					0.175	0.783333		0.64							0.316667	0.455
IPI:IPI00647268.1|TREMBL:Q5JR08|VEGA:OTTHUMP00000013804 Tax_Id=9606 Gene_Symbol=RHOC Ras homolog gene family	0.095				0.065		0.08				0.09	0.16	0.105			0.035							0.08	0.07	0.166667				0.0633333		0.0933333	0.08
IPI:IPI00657976.1|TREMBL:A6Q0R3;A8YQF2;B3WFP3;O19617|ENSEMBL:ENSP00000383175|VEGA:OTTHUMP00000029625 Tax_Id=9606 Gene_Symbol=HLA-C Major histocompatibility complex		0.526667							0.24	0.61			0.435					0.295						0.315					0.175	0.79		0.64							0.316667	0.455
IPI:IPI00788914.1|TREMBL:A2ABE5;A2AEA2|ENSEMBL:ENSP00000383195|VEGA:OTTHUMP00000165195 Tax_Id=9606 Gene_Symbol=HLA-C Major histocompatibility complex		0.53							0.246667	0.62			0.44					0.295						0.325					0.175	0.8		0.65							0.316667	0.465
IPI:IPI00789029.1|TREMBL:B3KNT8|VEGA:OTTHUMP00000168560 Tax_Id=9606 Gene_Symbol=NAP1L1 cDNA FLJ30458 fis	0.423333	0.33				0.185		0.32			0.24								0.425						0.486667		0.305			0.373333	0.573333		0.35				0.195
IPI:IPI00789253.1|VEGA:OTTHUMP00000178254 Tax_Id=9606 Gene_Symbol=FAM49B 33 kDa protein							0.13		0.125																	0.213333																0.225
IPI:IPI00789567.1|TREMBL:A2ABE6|ENSEMBL:ENSP00000372819|VEGA:OTTHUMP00000165196 Tax_Id=9606 Gene_Symbol=HLA-C Major histocompatibility complex		0.533333							0.25	0.62			0.44					0.295						0.325					0.175	0.806667		0.65							0.32	0.465
IPI:IPI00790203.1|TREMBL:Q49AK0|VEGA:OTTHUMP00000168796 Tax_Id=9606 Gene_Symbol=LTA4H LTA4H protein		0.135		0.145	0.28		0.125					0.13													0.185	0.15															0.145			0.366667	0.185
IPI:IPI00792352.1|ENSEMBL:ENSP00000376176|VEGA:OTTHUMP00000166078;OTTHUMP00000169870 Tax_Id=9606 Gene_Symbol=RAN 26 kDa protein												0.185																								0.38	0.223333	0.225					0.23	0.365			0.125
IPI:IPI00793137.2|TREMBL:A6NE09|ENSEMBL:ENSP00000346598 Tax_Id=9606 Gene_Symbol=- Putative uncharacterized protein ENSP00000346598		0.17			0.42		0.203333	0.116667	0.463333									0.17			0.24			0.16	0.615	0.38												1.565			0.08
IPI:IPI00793220.1|VEGA:OTTHUMP00000173938 Tax_Id=9606 Gene_Symbol=EIF4A2 18 kDa protein		0.085	0.05	0.075	0.105				0.115	0.08													0.0333333		0.16																		0.205
IPI:IPI00815947.1|TREMBL:Q3L3Q5;Q9UM85 Tax_Id=9606 Gene_Symbol=HBB Truncated beta-globin (Fragment)					0.065					1.66							0.0366667												0.0266667	0.153333		0.0933333	0.573333											0.115
IPI:IPI00847766.1|H-INV:HIT000264777 Tax_Id=9606 Gene_Symbol=LOC388524 Similar to Ribosomal protein 40		0.173333			0.42		0.203333	0.116667	0.463333									0.17			0.24			0.16	0.615	0.38												1.565			0.08
IPI:IPI00871289.1|ENSEMBL:ENSP00000378770 Tax_Id=9606 Gene_Symbol=PPP1CB 40 kDa protein		0.115			0.255				0.343333		0.205	0.245						0.195	0.23			0.256667			0.295	0.15				0.223333											0.24	0.195
IPI:IPI00872177.1|ENSEMBL:ENSP00000351298 Tax_Id=9606 Gene_Symbol=PPP1CB 41 kDa protein		0.115			0.265				0.35		0.205	0.255						0.2	0.24			0.31			0.3	0.16				0.23											0.25	0.2
IPI:IPI00872681.2|TREMBL:B2RE46|ENSEMBL:ENSP00000237530 Tax_Id=9606 Gene_Symbol=RPN2 cDNA		0.39			0.65					0.51								0.27			0.636667								0.116667	0.736667										0.343333	0.395			1.695	0.375			2.93333
IPI:IPI00886865.1|REFSEQ:XP_001715389 Tax_Id=9606 Gene_Symbol=LOC100134367 similar to RAB12					0.355						0.56	0.725				0.15	0.13										0.455	0.623333			0.47	0.66														0.86
IPI:IPI00888100.1|REFSEQ:XP_001718975;XP_941994 Tax_Id=9606 Gene_Symbol=LOC390956 similar to peptidylprolyl isomerase A-like			0.695	0.813333	0.795		1.085												0.61	0.57			0.595														2.115			0.7
IPI:IPI00892511.1|VEGA:OTTHUMP00000200969 Tax_Id=9606 Gene_Symbol=PPP1CB 20 kDa protein		0.055			0.125				0.163333		0.1	0.115						0.095	0.11			0.113333			0.145	0.075				0.085											0.115	0.095
IPI:IPI00893096.1|VEGA:OTTHUMP00000200258 Tax_Id=9606 Gene_Symbol=SEPT2 17 kDa protein		0.06			0.0733333				0.095	0.06	0.0966667	0.085					0.02		0.065	0.055						0.045				0.05														0.215
IPI:IPI00894199.1|VEGA:OTTHUMP00000200267 Tax_Id=9606 Gene_Symbol=SEPT2 20 kDa protein		0.07			0.0866667				0.11	0.075	0.116667	0.105					0.02		0.08	0.065						0.055				0.055														0.25
IPI:IPI00900349.2|TREMBL:Q1G0L6 Tax_Id=9606 Gene_Symbol=HLA-B HLA (Fragment)		0.623333			0.313333				0.26	0.265								0.255						0.28					0.14	0.636667										0.355
IPI:IPI00902909.1|TREMBL:B3KV44 Tax_Id=9606 Gene_Symbol=- Nucleosome assembly protein 1-like 1	0.37	0.29				0.16		0.275			0.253333														0.433333		0.26	0.215		0.333333	0.503333		0.303333				0.17
IPI:IPI00908463.1|TREMBL:B4DM70 Tax_Id=9606 Gene_Symbol=- cDNA FLJ54451		0.19					0.245	0.215		0.29	0.23												0.195			0.2						0.17			0.515			0.9825				0.336667
IPI:IPI00910170.1|TREMBL:B4DE50 Tax_Id=9606 Gene_Symbol=- cDNA FLJ59582					0.566667		0.665				0.805					0.205	0.18										0.62	0.875			0.645	0.91														1.09
IPI:IPI00910614.1|TREMBL:B4DMD1;Q0VGD6;Q7Z334|REFSEQ:NP_001095867 Tax_Id=9606 Gene_Symbol=HNRNPR heterogeneous nuclear ribonucleoprotein R isoform 4					0.4																														0.86		0.43							1.34		1.33		1.17
IPI:IPI00914547.1|TREMBL:Q1XDY2 Tax_Id=9606 Gene_Symbol=HLA-B MHC class I antigen (Fragment)		0.61			0.333333				0.105	0.47														0.305					0.146667	0.663333	0.395									0.345	0.555							2.035
IPI:IPI00914567.1|TREMBL:A6YQG8;A7WPJ2;B1PQ27;B5MA82|ENSEMBL:ENSP00000383177 Tax_Id=9606 Gene_Symbol=- MHC class I antigen		0.47							0.22	0.55			0.39					0.265						0.285					0.155	0.71		0.575							0.283333	0.415
IPI:IPI00914650.1|TREMBL:Q8SNB1 Tax_Id=9606 Gene_Symbol=HLA-C MHC class I antigen (Fragment)		0.376667							0.156667	0.47			0.335					0.225						0.245					0.135	0.6		0.495							0.205	0.355
IPI:IPI00916253.1|VEGA:OTTHUMP00000202065 Tax_Id=9606 Gene_Symbol=MDH1 13 kDa protein											0.055														0.1											0.13	0.156667	0.195				0.12
IPI:IPI00916982.1|TREMBL:Q6IVY5 Tax_Id=9606 Gene_Symbol=HLA-C MCH class I antigen (Fragment)		0.73			0.366667				0.306667	0.305								0.3						0.33					0.163333	0.743333										0.415
IPI:IPI00917562.1|ENSEMBL:ENSP00000386596|VEGA:OTTHUMP00000203064 Tax_Id=9606 Gene_Symbol=CAPG 24 kDa protein					0.2																																0.36						0.643333
IPI:IPI00000105.4|SWISS-PROT:Q14764|TREMBL:B4DDR2;B4DXN0|ENSEMBL:ENSP00000349977;ENSP00000378760|REFSEQ:NP_005106;NP_059447|VEGA:OTTHUMP00000045913;OTTHUMP00000081249;OTTHUMP00000081250 Tax_Id=9606 Gene_Symbol=MVP Major vault protein					0.483333																				0.485	0.57												2.9525			0.915				1.11
IPI:IPI00002745.1|SWISS-PROT:Q9UBR2|TREMBL:B2RC40;Q5U000|ENSEMBL:ENSP00000217131|REFSEQ:NP_001327|H-INV:HIT000052666|VEGA:OTTHUMP00000031409 Tax_Id=9606 Gene_Symbol=CTSZ Cathepsin Z		0.253333				0.25																				0.295									0.83		0.2									0.783333		0.86
IPI:IPI00005721.1|SWISS-PROT:P59665|TREMBL:Q6EZF6|ENSEMBL:ENSP00000372126;ENSP00000372136;ENSP00000372139|REFSEQ:NP_001035965;NP_004075|VEGA:OTTHUMP00000176942;OTTHUMP00000176943;OTTHUMP00000194783;OTTHUMP00000196017 Tax_Id=9606 Gene_Symbol=DEFA1;LOC728358 Neutrophil defensin 1			0.623333	0.273333	0.606667		0.383333	0.58	0.355	0.255								0.315						0.473333			0.33							0.653333							0.575
IPI:IPI00017256.6|SWISS-PROT:Q15404|ENSEMBL:ENSP00000339521;ENSP00000367154|REFSEQ:NP_036557|H-INV:HIT000032576|VEGA:OTTHUMP00000019216;OTTHUMP00000019217 Tax_Id=9606 Gene_Symbol=RSU1 Ras suppressor protein 1												0.455	0.39	0.0933333		0.236667	0.293333		0.396667			0.926667	0.173333						0.133333	0.375			0.326667									0.365
IPI:IPI00026602.2|SWISS-PROT:P30479 Tax_Id=9606 Gene_Symbol=HLA-B HLA class I histocompatibility antigen		1.07667			0.403333				0.59																0.685		0.48		0.273333	1.82667																		3.64
IPI:IPI00037283.3|SWISS-PROT:O00429-5 Tax_Id=9606 Gene_Symbol=DNM1L Isoform 5 of Dynamin-1-like protein							0.11			0.18	0.15	0.25		0.906667				0.17	0.52			0.816667	0.313333		0.215				0.06		0.28
IPI:IPI00060181.1|SWISS-PROT:Q96C19|ENSEMBL:ENSP00000365147|REFSEQ:NP_077305|H-INV:HIT000090812|VEGA:OTTHUMP00000002319 Tax_Id=9606 Gene_Symbol=EFHD2 EF-hand domain-containing protein D2		0.17		0.15	0.216667					0.18											0.145				0.195													0.781667			0.16
IPI:IPI00101968.3|SWISS-PROT:Q9UJU6-3|REFSEQ:NP_001116428 Tax_Id=9606 Gene_Symbol=DBNL Isoform 3 of Drebrin-like protein	0.495	0.415			0.335		0.275			0.316667														0.15	0.463333														0.2			0.33
IPI:IPI00146935.4|SWISS-PROT:O00429-1|ENSEMBL:ENSP00000266481|REFSEQ:NP_036192|H-INV:HIT000061579|VEGA:OTTHUMP00000167109 Tax_Id=9606 Gene_Symbol=DNM1L Isoform 1 of Dynamin-1-like protein							0.205			0.18	0.16	0.255		1.335				0.17	0.536667			0.843333	0.323333		0.22				0.06		0.295
IPI:IPI00155168.2|TREMBL:B1ALS3|ENSEMBL:ENSP00000356342|H-INV:HIT000325266|VEGA:OTTHUMP00000038574 Tax_Id=9606 Gene_Symbol=PTPRC Protein tyrosine phosphatase	2.255			1.185																					1.245	1.135												6.64833										4.99667
IPI:IPI00218236.6|SWISS-PROT:P62140|TREMBL:B2R5V4;B4DJ75|ENSEMBL:ENSP00000296122;ENSP00000378769|REFSEQ:NP_002700;NP_996759|H-INV:HIT000056617|VEGA:OTTHUMP00000200967;OTTHUMP00000200968 Tax_Id=9606 Gene_Symbol=PPP1CB Serine/threonine-protein phosphatase PP1-beta catalytic subunit		0.105			0.235				0.316667		0.185	0.225						0.18	0.21			0.236667			0.27	0.14				0.203333											0.225	0.18
IPI:IPI00306325.3|TREMBL:B1ALS2|ENSEMBL:ENSP00000271610|VEGA:OTTHUMP00000033813 Tax_Id=9606 Gene_Symbol=PTPRC Protein tyrosine phosphatase	2.53			1.325																					1.4	1.28												7.49125										5.62
IPI:IPI00396437.3|SWISS-PROT:Q9UJU6-2|TREMBL:B4DXL9|ENSEMBL:ENSP00000258780|REFSEQ:NP_054782|H-INV:HIT000035366|VEGA:OTTHUMP00000025481 Tax_Id=9606 Gene_Symbol=DBNL Isoform 2 of Drebrin-like protein	0.49	0.405			0.325		0.27			0.31														0.145	0.456667														0.195			0.325
IPI:IPI00456925.3|SWISS-PROT:Q9UJU6-1|TREMBL:B4DDU5;B4DEM2;B4DKZ4;B4DNX5;Q59FH4|ENSEMBL:ENSP00000374020|REFSEQ:NP_001014436 Tax_Id=9606 Gene_Symbol=DBNL Isoform 1 of Drebrin-like protein	0.48	0.405			0.325		0.27			0.31														0.145	0.453333														0.195			0.325
IPI:IPI00473085.3|SWISS-PROT:O00429-4|TREMBL:A8K4X9;B4DPZ9;Q32Q67|ENSEMBL:ENSP00000350948|REFSEQ:NP_005681|VEGA:OTTHUMP00000167111 Tax_Id=9606 Gene_Symbol=DNM1L Isoform 4 of Dynamin-1-like protein							0.11			0.365	0.15	0.24		1.275				0.16	0.513333			0.806667	0.313333		0.6				0.0666667		0.28
IPI:IPI00479242.1|SWISS-PROT:P30460|TREMBL:A1KWR0;A1Z0M3;A2VBB7;A2VBX9;A5A340;A5PI53;A7MAE0;A7MAK0;A7WPJ0;A7XBN0;B2DG02;B2NIZ4;B6EBD9;O19691;Q1XG70;Q2LC91;Q3LAZ3;Q3LSM8;Q4QZ17;Q5SS57;Q68J66;Q68J67;Q6F3G7;Q6IUU8;Q6IV50;Q861B6;Q8HWL6;Q9GJF5|ENSEMBL:ENSP00000372816|H-INV:HIT000276513|VEGA:OTTHUMP00000029624 Tax_Id=9606 Gene_Symbol=HLA-B;MICA HLA class I histocompatibility antigen		1.07			0.403333				0.45																0.675		0.48		0.266667	1.77667										0.823333
IPI:IPI00555883.2|SWISS-PROT:O00429-2|VEGA:OTTHUMP00000167112 Tax_Id=9606 Gene_Symbol=DNM1L Isoform 2 of Dynamin-1-like protein							0.2			0.38	0.153333	0.25		1.31				0.17	0.53			0.833333	0.323333		0.615				0.0666667		0.29
IPI:IPI00641459.4|TREMBL:Q5JR01|ENSEMBL:ENSP00000348651|VEGA:OTTHUMP00000066002 Tax_Id=9606 Gene_Symbol=EEF1A1 Eukaryotic translation elongation factor 1 alpha 1	0.415		0.14		0.455			0.615		0.17											0.155			0.135	0.266667																				0.34
IPI:IPI00643041.3|SWISS-PROT:P62826|TREMBL:A8K3Z8|ENSEMBL:ENSP00000254675|REFSEQ:NP_006316|H-INV:HIT000036751|VEGA:OTTHUMP00000166077;OTTHUMP00000169874 Tax_Id=9606 Gene_Symbol=RAN GTP-binding nuclear protein Ran												0.17																								0.38	0.203333	0.20375					0.215	0.34			0.115
IPI:IPI00644425.1|TREMBL:Q5JR06|VEGA:OTTHUMP00000013808 Tax_Id=9606 Gene_Symbol=RHOC Ras homolog gene family					0.03		0.035				0.045	0.075	0.05			0.02							0.04	0.035	0.08				0.0266667		0.0433333	0.035
IPI:IPI00645319.4|TREMBL:Q5T9M4;Q6PJK7;Q6QIQ5|ENSEMBL:ENSP00000193532|REFSEQ:NP_563579|VEGA:OTTHUMP00000033818 Tax_Id=9606 Gene_Symbol=PTPRC protein tyrosine phosphatase	2.445			1.285																					1.35	1.235												7.22										5.42667
IPI:IPI00647613.4|SWISS-PROT:P08575-2|TREMBL:A8K7W6;B6ID21;Q5T9M0;Q6QIN1;Q6QIN9|ENSEMBL:ENSP00000306782;ENSP00000356349|REFSEQ:NP_563578|VEGA:OTTHUMP00000033814 Tax_Id=9606 Gene_Symbol=PTPRC Isoform 2 of Leukocyte common antigen	2.245			1.175																					1.245	1.135												6.63667										4.98667
IPI:IPI00736464.1|TREMBL:Q6ZNI9|ENSEMBL:ENSP00000304899 Tax_Id=9606 Gene_Symbol=MYO1F FLJ00395 protein (Fragment)		0.476667			0.585							0.52													0.573333	0.455		0.54								1.625					1.465	0.44		1.645
IPI:IPI00789627.1|TREMBL:A2AEA4|ENSEMBL:ENSP00000379553|VEGA:OTTHUMP00000165155 Tax_Id=9606 Gene_Symbol=HLA-B Major histocompatibility complex		0.57							0.263333	0.66			0.47					0.315											0.19	0.85		0.695							0.343333	0.495
IPI:IPI00790240.1|TREMBL:A2ABE7|ENSEMBL:ENSP00000372975|VEGA:OTTHUMP00000165197 Tax_Id=9606 Gene_Symbol=HLA-C Putative uncharacterized protein ENSP00000372975		0.57							0.263333	0.66			0.47					0.315											0.19	0.86		0.695							0.343333	0.495
IPI:IPI00794607.2|TREMBL:B4DJX6|VEGA:OTTHUMP00000173933 Tax_Id=9606 Gene_Symbol=EIF4A2 cDNA FLJ58834		0.153333	0.085	0.12	0.185				0.2	0.135													0.0633333		0.24																		0.335
IPI:IPI00796462.1|VEGA:OTTHUMP00000166102 Tax_Id=9606 Gene_Symbol=RAN 27 kDa protein												0.195																								0.38	0.223333	0.225					0.24	0.37			0.125
IPI:IPI00797359.1|TREMBL:A2AEA3|ENSEMBL:ENSP00000365410|VEGA:OTTHUMP00000165154 Tax_Id=9606 Gene_Symbol=HLA-B Major histocompatibility complex		0.533333							0.25	0.62			0.44					0.295											0.175	0.8		0.65							0.32	0.465
IPI:IPI00827736.1|TREMBL:A1L196 Tax_Id=9606 Gene_Symbol=- Putative uncharacterized protein (Fragment)		0.193333			0.365					0.125	0.35	0.57	0.26	0.13		0.0933333			0.216667				0.293333										0.11
IPI:IPI00844079.1|SWISS-PROT:P08575-1|TREMBL:B4DSZ5;B4E0V3;B6ID20|ENSEMBL:ENSP00000356346|REFSEQ:NP_002829 Tax_Id=9606 Gene_Symbol=PTPRC Isoform 1 of Leukocyte common antigen	2.53			1.325																					1.4	1.28												7.48375										5.61
IPI:IPI00847168.2|TREMBL:Q32Q10|ENSEMBL:ENSP00000367145 Tax_Id=9606 Gene_Symbol=RSU1 RSU1 protein												0.46	0.395	0.0966667		0.246667	0.296667		0.406667			0.943333	0.18						0.136667	0.385			0.333333									0.365
IPI:IPI00871851.2|TREMBL:B4DGE8;Q53QU3|ENSEMBL:ENSP00000375833;ENSP00000385109|VEGA:OTTHUMP00000200248 Tax_Id=9606 Gene_Symbol=SEPT2 cDNA FLJ55467	0.23				0.265				0.25	0.165	0.303333	0.305		0.065			0.05		0.23	0.155										0.13														0.58
IPI:IPI00873869.1|ENSEMBL:ENSP00000372979 Tax_Id=9606 Gene_Symbol=- 44 kDa protein		0.57							0.263333	0.66			0.47					0.315											0.19	0.856667		0.695							0.343333	0.495
IPI:IPI00876963.4|SWISS-PROT:P01892|TREMBL:A5PHT6;B0BKZ4;Q53Z42;Q8WLS4|VEGA:OTTHUMP00000193174 Tax_Id=9606 Gene_Symbol=HLA-A HLA class I histocompatibility antigen		0.325								0.615			0.525			0.16	0.125		0.245					0.47					0.2	0.773333	0.66	0.75							0.305
IPI:IPI00877663.1|TREMBL:B1AH80|ENSEMBL:ENSP00000385590|VEGA:OTTHUMP00000197779 Tax_Id=9606 Gene_Symbol=RAC2 Ras-related C3 botulinum toxin substrate 2						0.24						0.325										0.296667						0.285	0.105		0.21	0.35	0.195								0.386667								0.555
IPI:IPI00879535.1|TREMBL:Q15670 Tax_Id=9606 Gene_Symbol=TUBA3C;TUBA3D Alpha-tubulin isotype H2-alpha (Fragment)						0.03					0.095	0.11	0.0333333		0.09	0.03			0.113333				0.0733333		0.105								0.0366667						0.035
IPI:IPI00887421.1|REFSEQ:XP_001719513 Tax_Id=9606 Gene_Symbol=LOC652460 hypothetical protein					1.99				1.855		0.925	1.33																0.84									2.105			1.74	2.08
IPI:IPI00893131.1|TREMBL:A9R9N8;O02922;O19620;O19690;Q29757;Q2YHQ6;Q5D5C6;Q5MD70;Q6R741;Q70FC8;Q8MHN8;Q9MY36;Q9TQ80;Q9UEX7;Q9UQU2|VEGA:OTTHUMP00000193176 Tax_Id=9606 Gene_Symbol=HLA-A Major histocompatibility complex		0.27								0.515			0.44			0.136667	0.105		0.21					0.4					0.166667	0.65	0.55	0.63							0.255
IPI:IPI00893645.1|VEGA:OTTHUMP00000200254 Tax_Id=9606 Gene_Symbol=SEPT2 21 kDa protein					0.0866667				0.115	0.075	0.123333	0.13		0.035			0.02		0.105	0.07										0.065														0.18
IPI:IPI00893694.1|TREMBL:A7MAP2;B0UZQ4;O19642;O78126;Q06FC3;Q4JLV8;Q861F6;Q861F7;Q8HX85;Q9GJ24|VEGA:OTTHUMP00000194982 Tax_Id=9606 Gene_Symbol=HLA-A MHC class I HLA-A		0.325								0.61			0.52			0.16	0.12		0.245					0.47					0.196667	0.77	0.65	0.745							0.3
IPI:IPI00893949.1|TREMBL:A5A4G3;A5JUX0;A9R9N7;B2LT55;P79603;Q2LC95;Q3LRR6;Q3LRR7;Q52QV5;Q52YL7;Q5MAG5;Q704F3;Q8HWQ8;Q8HWQ9;Q8WUX3;Q95J05;Q9TQ65;Q9TQ73;Q9TQB6|VEGA:OTTHUMP00000193175 Tax_Id=9606 Gene_Symbol=HLA-A Major histocompatibility complex		0.33								0.625			0.535			0.163333	0.125		0.255					0.48					0.206667	0.783333	0.665	0.76							0.31
IPI:IPI00894274.2|TREMBL:B4E163|VEGA:OTTHUMP00000200973 Tax_Id=9606 Gene_Symbol=PPP1CB cDNA FLJ58972		0.06			0.13				0.176667		0.105	0.125						0.1				0.123333			0.155	0.075				0.09											0.125	0.1
IPI:IPI00894322.1|VEGA:OTTHUMP00000200264 Tax_Id=9606 Gene_Symbol=SEPT2 15 kDa protein		0.0533333			0.0633333				0.08	0.055	0.0866667	0.075					0.02		0.06	0.055						0.04																		0.19
IPI:IPI00894325.1|TREMBL:A5I8L1;B0UZQ5|VEGA:OTTHUMP00000194983 Tax_Id=9606 Gene_Symbol=HLA-A Major histocompatibility complex		0.33								0.62			0.53			0.163333	0.125		0.255					0.48					0.203333	0.783333	0.66	0.755							0.305
IPI:IPI00894340.1|TREMBL:B5MCX3|ENSEMBL:ENSP00000384525|VEGA:OTTHUMP00000200249 Tax_Id=9606 Gene_Symbol=SEPT2 Putative uncharacterized protein SEPT2	0.19				0.215				0.205	0.135	0.243333	0.245		0.075			0.04		0.185	0.125										0.105														0.36
IPI:IPI00902584.1|ENSEMBL:ENSP00000245932 Tax_Id=9606 Gene_Symbol=VASP 42 kDa protein											0.215					0.06			0.42		0.16				0.275				0.055		0.185						0.155						0.395
IPI:IPI00910046.1|TREMBL:B4DTA5 Tax_Id=9606 Gene_Symbol=- cDNA FLJ57431		0.17		0.1				0.185	0.34	0.185			0.245																							0.536667					0.306667
IPI:IPI00916111.1|VEGA:OTTHUMP00000202064 Tax_Id=9606 Gene_Symbol=MDH1 24 kDa protein											0.105														0.18												0.29	0.355				0.215
IPI:IPI00010414.4|SWISS-PROT:O00151|TREMBL:B2RBS6|ENSEMBL:ENSP00000360305|REFSEQ:NP_066272|H-INV:HIT000030002|VEGA:OTTHUMP00000020137 Tax_Id=9606 Gene_Symbol=PDLIM1 PDZ and LIM domain protein 1													0.55			0.223333		0.44	1.54	0.09		1.39667	0.443333								0.363333		0.315														0.725
IPI:IPI00027434.1|SWISS-PROT:P08134|TREMBL:B3KSW1|ENSEMBL:ENSP00000285735;ENSP00000345236;ENSP00000358646;ENSP00000358647;ENSP00000358651;ENSP00000358652;ENSP00000358656|REFSEQ:NP_001036143;NP_001036144;NP_786886|H-INV:HIT000019329|VEGA:OTTHUMP00000013675;OTTHUMP00000013676;OTTHUMP00000013802;OTTHUMP00000013805;OTTHUMP00000013807;OTTHUMP00000013809 Tax_Id=9606 Gene_Symbol=RHOC Rho-related GTP-bin…	0.095				0.07		0.08				0.09	0.165				0.04							0.08	0.07	0.17				0.0666667		0.0933333	0.085
IPI:IPI00030144.1|SWISS-PROT:Q9Y536|ENSEMBL:ENSP00000358224|REFSEQ:NP_001129261;NP_001137355;NP_839944;XP_932860|H-INV:HIT000061426|VEGA:OTTHUMP00000015510;OTTHUMP00000015826;OTTHUMP00000069014 Tax_Id=9606 Gene_Symbol=PPIAL4A;PPIAL4G;PPIAL4B;PPIAL4C Peptidylprolyl cis-trans isomerase A-like 4B			0.546667	0.64	0.67		0.84			0.61	0.395								0.493333	0.465		0.37	0.483333																	0.596667
IPI:IPI00106642.4|SWISS-PROT:Q9HCN8|TREMBL:A2RUD3;Q86U75|ENSEMBL:ENSP00000248958|REFSEQ:NP_071327|H-INV:HIT000390902|VEGA:OTTHUMP00000028570;OTTHUMP00000198554 Tax_Id=9606 Gene_Symbol=SDF2L1 Dihydropyrimidinase-like 2	0.37			0.415					0.685	0.555																0.476667		0.493333																0.955	0.885
IPI:IPI00235412.6|SWISS-PROT:O00429-3|TREMBL:B4DYR6|ENSEMBL:ENSP00000266479|REFSEQ:NP_036193|VEGA:OTTHUMP00000167110 Tax_Id=9606 Gene_Symbol=DNM1L cDNA FLJ56381							0.12			0.19	0.16	0.265						0.175	0.56			0.88	0.34		0.23				0.07		0.305
IPI:IPI00248911.7|SWISS-PROT:A8MTJ3|ENSEMBL:ENSP00000381339|REFSEQ:NP_001095856|VEGA:OTTHUMP00000024629 Tax_Id=9606 Gene_Symbol=GNAT3 Guanine nucleotide-binding protein G(t) subunit alpha-3					0.24		0.15																		0.31																		0.57	0.505	0.3			0.766667
IPI:IPI00301058.5|SWISS-PROT:P50552|TREMBL:B2RBT9|ENSEMBL:ENSP00000384386|REFSEQ:NP_003361|H-INV:HIT000052001|VEGA:OTTHUMP00000078235 Tax_Id=9606 Gene_Symbol=VASP Vasodilator-stimulated phosphoprotein											0.205					0.06			0.43		0.15				0.255				0.055		0.175						0.145						0.355
IPI:IPI00329441.1|SWISS-PROT:Q86YS6|TREMBL:A8K4P9|ENSEMBL:ENSP00000319781;ENSP00000376981;ENSP00000376982;ENSP00000376984;ENSP00000376985|REFSEQ:NP_940892|VEGA:OTTHUMP00000172766;OTTHUMP00000174305;OTTHUMP00000174306;OTTHUMP00000174307;OTTHUMP00000174308;OTTHUMP00000174309 Tax_Id=9606 Gene_Symbol=RAB43 Ras-related protein Rab-43	0.43				0.34		0.465				0.54					0.15	0.145										0.435	0.596667			0.45	0.64										0.615
IPI:IPI00411765.3|SWISS-PROT:P31947-2|H-INV:HIT000030487 Tax_Id=9606 Gene_Symbol=SFN Isoform 2 of 14-3-3 protein sigma				0.335		0.583333							0.495							0.37														0.253333												0.235
IPI:IPI00472903.1|SWISS-PROT:P30505|TREMBL:Q546I7 Tax_Id=9606 Gene_Symbol=HLA-C HLA class I histocompatibility antigen		0.8			0.396667				0.22									0.295									0.48			0.76																		2.415
IPI:IPI00552834.3|TREMBL:Q5JR05|ENSEMBL:ENSP00000358650|VEGA:OTTHUMP00000013803 Tax_Id=9606 Gene_Symbol=RHOC Ras homolog gene family					0.07		0.075				0.09	0.165				0.04							0.08	0.07	0.17				0.06		0.0966667	0.085
IPI:IPI00607577.2|TREMBL:B4DL20;Q5TCM0;Q6LE88;Q6LEN1;Q96AM7;Q9UG59|ENSEMBL:ENSP00000356021|REFSEQ:NP_001019637|VEGA:OTTHUMP00000017532 Tax_Id=9606 Gene_Symbol=SOD2 manganese superoxide dismutase isoform B precursor		0.11			0.12									0.106667				0.136667	0.25		0.18	0.235			0.143333				0.14	0.445			0.115
IPI:IPI00654755.3|SWISS-PROT:P68871|TREMBL:A1YZ08;A4GX73;B2M0Y1;B2M1S6;B2M1S7;B2ZUE0;B3VL05;B3VL17;B3VL31;B3VL86;Q14477;Q3LR79;Q3Y9I8;Q4JLR8;Q4TWB7;Q4TZM4;Q52MT0;Q549N7;Q6J1Z7;Q6J1Z8;Q6R7N2;Q6V0K9;Q6VFQ5;Q6VFQ6;Q8IUL9;Q8IZI0;Q9BWU5;Q9BWV6;Q9GZL9;Q9UE58;Q9UK54|ENSEMBL:ENSP00000333994|REFSEQ:NP_000509|H-INV:HIT000033032|VEGA:OTTHUMP00000069644 Tax_Id=9606 Gene_Symbol=HBB Hemoglobin subunit beta					0.34			0.143333		9.36		0.663333			1.28		0.29												0.163333	0.836667	0.24	0.626667	3.25
IPI:IPI00795671.1|TREMBL:B5MDF5|ENSEMBL:ENSP00000376174|VEGA:OTTHUMP00000166103 Tax_Id=9606 Gene_Symbol=RAN RAN												0.18																								0.403333	0.223333	0.22125						0.365			0.125
IPI:IPI00796965.1|VEGA:OTTHUMP00000168561 Tax_Id=9606 Gene_Symbol=NAP1L1 15 kDa protein	0.146667	0.06				0.0533333					0.1																0.105	0.085	0.03	0.07	0.183333	0.09	0.08														0.155
IPI:IPI00855854.2|TREMBL:A0A2H0;A6PVK4|VEGA:OTTHUMP00000197000 Tax_Id=9606 Gene_Symbol=F13A1 Coagulation factor XIII	0.11						0.1		0.166667				0.26				0.0966667		0.3			0.203333						0.12					0.16									0.08					0.43
IPI:IPI00871742.2|TREMBL:B4DSU8;Q59GN9|ENSEMBL:ENSP00000370388 Tax_Id=9606 Gene_Symbol=DNM1L cDNA FLJ55044							0.205			0.19	0.16	0.26						0.175	0.55			0.86	0.333333		0.225				0.0633333		0.3
IPI:IPI00877930.1|VEGA:OTTHUMP00000174229 Tax_Id=9606 Gene_Symbol=- 20 kDa protein																			0.21	0.155		0.055																					0.456667	0.6	0.195				0.343333
IPI:IPI00892810.1|VEGA:OTTHUMP00000200260 Tax_Id=9606 Gene_Symbol=SEPT2 17 kDa protein		0.05			0.0733333				0.095	0.06	0.0966667	0.085					0.02		0.065	0.055																								0.14
IPI:IPI00893273.2|TREMBL:B4DST8;B4DZD1|VEGA:OTTHUMP00000201708 Tax_Id=9606 Gene_Symbol=LTBP1 cDNA FLJ51078								0.95					1.8			0.826667	0.51		2.10333	1.065		2.11333								1.285	1.29333								0.813333
IPI:IPI00009865.2|SWISS-PROT:P13645|ENSEMBL:ENSP00000269576|REFSEQ:NP_000412|H-INV:HIT000051206|VEGA:OTTHUMP00000165049;OTTHUMP00000181319 Tax_Id=9606 Gene_Symbol=KRT10 Keratin		0.21			0.565	0.946667								0.5				0.963333		1.19333	0.81	0.615			0.336667																1.01
IPI:IPI00010271.3|SWISS-PROT:P63000-1|TREMBL:A4D2P1|ENSEMBL:ENSP00000258737|REFSEQ:NP_008839|H-INV:HIT000303551|VEGA:OTTHUMP00000151196 Tax_Id=9606 Gene_Symbol=RAC1 Isoform A of Ras-related C3 botulinum toxin substrate 1						0.135	0.17															0.25						0.215		0.12	0.175	0.275	0.135								0.275
IPI:IPI00011107.2|SWISS-PROT:P48735|TREMBL:B2R6L6;B4DFL2;B4DSZ6;Q13584;Q53GL5|ENSEMBL:ENSP00000331897|REFSEQ:NP_002159|H-INV:HIT000286253|VEGA:OTTHUMP00000176767;OTTHUMP00000194691 Tax_Id=9606 Gene_Symbol=IDH2 Isocitrate dehydrogenase [NADP]																		0.185											0.266667	0.943333			0.293333												0.265
IPI:IPI00013890.2|SWISS-PROT:P31947-1|ENSEMBL:ENSP00000340989|REFSEQ:NP_006133|VEGA:OTTHUMP00000004242 Tax_Id=9606 Gene_Symbol=SFN Isoform 1 of 14-3-3 protein sigma				0.385		0.666667							0.57							0.415														0.29												0.265
IPI:IPI00014177.3|SWISS-PROT:Q15019|ENSEMBL:ENSP00000353157;ENSP00000375832;ENSP00000375834;ENSP00000385172;ENSP00000385387|REFSEQ:NP_001008491;NP_001008492;NP_004395;NP_006146|H-INV:HIT000042294|VEGA:OTTHUMP00000200241;OTTHUMP00000200242;OTTHUMP00000200250;OTTHUMP00000200251 Tax_Id=9606 Gene_Symbol=SEPT2 Septin-2	0.21				0.24				0.225	0.15	0.273333	0.275		0.075			0.045		0.21	0.145										0.12
IPI:IPI00219675.1|SWISS-PROT:P63000-2|TREMBL:A4D2P0|ENSEMBL:ENSP00000348461|REFSEQ:NP_061485|H-INV:HIT000071076|VEGA:OTTHUMP00000151197 Tax_Id=9606 Gene_Symbol=RAC1 Isoform B of Ras-related C3 botulinum toxin substrate 1						0.145	0.18															0.27						0.235		0.133333	0.19	0.31	0.15								0.3
IPI:IPI00398700.3|SWISS-PROT:P09471-2|TREMBL:Q6AWC5|ENSEMBL:ENSP00000262494|REFSEQ:NP_620073|VEGA:OTTHUMP00000080688;OTTHUMP00000164319 Tax_Id=9606 Gene_Symbol=GNAO1 Isoform Alpha-2 of Guanine nucleotide-binding protein G(o) subunit alpha																		0.195			0.206667				0.26									0.17									0.346667					0.7
IPI:IPI00410586.1|SWISS-PROT:P57721-3|TREMBL:A8MQ26|ENSEMBL:ENSP00000329822;ENSP00000383160|VEGA:OTTHUMP00000115469 Tax_Id=9606 Gene_Symbol=PCBP3 Isoform 3 of Poly(rC)-binding protein 3							0.125	0.145																	0.345												0.336667				0.325
IPI:IPI00478433.4|TREMBL:A6NDA7|ENSEMBL:ENSP00000367135 Tax_Id=9606 Gene_Symbol=RSU1 Ras suppressor protein 1 variant 5		0.085										0.21		0.065		0.14	0.13		0.31			0.47	0.143333						0.0966667	0.215			0.175
IPI:IPI00555565.1|SWISS-PROT:Q58FF6|ENSEMBL:ENSP00000369893|H-INV:HIT000333305 Tax_Id=9606 Gene_Symbol=HSP90AB4P Putative heat shock protein HSP 90-beta 4										0.47	0.385													0.585		0.51											0.425			0.825	1.00333
IPI:IPI00760554.2|SWISS-PROT:P10316|TREMBL:B1PKZ3 Tax_Id=9606 Gene_Symbol=HLA-A HLA class I histocompatibility antigen		0.683333								0.97			0.46			0.16	0.125												0.396667	1.83667	0.68	1.01							0.28
IPI:IPI00788837.2|TREMBL:B4DRD7|VEGA:OTTHUMP00000167693 Tax_Id=9606 Gene_Symbol=PCBP2 cDNA FLJ54752							0.11	0.135																	0.305												0.303333	1.32875			0.246667
IPI:IPI00788932.1|TREMBL:Q86XU3|ENSEMBL:ENSP00000334051|REFSEQ:NP_892023|VEGA:OTTHUMP00000162435 Tax_Id=9606 Gene_Symbol=GNAL guanine nucleotide binding protein (G protein)					0.33		0.225																		0.34																		0.45					0.915
IPI:IPI00792330.1|VEGA:OTTHUMP00000171652 Tax_Id=9606 Gene_Symbol=ARF4 14 kDa protein			0.07											0.085		0.0833333							0.16		0.203333	0.0666667							0.065											0.4
IPI:IPI00792719.1|VEGA:OTTHUMP00000182466 Tax_Id=9606 Gene_Symbol=- 11 kDa protein		0.2			0.43		0.205	0.23	0.326667	0.185															0.505								0.233333
IPI:IPI00884082.2|TREMBL:B4DYA7;Q0PHS1|VEGA:OTTHUMP00000026035 Tax_Id=9606 Gene_Symbol=G6PD cDNA FLJ56794		0.245			0.565							0.425											0.235		0.42										0.76
IPI:IPI00888887.1|ENSEMBL:ENSP00000248151|REFSEQ:NP_064424 Tax_Id=9606 Gene_Symbol=TUBB4Q tubulin											0.233333								0.625			0.095			0.8						0.305									0.24			1.72	1.73667					1.17
IPI:IPI00900327.2|TREMBL:B4DLC0;B4DXP5|REFSEQ:NP_001122386|VEGA:OTTHUMP00000167692 Tax_Id=9606 Gene_Symbol=PCBP2 cDNA FLJ58339							0.125	0.15																	0.345												0.343333	1.51125			0.28
IPI:IPI00910360.1|TREMBL:B4DQX3 Tax_Id=9606 Gene_Symbol=- cDNA FLJ58927							0.075		0.11	0.156667														0.07		0.183333																		0.34	0.19	0.19			0.145
IPI:IPI00910866.1|TREMBL:B4DVP3 Tax_Id=9606 Gene_Symbol=- cDNA FLJ56702		0.085			0.08				0.085																0.11	0.065										0.295		0.28			0.16			0.25
IPI:IPI00914641.1|TREMBL:Q19K87 Tax_Id=9606 Gene_Symbol=HLA-A MHC class I antigen (Fragment)		0.45								0.65																			0.326667	1.55333	0.616667									0.545	0.295
IPI:IPI00016373.3|SWISS-PROT:P51153|TREMBL:Q504R6|ENSEMBL:ENSP00000357564|REFSEQ:NP_002861|H-INV:HIT000323532|VEGA:OTTHUMP00000034758 Tax_Id=9606 Gene_Symbol=RAB13 Ras-related protein Rab-13												0.175											0.15		0.175	0.11		0.18		0.316667
IPI:IPI00017672.4|TREMBL:Q8N7G1|ENSEMBL:ENSP00000381136 Tax_Id=9606 Gene_Symbol=NP cDNA FLJ25678 fis							0.26							0.21		0.0966667			0.35	0.15			0.245	0.165					0.075
IPI:IPI00024145.2|SWISS-PROT:P45880-2 Tax_Id=9606 Gene_Symbol=VDAC2 Isoform 2 of Voltage-dependent anion-selective channel protein 2	0.175	0.155			0.16					0.145															0.205				0.106667	0.69			0.313333															1.495
IPI:IPI00059366.4|ENSEMBL:ENSP00000302572;ENSP00000378410|REFSEQ:NP_001035248;NP_004884|H-INV:HIT000001743|VEGA:OTTHUMP00000159414 Tax_Id=9606 Gene_Symbol=H2AFY H2A histone family																					0.295																											2.36333
IPI:IPI00167750.5|SWISS-PROT:P57721-5|TREMBL:A8MPS2|ENSEMBL:ENSP00000330225;ENSP00000383165|H-INV:HIT000019156|VEGA:OTTHUMP00000115465 Tax_Id=9606 Gene_Symbol=PCBP3 Poly(rC)-binding protein 3 (Alpha-CP3). Isoform 5							0.14	0.165																													0.38				0.355
IPI:IPI00176593.4|TREMBL:A8MUT7|ENSEMBL:ENSP00000380341|VEGA:OTTHUMP00000067922 Tax_Id=9606 Gene_Symbol=- Putative uncharacterized protein ENSP00000380341																																					0.485		0.195
IPI:IPI00216689.2|SWISS-PROT:Q15366|REFSEQ:NP_001122383|VEGA:OTTHUMP00000167691 Tax_Id=9606 Gene_Symbol=PCBP2 Poly(rC)-binding protein 2							0.145	0.17																													0.393333	1.7225			0.32
IPI:IPI00295339.4|SWISS-PROT:P16109|TREMBL:B2R785;Q6NUL9|ENSEMBL:ENSP00000263686;ENSP00000356764|REFSEQ:NP_002996|H-INV:HIT000194990|VEGA:OTTHUMP00000032609 Tax_Id=9606 Gene_Symbol=SELP P-selectin	0.505																0.43		1.21			1.525	0.713333						0.726667	2.47	1.11333		1.13				0.795
IPI:IPI00298860.5|SWISS-PROT:P02788|TREMBL:A8K494;A8K9U8;B2MV13;B3VMW0;Q2TUW9;Q5DSM0;Q5EK51|ENSEMBL:ENSP00000231751|REFSEQ:NP_002334|VEGA:OTTHUMP00000170969 Tax_Id=9606 Gene_Symbol=LTF Growth-inhibiting protein 12																								1.50333																						2.40667
IPI:IPI00302679.3|SWISS-PROT:P22064|TREMBL:A1L3V1;Q53SF3|ENSEMBL:ENSP00000374653;ENSP00000384091|REFSEQ:NP_000618|H-INV:HIT000195555|VEGA:OTTHUMP00000201281 Tax_Id=9606 Gene_Symbol=LTBP1 latent transforming growth factor beta binding protein 1 isoform LTBP-1S													2.83			1.16667	0.75		2.98	2.005		3.615								1.82	1.83333								1.62
IPI:IPI00304171.6|SWISS-PROT:O75367-1|ENSEMBL:ENSP00000353806|REFSEQ:NP_613258|VEGA:OTTHUMP00000159413 Tax_Id=9606 Gene_Symbol=H2AFY Isoform 2 of Core histone macro-H2A.1																					0.295																											2.37333
IPI:IPI00410587.1|SWISS-PROT:P57721-4|ENSEMBL:ENSP00000383164|VEGA:OTTHUMP00000115467 Tax_Id=9606 Gene_Symbol=PCBP3 Isoform 4 of Poly(rC)-binding protein 3							0.135	0.16																													0.36				0.345
IPI:IPI00411706.1|SWISS-PROT:P10768|ENSEMBL:ENSP00000367992|REFSEQ:NP_001975|H-INV:HIT000001899|VEGA:OTTHUMP00000018374 Tax_Id=9606 Gene_Symbol=ESD S-formylglutathione hydrolase							0.13	0.175		0.165	0.145	0.17
IPI:IPI00450780.5|TREMBL:B1ALS1;Q6QIM3|ENSEMBL:ENSP00000356337|VEGA:OTTHUMP00000038575 Tax_Id=9606 Gene_Symbol=PTPRC Protein tyrosine phosphatase	0.825			0.705																					0.77	0.74		0.915
IPI:IPI00472035.1|SWISS-PROT:Q29960-2 Tax_Id=9606 Gene_Symbol=HLA-C Isoform 2 of HLA class I histocompatibility antigen		0.563333			0.413333					0.555														0.315					0.18	0.706667	0.47																	2.18
IPI:IPI00472112.1|SWISS-PROT:P13746-2|TREMBL:Q5S3G1 Tax_Id=9606 Gene_Symbol=HLA-A Isoform 2 of HLA class I histocompatibility antigen		0.49			0.463333					0.415																			0.253333	1.18667	0.58																	2.71
IPI:IPI00472448.1|SWISS-PROT:P13746-1|TREMBL:Q5S3G3 Tax_Id=9606 Gene_Symbol=HLA-A Isoform 1 of HLA class I histocompatibility antigen		0.485			0.46					0.405																			0.246667	1.17333	0.575																	2.68
IPI:IPI00472855.1|SWISS-PROT:P16188 Tax_Id=9606 Gene_Symbol=HLA-A HLA class I histocompatibility antigen		0.515			0.456667					0.615																			0.2	0.816667	0.52																	2.425
IPI:IPI00514055.1|SWISS-PROT:P63092-1|TREMBL:B0AZR9|ENSEMBL:ENSP00000360123;ENSP00000360126|REFSEQ:NP_000507|VEGA:OTTHUMP00000031740 Tax_Id=9606 Gene_Symbol=GNAS Isoform Gnas-1 of Guanine nucleotide-binding protein G(s) subunit alpha isoforms short							0.276667																		0.3					0.335													0.386667					0.795
IPI:IPI00514233.1|TREMBL:Q5R345|ENSEMBL:ENSP00000356762;ENSP00000356767|VEGA:OTTHUMP00000032631 Tax_Id=9606 Gene_Symbol=SELP Selectin P	0.47																0.4		1.05			1.41	0.6						0.673333	2.29333	1.03333		1.045				0.74
IPI:IPI00550365.2|TREMBL:A8MX33;Q5MJP6|ENSEMBL:ENSP00000383159;ENSP00000383171|VEGA:OTTHUMP00000115466 Tax_Id=9606 Gene_Symbol=PCBP3 Putative uncharacterized protein PCBP3							0.145	0.17																													0.386667				0.365
IPI:IPI00640867.1|TREMBL:Q5FWY2|ENSEMBL:ENSP00000360136|REFSEQ:NP_001070956|H-INV:HIT000034025|VEGA:OTTHUMP00000031743 Tax_Id=9606 Gene_Symbol=GNAS GNAS complex locus isoform f							0.276667																		0.3					0.335													0.386667					0.8
IPI:IPI00641040.1|ENSEMBL:ENSP00000367969|VEGA:OTTHUMP00000018375 Tax_Id=9606 Gene_Symbol=ESD 28 kDa protein							0.1	0.16		0.15	0.13	0.155
[truncated: 1,355 more rows]
[truncated: 27 more columns]
